# Supplementary material for: Transcriptome profiling, physiological, and biochemical analyses provide new insights towards drought stress response in sugar maple (Acer saccharum Marshall) saplings
Source: Front Plant Sci. 2023 Apr 19;14:1150204. doi: 10.3389/fpls.2023.1150204 (PMC10154611; doi:10.3389/fpls.2023.1150204)
Supplement: Supplementary file 6 [file Table_1.xlsx]

## Sheet: Sheet1
Table S1: Primers utilized in qRT-PCR analysis.
Name	Annotation	Arabidopsis Locus	Forward Primer	Reverse Primer
TRINITY_DN1230_c0_g1_i11	Peroxidase P7-like	AT1G44970.1	CACCGTTTCTTGTGCAGACA	TGACCCCGGTTGCTCATTAT
TRINITY_DN287_c0_g2_i28	4-alpha-glucanotransferase, chloroplastic/amyloplastic	AT5G64860.1	GTACGGACCATGAAACGACG	TTTCAATGCCAGAACCACCG
TRINITY_DN172_c0_g2_i1	Protein FANTASTIC FOUR 1	AT1G54740.1	AGCGCCATCTTTATGTGTGTC	TGGCCGTGACATCGATACTT
TRINITY_DN1259_c0_g1_i3	Ultraviolet-B receptor UVR8 isoform X3	AT3G55580.1	GAGAACAGAACAGCGTGGAG	GGTAAGTTGCAACGCCTAGT
