# Supplementary material for: Transcriptome profiling, physiological, and biochemical analyses provide new insights towards drought stress response in sugar maple (Acer saccharum Marshall) saplings
Source: Front Plant Sci. 2023 Apr 19;14:1150204. doi: 10.3389/fpls.2023.1150204 (PMC10154611; doi:10.3389/fpls.2023.1150204)
Supplement: Supplementary file 7 [file Table_2.xlsx]

## Sheet: NR CDD InterPro
SeqName	NR Annotation	e-Value	sim mean	CDD	InterPro IDs
TRINITY_DN5876_c0_g1_i2	uncharacterized protein LOC8261255	4.46272e-41	58.51	no IPS match	IPR012334 (G3DSA:2.160.20.GENE3D); IPR012334 (G3DSA:2.160.20.GENE3D); IPR011050 (SUPERFAMILY)
TRINITY_DN1656_c0_g1_i4	DNA-directed RNA polymerase beta'' chain (chloroplast)	0	98.86	cd02655 (CDD)	IPR042102 (G3DSA:1.10.274.GENE3D); IPR012756 (TIGRFAM); IPR007083 (PFAM); G3DSA:1.10.1790.20 (GENE3D); G3DSA:1.10.150.390 (GENE3D); IPR038120 (G3DSA:1.10.132.GENE3D); IPR007081 (PFAM); IPR007081 (PFAM); PTHR34995 (PANTHER); IPR012756 (HAMAP); cd02655 (CDD); SSF64484 (SUPERFAMILY)
TRINITY_DN14613_c0_g1_i1	PREDICTED: uncharacterized protein LOC105037650, partial	3.94243e-116	58.41	no IPS match	IPR001036 (PRINTS); G3DSA:3.30.70.1440 (GENE3D); G3DSA:3.30.70.1430 (GENE3D); G3DSA:1.20.1640.10 (GENE3D); IPR027463 (G3DSA:3.30.2090.GENE3D); IPR001036 (PFAM); G3DSA:1.20.1640.10 (GENE3D); IPR001036 (PANTHER); IPR027463 (SUPERFAMILY); SSF82866 (SUPERFAMILY); SSF82866 (SUPERFAMILY)
TRINITY_DN2491_c0_g1_i9	Ycf2 (chloroplast)	0	99.68	no IPS match	IPR008543 (PFAM); IPR027417 (G3DSA:3.40.50.GENE3D); IPR003959 (PFAM); PTHR33078 (PANTHER); IPR008543 (HAMAP); IPR027417 (SUPERFAMILY)
TRINITY_DN13031_c0_g2_i1	phosphoserine aminotransferase 2, chloroplastic	1.26798e-80	61.16	no IPS match	IPR011822 (PIRSF); G3DSA:1.10.288.10 (GENE3D); G3DSA:3.40.50.280 (GENE3D); IPR011005 (G3DSA:3.20.20.GENE3D); IPR036594 (G3DSA:1.10.1240.GENE3D); IPR037010 (G3DSA:3.10.196.GENE3D); IPR006158 (PFAM); IPR000489 (PFAM); IPR004223 (PFAM); IPR011822 (TIGRFAM); IPR003759 (PFAM); PTHR45833 (PANTHER); IPR000489 (PROSITE_PROFILES); IPR003759 (PROSITE_PROFILES); IPR006158 (PROSITE_PROFILES); IPR004223 (PROS…
TRINITY_DN1142_c0_g1_i7	DNA (cytosine-5-)-methyltransferase family protein	3.09361e-74	55.8	no IPS match	IPR001036 (PRINTS); G3DSA:1.20.1640.10 (GENE3D); IPR027463 (G3DSA:3.30.2090.GENE3D); G3DSA:1.20.1640.10 (GENE3D); G3DSA:3.30.70.1320 (GENE3D); IPR027463 (G3DSA:3.30.2090.GENE3D); G3DSA:3.30.70.1430 (GENE3D); IPR001036 (PFAM); G3DSA:3.30.70.1440 (GENE3D); G3DSA:3.30.70.1430 (GENE3D); IPR001036 (PANTHER); SSF82866 (SUPERFAMILY); IPR027463 (SUPERFAMILY); SSF82693 (SUPERFAMILY); IPR027463 (SUPERFAMIL…
TRINITY_DN982_c0_g1_i2	low-density lipoprotein receptor-related protein 12-like	4.91155e-11	46.67	IPR002172 (CDD); IPR002172 (CDD); IPR002172 (CDD); IPR002172 (CDD); IPR002172 (CDD); IPR002172 (CDD); IPR002172 (CDD); IPR002172 (CDD); IPR002172 (CDD); IPR002172 (CDD); IPR002172 (CDD); IPR002172 (CDD); IPR002172 (CDD); IPR002172 (CDD); IPR002172 (CDD); IPR002172 (CDD); IPR002172 (CDD); IPR002172 (CDD); IPR002172 (CDD); IPR002172 (CDD); IPR002172 (CDD); IPR002172 (CDD); IPR002172 (CDD); IPR00217…	IPR002172 (PRINTS); G3DSA:2.10.25.10 (GENE3D); IPR036055 (G3DSA:4.10.400.GENE3D); IPR036055 (G3DSA:4.10.400.GENE3D); G3DSA:2.10.25.10 (GENE3D); PF14670 (PFAM); G3DSA:2.10.25.10 (GENE3D); IPR026823 (PFAM); IPR036055 (G3DSA:4.10.400.GENE3D); G3DSA:2.10.25.10 (GENE3D); IPR036055 (G3DSA:4.10.400.GENE3D); IPR032485 (PFAM); IPR000742 (PFAM); IPR000033 (PFAM); IPR011042 (G3DSA:2.120.10.GENE3D); G3DSA:4.…
TRINITY_DN34302_c0_g4_i2	O-acetylserine sulfhydrylase-like	7.95285e-115	72.95	no IPS match	IPR037235 (G3DSA:3.90.1150.GENE3D); IPR003711 (PFAM); IPR027417 (G3DSA:3.40.50.GENE3D); G3DSA:3.40.50.11180 (GENE3D); G3DSA:2.40.10.170 (GENE3D); IPR005118 (PFAM); IPR027417 (G3DSA:3.40.50.GENE3D); IPR041471 (PFAM); IPR011545 (PFAM); IPR001650 (PFAM); PTHR47964 (PANTHER); IPR004576 (HAMAP); IPR014001 (PROSITE_PROFILES); IPR001650 (PROSITE_PROFILES); cd17991 (CDD); IPR027417 (SUPERFAMILY); IPR0361…
TRINITY_DN4542_c0_g1_i3	auxin transport protein BIG	0	50.42	no IPS match	IPR025704 (PFAM); IPR045841 (PFAM); IPR003126 (PFAM); IPR045189 (PANTHER); IPR003126 (PROSITE_PROFILES); IPR016024 (SUPERFAMILY); IPR036322 (SUPERFAMILY)
TRINITY_DN5685_c0_g1_i7	putative inactive cadmium/zinc-transporting ATPase HMA3	5.27437e-165	60.79	no IPS match	IPR001036 (PRINTS); IPR027463 (G3DSA:3.30.2090.GENE3D); G3DSA:3.30.70.1440 (GENE3D); G3DSA:1.20.1640.10 (GENE3D); IPR001036 (PFAM); IPR027463 (G3DSA:3.30.2090.GENE3D); G3DSA:3.30.70.1430 (GENE3D); G3DSA:3.30.70.1320 (GENE3D); IPR004763 (TIGRFAM); G3DSA:1.20.1640.10 (GENE3D); G3DSA:3.30.70.1430 (GENE3D); IPR001036 (PANTHER); IPR027463 (SUPERFAMILY); SSF82693 (SUPERFAMILY); SSF82866 (SUPERFAMILY); …
TRINITY_DN1181_c1_g1_i2	serine/threonine-protein kinase SMG1-like	0	44.94	IPR039414 (CDD)	IPR003152 (PFAM); IPR031559 (PFAM); G3DSA:3.30.1010.10 (GENE3D); IPR036940 (G3DSA:1.10.1070.GENE3D); IPR035175 (PFAM); IPR011989 (G3DSA:1.25.10.GENE3D); IPR000403 (PFAM); PTHR11139 (PANTHER); IPR018936 (PROSITE_PATTERNS); IPR003152 (PROSITE_PROFILES); IPR014009 (PROSITE_PROFILES); IPR000403 (PROSITE_PROFILES); IPR039414 (CDD); IPR016024 (SUPERFAMILY); IPR016024 (SUPERFAMILY); IPR011009 (SUPERFAMI…
TRINITY_DN1085_c0_g1_i3	histone-lysine N-methyltransferase ATXR7 isoform X1	2.82263e-39	69.67	IPR044133 (CDD); IPR042023 (CDD); cd05493 (CDD); IPR041958 (CDD); cd19170 (CDD); IPR042025 (CDD)	IPR046341 (G3DSA:2.170.270.GENE3D); IPR003888 (PFAM); IPR016569 (PIRSF); IPR002857 (PFAM); G3DSA:3.30.160.360 (GENE3D); G3DSA:6.10.250.2390 (GENE3D); IPR003889 (PFAM); PF13771 (PFAM); IPR036427 (G3DSA:1.20.920.GENE3D); IPR013083 (G3DSA:3.30.40.GENE3D); IPR013083 (G3DSA:3.30.40.GENE3D); IPR013083 (G3DSA:3.30.40.GENE3D); IPR019787 (PFAM); IPR001214 (PFAM); PTHR45838 (PANTHER); IPR003888 (PROSITE_PR…
TRINITY_DN3924_c1_g1_i3	ultraviolet-B receptor UVR8 isoform X4	2.2477e-55	56.54	cd14401 (CDD); IPR000569 (CDD); IPR035768 (CDD)	IPR000408 (PRINTS); G3DSA:3.30.2410.10 (GENE3D); IPR001680 (PFAM); IPR015943 (G3DSA:2.130.10.GENE3D); G3DSA:3.90.1750.10 (GENE3D); IPR043136 (G3DSA:2.60.120.GENE3D); G3DSA:3.30.2160.10 (GENE3D); IPR003877 (PFAM); IPR000569 (PFAM); IPR009091 (G3DSA:2.130.10.GENE3D); IPR000408 (PFAM); PTHR22872 (PANTHER); IPR000408 (PROSITE_PATTERNS); IPR000408 (PROSITE_PATTERNS); IPR000408 (PROSITE_PATTERNS); IPR0…
TRINITY_DN23844_c0_g2_i8	midasin isoform X2	0	55.62	cd00009 (CDD); cd00009 (CDD); cd00009 (CDD); cd00009 (CDD)	IPR041190 (PFAM); IPR027417 (G3DSA:3.40.50.GENE3D); IPR011704 (PFAM); IPR040848 (PFAM); IPR027417 (G3DSA:3.40.50.GENE3D); IPR012099 (PIRSF); IPR027417 (G3DSA:3.40.50.GENE3D); IPR027417 (G3DSA:3.40.50.GENE3D); PTHR48103 (PANTHER); cd00009 (CDD); cd00009 (CDD); cd00009 (CDD); cd00009 (CDD); IPR027417 (SUPERFAMILY); IPR027417 (SUPERFAMILY); IPR027417 (SUPERFAMILY); IPR027417 (SUPERFAMILY); IPR027417…
TRINITY_DN7257_c0_g1_i1	cadmium/zinc-transporting ATPase HMA2-like	5.84503e-106	59.16	no IPS match	IPR001036 (PRINTS); G3DSA:3.30.70.1430 (GENE3D); G3DSA:3.30.70.1320 (GENE3D); G3DSA:1.20.1640.10 (GENE3D); IPR001036 (PFAM); G3DSA:1.20.1600.10 (GENE3D); IPR003423 (PFAM); G3DSA:3.30.70.1430 (GENE3D); IPR004763 (TIGRFAM); G3DSA:3.30.70.1440 (GENE3D); IPR027463 (G3DSA:3.30.2090.GENE3D); IPR027463 (G3DSA:3.30.2090.GENE3D); G3DSA:1.20.1640.10 (GENE3D); IPR001036 (PANTHER); SSF82693 (SUPERFAMILY); SS…
TRINITY_DN5939_c0_g6_i7	putative inactive cadmium/zinc-transporting ATPase HMA3	1.49713e-143	70.07	no IPS match	IPR001036 (PRINTS); G3DSA:3.30.70.1430 (GENE3D); G3DSA:3.30.70.1440 (GENE3D); IPR027463 (G3DSA:3.30.2090.GENE3D); G3DSA:3.30.70.1320 (GENE3D); G3DSA:1.20.1640.10 (GENE3D); IPR001036 (PFAM); G3DSA:3.30.70.1430 (GENE3D); G3DSA:1.20.1640.10 (GENE3D); IPR027463 (G3DSA:3.30.2090.GENE3D); IPR001036 (PANTHER); IPR027463 (SUPERFAMILY); SSF82693 (SUPERFAMILY); IPR027463 (SUPERFAMILY); SSF82866 (SUPERFAMIL…
TRINITY_DN13164_c0_g2_i6	DNA (cytosine-5)-methyltransferase 1-like	7.10342e-16	60.82	no IPS match	no IPS match
TRINITY_DN19489_c0_g3_i1	uncharacterized amino-acid ABC transporter ATP-binding protein YhdZ-like	2.39976e-108	71.17	IPR014182 (CDD)	no IPS match
TRINITY_DN14025_c1_g1_i1	tropinone reductase-like 3	1.93686e-43	57.28	no IPS match	no IPS match
TRINITY_DN21439_c0_g2_i3	copper methylamine oxidase-like	6.43075e-154	57.06	no IPS match	IPR036942 (G3DSA:2.40.170.GENE3D); IPR012910 (PFAM); IPR000531 (PFAM); IPR037066 (G3DSA:2.170.130.GENE3D); IPR039426 (PANTHER); cd01347 (CDD); SSF56935 (SUPERFAMILY)
TRINITY_DN78114_c0_g1_i1	reducing polyketide synthase PKS1-like	4.1921e-50	43	cd00833 (CDD)	IPR013968 (PFAM); IPR014043 (PFAM); G3DSA:3.40.50.720 (GENE3D); IPR042104 (G3DSA:3.10.129.GENE3D); IPR001227 (G3DSA:3.40.366.GENE3D); IPR016039 (G3DSA:3.40.47.GENE3D); IPR014030 (PFAM); IPR014031 (PFAM); IPR020807 (PFAM); IPR036736 (G3DSA:1.10.1200.GENE3D); PTHR43775 (PANTHER); IPR018201 (PROSITE_PATTERNS); IPR009081 (PROSITE_PROFILES); cd00833 (CDD); IPR016035 (SUPERFAMILY); IPR036736 (SUPERFAMI…
TRINITY_DN16366_c0_g3_i1	probable copper-transporting ATPase HMA5	0	62.7	cd02094 (CDD)	PR00943 (PRINTS); PR00119 (PRINTS); IPR012348 (G3DSA:1.10.620.GENE3D); G3DSA:2.70.150.10 (GENE3D); IPR023214 (G3DSA:3.40.50.GENE3D); IPR007029 (PFAM); IPR001757 (TIGRFAM); IPR045800 (PFAM); TIGR01511 (TIGRFAM); PF00122 (PFAM); IPR027256 (TIGRFAM); PF00702 (PFAM); IPR023299 (G3DSA:3.40.1110.GENE3D); SFLDG00002 (SFLD); IPR044492 (SFLD); PTHR43520 (PANTHER); IPR018303 (PROSITE_PATTERNS); cd02094 (CD…
TRINITY_DN125_c0_g1_i6	hypothetical chloroplast RF1 (chloroplast)	0	97.86	no IPS match	IPR008896 (PFAM); IPR008896 (PANTHER)
TRINITY_DN23577_c0_g1_i5	pachytene checkpoint protein 2 homolog	5.19807e-31	52.9	cd11020 (CDD)	IPR027417 (G3DSA:3.40.50.GENE3D); PF14559 (PFAM); IPR011990 (G3DSA:1.25.40.GENE3D); PF13432 (PFAM); IPR011990 (G3DSA:1.25.40.GENE3D); IPR003593 (PFAM); IPR036388 (G3DSA:1.10.10.GENE3D); PTHR12558 (PANTHER); IPR019734 (PROSITE_PROFILES); IPR027417 (SUPERFAMILY); IPR036390 (SUPERFAMILY); IPR011990 (SUPERFAMILY); IPR011990 (SUPERFAMILY); IPR011990 (SUPERFAMILY)
TRINITY_DN73562_c0_g2_i1	putative GDP-L-fucose synthase 2	4.44715e-110	74.7	cd05387 (CDD)	IPR005702 (TIGRFAM); IPR025669 (PFAM); IPR027417 (G3DSA:3.40.50.GENE3D); PTHR32309 (PANTHER); cd05387 (CDD); IPR027417 (SUPERFAMILY)
TRINITY_DN13615_c0_g3_i2	uncharacterized protein LOC107408269, partial	1.33058e-14	47.75	no IPS match	IPR032876 (PFAM)
TRINITY_DN127903_c0_g2_i1	2-oxoglutarate dehydrogenase, mitochondrial-like	0	58.75	cd02016 (CDD)	IPR011603 (PIRSF); IPR001017 (PFAM); G3DSA:1.10.287.1150 (GENE3D); IPR011603 (TIGRFAM); IPR042179 (G3DSA:3.40.50.GENE3D); IPR031717 (PFAM); IPR005475 (PFAM); G3DSA:3.40.50.12470 (GENE3D); G3DSA:3.40.50.970 (GENE3D); IPR011603 (PANTHER); cd02016 (CDD); IPR029061 (SUPERFAMILY); IPR029061 (SUPERFAMILY)
TRINITY_DN22870_c0_g1_i1	probable threonine--tRNA ligase, cytoplasmic	6.53277e-166	63.08	cd01667 (CDD); IPR033728 (CDD); cd00860 (CDD)	G3DSA:3.30.450.20 (GENE3D); PF12860 (PFAM); IPR000160 (TIGRFAM); IPR035919 (G3DSA:3.20.20.GENE3D); IPR036188 (G3DSA:3.50.50.GENE3D); IPR006076 (PFAM); IPR001633 (PFAM); IPR000160 (PFAM); IPR036188 (G3DSA:3.50.50.GENE3D); IPR043128 (G3DSA:3.30.70.GENE3D); G3DSA:3.30.450.20 (GENE3D); IPR013656 (PFAM); IPR000014 (TIGRFAM); PTHR44757 (PANTHER); IPR000700 (PROSITE_PROFILES); IPR000160 (PROSITE_PROFILE…
TRINITY_DN60457_c0_g1_i1	cysteine desulfurase, mitochondrial	2.5641e-69	58.26	no IPS match	no IPS match
TRINITY_DN11477_c0_g2_i2	hydroxymethylglutaryl-CoA lyase, mitochondrial	2.77014e-103	70.41	no IPS match	IPR001599 (PFAM); G3DSA:1.50.10.20 (GENE3D); G3DSA:2.60.40.1930 (GENE3D); IPR041462 (PFAM); IPR011626 (PFAM); IPR041246 (PFAM); IPR021868 (PFAM); IPR002890 (PFAM); IPR026284 (PIRSF); IPR041203 (PFAM); IPR011625 (PFAM); PTHR40094 (PANTHER); cd02891 (CDD); IPR008930 (SUPERFAMILY)
TRINITY_DN14029_c0_g1_i2	insertion sequence IS5376 putative ATP-binding protein-like	6.95055e-40	57.19	no IPS match	IPR014059 (TIGRFAM); IPR027417 (G3DSA:3.40.50.GENE3D); PF13604 (PFAM); IPR014862 (PFAM); IPR027417 (G3DSA:3.40.50.GENE3D); SSF55464 (SUPERFAMILY); IPR027417 (SUPERFAMILY); IPR027417 (SUPERFAMILY)
TRINITY_DN28476_c0_g6_i1	5-oxoprolinase	1.43793e-127	46.59	cd05935 (CDD)	IPR003439 (PFAM); IPR027417 (G3DSA:3.40.50.GENE3D); IPR003439 (PFAM); IPR013563 (PFAM); PTHR43297 (PANTHER); IPR017871 (PROSITE_PATTERNS); IPR017871 (PROSITE_PATTERNS); IPR003439 (PROSITE_PROFILES); IPR003439 (PROSITE_PROFILES); cd03257 (CDD); cd03257 (CDD); IPR027417 (SUPERFAMILY); IPR027417 (SUPERFAMILY)
TRINITY_DN25975_c0_g5_i1	aconitate hydratase, mitochondrial-like	0	67.26	cd01584 (CDD)	IPR001036 (PRINTS); IPR004763 (TIGRFAM); IPR027463 (G3DSA:3.30.2090.GENE3D); IPR001036 (PFAM); IPR027463 (G3DSA:3.30.2090.GENE3D); G3DSA:1.20.1640.10 (GENE3D); G3DSA:3.30.70.1430 (GENE3D); G3DSA:3.30.70.1320 (GENE3D); G3DSA:1.20.1640.10 (GENE3D); G3DSA:3.30.70.1440 (GENE3D); G3DSA:3.30.70.1430 (GENE3D); IPR001036 (PANTHER); IPR027463 (SUPERFAMILY); SSF82693 (SUPERFAMILY); SSF82693 (SUPERFAMILY); …
TRINITY_DN9115_c0_g2_i1	DNA gyrase subunit A, chloroplastic/mitochondrial	5.85873e-122	58.96	IPR007685 (CDD); IPR003607 (CDD); IPR033655 (CDD); cd04876 (CDD)	G3DSA:1.25.20.10 (GENE3D); G3DSA:1.10.530.10 (GENE3D); IPR008258 (PFAM); PTHR37423 (PANTHER); IPR000189 (PROSITE_PATTERNS); cd13401 (CDD); IPR008939 (SUPERFAMILY); IPR023346 (SUPERFAMILY)
TRINITY_DN14975_c0_g1_i13	NADH dehydrogenase [ubiquinone] 1 alpha subcomplex subunit 9, mitochondrial	1.09945e-46	54.58	no IPS match	IPR027417 (G3DSA:3.40.50.GENE3D); IPR027417 (SUPERFAMILY)
TRINITY_DN8344_c0_g1_i2	transformation/transcription domain-associated protein-like isoform X2	0	47.59	cd05163 (CDD)	IPR046805 (PFAM); IPR000403 (PFAM); IPR011989 (G3DSA:1.25.10.GENE3D); IPR003151 (PFAM); IPR046807 (PFAM); PTHR11139 (PANTHER); IPR014009 (PROSITE_PROFILES); IPR000403 (PROSITE_PROFILES); IPR003152 (PROSITE_PROFILES); cd05163 (CDD); IPR016024 (SUPERFAMILY); IPR016024 (SUPERFAMILY); IPR016024 (SUPERFAMILY); IPR011009 (SUPERFAMILY)
TRINITY_DN35425_c1_g9_i1	translation factor GUF1 homolog, chloroplastic	0	76.32	cd01890 (CDD); IPR035654 (CDD); cd16260 (CDD); cd03699 (CDD)	IPR001036 (PRINTS); G3DSA:1.20.1640.10 (GENE3D); IPR027463 (G3DSA:3.30.2090.GENE3D); G3DSA:3.30.70.1430 (GENE3D); G3DSA:3.30.70.1430 (GENE3D); G3DSA:3.30.70.1320 (GENE3D); G3DSA:1.20.1640.10 (GENE3D); IPR027463 (G3DSA:3.30.2090.GENE3D); IPR001036 (PFAM); IPR004763 (TIGRFAM); G3DSA:3.30.70.1440 (GENE3D); IPR001036 (PANTHER); SSF82866 (SUPERFAMILY); SSF82693 (SUPERFAMILY); SSF82866 (SUPERFAMILY); S…
TRINITY_DN32410_c0_g1_i17	---NA---			no IPS match	IPR019528 (PFAM); IPR028745 (PANTHER)
TRINITY_DN30944_c0_g5_i1	zinc-type alcohol dehydrogenase-like protein C1198.01	3.02339e-96	60.69	no IPS match	no IPS match
TRINITY_DN9673_c0_g4_i1	GDP-mannose 4,6 dehydratase 1-like	1.39433e-122	71.49	no IPS match	IPR011990 (G3DSA:1.25.40.GENE3D); IPR019734 (PFAM); IPR011990 (G3DSA:1.25.40.GENE3D); PF14559 (PFAM); IPR011990 (G3DSA:1.25.40.GENE3D); PF13432 (PFAM); IPR011990 (G3DSA:1.25.40.GENE3D); PTHR45586 (PANTHER); PS51257 (PROSITE_PROFILES); IPR019734 (PROSITE_PROFILES); IPR019734 (PROSITE_PROFILES); IPR019734 (PROSITE_PROFILES); IPR019734 (PROSITE_PROFILES); IPR019734 (PROSITE_PROFILES); IPR019734 (PRO…
TRINITY_DN4396_c0_g1_i5	phosphatidylinositol 4-phosphate 5-kinase 8	4.62211e-23	48.26	no IPS match	IPR000328 (PFAM); PTHR34313 (PANTHER); IPR000328 (CDD)
TRINITY_DN21427_c0_g2_i1	lipopolysaccharide biosynthesis protein RfbH-like	1.41624e-47	48.73	cd00146 (CDD); cd00146 (CDD)	PF18911 (PFAM); IPR013783 (G3DSA:2.60.40.GENE3D); IPR013783 (G3DSA:2.60.40.GENE3D); IPR013783 (G3DSA:2.60.40.GENE3D); IPR026341 (TIGRFAM); IPR013783 (G3DSA:2.60.40.GENE3D); PF13585 (PFAM); IPR000601 (PROSITE_PROFILES); IPR000601 (PROSITE_PROFILES); IPR000601 (PROSITE_PROFILES); cd00146 (CDD); cd00146 (CDD); IPR035986 (SUPERFAMILY); IPR035986 (SUPERFAMILY); IPR035986 (SUPERFAMILY); IPR035986 (SUPE…
TRINITY_DN35425_c3_g1_i1	magnesium-transporting ATPase, P-type 1	5.88859e-156	59.8	IPR006415 (CDD)	PR00119 (PRINTS); IPR001757 (PRINTS); G3DSA:2.70.150.10 (GENE3D); IPR004014 (PFAM); PF00122 (PFAM); PF00702 (PFAM); IPR023299 (G3DSA:3.40.1110.GENE3D); IPR006415 (TIGRFAM); IPR001757 (TIGRFAM); IPR023214 (G3DSA:3.40.50.GENE3D); IPR044492 (SFLD); SFLDG00002 (SFLD); PTHR42861 (PANTHER); IPR018303 (PROSITE_PATTERNS); IPR006415 (CDD); IPR023299 (SUPERFAMILY); IPR036412 (SUPERFAMILY); IPR023298 (SUPER…
TRINITY_DN15160_c1_g3_i1	DNA gyrase subunit A, chloroplastic/mitochondrial-like	0	59.84	IPR002205 (CDD)	TIGR01063 (TIGRFAM); IPR013758 (G3DSA:3.90.199.GENE3D); IPR002205 (PFAM); G3DSA:3.30.1360.40 (GENE3D); IPR035516 (G3DSA:2.120.10.GENE3D); IPR006691 (PFAM); IPR013757 (G3DSA:1.10.268.GENE3D); PTHR43493 (PANTHER); IPR005743 (HAMAP); IPR002205 (CDD); IPR013760 (SUPERFAMILY); IPR035516 (SUPERFAMILY)
TRINITY_DN13681_c0_g2_i1	aldehyde dehydrogenase family 2 member B7, mitochondrial-like	0	65.74	no IPS match	IPR001036 (PRINTS); G3DSA:3.30.70.1430 (GENE3D); G3DSA:1.20.1640.10 (GENE3D); G3DSA:1.20.1640.10 (GENE3D); IPR027463 (G3DSA:3.30.2090.GENE3D); G3DSA:3.30.70.1430 (GENE3D); G3DSA:3.30.70.1320 (GENE3D); IPR027463 (G3DSA:3.30.2090.GENE3D); IPR001036 (PFAM); IPR004763 (TIGRFAM); G3DSA:3.30.70.1440 (GENE3D); IPR001036 (PANTHER); SSF82693 (SUPERFAMILY); SSF82866 (SUPERFAMILY); IPR027463 (SUPERFAMILY); …
TRINITY_DN15456_c0_g1_i3	vacuolar protein sorting-associated protein 13-like	1.47124e-98	45.56	no IPS match	IPR026854 (PFAM); IPR031642 (PFAM); IPR031646 (PFAM); IPR009543 (PFAM); IPR015412 (PFAM); IPR031645 (PFAM); IPR026847 (PANTHER)
TRINITY_DN118096_c0_g1_i3	putative amidase C869.01	6.83662e-74	55.69	cd03215 (CDD); cd03216 (CDD)	IPR004090 (PRINTS); G3DSA:1.10.8.500 (GENE3D); G3DSA:1.10.287.950 (GENE3D); IPR004089 (PFAM); IPR024478 (PFAM); IPR003660 (PFAM); PTHR32089 (PANTHER); IPR004089 (PROSITE_PROFILES); IPR003660 (PROSITE_PROFILES); IPR000727 (PROSITE_PROFILES); cd06225 (CDD); SSF158472 (SUPERFAMILY); SSF58104 (SUPERFAMILY)
TRINITY_DN7928_c0_g1_i15	flowering time control protein FPA-like	1.06115e-15	55.42	IPR034173 (CDD); IPR034174 (CDD); IPR034175 (CDD)	IPR012921 (PFAM); IPR012677 (G3DSA:3.30.70.GENE3D); IPR012677 (G3DSA:3.30.70.GENE3D); IPR016194 (G3DSA:2.40.290.GENE3D); IPR012677 (G3DSA:3.30.70.GENE3D); IPR000504 (PFAM); PTHR23189 (PANTHER); IPR000504 (PROSITE_PROFILES); IPR000504 (PROSITE_PROFILES); IPR000504 (PROSITE_PROFILES); IPR010912 (PROSITE_PROFILES); IPR034173 (CDD); IPR034174 (CDD); IPR034175 (CDD); IPR035979 (SUPERFAMILY); IPR035979…
TRINITY_DN19490_c0_g1_i11	transcriptional repressor protein KorB-like	4.46621e-41	56.62	no IPS match	IPR018145 (PFAM); IPR027417 (G3DSA:3.40.50.GENE3D); IPR004346 (TIGRFAM); IPR043964 (PFAM); PTHR30121 (PANTHER); IPR027417 (SUPERFAMILY)
TRINITY_DN2409_c0_g1_i22	PREDICTED: LOW QUALITY PROTEIN: uncharacterized protein LOC103941904, partial	2.71322e-07	38.06	cd00054 (CDD); cd00054 (CDD); cd00054 (CDD); cd00054 (CDD); cd00054 (CDD); IPR000436 (CDD); cd00054 (CDD); cd00054 (CDD); cd00054 (CDD); cd00054 (CDD); cd00054 (CDD)	PR00010 (PRINTS); G3DSA:2.10.25.10 (GENE3D); G3DSA:2.10.25.10 (GENE3D); G3DSA:2.10.25.10 (GENE3D); IPR000742 (PFAM); IPR013032 (PFAM); G3DSA:2.10.25.10 (GENE3D); G3DSA:2.10.25.10 (GENE3D); G3DSA:2.10.25.10 (GENE3D); IPR003886 (PFAM); PTHR12916 (PANTHER); IPR000742 (PROSITE_PATTERNS); IPR000152 (PROSITE_PATTERNS); IPR000742 (PROSITE_PATTERNS); IPR000742 (PROSITE_PATTERNS); IPR000152 (PROSITE_PATTE…
TRINITY_DN36435_c0_g2_i1	cinnamoyl-CoA reductase 1	8.68327e-43	56.82	no IPS match	IPR019734 (PROSITE_PROFILES); IPR011990 (SUPERFAMILY)
TRINITY_DN20134_c0_g1_i2	inosine-5'-monophosphate dehydrogenase 2	1.51908e-89	56.79	cd17503 (CDD)	G3DSA:3.30.365.10 (GENE3D); G3DSA:3.30.365.10 (GENE3D); IPR046867 (PFAM); G3DSA:3.90.1170.50 (GENE3D); G3DSA:3.30.365.10 (GENE3D); G3DSA:3.30.365.10 (GENE3D); IPR000674 (PFAM); IPR008274 (PFAM); IPR016208 (PANTHER); IPR037165 (SUPERFAMILY); IPR036856 (SUPERFAMILY)
TRINITY_DN29215_c0_g8_i1	cystathionine gamma-synthase 1, chloroplastic	1.4919e-72	58.17	no IPS match	IPR036890 (G3DSA:3.30.565.GENE3D); PF13589 (PFAM); IPR036890 (SUPERFAMILY)
TRINITY_DN6246_c3_g1_i15	---NA---			no IPS match	G3DSA:1.10.287.1490 (GENE3D); IPR026202 (PANTHER)
TRINITY_DN4764_c2_g1_i2	histone-lysine N-methyltransferase ASHH1 isoform X2	2.67328e-50	62.8	cd04717 (CDD); IPR043320 (CDD); cd19174 (CDD); IPR043319 (CDD)	IPR036427 (G3DSA:1.20.920.GENE3D); IPR006560 (PFAM); IPR046341 (G3DSA:2.170.270.GENE3D); IPR013083 (G3DSA:3.30.40.GENE3D); IPR043151 (G3DSA:2.30.30.GENE3D); IPR001487 (PFAM); IPR001025 (PFAM); IPR001214 (PFAM); PTHR46147 (PANTHER); IPR019786 (PROSITE_PATTERNS); IPR001214 (PROSITE_PROFILES); IPR001025 (PROSITE_PROFILES); IPR003616 (PROSITE_PROFILES); IPR001487 (PROSITE_PROFILES); IPR006560 (PROSIT…
TRINITY_DN959_c0_g1_i10	polyadenylate-binding protein 8-like	6.53808e-31	47.99	IPR034775 (CDD); IPR034996 (CDD); cd12653 (CDD)	IPR028107 (PFAM); IPR028103 (PANTHER)
TRINITY_DN14418_c0_g4_i1	putative aminopeptidase YsdC	1.62256e-68	56.21	cd00009 (CDD); cd00156 (CDD)	IPR004358 (PRINTS); IPR036890 (G3DSA:3.30.565.GENE3D); IPR003594 (PFAM); G3DSA:3.40.50.2300 (GENE3D); IPR001789 (PFAM); G3DSA:3.30.450.20 (GENE3D); IPR003661 (PFAM); G3DSA:1.10.287.130 (GENE3D); IPR036641 (G3DSA:1.20.120.GENE3D); PTHR45339 (PANTHER); IPR008207 (PROSITE_PROFILES); IPR001789 (PROSITE_PROFILES); IPR005467 (PROSITE_PROFILES); cd16922 (CDD); cd17546 (CDD); IPR003661 (CDD); IPR036097 (…
TRINITY_DN16215_c0_g2_i1	bifunctional phosphatase IMPL2, chloroplastic	3.06876e-120	70.37	no IPS match	no IPS match
TRINITY_DN23680_c0_g2_i1	ATP-dependent zinc metalloprotease FTSH, chloroplastic	1.53482e-26	44.34	no IPS match	IPR036397 (G3DSA:3.30.420.GENE3D); IPR001584 (PFAM); PTHR42648 (PANTHER); IPR001584 (PROSITE_PROFILES); IPR012337 (SUPERFAMILY)
TRINITY_DN4423_c1_g1_i7	zinc finger BED domain-containing protein RICESLEEPER 2-like	1.62738e-13	40.88	no IPS match	IPR008906 (PFAM); IPR003656 (PFAM); PTHR47241 (PANTHER); IPR003656 (PROSITE_PROFILES); IPR003656 (PROSITE_PROFILES); IPR036236 (SUPERFAMILY); SSF140996 (SUPERFAMILY); IPR036236 (SUPERFAMILY); IPR012337 (SUPERFAMILY)
TRINITY_DN13324_c0_g5_i2	uncharacterized protein LOC112417793, partial	1.2441e-169	69.33	no IPS match	IPR036188 (G3DSA:3.50.50.GENE3D); PF13738 (PFAM); IPR013094 (PFAM); IPR029058 (G3DSA:3.40.50.GENE3D); IPR036188 (G3DSA:3.50.50.GENE3D); PTHR43098 (PANTHER); IPR036188 (SUPERFAMILY); IPR036188 (SUPERFAMILY); IPR029058 (SUPERFAMILY); IPR036188 (SUPERFAMILY)
TRINITY_DN13157_c1_g2_i1	proline iminopeptidase isoform X2	2.92384e-68	56.98	no IPS match	IPR001506 (PRINTS); IPR024079 (G3DSA:3.40.390.GENE3D); IPR001506 (PFAM); PTHR10127 (PANTHER); IPR001506 (PROSITE_PROFILES); SSF55486 (SUPERFAMILY)
TRINITY_DN14310_c0_g3_i1	probable UDP-N-acetylglucosamine--peptide N-acetylglucosaminyltransferase SPINDLY isoform X1	3.03883e-94	47.16	IPR000515 (CDD)	G3DSA:3.90.226.10 (GENE3D); IPR014748 (G3DSA:1.10.12.GENE3D); IPR001753 (PFAM); PTHR43459 (PANTHER); cd06558 (CDD); IPR029045 (SUPERFAMILY)
TRINITY_DN14109_c0_g2_i1	protein SPIRRIG	1.40967e-107	50.17	IPR000409 (CDD); IPR023362 (CDD)	IPR015943 (G3DSA:2.130.10.GENE3D); IPR001680 (PFAM); IPR000409 (PFAM); IPR036372 (G3DSA:1.10.1540.GENE3D); IPR023362 (PFAM); IPR011993 (G3DSA:2.30.29.GENE3D); IPR015943 (G3DSA:2.130.10.GENE3D); PTHR13743 (PANTHER); IPR019775 (PROSITE_PATTERNS); IPR000409 (PROSITE_PROFILES); IPR023362 (PROSITE_PROFILES); IPR001680 (PROSITE_PROFILES); IPR023362 (CDD); IPR000409 (CDD); SSF50729 (SUPERFAMILY); IPR036…
TRINITY_DN17862_c0_g1_i10	protein-tyrosine-phosphatase PTP1	4.32326e-36	49.67	cd14599 (CDD); IPR041782 (CDD); cd17191 (CDD); IPR019748 (CDD)	IPR000242 (PRINTS); IPR019749 (PRINTS); IPR014392 (PIRSF); IPR019748 (PFAM); IPR018980 (PFAM); IPR018979 (PFAM); G3DSA:3.10.20.90 (GENE3D); IPR029021 (G3DSA:3.90.190.GENE3D); IPR011993 (G3DSA:2.30.29.GENE3D); IPR014352 (G3DSA:1.20.80.GENE3D); IPR000242 (PFAM); PTHR45706 (PANTHER); IPR016130 (PROSITE_PATTERNS); IPR019747 (PROSITE_PATTERNS); IPR019747 (PROSITE_PATTERNS); IPR000387 (PROSITE_PROFILES…
TRINITY_DN9775_c0_g1_i3	mediator of RNA polymerase II transcription subunit 13-like	1.13555e-13	59.54	no IPS match	IPR041285 (PFAM); IPR009401 (PFAM); PTHR48249 (PANTHER)
TRINITY_DN4158_c1_g1_i10	BEACH domain-containing protein B-like isoform X1	1.25412e-138	55.95	IPR000409 (CDD); IPR023362 (CDD)	IPR023362 (PFAM); IPR031570 (PFAM); G3DSA:2.60.120.200 (GENE3D); PF13385 (PFAM); IPR015943 (G3DSA:2.130.10.GENE3D); IPR000409 (PFAM); IPR010508 (PFAM); IPR036372 (G3DSA:1.10.1540.GENE3D); IPR011993 (G3DSA:2.30.29.GENE3D); IPR046851 (PFAM); IPR046852 (PFAM); PTHR13743 (PANTHER); IPR000409 (PROSITE_PROFILES); IPR023362 (PROSITE_PROFILES); IPR023362 (CDD); IPR000409 (CDD); SSF50729 (SUPERFAMILY); IP…
TRINITY_DN16723_c0_g1_i1	D-lactate dehydrogenase [cytochrome], mitochondrial isoform X5	3.72781e-120	72.03	no IPS match	no IPS match
TRINITY_DN16607_c0_g1_i9	bromodomain and WD repeat-containing protein 3-like	8.92331e-81	47.14	cd05496 (CDD); cd05529 (CDD); cd00200 (CDD)	IPR001487 (PRINTS); IPR001680 (PFAM); IPR036427 (G3DSA:1.20.920.GENE3D); IPR015943 (G3DSA:2.130.10.GENE3D); IPR001487 (PFAM); IPR036427 (G3DSA:1.20.920.GENE3D); IPR015943 (G3DSA:2.130.10.GENE3D); PTHR16266 (PANTHER); IPR018359 (PROSITE_PATTERNS); IPR019775 (PROSITE_PATTERNS); PS50294 (PROSITE_PROFILES); PS50294 (PROSITE_PROFILES); PS50294 (PROSITE_PROFILES); PS50294 (PROSITE_PROFILES); IPR001680 …
TRINITY_DN31923_c0_g12_i1	probable mannitol dehydrogenase	4.00069e-106	70.14	cd05283 (CDD)	IPR027417 (G3DSA:3.40.50.GENE3D); IPR006935 (PFAM); IPR027417 (G3DSA:3.40.50.GENE3D); IPR027417 (SUPERFAMILY); IPR027417 (SUPERFAMILY)
TRINITY_DN53842_c0_g1_i8	alpha-actinin-like protein 1	9.63565e-37	52.57	IPR018159 (CDD); IPR001715 (CDD); IPR018159 (CDD); IPR001715 (CDD); IPR018159 (CDD); IPR018159 (CDD)	IPR002017 (PFAM); G3DSA:1.20.58.60 (GENE3D); G3DSA:1.20.58.60 (GENE3D); IPR001715 (PFAM); IPR036872 (G3DSA:1.10.418.GENE3D); G3DSA:1.20.58.60 (GENE3D); G3DSA:1.20.58.60 (GENE3D); G3DSA:1.20.58.60 (GENE3D); IPR036872 (G3DSA:1.10.418.GENE3D); G3DSA:1.20.58.60 (GENE3D); G3DSA:1.20.58.60 (GENE3D); G3DSA:1.20.58.60 (GENE3D); G3DSA:1.20.58.60 (GENE3D); PTHR14514 (PANTHER); IPR001589 (PROSITE_PATTERNS);…
TRINITY_DN74218_c0_g1_i1	glutathionyl-hydroquinone reductase YqjG-like	1.27348e-82	64.82	no IPS match	IPR000847 (PRINTS); IPR036388 (G3DSA:1.10.10.GENE3D); G3DSA:3.40.190.290 (GENE3D); IPR005119 (PFAM); IPR000847 (PFAM); PTHR30537 (PANTHER); IPR000847 (PROSITE_PROFILES); cd08422 (CDD); SSF53850 (SUPERFAMILY); IPR036390 (SUPERFAMILY)
TRINITY_DN17500_c1_g1_i9	acyl-CoA-binding domain-containing protein 4-like	1.08567e-11	41.68	cd00054 (CDD); IPR000859 (CDD); IPR002049 (CDD); IPR002049 (CDD); cd00054 (CDD)	PR00011 (PRINTS); IPR001881 (PFAM); IPR024731 (PFAM); IPR035914 (G3DSA:2.60.120.GENE3D); IPR000859 (PFAM); IPR002165 (PFAM); G3DSA:2.10.25.10 (GENE3D); IPR015915 (G3DSA:2.120.10.GENE3D); G3DSA:2.10.25.10 (GENE3D); G3DSA:2.10.25.10 (GENE3D); PF13415 (PFAM); PF13418 (PFAM); G3DSA:2.10.25.10 (GENE3D); G3DSA:2.10.25.10 (GENE3D); IPR015915 (G3DSA:2.120.10.GENE3D); G3DSA:2.10.25.10 (GENE3D); G3DSA:2.10…
TRINITY_DN59531_c0_g4_i1	ATP-dependent DNA helicase srs2-like	3.84839e-104	56.47	no IPS match	IPR027417 (G3DSA:3.40.50.GENE3D); G3DSA:1.10.486.10 (GENE3D); IPR014017 (PFAM); IPR027417 (G3DSA:3.40.50.GENE3D); IPR013986 (G3DSA:1.10.10.GENE3D); IPR014016 (PFAM); IPR000212 (PANTHER); IPR014016 (PROSITE_PROFILES); IPR014017 (PROSITE_PROFILES); cd17932 (CDD); cd18807 (CDD); IPR027417 (SUPERFAMILY)
TRINITY_DN14025_c0_g7_i1	4-coumarate--CoA ligase 2-like	1.14373e-60	49.41	cd17631 (CDD)	no IPS match
TRINITY_DN8817_c0_g3_i1	uncharacterized protein LOC8279916, partial	1.3605e-30	52.73	no IPS match	PR00507 (PRINTS); IPR046816 (PFAM); IPR029063 (G3DSA:3.40.50.GENE3D); IPR046820 (PFAM); PTHR33841 (PANTHER); IPR002052 (PROSITE_PATTERNS); IPR029063 (SUPERFAMILY)
TRINITY_DN3322_c1_g1_i6	probable UDP-N-acetylglucosamine--peptide N-acetylglucosaminyltransferase SEC	5.98798e-06	48.5	cd00164 (CDD)	IPR012340 (G3DSA:2.40.50.GENE3D); IPR011990 (G3DSA:1.25.40.GENE3D); PF13414 (PFAM); IPR039190 (PANTHER); IPR019734 (PROSITE_PROFILES); IPR003029 (PROSITE_PROFILES); IPR019734 (PROSITE_PROFILES); cd00164 (CDD); IPR011990 (SUPERFAMILY); IPR012340 (SUPERFAMILY)
TRINITY_DN9673_c5_g1_i1	GDP-mannose 4,6 dehydratase 2-like	2.37047e-122	71.28	no IPS match	IPR008638 (PFAM); IPR012334 (G3DSA:2.160.20.GENE3D); IPR008638 (TIGRFAM); PTHR12338 (PANTHER); IPR011050 (SUPERFAMILY)
TRINITY_DN5180_c0_g1_i9	piezo-type mechanosensitive ion channel homolog isoform X1	0	89.76	no IPS match	IPR031334 (PFAM); PTHR47049 (PANTHER)
TRINITY_DN20258_c0_g2_i1	probable aldo-keto reductase 2	6.81527e-58	59.51	IPR041679 (CDD)	PF13604 (PFAM); IPR027417 (G3DSA:3.40.50.GENE3D); IPR041679 (PFAM); IPR027417 (G3DSA:3.40.50.GENE3D); PTHR43788 (PANTHER); IPR041679 (CDD); IPR027417 (SUPERFAMILY)
TRINITY_DN5511_c0_g1_i6	protein S-acyltransferase 24	2.65753e-21	45.34	cd00054 (CDD); cd00054 (CDD); cd00054 (CDD); cd00054 (CDD); cd00054 (CDD); cd00054 (CDD); cd00054 (CDD); cd00054 (CDD); cd00054 (CDD); cd00054 (CDD); cd00054 (CDD); cd00054 (CDD); cd00054 (CDD); cd00054 (CDD); cd00054 (CDD); cd00054 (CDD); cd00054 (CDD); cd00054 (CDD); cd00054 (CDD); cd00054 (CDD); cd00054 (CDD); cd00054 (CDD); cd00054 (CDD); cd00054 (CDD); cd00054 (CDD); cd00054 (CDD); cd00054 (…	IPR022336 (PRINTS); PR00010 (PRINTS); IPR000800 (PRINTS); PR01983 (PRINTS); G3DSA:2.10.25.10 (GENE3D); IPR036770 (G3DSA:1.25.40.GENE3D); IPR002110 (PFAM); IPR001881 (PFAM); G3DSA:2.10.25.10 (GENE3D); IPR011656 (PFAM); G3DSA:2.10.25.10 (GENE3D); IPR013032 (PFAM); G3DSA:2.10.25.10 (GENE3D); G3DSA:2.10.25.10 (GENE3D); G3DSA:2.10.25.10 (GENE3D); IPR010660 (PFAM); IPR000742 (PFAM); IPR008297 (PIRSF); …
TRINITY_DN30283_c0_g3_i2	serine--tRNA ligase, chloroplastic/mitochondrial isoform X1	1.36831e-77	55.6	IPR003661 (CDD); cd16922 (CDD); cd17546 (CDD)	IPR004358 (PRINTS); G3DSA:1.10.287.130 (GENE3D); G3DSA:3.40.50.2300 (GENE3D); IPR003661 (PFAM); IPR013656 (PFAM); IPR001789 (PFAM); IPR003594 (PFAM); IPR036890 (G3DSA:3.30.565.GENE3D); G3DSA:3.30.450.20 (GENE3D); PTHR45339 (PANTHER); IPR001789 (PROSITE_PROFILES); IPR005467 (PROSITE_PROFILES); IPR000700 (PROSITE_PROFILES); IPR003661 (CDD); cd16922 (CDD); cd17546 (CDD); IPR036890 (SUPERFAMILY); IPR…
TRINITY_DN37267_c0_g4_i1	starch synthase 1, chloroplastic/amyloplastic-like	8.1878e-64	48.35	cd03791 (CDD)	IPR012341 (G3DSA:1.50.10.GENE3D); IPR014718 (G3DSA:2.70.98.GENE3D); IPR015220 (PFAM); IPR011613 (PFAM); PTHR31616 (PANTHER); IPR015220 (CDD); IPR008928 (SUPERFAMILY); IPR011013 (SUPERFAMILY)
TRINITY_DN320_c2_g1_i2	LOW QUALITY PROTEIN: uncharacterized protein LOC9651828	6.28388e-06	47.17	no IPS match	IPR043640 (PFAM); IPR043639 (PFAM); PF05110 (PFAM); G3DSA:6.10.250.2670 (GENE3D); IPR007797 (PANTHER)
TRINITY_DN24874_c0_g2_i1	uncharacterized protein LOC112417959	2.13888e-40	52.16	no IPS match	IPR032807 (PFAM); IPR027417 (G3DSA:3.40.50.GENE3D); IPR025669 (PFAM); PTHR32309 (PANTHER); cd05387 (CDD); IPR027417 (SUPERFAMILY)
TRINITY_DN14218_c0_g5_i1	uncharacterized protein LOC109794508, partial	1.30483e-157	55.65	no IPS match	IPR002821 (PFAM); IPR008040 (PFAM); IPR045079 (PANTHER); IPR043129 (SUPERFAMILY)
TRINITY_DN14943_c1_g2_i1	succinate--CoA ligase [ADP-forming] subunit alpha, mitochondrial	2.06068e-107	75.77	no IPS match	IPR001599 (PFAM); IPR002890 (PFAM); IPR041246 (PFAM); G3DSA:2.60.40.1930 (GENE3D); G3DSA:1.50.10.20 (GENE3D); PTHR40094 (PANTHER); IPR008930 (SUPERFAMILY)
TRINITY_DN18477_c0_g1_i8	protein argonaute 1B-like	0	60.55	IPR045246 (CDD); cd02846 (CDD)	IPR036397 (G3DSA:3.30.420.GENE3D); G3DSA:2.170.260.10 (GENE3D); IPR003100 (PFAM); IPR032474 (PFAM); IPR032472 (PFAM); IPR014811 (PFAM); IPR003165 (PFAM); IPR032473 (PFAM); G3DSA:3.40.50.2300 (GENE3D); PTHR22891 (PANTHER); IPR003100 (PROSITE_PROFILES); IPR028602 (HAMAP); IPR003165 (PROSITE_PROFILES); cd02846 (CDD); IPR045246 (CDD); IPR012337 (SUPERFAMILY); IPR036085 (SUPERFAMILY)
TRINITY_DN24855_c1_g4_i1	glycogen phosphorylase 1-like	0	64.23	cd04300 (CDD)	IPR006597 (PFAM); IPR011990 (G3DSA:1.25.40.GENE3D); PTHR11102 (PANTHER); SSF81901 (SUPERFAMILY)
TRINITY_DN32839_c1_g2_i1	---NA---			no IPS match	IPR040972 (PFAM); IPR029299 (PFAM); PTHR21553 (PANTHER)
TRINITY_DN8532_c0_g1_i1	---NA---			no IPS match	PF05205 (PFAM); IPR043244 (PANTHER)
TRINITY_DN11044_c0_g1_i8	DNA-invertase from lambdoid prophage e14-like	0	64.23	cd02042 (CDD)	PF13384 (PFAM); IPR036397 (G3DSA:3.30.420.GENE3D); IPR009004 (G3DSA:2.30.30.GENE3D); IPR015378 (PFAM); IPR001584 (PFAM); PTHR35004 (PANTHER); IPR001584 (PROSITE_PROFILES); IPR012337 (SUPERFAMILY); IPR009057 (SUPERFAMILY); IPR009004 (SUPERFAMILY)
TRINITY_DN31239_c0_g1_i2	---NA---			no IPS match	IPR014862 (PFAM); IPR027417 (G3DSA:3.40.50.GENE3D); IPR014059 (TIGRFAM); PF13604 (PFAM); SSF55464 (SUPERFAMILY); IPR027417 (SUPERFAMILY); IPR027417 (SUPERFAMILY)
TRINITY_DN6334_c0_g1_i12	---NA---			no IPS match	IPR000493 (PRINTS); G3DSA:2.80.10.50 (GENE3D); G3DSA:2.80.10.50 (GENE3D); IPR000699 (PFAM); IPR005821 (PFAM); G3DSA:1.10.287.70 (GENE3D); IPR014821 (PFAM); IPR016093 (PFAM); G3DSA:1.25.10.30 (GENE3D); IPR013662 (PFAM); PTHR45816 (PANTHER); IPR016093 (PROSITE_PROFILES); IPR016093 (PROSITE_PROFILES); IPR035910 (SUPERFAMILY); IPR036300 (SUPERFAMILY); IPR036300 (SUPERFAMILY); IPR035910 (SUPERFAMILY)
TRINITY_DN4403_c1_g2_i4	serine hydroxymethyltransferase, mitochondrial-like	5.6222e-163	77.05	IPR001085 (CDD)	IPR037520 (PFAM); PTHR31334 (PANTHER); IPR037521 (PROSITE_PROFILES)
TRINITY_DN11125_c0_g3_i2	glutamine--tRNA ligase	7.97294e-146	65.12	no IPS match	G3DSA:3.10.20.310 (GENE3D); G3DSA:2.40.160.50 (GENE3D); G3DSA:3.10.20.310 (GENE3D); IPR000184 (PFAM); G3DSA:3.10.20.310 (GENE3D); IPR010827 (PFAM); IPR023707 (TIGRFAM); G3DSA:3.10.20.310 (GENE3D); G3DSA:3.10.20.310 (GENE3D); IPR039910 (PANTHER); IPR023707 (HAMAP); IPR034746 (PROSITE_PROFILES); IPR034746 (PROSITE_PROFILES); IPR034746 (PROSITE_PROFILES)
TRINITY_DN34235_c0_g6_i1	probable glutamyl endopeptidase, chloroplastic	0	59.3	no IPS match	IPR001375 (PFAM); IPR029058 (G3DSA:3.40.50.GENE3D); PTHR42776 (PANTHER); SSF69304 (SUPERFAMILY); IPR029058 (SUPERFAMILY)
TRINITY_DN14633_c0_g1_i13	kinesin-like protein KIN-4C	4.38119e-124	61.81	cd01372 (CDD); cd00200 (CDD)	IPR001752 (PRINTS); IPR001752 (PFAM); IPR001680 (PFAM); IPR015943 (G3DSA:2.130.10.GENE3D); IPR015943 (G3DSA:2.130.10.GENE3D); IPR015943 (G3DSA:2.130.10.GENE3D); IPR036961 (G3DSA:3.40.850.GENE3D); PTHR47969 (PANTHER); IPR019821 (PROSITE_PATTERNS); IPR019775 (PROSITE_PATTERNS); IPR001680 (PROSITE_PROFILES); IPR001680 (PROSITE_PROFILES); IPR001680 (PROSITE_PROFILES); IPR001752 (PROSITE_PROFILES); IP…
TRINITY_DN14224_c0_g2_i1	UDP-glucuronate 4-epimerase 3-like	5.8711e-159	65.35	no IPS match	G3DSA:3.10.560.10 (GENE3D); G3DSA:3.10.560.10 (GENE3D); G3DSA:3.30.1950.10 (GENE3D); IPR019554 (PFAM); G3DSA:3.10.560.10 (GENE3D); IPR003715 (PFAM); G3DSA:3.10.560.10 (GENE3D); PTHR33619 (PANTHER)
TRINITY_DN20798_c0_g1_i1	glutathione import ATP-binding protein GsiA-like	5.86896e-56	55.42	no IPS match	IPR000914 (PFAM); G3DSA:3.90.76.10 (GENE3D); G3DSA:3.40.190.10 (GENE3D); G3DSA:3.10.105.10 (GENE3D); IPR039424 (PANTHER); cd08515 (CDD); SSF53850 (SUPERFAMILY)
TRINITY_DN3587_c0_g2_i2	fibronectin type-III domain-containing protein 3a isoform X2	3.2063e-09	38.16	IPR000562 (CDD); IPR003961 (CDD); IPR003961 (CDD); IPR000083 (CDD); IPR000083 (CDD); IPR000083 (CDD); IPR003961 (CDD); IPR000083 (CDD); IPR003961 (CDD); IPR000083 (CDD); IPR003961 (CDD); IPR003961 (CDD); IPR003961 (CDD); IPR000562 (CDD); IPR000083 (CDD); IPR003961 (CDD); IPR003961 (CDD); IPR003961 (CDD); IPR003961 (CDD); IPR000083 (CDD); IPR000083 (CDD); IPR000083 (CDD); IPR003961 (CDD)	PR00013 (PRINTS); PR00014 (PRINTS); IPR013783 (G3DSA:2.60.40.GENE3D); IPR013783 (G3DSA:2.60.40.GENE3D); IPR013783 (G3DSA:2.60.40.GENE3D); IPR000083 (PFAM); G3DSA:2.10.70.10 (GENE3D); IPR036943 (G3DSA:2.10.10.GENE3D); IPR013783 (G3DSA:2.60.40.GENE3D); IPR013783 (G3DSA:2.60.40.GENE3D); IPR013783 (G3DSA:2.60.40.GENE3D); G3DSA:2.10.70.10 (GENE3D); G3DSA:2.10.70.10 (GENE3D); IPR013783 (G3DSA:2.60.40.G…
TRINITY_DN17594_c0_g1_i10	pantothenate kinase 1	2.21133e-59	56.15	no IPS match	IPR004567 (PFAM); G3DSA:3.30.420.40 (GENE3D); G3DSA:3.30.420.510 (GENE3D); IPR004567 (TIGRFAM); IPR004567 (PANTHER); IPR043129 (SUPERFAMILY); IPR043129 (SUPERFAMILY)
TRINITY_DN11882_c0_g2_i10	myosin-6-like isoform X1	0	57.93	IPR036103 (CDD); IPR037988 (CDD)	IPR001609 (PRINTS); IPR001609 (PFAM); G3DSA:1.20.58.530 (GENE3D); G3DSA:1.20.5.190 (GENE3D); G3DSA:1.20.120.720 (GENE3D); G3DSA:1.10.10.820 (GENE3D); IPR002710 (PFAM); G3DSA:3.30.70.1590 (GENE3D); IPR000048 (PFAM); IPR036961 (G3DSA:3.40.850.GENE3D); PTHR13140 (PANTHER); IPR000048 (PROSITE_PROFILES); IPR004009 (PROSITE_PROFILES); IPR002710 (PROSITE_PROFILES); IPR000048 (PROSITE_PROFILES); IPR00004…
TRINITY_DN60383_c0_g2_i2	uncharacterized signaling protein CC_0091-like	3.02197e-25	58.95	IPR000160 (CDD)	IPR036162 (G3DSA:3.40.50.GENE3D); IPR011109 (PFAM); IPR006119 (PFAM); IPR038109 (G3DSA:3.90.1750.GENE3D); PTHR30461 (PANTHER); IPR011109 (PROSITE_PROFILES); cd00338 (CDD); IPR036162 (SUPERFAMILY)
TRINITY_DN2672_c0_g4_i1	endoplasmin homolog	4.17533e-65	48.65	cd16927 (CDD)	SSF56935 (SUPERFAMILY)
TRINITY_DN112456_c0_g5_i1	chaperone protein ClpB3, chloroplastic	0	70.95	cd00009 (CDD); cd00009 (CDD)	IPR001270 (PRINTS); IPR003959 (PFAM); IPR041546 (PFAM); IPR017730 (TIGRFAM); IPR027417 (G3DSA:3.40.50.GENE3D); IPR019489 (PFAM); IPR027417 (G3DSA:3.40.50.GENE3D); G3DSA:1.10.8.60 (GENE3D); IPR027417 (G3DSA:3.40.50.GENE3D); IPR003959 (PFAM); IPR004176 (PFAM); IPR036628 (G3DSA:1.10.1780.GENE3D); PTHR11638 (PANTHER); IPR018368 (PROSITE_PATTERNS); IPR028299 (PROSITE_PATTERNS); IPR004176 (PROSITE_PROF…
TRINITY_DN9204_c0_g2_i1	5-aminolevulinate synthase, mitochondrial-like	1.20301e-122	65.92	IPR003661 (CDD); IPR000014 (CDD); IPR000014 (CDD); IPR000014 (CDD)	IPR004358 (PRINTS); IPR013655 (PFAM); G3DSA:3.30.450.20 (GENE3D); IPR000014 (TIGRFAM); IPR038318 (G3DSA:1.20.120.GENE3D); IPR003594 (PFAM); G3DSA:3.30.450.20 (GENE3D); G3DSA:3.30.450.20 (GENE3D); IPR036890 (G3DSA:3.30.565.GENE3D); IPR013656 (PFAM); G3DSA:1.10.287.130 (GENE3D); IPR003661 (PFAM); IPR025201 (PFAM); PTHR43304 (PANTHER); IPR005467 (PROSITE_PROFILES); IPR000700 (PROSITE_PROFILES); IPR0…
TRINITY_DN35425_c2_g1_i1	serine racemase-like	4.63013e-165	64.73	cd06238 (CDD)	G3DSA:3.40.630.10 (GENE3D); IPR000834 (PFAM); PTHR11705 (PANTHER); cd06238 (CDD); IPR029062 (SUPERFAMILY); SSF53187 (SUPERFAMILY)
TRINITY_DN11851_c0_g1_i16	---NA---			IPR018159 (CDD); IPR018159 (CDD); IPR018159 (CDD); IPR018159 (CDD); IPR018159 (CDD); IPR018159 (CDD); IPR018159 (CDD); IPR018159 (CDD); IPR018159 (CDD); IPR018159 (CDD); IPR018159 (CDD)	IPR002017 (PFAM); G3DSA:1.20.58.60 (GENE3D); IPR012315 (PFAM); G3DSA:1.20.58.60 (GENE3D); G3DSA:1.20.58.60 (GENE3D); G3DSA:1.20.58.60 (GENE3D); G3DSA:1.20.58.60 (GENE3D); G3DSA:1.20.58.60 (GENE3D); G3DSA:1.20.58.60 (GENE3D); G3DSA:1.20.58.60 (GENE3D); G3DSA:1.20.58.60 (GENE3D); G3DSA:1.20.58.60 (GENE3D); G3DSA:1.20.58.60 (GENE3D); PTHR14514 (PANTHER); IPR012315 (PROSITE_PROFILES); IPR018159 (CDD)…
TRINITY_DN8798_c0_g1_i4	E3 ubiquitin-protein ligase UPL3	1.50075e-87	50.71	IPR000569 (CDD)	IPR000569 (PFAM); G3DSA:3.90.1750.10 (GENE3D); G3DSA:3.30.2160.10 (GENE3D); IPR010606 (PFAM); G3DSA:2.60.120.260 (GENE3D); IPR012919 (PFAM); IPR036770 (G3DSA:1.25.40.GENE3D); G3DSA:1.10.720.80 (GENE3D); IPR011989 (G3DSA:1.25.10.GENE3D); G3DSA:2.30.30.40 (GENE3D); G3DSA:3.30.2410.10 (GENE3D); IPR002110 (PFAM); IPR041200 (PFAM); IPR045322 (PANTHER); IPR010606 (PROSITE_PROFILES); IPR002110 (PROSITE_…
TRINITY_DN25030_c0_g6_i2	3-oxoacyl-[acyl-carrier-protein] synthase, mitochondrial isoform X1	4.41078e-141	69.32	IPR003770 (CDD)	IPR025240 (PFAM); G3DSA:3.40.50.1460 (GENE3D); PF00656 (PFAM); PTHR22576 (PANTHER); IPR001309 (PROSITE_PROFILES); IPR029030 (SUPERFAMILY)
TRINITY_DN105601_c0_g1_i3	uncharacterized protein LOC109794609, partial	3.87207e-50	46.65	no IPS match	IPR001036 (PRINTS); IPR027463 (G3DSA:3.30.2090.GENE3D); G3DSA:3.30.70.1430 (GENE3D); IPR027463 (G3DSA:3.30.2090.GENE3D); G3DSA:1.20.1640.10 (GENE3D); G3DSA:3.30.70.1430 (GENE3D); IPR001036 (PFAM); G3DSA:3.30.70.1320 (GENE3D); G3DSA:3.30.70.1440 (GENE3D); G3DSA:1.20.1640.10 (GENE3D); IPR001036 (PANTHER); SSF82693 (SUPERFAMILY); IPR027463 (SUPERFAMILY); SSF82866 (SUPERFAMILY); IPR027463 (SUPERFAMIL…
TRINITY_DN1661_c0_g2_i1	protein transport protein SEC16B homolog	2.67323e-28	46.58	cd09233 (CDD)	IPR024298 (PFAM); IPR024340 (PFAM); G3DSA:1.25.40.1030 (GENE3D); IPR024880 (PANTHER); cd09233 (CDD)
TRINITY_DN74056_c0_g1_i1	uncharacterized protein LOC112272968 isoform X1	6.63767e-66	72.32	no IPS match	IPR004821 (TIGRFAM); IPR014729 (G3DSA:3.40.50.GENE3D); IPR029056 (G3DSA:3.40.1190.GENE3D); IPR011611 (PFAM); IPR004821 (PFAM); PTHR46969 (PANTHER); cd02172 (CDD); IPR011913 (CDD); SSF52374 (SUPERFAMILY); IPR029056 (SUPERFAMILY)
TRINITY_DN25846_c0_g2_i7	protein strawberry notch homolog 1-like	1.55945e-45	49.08	no IPS match	IPR013762 (G3DSA:1.10.443.GENE3D); IPR011010 (SUPERFAMILY)
TRINITY_DN82366_c0_g1_i1	3-ketoacyl-CoA thiolase 2, peroxisomal	2.82596e-89	57.16	IPR002155 (CDD)	IPR011990 (G3DSA:1.25.40.GENE3D); PF13414 (PFAM); IPR011990 (G3DSA:1.25.40.GENE3D); IPR011990 (G3DSA:1.25.40.GENE3D); PTHR12558 (PANTHER); IPR019734 (PROSITE_PROFILES); IPR011990 (SUPERFAMILY); IPR011990 (SUPERFAMILY)
TRINITY_DN9363_c0_g1_i4	small subunit processome component 20 homolog	4.92037e-172	44.84	no IPS match	IPR046523 (PFAM); IPR011430 (PFAM); IPR011989 (G3DSA:1.25.10.GENE3D); PTHR17695 (PANTHER); IPR016024 (SUPERFAMILY); IPR016024 (SUPERFAMILY)
TRINITY_DN2696_c1_g1_i1	alpha-actinin-like protein 1	9.14821e-49	64.32	IPR002048 (CDD); IPR001715 (CDD); IPR018159 (CDD); IPR018159 (CDD); IPR018159 (CDD); IPR018159 (CDD); IPR018159 (CDD); IPR018159 (CDD); IPR018159 (CDD); IPR001715 (CDD); IPR018159 (CDD); IPR018159 (CDD); IPR018159 (CDD); IPR018159 (CDD); IPR018159 (CDD); IPR018159 (CDD); IPR018159 (CDD); IPR018159 (CDD); IPR018159 (CDD); IPR018159 (CDD)	IPR036534 (G3DSA:3.30.920.GENE3D); IPR036872 (G3DSA:1.10.418.GENE3D); G3DSA:1.10.238.10 (GENE3D); IPR002048 (PFAM); IPR041615 (PFAM); G3DSA:2.30.30.40 (GENE3D); G3DSA:1.20.58.60 (GENE3D); G3DSA:1.20.58.60 (GENE3D); G3DSA:1.20.58.60 (GENE3D); G3DSA:1.20.58.60 (GENE3D); IPR041573 (PFAM); G3DSA:1.20.58.60 (GENE3D); G3DSA:1.20.58.60 (GENE3D); G3DSA:1.20.58.60 (GENE3D); IPR002017 (PFAM); G3DSA:1.20.58…
TRINITY_DN44421_c0_g2_i2	iron-sulfur protein NUBPL isoform X2	6.62431e-93	74.15	no IPS match	G3DSA:3.30.70.20 (GENE3D); IPR017896 (PFAM); PTHR24960 (PANTHER); IPR017900 (PROSITE_PATTERNS); IPR017896 (PROSITE_PROFILES); SSF54862 (SUPERFAMILY)
TRINITY_DN34302_c0_g1_i1	ATP-dependent DNA helicase At3g02060, chloroplastic isoform X1	1.25562e-127	58.12	cd17991 (CDD)	no IPS match
TRINITY_DN747_c0_g2_i4	cytochrome c oxidase subunit 1 (mitochondrion)	0	78.07	no IPS match	IPR001457 (PFAM); PTHR11435 (PANTHER)
TRINITY_DN59531_c0_g1_i1	beta-fructofuranosidase, insoluble isoenzyme 4-like	1.91774e-82	49.98	cd18790 (CDD); cd17916 (CDD)	IPR027417 (G3DSA:3.40.50.GENE3D); IPR027417 (G3DSA:3.40.50.GENE3D); IPR006935 (PFAM); G3DSA:4.10.860.10 (GENE3D); IPR027417 (G3DSA:3.40.50.GENE3D); IPR004807 (TIGRFAM); IPR001943 (PFAM); IPR024759 (PFAM); IPR001650 (PFAM); IPR041471 (PFAM); IPR004807 (PANTHER); IPR014001 (PROSITE_PROFILES); IPR004807 (HAMAP); IPR001943 (PROSITE_PROFILES); IPR001650 (PROSITE_PROFILES); cd18790 (CDD); cd17916 (CDD)…
TRINITY_DN1661_c0_g1_i5	protein transport protein SEC16B homolog	1.6311e-26	45	cd09233 (CDD)	G3DSA:1.25.40.1030 (GENE3D); IPR024298 (PFAM); IPR024340 (PFAM); IPR024880 (PANTHER); cd09233 (CDD)
TRINITY_DN10500_c0_g1_i6	alpha-actinin-like protein 1	3.77563e-51	63.01	IPR018159 (CDD); IPR018159 (CDD); IPR001715 (CDD); IPR018159 (CDD); IPR018159 (CDD); IPR018159 (CDD); IPR002048 (CDD); IPR018159 (CDD); IPR018159 (CDD); IPR018159 (CDD); IPR018159 (CDD); IPR018159 (CDD); IPR001715 (CDD); IPR018159 (CDD); IPR018159 (CDD); IPR018159 (CDD); IPR018159 (CDD); IPR018159 (CDD)	G3DSA:1.20.58.60 (GENE3D); G3DSA:1.20.58.60 (GENE3D); IPR041615 (PFAM); G3DSA:1.10.238.10 (GENE3D); G3DSA:1.20.58.60 (GENE3D); IPR041573 (PFAM); G3DSA:1.20.58.60 (GENE3D); IPR002017 (PFAM); IPR036872 (G3DSA:1.10.418.GENE3D); IPR003108 (PFAM); IPR036872 (G3DSA:1.10.418.GENE3D); IPR036534 (G3DSA:3.30.920.GENE3D); G3DSA:1.20.58.60 (GENE3D); G3DSA:2.30.30.40 (GENE3D); G3DSA:1.20.58.60 (GENE3D); G3DSA…
TRINITY_DN8731_c0_g2_i1	probable ubiquitin carboxyl-terminal hydrolase FAF-X isoform X3	5.43327e-73	46.47	cd02659 (CDD)	IPR001394 (PFAM); IPR021905 (PFAM); G3DSA:3.90.70.10 (GENE3D); PTHR24006 (PANTHER); IPR018200 (PROSITE_PATTERNS); IPR018200 (PROSITE_PATTERNS); IPR028889 (PROSITE_PROFILES); cd02659 (CDD); IPR016024 (SUPERFAMILY); IPR038765 (SUPERFAMILY)
TRINITY_DN17502_c0_g7_i1	probable succinyl-CoA:3-ketoacid coenzyme A transferase, mitochondrial	1.39313e-113	62.86	cd04465 (CDD); cd05688 (CDD)	IPR035104 (PRINTS); IPR012340 (G3DSA:2.40.50.GENE3D); IPR012340 (G3DSA:2.40.50.GENE3D); IPR003029 (PFAM); PTHR10724 (PANTHER); IPR003029 (PROSITE_PROFILES); IPR003029 (PROSITE_PROFILES); IPR003029 (PROSITE_PROFILES); IPR003029 (PROSITE_PROFILES); IPR003029 (PROSITE_PROFILES); IPR003029 (PROSITE_PROFILES); cd05688 (CDD); cd04465 (CDD); IPR012340 (SUPERFAMILY); IPR012340 (SUPERFAMILY); IPR012340 (S…
TRINITY_DN5946_c0_g1_i11	protein NLRC3 isoform X2	1.70098e-28	45.48	no IPS match	PR00364 (PRINTS); IPR032675 (G3DSA:3.80.10.GENE3D); IPR001611 (PFAM); G3DSA:1.10.533.20 (GENE3D); IPR027417 (G3DSA:3.40.50.GENE3D); IPR032675 (G3DSA:3.80.10.GENE3D); IPR007111 (PFAM); IPR041210 (PFAM); IPR041267 (PFAM); PTHR24106 (PANTHER); IPR007111 (PROSITE_PROFILES); SSF52047 (SUPERFAMILY); IPR027417 (SUPERFAMILY)
TRINITY_DN3628_c0_g3_i3	tubulin polyglutamylase TTLL6-like isoform X9	1.62143e-55	58.75	no IPS match	G3DSA:3.30.470.20 (GENE3D); IPR004344 (PFAM); PTHR12241 (PANTHER); IPR004344 (PROSITE_PROFILES); SSF56059 (SUPERFAMILY)
TRINITY_DN7287_c0_g1_i1	transcription factor IIIA isoform X2	7.30536e-08	40.58	no IPS match	G3DSA:3.30.160.60 (GENE3D); G3DSA:3.30.160.60 (GENE3D); G3DSA:3.30.160.60 (GENE3D); PF13912 (PFAM); G3DSA:3.30.160.60 (GENE3D); IPR013087 (PFAM); G3DSA:3.30.160.60 (GENE3D); G3DSA:3.30.160.60 (GENE3D); G3DSA:3.30.160.60 (GENE3D); G3DSA:3.30.160.60 (GENE3D); G3DSA:3.30.160.60 (GENE3D); G3DSA:3.30.160.60 (GENE3D); G3DSA:3.30.160.60 (GENE3D); PTHR24388 (PANTHER); IPR013087 (PROSITE_PATTERNS); IPR013…
TRINITY_DN11903_c0_g1_i2	5-oxoprolinase	5.8101e-107	44.72	no IPS match	IPR006153 (PFAM); IPR003148 (PFAM); G3DSA:3.40.50.720 (GENE3D); IPR038770 (G3DSA:1.20.1530.GENE3D); PTHR46157 (PANTHER); IPR003148 (PROSITE_PROFILES); IPR036291 (SUPERFAMILY)
TRINITY_DN6755_c0_g1_i7	uncharacterized protein LOC112295119 isoform X1	3.43117e-100	49.17	cd00009 (CDD)	IPR046439 (PFAM); IPR013083 (G3DSA:3.30.40.GENE3D); IPR027417 (G3DSA:3.40.50.GENE3D); IPR031248 (PANTHER); IPR017907 (PROSITE_PATTERNS); IPR046439 (PROSITE_PROFILES); IPR001841 (PROSITE_PROFILES); cd00009 (CDD); SSF57850 (SUPERFAMILY); IPR027417 (SUPERFAMILY); IPR027417 (SUPERFAMILY)
TRINITY_DN560_c0_g1_i9	protein ILITYHIA	0	53.97	no IPS match	IPR011989 (G3DSA:1.25.10.GENE3D); IPR011989 (G3DSA:1.25.10.GENE3D); IPR011989 (G3DSA:1.25.10.GENE3D); PTHR23346 (PANTHER); IPR021133 (PROSITE_PROFILES); IPR021133 (PROSITE_PROFILES); IPR021133 (PROSITE_PROFILES); IPR016024 (SUPERFAMILY); IPR016024 (SUPERFAMILY); IPR016024 (SUPERFAMILY); IPR016024 (SUPERFAMILY); IPR016024 (SUPERFAMILY)
TRINITY_DN13701_c2_g2_i1	glycine dehydrogenase (decarboxylating), mitochondrial-like	0	72.04	IPR020581 (CDD); IPR020581 (CDD)	IPR003437 (TIGRFAM); IPR020581 (PFAM); IPR015421 (G3DSA:3.40.640.GENE3D); IPR015422 (G3DSA:3.90.1150.GENE3D); IPR015422 (G3DSA:3.90.1150.GENE3D); IPR020581 (PANTHER); IPR003437 (HAMAP); IPR020581 (CDD); IPR020581 (CDD); IPR015424 (SUPERFAMILY); IPR015424 (SUPERFAMILY)
TRINITY_DN2892_c0_g1_i3	---NA---			no IPS match	IPR031446 (PFAM); IPR024138 (PANTHER)
TRINITY_DN27516_c0_g1_i1	protease Do-like 1, chloroplastic	8.98843e-54	57.02	no IPS match	IPR003737 (PFAM); IPR024078 (G3DSA:3.40.50.GENE3D); IPR003737 (PANTHER); IPR029062 (SUPERFAMILY); IPR024078 (SUPERFAMILY)
TRINITY_DN8817_c0_g2_i3	---NA---			no IPS match	no IPS match
TRINITY_DN6822_c3_g1_i1	---NA---			IPR000562 (CDD)	PR00013 (PRINTS); IPR009011 (G3DSA:2.70.130.GENE3D); IPR009011 (G3DSA:2.70.130.GENE3D); IPR009011 (G3DSA:2.70.130.GENE3D); IPR009011 (G3DSA:2.70.130.GENE3D); IPR000562 (PFAM); IPR009011 (G3DSA:2.70.130.GENE3D); IPR009011 (G3DSA:2.70.130.GENE3D); IPR036943 (G3DSA:2.10.10.GENE3D); IPR009011 (G3DSA:2.70.130.GENE3D); IPR000479 (PFAM); IPR009011 (G3DSA:2.70.130.GENE3D); IPR009011 (G3DSA:2.70.130.GENE3…
TRINITY_DN31388_c0_g2_i3	mRNA-capping enzyme	8.40967e-12	55.87	no IPS match	IPR029021 (G3DSA:3.90.190.GENE3D); IPR000340 (PFAM); PTHR10367 (PANTHER); IPR016130 (PROSITE_PATTERNS); IPR000387 (PROSITE_PROFILES); IPR020422 (PROSITE_PROFILES); IPR029021 (SUPERFAMILY)
TRINITY_DN9673_c0_g3_i1	uncharacterized protein LOC107408854	6.13995e-89	63.78	no IPS match	IPR001736 (PFAM); G3DSA:3.30.870.10 (GENE3D); G3DSA:3.30.870.10 (GENE3D); IPR025202 (PFAM); IPR032816 (PFAM); IPR015679 (PANTHER); IPR001736 (PROSITE_PROFILES); IPR001736 (PROSITE_PROFILES); cd09143 (CDD); cd09140 (CDD); SSF56024 (SUPERFAMILY); SSF56024 (SUPERFAMILY)
TRINITY_DN24056_c0_g1_i3	tyrosine--tRNA ligase, chloroplastic/mitochondrial-like	4.57982e-78	55.6	cd06225 (CDD)	no IPS match
TRINITY_DN1752_c0_g1_i3	mitochondrial-processing peptidase subunit alpha	1.97408e-60	50.31	no IPS match	IPR005135 (PFAM); IPR036691 (G3DSA:3.60.10.GENE3D); IPR042478 (PANTHER); cd09095 (CDD); IPR036691 (SUPERFAMILY)
TRINITY_DN13324_c0_g1_i2	hybrid signal transduction histidine kinase B	5.18437e-120	56.55	IPR000014 (CDD); cd16919 (CDD); IPR003661 (CDD); IPR000014 (CDD)	IPR004358 (PRINTS); IPR000014 (PFAM); IPR001789 (PFAM); IPR003661 (PFAM); G3DSA:1.10.287.130 (GENE3D); IPR036890 (G3DSA:3.30.565.GENE3D); IPR000014 (TIGRFAM); G3DSA:3.40.50.2300 (GENE3D); G3DSA:3.30.450.20 (GENE3D); IPR003594 (PFAM); PTHR45339 (PANTHER); IPR001789 (PROSITE_PROFILES); IPR005467 (PROSITE_PROFILES); IPR000014 (PROSITE_PROFILES); cd16922 (CDD); cd17546 (CDD); IPR000014 (CDD); IPR0036…
TRINITY_DN60164_c0_g5_i1	isocitrate dehydrogenase [NAD] catalytic subunit 5, mitochondrial	4.18115e-93	66.37	no IPS match	IPR011042 (G3DSA:2.120.10.GENE3D); SSF82171 (SUPERFAMILY)
TRINITY_DN8830_c0_g1_i5	histone acetyltransferase GCN5	2.00718e-20	68.3	cd15560 (CDD); cd05509 (CDD); cd15559 (CDD); cd15560 (CDD)	IPR001487 (PRINTS); IPR013083 (G3DSA:3.30.40.GENE3D); IPR013083 (G3DSA:3.30.40.GENE3D); IPR036427 (G3DSA:1.20.920.GENE3D); IPR013083 (G3DSA:3.30.40.GENE3D); IPR028941 (PFAM); IPR019787 (PFAM); IPR018501 (PFAM); IPR001487 (PFAM); IPR038028 (PANTHER); IPR019786 (PROSITE_PATTERNS); IPR018359 (PROSITE_PATTERNS); IPR001487 (PROSITE_PROFILES); IPR019787 (PROSITE_PROFILES); IPR019787 (PROSITE_PROFILES);…
TRINITY_DN23577_c0_g2_i2	dihydroxy-acid dehydratase, chloroplastic-like	5.71994e-106	54.52	no IPS match	no IPS match
TRINITY_DN16475_c0_g1_i1	uncharacterized protein LOC112276149 isoform X1	0	62.46	IPR013497 (CDD); IPR034149 (CDD)	IPR013497 (PRINTS); G3DSA:3.30.65.10 (GENE3D); G3DSA:3.40.50.140 (GENE3D); IPR006171 (PFAM); IPR013825 (G3DSA:2.70.20.GENE3D); IPR013826 (G3DSA:1.10.290.GENE3D); IPR005733 (TIGRFAM); IPR013498 (PFAM); IPR013497 (PFAM); IPR025589 (PFAM); IPR013824 (G3DSA:1.10.460.GENE3D); IPR000380 (PANTHER); IPR023406 (PROSITE_PATTERNS); IPR006171 (PROSITE_PROFILES); IPR028612 (HAMAP); IPR013497 (CDD); IPR034149 …
TRINITY_DN14418_c0_g3_i6	glutamate synthase 1 [NADH], chloroplastic isoform X1	0	72.38	IPR002489 (CDD); IPR002932 (CDD)	IPR006982 (PFAM); IPR013785 (G3DSA:3.20.20.GENE3D); IPR002489 (PFAM); IPR036485 (G3DSA:2.160.20.GENE3D); IPR013785 (G3DSA:3.20.20.GENE3D); IPR002932 (PFAM); PTHR43100 (PANTHER); IPR002489 (CDD); IPR002932 (CDD); SSF51395 (SUPERFAMILY); IPR036485 (SUPERFAMILY)
TRINITY_DN9863_c0_g1_i10	piezo-type mechanosensitive ion channel homolog	3.9616e-54	49.12	no IPS match	IPR031334 (PFAM); IPR031805 (PFAM); IPR027272 (PANTHER)
TRINITY_DN100011_c0_g4_i1	COBW domain-containing protein 1	2.02818e-61	62.4	cd06225 (CDD)	IPR010105 (TIGRFAM); IPR036942 (G3DSA:2.40.170.GENE3D); IPR037066 (G3DSA:2.170.130.GENE3D); IPR000531 (PFAM); IPR012910 (PFAM); IPR039426 (PANTHER); IPR010917 (PROSITE_PATTERNS); cd01347 (CDD); SSF56935 (SUPERFAMILY)
TRINITY_DN13394_c0_g1_i5	---NA---			no IPS match	G3DSA:1.20.5.1000 (GENE3D); IPR015943 (G3DSA:2.130.10.GENE3D); PF19056 (PFAM); IPR019143 (PFAM); IPR032486 (PFAM); G3DSA:1.20.58.1770 (GENE3D); IPR039911 (PANTHER); IPR034743 (PROSITE_PROFILES); IPR034744 (PROSITE_PROFILES); IPR036322 (SUPERFAMILY)
TRINITY_DN23087_c0_g6_i1	uncharacterized protein LOC112418049	4.23743e-97	48.12	cd04485 (CDD); cd12113 (CDD)	IPR041931 (G3DSA:1.10.10.GENE3D); IPR029460 (PFAM); IPR040982 (PFAM); G3DSA:3.20.20.140 (GENE3D); IPR004013 (PFAM); G3DSA:1.10.150.870 (GENE3D); IPR011708 (PFAM); IPR004805 (TIGRFAM); IPR004365 (PFAM); IPR004805 (PANTHER); cd04485 (CDD); cd12113 (CDD); IPR016195 (SUPERFAMILY)
TRINITY_DN3335_c0_g1_i1	calpain-type cysteine protease DEK1	0	94.24	IPR001300 (CDD)	IPR022684 (PRINTS); G3DSA:2.60.120.200 (GENE3D); IPR001300 (PFAM); PTHR10183 (PANTHER); IPR000169 (PROSITE_PATTERNS); IPR001300 (PROSITE_PROFILES); IPR001300 (CDD); IPR013320 (SUPERFAMILY); IPR038765 (SUPERFAMILY)
TRINITY_DN97365_c0_g1_i2	short-chain dehydrogenase TIC 32, chloroplastic-like	1.86206e-115	54.43	IPR001054 (CDD); cd12912 (CDD)	IPR029787 (G3DSA:3.30.70.GENE3D); G3DSA:6.10.340.10 (GENE3D); G3DSA:3.30.450.20 (GENE3D); IPR033479 (PFAM); IPR001054 (PFAM); PTHR43081 (PANTHER); IPR001054 (PROSITE_PROFILES); IPR001054 (CDD); cd12912 (CDD); IPR029787 (SUPERFAMILY)
TRINITY_DN9204_c0_g3_i1	protease Do-like 1, chloroplastic	6.40863e-83	58.59	no IPS match	no IPS match
TRINITY_DN9072_c0_g6_i1	carboxyl-terminal-processing peptidase 2, chloroplastic-like isoform X2	3.11167e-73	61.7	no IPS match	IPR000531 (PFAM); IPR036942 (G3DSA:2.40.170.GENE3D); IPR012910 (PFAM); IPR037066 (G3DSA:2.170.130.GENE3D); IPR039426 (PANTHER); SSF56935 (SUPERFAMILY)
TRINITY_DN10185_c0_g4_i1	senescence-associated protein 13-like	1.06847e-41	53.34	IPR045869 (CDD)	IPR002347 (PRINTS); IPR002347 (PRINTS); PF13561 (PFAM); G3DSA:3.40.50.720 (GENE3D); PTHR42760 (PANTHER); IPR036291 (SUPERFAMILY)
TRINITY_DN14613_c0_g2_i1	PREDICTED: uncharacterized protein LOC105037650, partial	3.31206e-115	57.17	no IPS match	IPR001036 (PRINTS); IPR001036 (PFAM); IPR027463 (G3DSA:3.30.2090.GENE3D); G3DSA:1.20.1640.10 (GENE3D); G3DSA:1.20.1640.10 (GENE3D); G3DSA:3.30.70.1440 (GENE3D); G3DSA:3.30.70.1430 (GENE3D); IPR001036 (PANTHER); IPR027463 (SUPERFAMILY); SSF82866 (SUPERFAMILY); SSF82866 (SUPERFAMILY)
TRINITY_DN8714_c0_g1_i5	---NA---			no IPS match	no IPS match
TRINITY_DN21427_c0_g1_i1	reactive Intermediate Deaminase A, chloroplastic	1.50668e-29	66.01	no IPS match	PF03308 (PFAM); IPR006158 (PFAM); G3DSA:3.40.50.280 (GENE3D); G3DSA:3.20.20.240 (GENE3D); IPR006099 (PFAM); IPR027417 (G3DSA:3.40.50.GENE3D); PTHR43087 (PANTHER); IPR006158 (PROSITE_PROFILES); IPR033669 (HAMAP); cd02071 (CDD); IPR016176 (SUPERFAMILY); IPR027417 (SUPERFAMILY); IPR036724 (SUPERFAMILY)
TRINITY_DN32370_c0_g2_i4	DNA polymerase kappa	2.8068e-86	60.61	cd13578 (CDD)	G3DSA:3.40.190.10 (GENE3D); IPR042100 (G3DSA:3.40.190.GENE3D); IPR005064 (PFAM); IPR005064 (PANTHER); cd13578 (CDD); SSF53850 (SUPERFAMILY)
TRINITY_DN8817_c0_g1_i1	CDP-diacylglycerol--glycerol-3-phosphate 3-phosphatidyltransferase 2	2.01982e-45	55.51	IPR001633 (CDD)	IPR001162 (PFAM); G3DSA:4.10.860.10 (GENE3D); PF14520 (PFAM); IPR001943 (PFAM); IPR038476 (G3DSA:3.30.420.GENE3D); IPR035901 (G3DSA:3.40.1440.GENE3D); G3DSA:1.10.150.20 (GENE3D); IPR004791 (TIGRFAM); IPR000305 (PFAM); PTHR30562 (PANTHER); IPR001943 (PROSITE_PROFILES); IPR004791 (HAMAP); IPR000305 (PROSITE_PROFILES); IPR001162 (PROSITE_PROFILES); cd10434 (CDD); IPR010994 (SUPERFAMILY); IPR036876 (…
TRINITY_DN10050_c1_g1_i6	histone deacetylase 5	3.15657e-83	61.78	cd10006 (CDD); cd10162 (CDD)	IPR000286 (PRINTS); G3DSA:6.10.250.1550 (GENE3D); IPR023801 (PFAM); PIRSF037911 (PIRSF); IPR037138 (G3DSA:3.40.800.GENE3D); IPR024643 (PFAM); IPR017320 (PANTHER); cd10006 (CDD); cd10162 (CDD); IPR023696 (SUPERFAMILY)
TRINITY_DN49823_c0_g1_i8	ras guanine nucleotide exchange factor K-like	2.91184e-22	48.84	cd01785 (CDD); IPR001895 (CDD); IPR000651 (CDD); cd00992 (CDD); IPR000595 (CDD)	IPR001895 (PFAM); G3DSA:1.20.870.10 (GENE3D); IPR014710 (G3DSA:2.60.120.GENE3D); IPR000651 (PFAM); IPR036964 (G3DSA:1.10.840.GENE3D); IPR014710 (G3DSA:2.60.120.GENE3D); IPR036034 (G3DSA:2.30.42.GENE3D); IPR000595 (PFAM); IPR001478 (PFAM); IPR000159 (PFAM); PTHR45161 (PANTHER); IPR001478 (PROSITE_PROFILES); IPR000651 (PROSITE_PROFILES); IPR001895 (PROSITE_PROFILES); IPR000159 (PROSITE_PROFILES); I…
TRINITY_DN34517_c2_g1_i2	probable indole-3-pyruvate monooxygenase YUCCA5	1.95244e-123	52.83	no IPS match	no IPS match
TRINITY_DN13154_c0_g1_i3	valine--tRNA ligase, chloroplastic/mitochondrial 2-like isoform X1	0	58.18	cd00817 (CDD); IPR033705 (CDD)	IPR001036 (PRINTS); G3DSA:3.30.70.1320 (GENE3D); G3DSA:1.20.1640.10 (GENE3D); G3DSA:3.30.70.1430 (GENE3D); G3DSA:1.20.1640.10 (GENE3D); IPR027463 (G3DSA:3.30.2090.GENE3D); IPR001036 (PFAM); IPR027463 (G3DSA:3.30.2090.GENE3D); G3DSA:3.30.70.1430 (GENE3D); G3DSA:3.30.70.1440 (GENE3D); IPR001036 (PANTHER); SSF82866 (SUPERFAMILY); IPR027463 (SUPERFAMILY); IPR027463 (SUPERFAMILY); SSF82693 (SUPERFAMIL…
TRINITY_DN11853_c0_g1_i8	ATP-binding cassette sub-family A member 1-like	1.41249e-139	57.7	cd03263 (CDD)	IPR003439 (PFAM); IPR027417 (G3DSA:3.40.50.GENE3D); IPR003439 (PFAM); PF12698 (PFAM); IPR026082 (PANTHER); IPR017871 (PROSITE_PATTERNS); IPR003439 (PROSITE_PROFILES); IPR003439 (PROSITE_PROFILES); cd03263 (CDD); cd03263 (CDD); IPR027417 (SUPERFAMILY); IPR027417 (SUPERFAMILY)
TRINITY_DN14224_c0_g1_i4	S-adenosylmethionine synthase 2	1.38643e-111	66.21	cd18079 (CDD)	IPR025366 (PFAM); PS51257 (PROSITE_PROFILES)
TRINITY_DN24913_c0_g1_i1	PREDICTED: uncharacterized protein LOC104423059 isoform X1	5.24772e-104	61.23	cd16926 (CDD); cd00782 (CDD)	IPR037066 (G3DSA:2.170.130.GENE3D); IPR000531 (PFAM); IPR023996 (TIGRFAM); G3DSA:2.60.40.1120 (GENE3D); PF13715 (PFAM); IPR012910 (PFAM); IPR036942 (G3DSA:2.40.170.GENE3D); PTHR47322 (PANTHER); IPR008969 (SUPERFAMILY); SSF56935 (SUPERFAMILY)
TRINITY_DN9794_c0_g1_i1	myosin-12 isoform X1	9.05785e-179	57.4	cd17206 (CDD); IPR019748 (CDD); cd13296 (CDD); cd13297 (CDD); IPR036124 (CDD); IPR041797 (CDD)	IPR001609 (PRINTS); G3DSA:6.20.240.20 (GENE3D); IPR000048 (PFAM); IPR000857 (PFAM); IPR011993 (G3DSA:2.30.29.GENE3D); IPR031971 (PFAM); IPR001609 (PFAM); IPR011993 (G3DSA:2.30.29.GENE3D); IPR011993 (G3DSA:2.30.29.GENE3D); IPR019748 (PFAM); G3DSA:3.10.20.90 (GENE3D); IPR011993 (G3DSA:2.30.29.GENE3D); G3DSA:1.10.10.820 (GENE3D); IPR036961 (G3DSA:3.40.850.GENE3D); IPR040640 (PFAM); IPR038185 (G3DSA:…
TRINITY_DN384296_c0_g1_i1	UDP-N-acetylmuramoyl-L-alanyl-D-glutamate--2,6-diaminopimelate ligase MurE homolog, chloroplastic	5.42221e-85	52.84	no IPS match	IPR005543 (PFAM); G3DSA:3.30.450.330 (GENE3D); IPR012338 (G3DSA:3.40.710.GENE3D); G3DSA:3.90.1310.10 (GENE3D); IPR001460 (PFAM); IPR005311 (PFAM); PTHR30627 (PANTHER); IPR005543 (PROSITE_PROFILES); cd06575 (CDD); SSF54184 (SUPERFAMILY); IPR036138 (SUPERFAMILY); IPR012338 (SUPERFAMILY)
TRINITY_DN5218_c0_g2_i2	---NA---			no IPS match	no IPS match
TRINITY_DN1077_c0_g1_i12	---NA---			cd14450 (CDD); cd14454 (CDD); IPR000421 (CDD); IPR000421 (CDD)	IPR008972 (G3DSA:2.60.40.GENE3D); IPR000421 (PFAM); IPR008972 (G3DSA:2.60.40.GENE3D); IPR008972 (G3DSA:2.60.40.GENE3D); IPR008972 (G3DSA:2.60.40.GENE3D); IPR008972 (G3DSA:2.60.40.GENE3D); IPR011707 (PFAM); IPR024715 (PIRSF); G3DSA:2.60.120.260 (GENE3D); G3DSA:2.60.120.260 (GENE3D); PTHR46806 (PANTHER); IPR000421 (PROSITE_PATTERNS); IPR000421 (PROSITE_PATTERNS); IPR000421 (PROSITE_PATTERNS); IPR03…
TRINITY_DN9548_c0_g2_i1	2-dehydro-3-deoxyphosphooctonate aldolase	5.91233e-69	64.65	IPR001387 (CDD); cd16393 (CDD)	IPR032533 (PFAM); G3DSA:2.160.10.10 (GENE3D); IPR011004 (SUPERFAMILY)
TRINITY_DN59924_c0_g1_i18	DENN domain and WD repeat-containing protein SCD1 isoform X2	1.31493e-18	45.32	no IPS match	IPR001194 (PFAM); IPR005112 (PFAM); G3DSA:6.10.140.1000 (GENE3D); G3DSA:3.30.450.200 (GENE3D); IPR005113 (PFAM); IPR043153 (G3DSA:3.40.50.GENE3D); IPR040032 (PANTHER); IPR037516 (PROSITE_PROFILES)
TRINITY_DN30714_c0_g1_i4	---NA---			no IPS match	IPR031405 (PFAM); IPR031407 (PFAM); IPR031406 (PFAM); IPR031408 (PFAM); IPR026649 (PANTHER)
TRINITY_DN11492_c0_g1_i2	---NA---			cd00084 (CDD)	IPR009071 (PFAM); IPR040648 (PFAM); IPR036910 (G3DSA:1.10.30.GENE3D); IPR039598 (PANTHER); IPR009071 (PROSITE_PROFILES); cd00084 (CDD); IPR036910 (SUPERFAMILY)
TRINITY_DN32222_c0_g1_i4	protein CSF1-like	4.71794e-10	43.48	no IPS match	PF20413 (PFAM); IPR018863 (PFAM); IPR033616 (PANTHER)
TRINITY_DN4976_c0_g1_i2	---NA---			no IPS match	IPR019486 (PFAM); PTHR13020 (PANTHER)
TRINITY_DN4041_c2_g1_i12	protein PHYLLO, chloroplastic isoform X2	0	86.58	no IPS match	IPR029065 (PFAM); IPR029017 (G3DSA:3.30.390.GENE3D); IPR000073 (PFAM); G3DSA:3.40.50.970 (GENE3D); IPR029058 (G3DSA:3.40.50.GENE3D); IPR036849 (G3DSA:3.20.20.GENE3D); TIGR01927 (TIGRFAM); SFLDG00180 (SFLD); SFLDF00009 (SFLD); PTHR42916 (PANTHER); IPR018110 (PROSITE_PATTERNS); IPR022485 (HAMAP); IPR029061 (SUPERFAMILY); IPR036849 (SUPERFAMILY); IPR029058 (SUPERFAMILY); IPR029017 (SUPERFAMILY)
TRINITY_DN5521_c0_g3_i8	---NA---			cd18489 (CDD); cd18283 (CDD); cd18284 (CDD)	IPR011705 (PFAM); IPR011333 (G3DSA:3.30.710.GENE3D); IPR000210 (PFAM); G3DSA:1.25.40.420 (GENE3D); IPR042345 (PANTHER); IPR000210 (PROSITE_PROFILES); IPR000210 (PROSITE_PROFILES); cd18283 (CDD); cd18284 (CDD); cd18489 (CDD); IPR011333 (SUPERFAMILY); IPR011333 (SUPERFAMILY)
TRINITY_DN10307_c0_g1_i6	protein BREAST CANCER SUSCEPTIBILITY 2 homolog B-like	3.46059e-63	50.64	cd04494 (CDD); IPR015187 (CDD)	IPR015525 (PIRSF); IPR015188 (PFAM); IPR012340 (G3DSA:2.40.50.GENE3D); IPR002093 (PFAM); IPR015187 (PFAM); IPR012340 (G3DSA:2.40.50.GENE3D); G3DSA:6.10.70.10 (GENE3D); IPR015252 (PFAM); IPR012340 (G3DSA:2.40.50.GENE3D); IPR015205 (PFAM); IPR015525 (PANTHER); IPR002093 (PROSITE_PROFILES); IPR002093 (PROSITE_PROFILES); IPR002093 (PROSITE_PROFILES); IPR002093 (PROSITE_PROFILES); IPR002093 (PROSITE_P…
TRINITY_DN27341_c0_g1_i2	probable aldo-keto reductase 1	0	65.74	cd00649 (CDD); cd08200 (CDD)	IPR000763 (PRINTS); IPR002016 (PRINTS); IPR002016 (PFAM); G3DSA:1.10.520.10 (GENE3D); IPR000763 (TIGRFAM); G3DSA:1.10.420.10 (GENE3D); G3DSA:1.10.420.10 (GENE3D); G3DSA:1.10.520.10 (GENE3D); IPR000763 (PANTHER); IPR019793 (PROSITE_PATTERNS); IPR019794 (PROSITE_PATTERNS); IPR002016 (PROSITE_PROFILES); IPR000763 (HAMAP); cd00649 (CDD); cd08200 (CDD); IPR010255 (SUPERFAMILY); IPR010255 (SUPERFAMILY)
TRINITY_DN823_c0_g1_i4	serine/threonine-protein kinase HT1-like	2.13647e-34	49.87	cd05075 (CDD)	IPR007110 (PFAM); IPR013783 (G3DSA:2.60.40.GENE3D); IPR013783 (G3DSA:2.60.40.GENE3D); IPR013783 (G3DSA:2.60.40.GENE3D); PF13927 (PFAM); IPR013783 (G3DSA:2.60.40.GENE3D); IPR003961 (PFAM); PTHR13817 (PANTHER); IPR003961 (PROSITE_PROFILES); IPR007110 (PROSITE_PROFILES); IPR003961 (PROSITE_PROFILES); IPR007110 (PROSITE_PROFILES); cd00096 (CDD); IPR003961 (CDD); IPR003961 (CDD); IPR036116 (SUPERFAMIL…
TRINITY_DN34235_c0_g5_i1	beta-ketoacyl-acyl carrier protein synthase III	5.86624e-73	56.56	no IPS match	IPR026377 (TIGRFAM); IPR025684 (PFAM)
TRINITY_DN24332_c0_g1_i5	glutathione reductase, cytosolic	1.17988e-59	50.75	no IPS match	IPR013762 (G3DSA:1.10.443.GENE3D); IPR011010 (SUPERFAMILY)
TRINITY_DN14012_c0_g1_i2	hypothetical protein PHAVU_011G146300g, partial	1.11026e-10	64.73	no IPS match	no IPS match
TRINITY_DN23041_c1_g1_i1	protein scd2/ral3-like	1.0724e-07	55.75	IPR035477 (CDD); IPR037961 (CDD); IPR035480 (CDD); IPR035479 (CDD); IPR035478 (CDD)	IPR001683 (PFAM); IPR001452 (PFAM); G3DSA:2.30.30.40 (GENE3D); G3DSA:2.30.30.40 (GENE3D); IPR001452 (PFAM); IPR036871 (G3DSA:3.30.1520.GENE3D); G3DSA:2.30.30.40 (GENE3D); PTHR15706 (PANTHER); IPR001452 (PROSITE_PROFILES); IPR001452 (PROSITE_PROFILES); IPR001452 (PROSITE_PROFILES); IPR001683 (PROSITE_PROFILES); IPR001452 (PROSITE_PROFILES); IPR037961 (CDD); IPR035480 (CDD); IPR035478 (CDD); IPR035…
TRINITY_DN18453_c0_g5_i2	uncharacterized protein LOC112278258	2.6284e-91	61.23	cd00609 (CDD)	no IPS match
TRINITY_DN17502_c0_g4_i1	ribosome-binding ATPase YchF-like	4.28854e-131	66.49	no IPS match	IPR015590 (PFAM); IPR016163 (G3DSA:3.40.309.GENE3D); IPR016162 (G3DSA:3.40.605.GENE3D); PTHR11699 (PANTHER); IPR016160 (PROSITE_PATTERNS); IPR016161 (SUPERFAMILY)
TRINITY_DN14898_c0_g1_i7	endocytosis protein end4-like	1.54641e-23	58.41	IPR037438 (CDD)	G3DSA:1.20.1410.10 (GENE3D); G3DSA:1.20.120.230 (GENE3D); G3DSA:1.20.120.230 (GENE3D); IPR015224 (PFAM); G3DSA:1.20.1420.10 (GENE3D); G3DSA:1.20.120.230 (GENE3D); IPR015009 (PFAM); G3DSA:1.20.1420.10 (GENE3D); G3DSA:1.20.1420.10 (GENE3D); G3DSA:1.20.1420.10 (GENE3D); IPR002558 (PFAM); G3DSA:1.20.1420.10 (GENE3D); G3DSA:1.20.120.230 (GENE3D); G3DSA:1.20.120.230 (GENE3D); G3DSA:1.20.1420.10 (GENE3D…
TRINITY_DN8715_c0_g1_i6	splicing factor U2af large subunit A-like	1.22031e-16	61.87	cd14020 (CDD); IPR034371 (CDD)	IPR000719 (PFAM); IPR000504 (PFAM); G3DSA:1.10.510.10 (GENE3D); G3DSA:3.30.200.20 (GENE3D); IPR012677 (G3DSA:3.30.70.GENE3D); IPR034372 (PANTHER); IPR000504 (PROSITE_PROFILES); IPR000719 (PROSITE_PROFILES); cd14020 (CDD); IPR034371 (CDD); IPR011009 (SUPERFAMILY); IPR035979 (SUPERFAMILY)
TRINITY_DN16395_c0_g7_i1	metal transporter Nramp1 isoform X1	1.11698e-123	68.2	no IPS match	IPR011990 (G3DSA:1.25.40.GENE3D); IPR029787 (G3DSA:3.30.70.GENE3D); IPR041664 (PFAM); IPR001054 (PFAM); IPR011990 (G3DSA:1.25.40.GENE3D); PTHR16305 (PANTHER); IPR001054 (PROSITE_PROFILES); IPR001054 (CDD); IPR011990 (SUPERFAMILY); IPR027417 (SUPERFAMILY); IPR011990 (SUPERFAMILY); IPR029787 (SUPERFAMILY)
TRINITY_DN4857_c0_g1_i10	zinc finger protein Gfi-1b-like	1.02624e-09	43.41	no IPS match	G3DSA:3.30.160.60 (GENE3D); PF13909 (PFAM); G3DSA:3.30.160.60 (GENE3D); G3DSA:3.30.160.60 (GENE3D); PF13912 (PFAM); G3DSA:3.30.160.60 (GENE3D); G3DSA:3.30.160.60 (GENE3D); G3DSA:3.30.160.60 (GENE3D); PTHR24403 (PANTHER); IPR013087 (PROSITE_PATTERNS); IPR013087 (PROSITE_PATTERNS); IPR013087 (PROSITE_PATTERNS); IPR013087 (PROSITE_PATTERNS); IPR013087 (PROSITE_PATTERNS); IPR013087 (PROSITE_PATTERNS)…
TRINITY_DN10216_c0_g1_i7	---NA---			IPR035594 (CDD); cd07646 (CDD)	G3DSA:2.30.30.40 (GENE3D); IPR013606 (PFAM); IPR027267 (G3DSA:1.20.1270.GENE3D); IPR001452 (PFAM); IPR027681 (PANTHER); IPR001452 (PROSITE_PROFILES); IPR013606 (PROSITE_PROFILES); IPR035594 (CDD); cd07646 (CDD); IPR027267 (SUPERFAMILY); IPR036028 (SUPERFAMILY)
TRINITY_DN2003_c2_g1_i8	auxin transport protein BIG	0	89.17	cd02249 (CDD)	IPR025704 (PFAM); IPR043145 (G3DSA:3.30.60.GENE3D); IPR011989 (G3DSA:1.25.10.GENE3D); IPR000433 (PFAM); IPR045189 (PANTHER); IPR000433 (PROSITE_PATTERNS); IPR003126 (PROSITE_PROFILES); IPR000433 (PROSITE_PROFILES); cd02249 (CDD); SSF57850 (SUPERFAMILY); SSF101908 (SUPERFAMILY); IPR016024 (SUPERFAMILY)
TRINITY_DN23131_c1_g1_i5	urease accessory protein G	2.90969e-68	76.17	no IPS match	no IPS match
TRINITY_DN19006_c0_g1_i1	spermatogenesis-associated protein 20-like isoform X2	2.94571e-103	62.41	IPR004879 (CDD)	IPR012910 (PFAM); IPR037066 (G3DSA:2.170.130.GENE3D); IPR000531 (PFAM); IPR036942 (G3DSA:2.40.170.GENE3D); IPR039426 (PANTHER); SSF56935 (SUPERFAMILY)
TRINITY_DN964_c1_g1_i6	uncharacterized protein LOC104648678	8.50681e-128	58.39	cd01647 (CDD); cd00303 (CDD)	IPR001878 (PFAM); IPR000477 (PFAM); IPR043128 (G3DSA:3.30.70.GENE3D); IPR021109 (G3DSA:2.40.70.GENE3D); IPR000588 (PFAM); G3DSA:3.10.10.10 (GENE3D); PTHR24559 (PANTHER); IPR000477 (PROSITE_PROFILES); IPR001878 (PROSITE_PROFILES); cd01647 (CDD); cd00303 (CDD); IPR036875 (SUPERFAMILY); IPR043502 (SUPERFAMILY)
TRINITY_DN10270_c2_g2_i10	tuberous sclerosis 2 protein homolog	6.22123e-12	50	cd00992 (CDD)	IPR000331 (PFAM); IPR035974 (G3DSA:3.40.50.GENE3D); IPR021818 (PFAM); G3DSA:6.10.140.210 (GENE3D); IPR036034 (G3DSA:2.30.42.GENE3D); PTHR15711 (PANTHER); IPR000331 (PROSITE_PROFILES); IPR001478 (PROSITE_PROFILES); cd00992 (CDD); IPR036034 (SUPERFAMILY); IPR035974 (SUPERFAMILY)
TRINITY_DN4697_c0_g1_i7	myosin-3-like isoform X1	6.22789e-129	62.22	cd04407 (CDD); cd17217 (CDD); IPR002219 (CDD); IPR036023 (CDD)	IPR001609 (PRINTS); IPR036961 (G3DSA:3.40.850.GENE3D); G3DSA:6.20.240.20 (GENE3D); G3DSA:1.20.58.530 (GENE3D); G3DSA:1.20.58.530 (GENE3D); IPR008936 (G3DSA:1.10.555.GENE3D); G3DSA:1.20.5.190 (GENE3D); IPR000159 (PFAM); IPR036961 (G3DSA:3.40.850.GENE3D); IPR000198 (PFAM); IPR001609 (PFAM); G3DSA:1.20.120.720 (GENE3D); G3DSA:3.30.60.20 (GENE3D); IPR000048 (PFAM); G3DSA:1.10.10.820 (GENE3D); PTHR461…
TRINITY_DN5890_c0_g1_i7	sister chromatid cohesion protein SCC2 isoform X3	2.52805e-131	46.19	no IPS match	IPR011989 (G3DSA:1.25.10.GENE3D); IPR024986 (PFAM); IPR011989 (G3DSA:1.25.10.GENE3D); IPR026003 (PFAM); IPR033031 (PANTHER); IPR016024 (SUPERFAMILY); IPR016024 (SUPERFAMILY)
TRINITY_DN28392_c0_g1_i12	cell morphogenesis protein PAG1-like isoform X2	7.14985e-26	40.46	no IPS match	IPR045842 (PFAM); IPR029473 (PFAM); IPR025481 (PFAM); IPR039867 (PANTHER); IPR016024 (SUPERFAMILY); IPR016024 (SUPERFAMILY)
TRINITY_DN14134_c0_g1_i4	DNA-directed RNA polymerase I subunit 1-like	0	52.95	cd01435 (CDD); cd02735 (CDD)	IPR042102 (G3DSA:1.10.274.GENE3D); G3DSA:6.10.250.2940 (GENE3D); IPR038120 (G3DSA:1.10.132.GENE3D); IPR007081 (PFAM); G3DSA:3.30.1490.180 (GENE3D); IPR007066 (PFAM); G3DSA:2.40.40.20 (GENE3D); IPR007083 (PFAM); G3DSA:1.10.357.120 (GENE3D); IPR000722 (PFAM); G3DSA:3.30.70.2850 (GENE3D); IPR044893 (G3DSA:4.10.860.GENE3D); IPR007080 (PFAM); IPR045867 (PANTHER); cd02735 (CDD); cd01435 (CDD); SSF64484…
TRINITY_DN15411_c0_g1_i10	D-lactate dehydrogenase [cytochrome], mitochondrial isoform X1	3.35023e-125	63.89	no IPS match	G3DSA:3.30.70.2190 (GENE3D); IPR016171 (G3DSA:1.10.45.GENE3D); IPR016169 (G3DSA:3.30.465.GENE3D); IPR016167 (G3DSA:3.30.43.GENE3D); G3DSA:3.30.70.2740 (GENE3D); IPR004113 (PFAM); IPR006094 (PFAM); PTHR11748 (PANTHER); IPR016166 (PROSITE_PROFILES); IPR016164 (SUPERFAMILY); IPR036318 (SUPERFAMILY)
TRINITY_DN10740_c0_g1_i4	ankyrin repeat domain-containing protein 50-like	1.55778e-36	47.95	no IPS match	IPR002110 (PFAM); IPR000048 (PFAM); IPR036770 (G3DSA:1.25.40.GENE3D); IPR036770 (G3DSA:1.25.40.GENE3D); IPR036770 (G3DSA:1.25.40.GENE3D); IPR002110 (PFAM); IPR036770 (G3DSA:1.25.40.GENE3D); PTHR24166 (PANTHER); IPR002110 (PROSITE_PROFILES); IPR002110 (PROSITE_PROFILES); PS50297 (PROSITE_PROFILES); IPR002110 (PROSITE_PROFILES); IPR002110 (PROSITE_PROFILES); IPR002110 (PROSITE_PROFILES); IPR002110 …
TRINITY_DN14975_c1_g3_i2	uncharacterized protein LOC110428872, partial	7.04675e-97	55.57	IPR016215 (CDD)	IPR000847 (PRINTS); IPR005119 (PFAM); G3DSA:3.40.190.10 (GENE3D); G3DSA:3.40.190.10 (GENE3D); IPR036388 (G3DSA:1.10.10.GENE3D); IPR000847 (PFAM); PTHR30579 (PANTHER); IPR000847 (PROSITE_PROFILES); IPR036390 (SUPERFAMILY); SSF53850 (SUPERFAMILY)
TRINITY_DN5569_c0_g2_i2	protein MLP1 homolog	5.56746e-66	46.46	no IPS match	IPR012929 (PFAM); G3DSA:1.10.287.1490 (GENE3D); PTHR18898 (PANTHER)
TRINITY_DN1521_c0_g1_i5	probable inactive serine/threonine-protein kinase scy1	8.76378e-83	57.18	no IPS match	IPR017878 (PFAM); G3DSA:2.10.25.10 (GENE3D); G3DSA:2.10.25.10 (GENE3D); G3DSA:2.10.25.10 (GENE3D); IPR036773 (G3DSA:3.90.290.GENE3D); IPR001881 (PFAM); IPR036773 (G3DSA:3.90.290.GENE3D); G3DSA:2.10.25.10 (GENE3D); G3DSA:2.10.25.10 (GENE3D); G3DSA:2.10.25.10 (GENE3D); PTHR24034 (PANTHER); IPR000152 (PROSITE_PATTERNS); IPR000742 (PROSITE_PATTERNS); IPR018097 (PROSITE_PATTERNS); IPR018097 (PROSITE_P…
TRINITY_DN23064_c0_g1_i16	E3 ubiquitin-protein ligase listerin-like	1.56866e-51	57.88	IPR039804 (CDD)	IPR011989 (G3DSA:1.25.10.GENE3D); IPR013083 (G3DSA:3.30.40.GENE3D); IPR039795 (PANTHER); IPR001841 (PROSITE_PROFILES); IPR039804 (CDD); IPR016024 (SUPERFAMILY); SSF57850 (SUPERFAMILY)
TRINITY_DN12876_c0_g1_i4	ultraviolet-B receptor UVR8-like	1.29024e-54	53.79	IPR000569 (CDD); IPR037976 (CDD); IPR041987 (CDD); cd14402 (CDD)	IPR000408 (PRINTS); G3DSA:2.60.120.260 (GENE3D); IPR000433 (PFAM); IPR009091 (G3DSA:2.130.10.GENE3D); IPR010606 (PFAM); IPR036400 (G3DSA:3.10.120.GENE3D); IPR000408 (PFAM); IPR043145 (G3DSA:3.30.60.GENE3D); G3DSA:3.90.1750.10 (GENE3D); IPR004939 (PFAM); IPR001199 (PFAM); IPR009091 (G3DSA:2.130.10.GENE3D); G3DSA:3.30.2160.10 (GENE3D); IPR021097 (PFAM); G3DSA:2.30.30.40 (GENE3D); G3DSA:3.30.2410.10…
TRINITY_DN12089_c1_g1_i9	DENN domain and WD repeat-containing protein SCD1-like	8.67221e-87	50.92	no IPS match	IPR011990 (G3DSA:1.25.40.GENE3D); IPR005112 (PFAM); IPR043153 (G3DSA:3.40.50.GENE3D); IPR001194 (PFAM); IPR005113 (PFAM); G3DSA:2.100.10.50 (GENE3D); PTHR12296 (PANTHER); IPR037516 (PROSITE_PROFILES); IPR023341 (PROSITE_PROFILES)
TRINITY_DN951_c0_g3_i1	cytochrome c oxidase subunit 1 (mitochondrion)	0	97.35	IPR033944 (CDD)	IPR004868 (PFAM); IPR036397 (G3DSA:3.30.420.GENE3D); IPR023211 (G3DSA:3.90.1600.GENE3D); G3DSA:1.10.287.690 (GENE3D); PTHR33568 (PANTHER); IPR012337 (SUPERFAMILY); IPR043502 (SUPERFAMILY)
TRINITY_DN26763_c0_g1_i2	sacsin isoform X1	8.81054e-149	44.12	cd17049 (CDD)	G3DSA:1.20.120.330 (GENE3D); IPR007842 (PFAM); IPR036869 (G3DSA:1.10.287.GENE3D); IPR000626 (PFAM); G3DSA:3.10.20.90 (GENE3D); PTHR15600 (PANTHER); IPR001623 (PROSITE_PROFILES); IPR000626 (PROSITE_PROFILES); IPR007842 (PROSITE_PROFILES); cd17049 (CDD); IPR036890 (SUPERFAMILY); IPR036890 (SUPERFAMILY); IPR036890 (SUPERFAMILY); IPR029071 (SUPERFAMILY); IPR036869 (SUPERFAMILY); SSF81593 (SUPERFAMILY)
TRINITY_DN9207_c0_g3_i3	2-oxoglutarate dehydrogenase, mitochondrial-like	0	65.23	cd02016 (CDD)	G3DSA:3.40.50.12470 (GENE3D); G3DSA:1.10.287.1150 (GENE3D); IPR031717 (PFAM); IPR042179 (G3DSA:3.40.50.GENE3D); IPR011603 (TIGRFAM); IPR032106 (PFAM); IPR001017 (PFAM); IPR011603 (PIRSF); IPR005475 (PFAM); G3DSA:3.40.50.970 (GENE3D); IPR011603 (PANTHER); cd02016 (CDD); IPR029061 (SUPERFAMILY); IPR029061 (SUPERFAMILY)
TRINITY_DN15649_c0_g2_i1	adenosylhomocysteinase 1-like	0	75.24	IPR000043 (CDD)	no IPS match
TRINITY_DN35856_c0_g1_i1	uncharacterized protein LOC107434119 isoform X4	5.26534e-36	55.6	no IPS match	PF13620 (PFAM); IPR037066 (G3DSA:2.170.130.GENE3D); IPR036942 (G3DSA:2.40.170.GENE3D); G3DSA:2.60.40.1120 (GENE3D); IPR041700 (PFAM); PTHR40980 (PANTHER); SSF56935 (SUPERFAMILY); IPR008969 (SUPERFAMILY)
TRINITY_DN9914_c0_g1_i21	probable ubiquitin-conjugating enzyme E2 23	1.82671e-52	55.3	IPR000608 (CDD); IPR001370 (CDD)	G3DSA:1.10.1170.10 (GENE3D); IPR000608 (PFAM); IPR022103 (PFAM); IPR001370 (PFAM); IPR016135 (G3DSA:3.10.110.GENE3D); PTHR46116 (PANTHER); IPR000608 (PROSITE_PROFILES); IPR001370 (PROSITE_PROFILES); IPR001370 (CDD); IPR000608 (CDD); IPR036322 (SUPERFAMILY); SSF57924 (SUPERFAMILY); IPR016135 (SUPERFAMILY)
TRINITY_DN14621_c1_g1_i7	---NA---			no IPS match	G3DSA:1.10.220.60 (GENE3D); IPR000237 (PFAM); PTHR19327 (PANTHER); IPR000237 (PROSITE_PROFILES); PS51257 (PROSITE_PROFILES); SSF101283 (SUPERFAMILY)
TRINITY_DN17770_c0_g1_i12	ATPase family AAA domain-containing protein At1g05910-like isoform X1	0	60.27	cd00009 (CDD); cd05528 (CDD)	IPR001487 (PRINTS); IPR027417 (G3DSA:3.40.50.GENE3D); IPR001487 (PFAM); IPR036427 (G3DSA:1.20.920.GENE3D); IPR003959 (PFAM); IPR041569 (PFAM); IPR027417 (G3DSA:3.40.50.GENE3D); G3DSA:1.10.8.60 (GENE3D); IPR045199 (PANTHER); IPR018359 (PROSITE_PATTERNS); IPR003960 (PROSITE_PATTERNS); IPR001487 (PROSITE_PROFILES); cd00009 (CDD); cd05528 (CDD); IPR036427 (SUPERFAMILY); IPR027417 (SUPERFAMILY); IPR02…
TRINITY_DN2475_c0_g1_i17	E3 ubiquitin-protein ligase UPL1-like	5.77396e-139	65.27	IPR000569 (CDD); IPR041918 (CDD)	G3DSA:6.10.250.1630 (GENE3D); IPR000569 (PFAM); G3DSA:1.10.8.10 (GENE3D); IPR025527 (PFAM); G3DSA:3.30.2160.10 (GENE3D); IPR037197 (G3DSA:3.30.720.GENE3D); G3DSA:3.90.1750.10 (GENE3D); IPR010309 (PFAM); IPR015940 (PFAM); IPR004170 (PFAM); IPR010314 (PFAM); G3DSA:3.30.2410.10 (GENE3D); PTHR11254 (PANTHER); IPR000569 (PROSITE_PROFILES); IPR015940 (PROSITE_PROFILES); IPR004170 (PROSITE_PROFILES); IP…
TRINITY_DN60457_c0_g5_i1	dihydrolipoyl dehydrogenase, mitochondrial	8.53508e-61	51.55	no IPS match	PR00368 (PRINTS); PR00411 (PRINTS); IPR016156 (G3DSA:3.30.390.GENE3D); IPR021091 (PFAM); IPR004099 (PFAM); G3DSA:1.10.287.910 (GENE3D); IPR004927 (PFAM); IPR021179 (TIGRFAM); G3DSA:3.30.450.410 (GENE3D); IPR036188 (G3DSA:3.50.50.GENE3D); IPR036188 (G3DSA:3.50.50.GENE3D); IPR023753 (PFAM); PTHR43014 (PANTHER); IPR012999 (PROSITE_PATTERNS); IPR036188 (SUPERFAMILY); SSF160387 (SUPERFAMILY); IPR01615…
TRINITY_DN74671_c0_g3_i1	cholinesterase 1-like	2.41902e-42	43.15	no IPS match	IPR031778 (PFAM); IPR015943 (G3DSA:2.130.10.GENE3D); IPR015943 (G3DSA:2.130.10.GENE3D); IPR015943 (G3DSA:2.130.10.GENE3D); PTHR12106 (PANTHER); cd15482 (CDD); cd15482 (CDD); cd15482 (CDD); SSF110296 (SUPERFAMILY); SSF110296 (SUPERFAMILY); SSF110296 (SUPERFAMILY); SSF110296 (SUPERFAMILY)
TRINITY_DN246_c1_g1_i2	sacsin isoform X1	0	87.41	no IPS match	PF13920 (PFAM); IPR013083 (G3DSA:3.30.40.GENE3D); PTHR15600 (PANTHER); IPR001841 (PROSITE_PROFILES); IPR036890 (SUPERFAMILY); SSF57850 (SUPERFAMILY); IPR036890 (SUPERFAMILY)
TRINITY_DN9673_c0_g1_i2	UDP-glucuronic acid decarboxylase 6	6.29917e-152	74.82	no IPS match	IPR001296 (PFAM); G3DSA:3.40.50.2000 (GENE3D); G3DSA:3.40.50.2000 (GENE3D); PTHR46401 (PANTHER); cd03801 (CDD); SSF53756 (SUPERFAMILY)
TRINITY_DN9077_c0_g2_i1	wall-associated receptor kinase-like 8	2.20175e-09	44.68	cd11304 (CDD); cd11304 (CDD); cd11304 (CDD); cd11304 (CDD); cd11304 (CDD); cd11304 (CDD); cd11304 (CDD); cd11304 (CDD); cd11304 (CDD); cd11304 (CDD); cd00054 (CDD); cd11304 (CDD); cd11304 (CDD); cd11304 (CDD); cd11304 (CDD); cd00054 (CDD); cd11304 (CDD); cd11304 (CDD); cd00054 (CDD); cd11304 (CDD); cd11304 (CDD); cd11304 (CDD); cd11304 (CDD); cd11304 (CDD); cd11304 (CDD); cd11304 (CDD); IPR001791…	IPR002126 (PRINTS); G3DSA:2.10.25.10 (GENE3D); G3DSA:2.60.40.60 (GENE3D); G3DSA:2.60.40.60 (GENE3D); G3DSA:2.60.40.60 (GENE3D); G3DSA:2.60.40.60 (GENE3D); IPR001791 (PFAM); G3DSA:2.60.40.60 (GENE3D); G3DSA:2.60.40.60 (GENE3D); G3DSA:2.60.40.60 (GENE3D); G3DSA:2.60.40.60 (GENE3D); G3DSA:2.60.120.200 (GENE3D); G3DSA:2.60.40.60 (GENE3D); IPR001881 (PFAM); G3DSA:2.60.40.60 (GENE3D); G3DSA:2.60.40.60 …
TRINITY_DN10490_c0_g2_i5	RHO GTPase-activating protein RGD1-like	5.60515e-23	52.8	cd04373 (CDD)	PR00449 (PRINTS); IPR000198 (PFAM); IPR008936 (G3DSA:1.10.555.GENE3D); IPR045786 (PFAM); IPR032835 (PFAM); IPR036517 (G3DSA:1.10.10.GENE3D); IPR001806 (PFAM); IPR027417 (G3DSA:3.40.50.GENE3D); IPR036517 (G3DSA:1.10.10.GENE3D); IPR002713 (PFAM); PTHR46005 (PANTHER); IPR002713 (PROSITE_PROFILES); IPR039007 (PROSITE_PROFILES); IPR002713 (PROSITE_PROFILES); IPR002713 (PROSITE_PROFILES); IPR002713 (PR…
TRINITY_DN1156_c0_g1_i12	pentatricopeptide repeat-containing protein At5g15340, mitochondrial	0	82.37	no IPS match	IPR001394 (PFAM); G3DSA:3.90.70.10 (GENE3D); PTHR24006 (PANTHER); IPR018200 (PROSITE_PATTERNS); IPR018200 (PROSITE_PATTERNS); IPR028889 (PROSITE_PROFILES); cd02659 (CDD); IPR038765 (SUPERFAMILY)
TRINITY_DN251_c1_g1_i7	auxin transport protein BIG	7.42701e-06	48.23	IPR024725 (CDD)	IPR024725 (PFAM); IPR002004 (PFAM); G3DSA:1.10.8.10 (GENE3D); IPR009091 (G3DSA:2.130.10.GENE3D); G3DSA:1.10.1900.10 (GENE3D); G3DSA:3.90.1750.10 (GENE3D); PTHR46276 (PANTHER); IPR003126 (PROSITE_PROFILES); IPR002004 (PROSITE_PROFILES); IPR024725 (CDD); IPR009091 (SUPERFAMILY); IPR036053 (SUPERFAMILY)
TRINITY_DN30944_c0_g1_i2	phospho-2-dehydro-3-deoxyheptonate aldolase, tyrosine-inhibited-like	1.95757e-110	63.21	no IPS match	no IPS match
TRINITY_DN9578_c0_g1_i3	heat shock 70 kDa protein 15-like isoform X2	0	58.85	IPR042708 (CDD)	PR00301 (PRINTS); IPR013126 (PFAM); G3DSA:3.30.420.40 (GENE3D); IPR029048 (G3DSA:1.20.1270.GENE3D); IPR029048 (G3DSA:1.20.1270.GENE3D); G3DSA:3.30.420.40 (GENE3D); G3DSA:3.30.30.30 (GENE3D); G3DSA:3.90.640.10 (GENE3D); IPR029047 (G3DSA:2.60.34.GENE3D); PTHR45639 (PANTHER); IPR018181 (PROSITE_PATTERNS); IPR018181 (PROSITE_PATTERNS); IPR042708 (CDD); IPR043129 (SUPERFAMILY); IPR029048 (SUPERFAMILY)…
TRINITY_DN9135_c0_g1_i2	serine/threonine-protein kinase HT1-like	2.97961e-29	52.1	cd14067 (CDD)	G3DSA:3.30.70.1390 (GENE3D); IPR032171 (PFAM); IPR000719 (PFAM); IPR036770 (G3DSA:1.25.40.GENE3D); IPR001611 (PFAM); IPR032675 (G3DSA:3.80.10.GENE3D); IPR027417 (G3DSA:3.40.50.GENE3D); IPR032675 (G3DSA:3.80.10.GENE3D); IPR002110 (PFAM); G3DSA:1.10.510.10 (GENE3D); PF08477 (PFAM); PTHR48051 (PANTHER); IPR001611 (PROSITE_PROFILES); IPR001611 (PROSITE_PROFILES); IPR001611 (PROSITE_PROFILES); IPR0007…
TRINITY_DN12859_c0_g1_i3	---NA---			no IPS match	IPR024764 (PFAM); IPR015943 (G3DSA:2.130.10.GENE3D); IPR024761 (PFAM); IPR045803 (PFAM); IPR044230 (PANTHER); IPR036322 (SUPERFAMILY)
TRINITY_DN14218_c0_g3_i2	uncharacterized protein LOC107408603	1.3332e-131	70.39	no IPS match	no IPS match
TRINITY_DN14024_c0_g4_i2	ABC transporter B family member 25	2.25401e-80	53.19	IPR039395 (CDD); cd18588 (CDD)	IPR001775 (PRINTS); IPR013356 (TIGRFAM); IPR005644 (PFAM); IPR038591 (G3DSA:3.30.1370.GENE3D); IPR038591 (G3DSA:3.30.1370.GENE3D); IPR004846 (PFAM); PTHR30332 (PANTHER)
TRINITY_DN18721_c0_g4_i1	zinc-type alcohol dehydrogenase-like protein C1198.01	1.37281e-94	59.54	no IPS match	IPR025669 (PFAM); IPR027417 (G3DSA:3.40.50.GENE3D); IPR003856 (PFAM); IPR005702 (TIGRFAM); IPR032807 (PFAM); PTHR32309 (PANTHER); cd05387 (CDD); IPR027417 (SUPERFAMILY)
TRINITY_DN23326_c0_g1_i7	BEACH domain-containing protein B	1.67998e-151	52.56	IPR000409 (CDD); IPR023362 (CDD)	IPR023362 (PFAM); IPR031570 (PFAM); IPR046851 (PFAM); IPR000409 (PFAM); IPR011989 (G3DSA:1.25.10.GENE3D); IPR011993 (G3DSA:2.30.29.GENE3D); IPR015943 (G3DSA:2.130.10.GENE3D); IPR036372 (G3DSA:1.10.1540.GENE3D); IPR015943 (G3DSA:2.130.10.GENE3D); IPR010508 (PFAM); PTHR13743 (PANTHER); IPR023362 (PROSITE_PROFILES); IPR000409 (PROSITE_PROFILES); IPR000409 (CDD); IPR023362 (CDD); IPR036372 (SUPERFAMI…
TRINITY_DN17708_c0_g1_i2	L-galactonate dehydratase-like	4.62662e-43	49.05	cd01347 (CDD)	no IPS match
TRINITY_DN20152_c0_g2_i4	---NA---			no IPS match	PTHR31139 (PANTHER)
TRINITY_DN113821_c0_g1_i1	uncharacterized ATP-dependent helicase C29A10.10c isoform X1	3.60159e-10	43.66	cd18043 (CDD); IPR041679 (CDD); cd18043 (CDD)	IPR041679 (PFAM); PF18741 (PFAM); IPR041677 (PFAM); IPR027417 (G3DSA:3.40.50.GENE3D); IPR027417 (G3DSA:3.40.50.GENE3D); IPR021754 (PFAM); G3DSA:3.10.620.30 (GENE3D); G3DSA:3.40.960.10 (GENE3D); IPR025103 (PFAM); IPR045055 (PANTHER); IPR041679 (CDD); cd18043 (CDD); cd18043 (CDD); IPR027417 (SUPERFAMILY); IPR011335 (SUPERFAMILY)
TRINITY_DN2014_c0_g1_i6	vigilin 1-like	1.14261e-33	45.84	cd02394 (CDD); cd02394 (CDD); cd02394 (CDD); cd02394 (CDD); cd02394 (CDD); cd02394 (CDD); cd02394 (CDD); cd02394 (CDD); cd02394 (CDD); cd02394 (CDD)	IPR036612 (G3DSA:3.30.1370.GENE3D); IPR036612 (G3DSA:3.30.1370.GENE3D); IPR036612 (G3DSA:3.30.1370.GENE3D); IPR004088 (PFAM); IPR036612 (G3DSA:3.30.1370.GENE3D); IPR036612 (G3DSA:3.30.1370.GENE3D); IPR036612 (G3DSA:3.30.1370.GENE3D); PTHR10627 (PANTHER); PS50084 (PROSITE_PROFILES); PS50084 (PROSITE_PROFILES); PS50084 (PROSITE_PROFILES); PS50084 (PROSITE_PROFILES); PS50084 (PROSITE_PROFILES); PS50…
TRINITY_DN8034_c0_g5_i5	---NA---			no IPS match	IPR001723 (PRINTS); IPR000536 (PFAM); IPR035500 (G3DSA:1.10.565.GENE3D); IPR033544 (PANTHER); IPR000536 (PROSITE_PROFILES); IPR035500 (SUPERFAMILY)
TRINITY_DN3251_c0_g1_i2	dynein heavy chain, cytoplasmic-like	0	57.61	cd00009 (CDD); cd00009 (CDD)	IPR041228 (PFAM); G3DSA:1.10.287.2620 (GENE3D); IPR024317 (PFAM); IPR013594 (PFAM); G3DSA:1.20.1270.280 (GENE3D); G3DSA:1.20.58.1120 (GENE3D); G3DSA:1.10.472.130 (GENE3D); IPR027417 (G3DSA:3.40.50.GENE3D); IPR035706 (PFAM); G3DSA:1.10.8.1220 (GENE3D); IPR043160 (G3DSA:3.10.490.GENE3D); IPR042222 (G3DSA:1.20.140.GENE3D); G3DSA:6.10.140.1060 (GENE3D); IPR043157 (G3DSA:1.10.8.GENE3D); IPR013602 (PFA…
TRINITY_DN11153_c0_g4_i1	uncharacterized protein LOC107408263	1.32109e-43	54.53	cd03224 (CDD); cd03219 (CDD)	IPR004358 (PRINTS); IPR000014 (PFAM); IPR000014 (TIGRFAM); IPR038318 (G3DSA:1.20.120.GENE3D); IPR025201 (PFAM); IPR013655 (PFAM); G3DSA:3.30.450.20 (GENE3D); IPR013767 (PFAM); G3DSA:1.10.287.130 (GENE3D); IPR003661 (PFAM); G3DSA:3.30.450.20 (GENE3D); G3DSA:3.30.450.20 (GENE3D); IPR036890 (G3DSA:3.30.565.GENE3D); IPR003594 (PFAM); PTHR43065 (PANTHER); IPR000014 (PROSITE_PROFILES); IPR000700 (PROSI…
TRINITY_DN9115_c0_g4_i1	probable mitochondrial saccharopine dehydrogenase-like oxidoreductase At5g39410	8.46787e-29	50.71	no IPS match	IPR027417 (G3DSA:3.40.50.GENE3D); IPR003856 (PFAM); PTHR32309 (PANTHER); IPR027417 (SUPERFAMILY)
TRINITY_DN2280_c0_g1_i18	structural maintenance of chromosomes protein 3	0	93.69	IPR041741 (CDD)	G3DSA:3.30.830.10 (GENE3D); G3DSA:3.30.70.1620 (GENE3D); G3DSA:3.30.830.10 (GENE3D); G3DSA:3.30.830.10 (GENE3D); IPR027417 (G3DSA:3.40.50.GENE3D); IPR011765 (PFAM); IPR007863 (PFAM); IPR010935 (PFAM); IPR003395 (PFAM); G3DSA:3.30.830.10 (GENE3D); IPR032632 (PFAM); G3DSA:1.10.287.1490 (GENE3D); G3DSA:1.20.1060.20 (GENE3D); PTHR43977 (PANTHER); IPR001431 (PROSITE_PATTERNS); IPR041741 (CDD); IPR0112…
TRINITY_DN4096_c1_g1_i8	probable boron transporter 7	1.25285e-45	47.47	no IPS match	IPR003024 (PRINTS); IPR003020 (PRINTS); IPR003020 (TIGRFAM); IPR016152 (G3DSA:3.40.930.GENE3D); IPR011531 (PFAM); IPR013769 (PFAM); G3DSA:1.10.287.570 (GENE3D); IPR003020 (PANTHER); IPR016152 (SUPERFAMILY)
TRINITY_DN38565_c0_g2_i1	uncharacterized protein LOC112274140 isoform X1	3.61587e-07	47.37	cd00338 (CDD)	IPR025827 (PFAM); IPR006119 (PFAM); IPR036162 (G3DSA:3.40.50.GENE3D); IPR038109 (G3DSA:3.90.1750.GENE3D); IPR011109 (PFAM); PTHR30461 (PANTHER); IPR011109 (PROSITE_PROFILES); IPR006119 (PROSITE_PROFILES); cd00338 (CDD); IPR036162 (SUPERFAMILY)
TRINITY_DN42528_c0_g2_i1	uncharacterized protein LOC8272793	5.64907e-142	62.47	no IPS match	IPR001036 (PRINTS); IPR027463 (G3DSA:3.30.2090.GENE3D); IPR001036 (PFAM); G3DSA:3.30.70.1430 (GENE3D); G3DSA:1.20.1640.10 (GENE3D); IPR004763 (TIGRFAM); IPR001036 (PANTHER); IPR027463 (SUPERFAMILY); SSF82693 (SUPERFAMILY); SSF82693 (SUPERFAMILY); SSF82693 (SUPERFAMILY); SSF82866 (SUPERFAMILY)
TRINITY_DN35425_c0_g4_i1	beta'' subunit of RNA polymerase	1.22229e-80	61.8	cd02655 (CDD)	IPR038120 (G3DSA:1.10.132.GENE3D); G3DSA:1.10.150.390 (GENE3D); G3DSA:1.10.40.90 (GENE3D); IPR007066 (PFAM); G3DSA:2.40.50.100 (GENE3D); G3DSA:1.10.1790.20 (GENE3D); IPR042102 (G3DSA:1.10.274.GENE3D); IPR000722 (PFAM); G3DSA:1.10.1790.20 (GENE3D); G3DSA:2.40.40.20 (GENE3D); IPR007081 (PFAM); G3DSA:2.40.50.100 (GENE3D); G3DSA:2.40.50.100 (GENE3D); IPR007083 (PFAM); IPR045867 (PANTHER); cd02655 (CD…
TRINITY_DN14952_c0_g1_i7	protein CHROMATIN REMODELING 5-like isoform X2	0	55.91	cd18666 (CDD); cd18793 (CDD); cd18661 (CDD)	G3DSA:2.40.50.40 (GENE3D); IPR001650 (PFAM); G3DSA:2.40.50.40 (GENE3D); IPR000330 (PFAM); IPR025260 (PFAM); IPR038718 (G3DSA:3.40.50.GENE3D); IPR027417 (G3DSA:3.40.50.GENE3D); G3DSA:1.10.10.60 (GENE3D); IPR040793 (PFAM); IPR023780 (PFAM); PTHR45623 (PANTHER); IPR023779 (PROSITE_PATTERNS); IPR023779 (PROSITE_PATTERNS); IPR000953 (PROSITE_PROFILES); IPR001650 (PROSITE_PROFILES); IPR000953 (PROSITE_…
TRINITY_DN39584_c0_g2_i1	CTP synthase	7.86332e-159	63.95	no IPS match	IPR029017 (G3DSA:3.30.390.GENE3D); IPR029017 (SUPERFAMILY)
TRINITY_DN48269_c0_g2_i1	nitrogen assimilation regulatory protein NtrX-like	6.22237e-89	54.83	cd06558 (CDD); cd08701 (CDD); cd08650 (CDD)	G3DSA:3.30.420.40 (GENE3D); IPR006070 (PFAM); G3DSA:3.90.870.50 (GENE3D); IPR041440 (PFAM); IPR004421 (PIRSF); G3DSA:3.30.110.120 (GENE3D); IPR011125 (PFAM); IPR004421 (TIGRFAM); IPR001792 (PFAM); G3DSA:3.30.420.360 (GENE3D); PTHR42959 (PANTHER); IPR017968 (PROSITE_PATTERNS); IPR006070 (PROSITE_PROFILES); IPR001792 (PROSITE_PROFILES); IPR036046 (SUPERFAMILY); IPR017945 (SUPERFAMILY)
TRINITY_DN38390_c0_g2_i1	uncharacterized protein LOC107408499	1.40314e-116	56.49	no IPS match	no IPS match
TRINITY_DN15606_c0_g2_i1	probable quinone oxidoreductase isoform X1	3.60956e-108	69.78	no IPS match	IPR006066 (PRINTS); IPR012798 (TIGRFAM); IPR005117 (PFAM); G3DSA:3.90.480.10 (GENE3D); IPR045854 (G3DSA:3.30.413.GENE3D); IPR006067 (PFAM); IPR006067 (PFAM); IPR045854 (G3DSA:3.30.413.GENE3D); PTHR32439 (PANTHER); IPR006066 (PROSITE_PATTERNS); IPR036136 (SUPERFAMILY); IPR045854 (SUPERFAMILY); IPR045854 (SUPERFAMILY); IPR036136 (SUPERFAMILY)
TRINITY_DN30232_c0_g2_i2	Inorganic H pyrophosphatase family protein	1.01623e-168	61.13	no IPS match	no IPS match
TRINITY_DN42054_c0_g5_i1	glutamate-1-semialdehyde 2,1-aminomutase, chloroplastic-like	2.45723e-138	69.39	IPR005814 (CDD)	IPR012394 (PIRSF); IPR016162 (G3DSA:3.40.605.GENE3D); IPR015590 (PFAM); IPR016163 (G3DSA:3.40.309.GENE3D); IPR012394 (PANTHER); IPR016160 (PROSITE_PATTERNS); IPR029510 (PROSITE_PATTERNS); cd07136 (CDD); IPR016161 (SUPERFAMILY)
TRINITY_DN17186_c0_g2_i3	uncharacterized protein LOC18423411 isoform X3	5.60405e-36	46.57	cd00009 (CDD)	IPR027417 (G3DSA:3.40.50.GENE3D); IPR003959 (PFAM); PTHR23389 (PANTHER); cd00009 (CDD); IPR027417 (SUPERFAMILY)
TRINITY_DN7927_c0_g1_i2	protein SPIRRIG	0	53.07	cd15719 (CDD); IPR023362 (CDD); IPR000409 (CDD)	IPR013083 (G3DSA:3.30.40.GENE3D); IPR000409 (PFAM); IPR011989 (G3DSA:1.25.10.GENE3D); IPR036372 (G3DSA:1.10.1540.GENE3D); IPR001680 (PFAM); IPR023362 (PFAM); IPR011993 (G3DSA:2.30.29.GENE3D); IPR015943 (G3DSA:2.130.10.GENE3D); IPR000306 (PFAM); PTHR46108 (PANTHER); IPR019775 (PROSITE_PATTERNS); PS50294 (PROSITE_PROFILES); IPR000409 (PROSITE_PROFILES); IPR017455 (PROSITE_PROFILES); IPR023362 (PROS…
TRINITY_DN118979_c0_g1_i1	succinate--hydroxymethylglutarate CoA-transferase-like	6.0371e-101	56.31	no IPS match	IPR027417 (G3DSA:3.40.50.GENE3D); IPR011704 (PFAM); PTHR37291 (PANTHER); cd00009 (CDD); IPR027417 (SUPERFAMILY)
TRINITY_DN9204_c0_g1_i1	uncharacterized protein LOC112285076 isoform X4	8.85263e-19	44.5	no IPS match	IPR019993 (TIGRFAM); PF13604 (PFAM); IPR041679 (PFAM); IPR027417 (G3DSA:3.40.50.GENE3D); IPR038720 (PFAM); IPR027417 (G3DSA:3.40.50.GENE3D); PTHR43788 (PANTHER); cd17934 (CDD); IPR041679 (CDD); IPR027417 (SUPERFAMILY)
TRINITY_DN10703_c0_g1_i1	(S)-tetrahydroprotoberberine N-methyltransferase-like isoform X2	4.29671e-95	53.87	cd02766 (CDD); IPR037920 (CDD)	G3DSA:2.20.25.90 (GENE3D); G3DSA:3.40.50.740 (GENE3D); G3DSA:2.40.40.20 (GENE3D); G3DSA:3.40.228.10 (GENE3D); IPR006657 (PFAM); IPR006656 (PFAM); G3DSA:3.30.2070.10 (GENE3D); IPR006963 (PFAM); PTHR43742 (PANTHER); IPR006963 (PROSITE_PROFILES); cd02766 (CDD); IPR037920 (CDD); IPR009010 (SUPERFAMILY); SSF53706 (SUPERFAMILY)
TRINITY_DN523_c1_g1_i1	uncharacterized protein LOC8288625	3.49694e-78	56.65	cd01347 (CDD)	IPR036942 (G3DSA:2.40.170.GENE3D); IPR037066 (G3DSA:2.170.130.GENE3D); IPR010105 (TIGRFAM); IPR000531 (PFAM); IPR012910 (PFAM); IPR039426 (PANTHER); cd01347 (CDD); SSF56935 (SUPERFAMILY)
TRINITY_DN59531_c0_g8_i1	4-substituted benzoates-glutamate ligase GH3.12-like	1.99444e-113	60.24	IPR003661 (CDD); cd00075 (CDD)	IPR004993 (PFAM); IPR004993 (PANTHER)
TRINITY_DN47259_c0_g1_i1	probable staphylococcal-like nuclease CAN1	2.9531e-64	53.59	no IPS match	IPR000719 (PFAM); G3DSA:1.10.510.10 (GENE3D); IPR000719 (PROSITE_PROFILES); IPR011009 (SUPERFAMILY)
TRINITY_DN18205_c1_g2_i3	aspartate--tRNA ligase, chloroplastic/mitochondrial-like	1.23053e-180	60.64	IPR045213 (CDD)	no IPS match
TRINITY_DN34087_c0_g1_i1	uncharacterized protein LOC112290562	0	69.6	cd07035 (CDD)	IPR012000 (PFAM); IPR011766 (PFAM); IPR012001 (PFAM); G3DSA:3.40.50.970 (GENE3D); G3DSA:3.40.50.1220 (GENE3D); G3DSA:3.40.50.970 (GENE3D); IPR045229 (PANTHER); cd07035 (CDD); IPR029061 (SUPERFAMILY); IPR029035 (SUPERFAMILY); IPR029061 (SUPERFAMILY)
TRINITY_DN19489_c0_g1_i1	uncharacterized protein LOC107408376	5.39228e-38	55.43	no IPS match	IPR036526 (G3DSA:3.60.110.GENE3D); IPR003010 (PFAM); PTHR43674 (PANTHER); IPR003010 (PROSITE_PROFILES); IPR003010 (PROSITE_PROFILES); cd07197 (CDD); cd07197 (CDD); IPR036526 (SUPERFAMILY); IPR036526 (SUPERFAMILY)
TRINITY_DN25846_c0_g4_i1	protein FORGETTER 1-like	9.47854e-100	44.3	no IPS match	PR00507 (PRINTS); IPR029063 (G3DSA:3.40.50.GENE3D); IPR039187 (PFAM); IPR026937 (PFAM); IPR026741 (PANTHER); IPR027417 (SUPERFAMILY); IPR029063 (SUPERFAMILY)
TRINITY_DN6549_c0_g2_i24	uncharacterized protein LOC110421359	0	84.81	cd00030 (CDD)	IPR026854 (PFAM); IPR035892 (G3DSA:2.60.40.GENE3D); IPR031642 (PFAM); IPR031646 (PFAM); IPR009291 (PFAM); IPR010482 (PFAM); IPR011993 (G3DSA:2.30.29.GENE3D); PTHR45523 (PANTHER); IPR000008 (PROSITE_PROFILES); cd00030 (CDD); SSF50729 (SUPERFAMILY); IPR035892 (SUPERFAMILY)
TRINITY_DN9320_c0_g2_i1	rRNA biogenesis protein RRP5-like	1.38307e-119	47.18	cd05696 (CDD); cd04461 (CDD); cd05694 (CDD); cd05702 (CDD); cd05697 (CDD); cd05703 (CDD); cd05698 (CDD); cd05695 (CDD); cd05693 (CDD)	IPR003029 (PFAM); IPR012340 (G3DSA:2.40.50.GENE3D); IPR012340 (G3DSA:2.40.50.GENE3D); IPR012340 (G3DSA:2.40.50.GENE3D); IPR012340 (G3DSA:2.40.50.GENE3D); IPR045209 (PANTHER); IPR003029 (PROSITE_PROFILES); IPR003029 (PROSITE_PROFILES); IPR003029 (PROSITE_PROFILES); IPR003029 (PROSITE_PROFILES); IPR003029 (PROSITE_PROFILES); IPR003029 (PROSITE_PROFILES); IPR003029 (PROSITE_PROFILES); IPR003029 (PRO…
TRINITY_DN7308_c0_g2_i7	SNF1 kinase homolog 11	1.11793e-88	65.79	cd14409 (CDD); IPR034672 (CDD)	IPR017090 (PIRSF); G3DSA:1.10.510.10 (GENE3D); IPR000719 (PFAM); PTHR24346 (PANTHER); IPR008271 (PROSITE_PATTERNS); IPR017441 (PROSITE_PATTERNS); IPR015940 (PROSITE_PROFILES); IPR000719 (PROSITE_PROFILES); cd14409 (CDD); IPR034672 (CDD); IPR011009 (SUPERFAMILY)
TRINITY_DN84_c0_g1_i7	low-density lipoprotein receptor-related protein 12-like	7.22269e-13	48.48	cd00096 (CDD); cd00096 (CDD); IPR002172 (CDD); cd00054 (CDD); IPR002049 (CDD); cd00096 (CDD); cd05743 (CDD); cd00096 (CDD); IPR001791 (CDD); cd00054 (CDD); cd00096 (CDD); IPR002049 (CDD); cd00096 (CDD); cd05754 (CDD); IPR002049 (CDD); cd00096 (CDD); IPR002049 (CDD); IPR001791 (CDD); IPR002172 (CDD); cd00096 (CDD); IPR002049 (CDD); cd00096 (CDD); cd00096 (CDD); cd00096 (CDD); cd00096 (CDD); cd0009…	IPR002172 (PRINTS); IPR001791 (PFAM); IPR036055 (G3DSA:4.10.400.GENE3D); IPR013783 (G3DSA:2.60.40.GENE3D); IPR002172 (PFAM); IPR013783 (G3DSA:2.60.40.GENE3D); G3DSA:2.60.120.200 (GENE3D); IPR013783 (G3DSA:2.60.40.GENE3D); G3DSA:2.10.25.10 (GENE3D); IPR002049 (PFAM); IPR036055 (G3DSA:4.10.400.GENE3D); G3DSA:2.10.25.10 (GENE3D); IPR013783 (G3DSA:2.60.40.GENE3D); IPR000742 (PFAM); G3DSA:2.170.300.10…
TRINITY_DN13289_c0_g1_i4	wall-associated receptor kinase 2-like	2.00744e-15	53.47	cd00054 (CDD); cd00054 (CDD); cd00054 (CDD); cd00054 (CDD); cd00054 (CDD); cd00054 (CDD); cd00054 (CDD); cd00054 (CDD); cd00054 (CDD); cd00054 (CDD); cd00054 (CDD); cd00054 (CDD); cd00054 (CDD); cd00054 (CDD); cd00054 (CDD); cd00054 (CDD); cd00054 (CDD); cd00054 (CDD); cd00054 (CDD); cd00054 (CDD); cd00054 (CDD); cd00054 (CDD)	IPR036773 (G3DSA:3.90.290.GENE3D); G3DSA:2.10.25.10 (GENE3D); PIRSF036312 (PIRSF); G3DSA:2.10.25.10 (GENE3D); G3DSA:2.10.25.10 (GENE3D); G3DSA:2.10.25.10 (GENE3D); PF14670 (PFAM); G3DSA:2.10.25.10 (GENE3D); G3DSA:2.10.25.10 (GENE3D); IPR036773 (G3DSA:3.90.290.GENE3D); IPR024731 (PFAM); G3DSA:2.10.25.10 (GENE3D); G3DSA:2.10.25.10 (GENE3D); IPR036773 (G3DSA:3.90.290.GENE3D); IPR017878 (PFAM); G3DSA…
TRINITY_DN15175_c0_g1_i6	ankyrin repeat domain-containing protein 50-like	1.32264e-43	51.54	no IPS match	IPR002110 (PRINTS); IPR036770 (G3DSA:1.25.40.GENE3D); IPR036770 (G3DSA:1.25.40.GENE3D); IPR013761 (G3DSA:1.10.150.GENE3D); IPR036770 (G3DSA:1.25.40.GENE3D); IPR036770 (G3DSA:1.25.40.GENE3D); IPR002110 (PFAM); IPR002110 (PFAM); IPR011646 (PFAM); PTHR24116 (PANTHER); PS50297 (PROSITE_PROFILES); IPR002110 (PROSITE_PROFILES); IPR002110 (PROSITE_PROFILES); IPR002110 (PROSITE_PROFILES); PS50297 (PROSIT…
TRINITY_DN41617_c0_g2_i2	lupeol synthase	2.32976e-43	43.9	IPR018333 (CDD)	no IPS match
TRINITY_DN32023_c1_g1_i5	spermidine/putrescine import ATP-binding protein PotA-like	2.05305e-76	62.46	cd12830 (CDD)	IPR036921 (G3DSA:3.30.1330.GENE3D); IPR041609 (PFAM); IPR010074 (TIGRFAM); IPR010074 (PIRSF); IPR036921 (G3DSA:3.30.1330.GENE3D); IPR036676 (G3DSA:3.90.650.GENE3D); IPR016188 (PFAM); IPR010918 (PFAM); IPR036676 (G3DSA:3.90.650.GENE3D); IPR010074 (PANTHER); IPR010074 (HAMAP); cd02203 (CDD); cd02204 (CDD); IPR036676 (SUPERFAMILY); IPR036921 (SUPERFAMILY); IPR036921 (SUPERFAMILY); IPR036676 (SUPERFA…
TRINITY_DN191916_c0_g1_i1	uridylate kinase	1.87094e-84	72.82	no IPS match	IPR001036 (PRINTS); IPR001036 (PFAM); G3DSA:3.30.70.1430 (GENE3D); G3DSA:1.20.1640.10 (GENE3D); G3DSA:3.30.70.1440 (GENE3D); IPR027463 (G3DSA:3.30.2090.GENE3D); G3DSA:1.20.1640.10 (GENE3D); G3DSA:3.30.70.1320 (GENE3D); IPR027463 (G3DSA:3.30.2090.GENE3D); G3DSA:3.30.70.1430 (GENE3D); IPR001036 (PANTHER); SSF82693 (SUPERFAMILY); SSF82866 (SUPERFAMILY); SSF82693 (SUPERFAMILY); IPR027463 (SUPERFAMILY…
TRINITY_DN6833_c0_g1_i4	transformation/transcription domain-associated protein-like	0	93.11	cd05163 (CDD)	IPR003152 (PFAM); IPR003151 (PFAM); IPR036940 (G3DSA:1.10.1070.GENE3D); IPR000403 (PFAM); IPR046805 (PFAM); PTHR11139 (PANTHER); IPR000403 (PROSITE_PROFILES); IPR003152 (PROSITE_PROFILES); IPR014009 (PROSITE_PROFILES); cd05163 (CDD); IPR011009 (SUPERFAMILY)
TRINITY_DN25102_c0_g1_i7	actin-binding protein IPP-like isoform X1	5.75286e-19	44.69	cd18463 (CDD); cd18253 (CDD)	G3DSA:1.25.40.420 (GENE3D); IPR011333 (G3DSA:3.30.710.GENE3D); IPR006652 (PFAM); IPR011705 (PFAM); IPR000210 (PFAM); IPR017096 (PIRSF); IPR015915 (G3DSA:2.120.10.GENE3D); PTHR24412 (PANTHER); IPR000210 (PROSITE_PROFILES); cd18463 (CDD); cd18253 (CDD); IPR015915 (SUPERFAMILY); IPR011333 (SUPERFAMILY)
TRINITY_DN8401_c0_g1_i3	fibronectin type-III domain-containing protein 3a isoform X2	5.2093e-64	41.86	IPR003961 (CDD); IPR003961 (CDD); IPR003961 (CDD); IPR003961 (CDD); IPR003961 (CDD); IPR003961 (CDD); IPR003961 (CDD); IPR003961 (CDD); IPR003961 (CDD)	PR00014 (PRINTS); IPR013783 (G3DSA:2.60.40.GENE3D); IPR013783 (G3DSA:2.60.40.GENE3D); IPR003961 (PFAM); IPR013783 (G3DSA:2.60.40.GENE3D); IPR013783 (G3DSA:2.60.40.GENE3D); IPR013783 (G3DSA:2.60.40.GENE3D); IPR013783 (G3DSA:2.60.40.GENE3D); PTHR24099 (PANTHER); IPR003961 (PROSITE_PROFILES); IPR003961 (PROSITE_PROFILES); IPR003961 (PROSITE_PROFILES); IPR003961 (PROSITE_PROFILES); IPR003961 (PROSITE…
TRINITY_DN26497_c0_g1_i7	ATP-binding cassette sub-family A member 1-like	2.06248e-129	52.52	cd03263 (CDD); cd03263 (CDD)	IPR027417 (G3DSA:3.40.50.GENE3D); IPR003439 (PFAM); IPR003439 (PFAM); PF12698 (PFAM); IPR026082 (PANTHER); IPR017871 (PROSITE_PATTERNS); IPR003439 (PROSITE_PROFILES); IPR003439 (PROSITE_PROFILES); cd03263 (CDD); cd03263 (CDD); IPR027417 (SUPERFAMILY); IPR027417 (SUPERFAMILY)
TRINITY_DN9874_c0_g1_i8	uncharacterized protein LOC18048233	0	86.69	no IPS match	IPR011993 (G3DSA:2.30.29.GENE3D); IPR009291 (PFAM); IPR031646 (PFAM); IPR026854 (PFAM); IPR031642 (PFAM); IPR001849 (PFAM); PTHR45523 (PANTHER); IPR001849 (PROSITE_PROFILES); SSF50729 (SUPERFAMILY)
TRINITY_DN18032_c0_g1_i12	high mobility group B protein 9	1.53732e-06	50.29	cd16885 (CDD)	IPR036431 (G3DSA:1.10.150.GENE3D); IPR001606 (PFAM); PTHR13964 (PANTHER); IPR001606 (PROSITE_PROFILES); cd16885 (CDD); IPR036431 (SUPERFAMILY)
TRINITY_DN19974_c0_g3_i1	probable ethanolamine kinase	6.78832e-31	70.82	no IPS match	no IPS match
TRINITY_DN14943_c3_g1_i1	enolase isoform X2	1.12125e-140	69.17	cd17369 (CDD)	IPR011990 (G3DSA:1.25.40.GENE3D); IPR007016 (PFAM); PTHR37422 (PANTHER); IPR011990 (SUPERFAMILY)
TRINITY_DN14691_c0_g1_i9	---NA---			IPR038007 (CDD)	G3DSA:2.80.10.50 (GENE3D); IPR037095 (G3DSA:2.60.40.GENE3D); IPR015350 (PFAM); IPR038007 (PFAM); IPR015351 (PFAM); IPR013783 (G3DSA:2.60.40.GENE3D); IPR040159 (PANTHER); IPR038007 (CDD); IPR036358 (SUPERFAMILY); IPR008967 (SUPERFAMILY); IPR014756 (SUPERFAMILY)
TRINITY_DN10824_c0_g1_i4	E3 ubiquitin-protein ligase UHRF1-like	2.54059e-22	58.11	cd17123 (CDD); cd15617 (CDD)	IPR003105 (PFAM); IPR000626 (PFAM); IPR036987 (G3DSA:2.30.280.GENE3D); G3DSA:3.10.20.90 (GENE3D); G3DSA:2.30.30.1150 (GENE3D); G3DSA:2.30.30.140 (GENE3D); IPR021991 (PFAM); IPR019787 (PFAM); IPR045134 (PANTHER); IPR003105 (PROSITE_PROFILES); IPR000626 (PROSITE_PROFILES); IPR019787 (PROSITE_PROFILES); cd15617 (CDD); cd17123 (CDD); IPR015947 (SUPERFAMILY); IPR011011 (SUPERFAMILY); IPR029071 (SUPERF…
TRINITY_DN6497_c0_g2_i10	SAC3 family protein B	1.24984e-48	53.22	IPR034265 (CDD)	IPR031907 (PFAM); G3DSA:6.10.250.1340 (GENE3D); G3DSA:1.25.40.990 (GENE3D); IPR005062 (PFAM); IPR031910 (PFAM); IPR031908 (PFAM); IPR045107 (PANTHER); IPR000717 (PROSITE_PROFILES); IPR034265 (CDD); IPR035979 (SUPERFAMILY)
TRINITY_DN19890_c0_g1_i9	guanine nucleotide exchange factor SPIKE 1	3.06751e-49	42.11	cd11699 (CDD); IPR037809 (CDD); cd13267 (CDD)	IPR043161 (G3DSA:1.25.40.GENE3D); IPR043162 (G3DSA:1.20.58.GENE3D); IPR046769 (PFAM); IPR001849 (PFAM); IPR046770 (PFAM); IPR027007 (PFAM); IPR021816 (PFAM); IPR035892 (G3DSA:2.60.40.GENE3D); IPR046773 (PFAM); IPR011993 (G3DSA:2.30.29.GENE3D); IPR026791 (PANTHER); IPR027357 (PROSITE_PROFILES); IPR001849 (PROSITE_PROFILES); IPR027007 (PROSITE_PROFILES); cd11699 (CDD); IPR037809 (CDD); cd13267 (CDD…
TRINITY_DN8218_c0_g1_i3	succinate--hydroxymethylglutarate CoA-transferase-like	8.82655e-63	51.47	no IPS match	PR00313 (PRINTS); IPR011121 (PFAM); IPR001818 (PFAM); IPR001343 (PFAM); IPR011049 (G3DSA:2.150.10.GENE3D); IPR013858 (PFAM); IPR024079 (G3DSA:3.40.390.GENE3D); IPR018511 (PROSITE_PATTERNS); IPR034033 (CDD); IPR011049 (SUPERFAMILY); SSF55486 (SUPERFAMILY)
TRINITY_DN4638_c0_g1_i3	PREDICTED: uncharacterized protein LOC108829101	8.12628e-11	49.76	no IPS match	IPR026854 (PFAM); IPR026728 (PANTHER)
TRINITY_DN30283_c0_g6_i1	iron-sulfur protein NUBPL isoform X1	1.2908e-97	77.68	cd02037 (CDD)	IPR031566 (PFAM)
TRINITY_DN35425_c1_g7_i1	carboxypeptidase S-like	8.17449e-116	50.42	cd11333 (CDD)	IPR045857 (G3DSA:3.90.400.GENE3D); IPR032091 (PFAM); IPR013780 (G3DSA:2.60.40.GENE3D); IPR006047 (PFAM); G3DSA:3.20.20.80 (GENE3D); PTHR10357 (PANTHER); cd11333 (CDD); SSF51011 (SUPERFAMILY); IPR017853 (SUPERFAMILY)
TRINITY_DN126327_c0_g2_i1	uncharacterized protein LOC110730033	3.59703e-69	54.4	IPR005750 (CDD)	IPR001986 (PFAM); IPR036968 (G3DSA:3.65.10.GENE3D); IPR005750 (TIGRFAM); IPR036968 (G3DSA:3.65.10.GENE3D); PTHR43783 (PANTHER); IPR005750 (HAMAP); IPR005750 (CDD); IPR013792 (SUPERFAMILY)
TRINITY_DN2301_c0_g1_i9	DEAD-box ATP-dependent RNA helicase 24	4.28047e-179	57.4	cd18787 (CDD); cd17952 (CDD)	IPR027417 (G3DSA:3.40.50.GENE3D); IPR011545 (PFAM); IPR027417 (G3DSA:3.40.50.GENE3D); IPR001650 (PFAM); PTHR47959 (PANTHER); IPR000629 (PROSITE_PATTERNS); IPR014001 (PROSITE_PROFILES); IPR001650 (PROSITE_PROFILES); IPR014014 (PROSITE_PROFILES); cd18787 (CDD); cd17952 (CDD); IPR027417 (SUPERFAMILY)
TRINITY_DN132_c0_g1_i1	histone H2A.1-like	1.53514e-44	75.03	IPR002119 (CDD)	no IPS match
TRINITY_DN99393_c0_g1_i1	trifunctional UDP-glucose 4,6-dehydratase/UDP-4-keto-6-deoxy-D-glucose 3,5-epimerase/UDP-4-keto-L-rhamnose-reductase RHM1	2.04726e-22	50.94	no IPS match	G3DSA:3.10.560.10 (GENE3D); G3DSA:3.10.560.10 (GENE3D); G3DSA:3.10.560.10 (GENE3D); G3DSA:3.10.560.10 (GENE3D); IPR019554 (PFAM); G3DSA:3.30.1950.10 (GENE3D); IPR003715 (PFAM); PTHR33619 (PANTHER)
TRINITY_DN74520_c0_g4_i1	peroxide stress-activated histidine kinase mak3-like	3.74901e-74	57.7	cd16922 (CDD); IPR003661 (CDD); cd17546 (CDD)	IPR011659 (PFAM); IPR001375 (PFAM); IPR011042 (G3DSA:2.120.10.GENE3D); IPR029058 (G3DSA:3.40.50.GENE3D); IPR002469 (PFAM); PTHR42776 (PANTHER); IPR029058 (SUPERFAMILY); SSF82171 (SUPERFAMILY)
TRINITY_DN74462_c0_g6_i1	probable methionine--tRNA ligase	4.57136e-110	50.25	IPR004495 (CDD); IPR033911 (CDD); IPR041872 (CDD)	IPR000788 (PRINTS); IPR000788 (PFAM); IPR000788 (PFAM); G3DSA:3.20.70.20 (GENE3D); IPR013344 (TIGRFAM); IPR013678 (PFAM); PTHR43371 (PANTHER); IPR013344 (CDD); SSF51998 (SUPERFAMILY)
TRINITY_DN14025_c0_g5_i2	spermidine/putrescine import ATP-binding protein PotA-like	1.05907e-68	64.56	no IPS match	G3DSA:1.20.1600.10 (GENE3D); IPR003423 (PFAM); IPR010131 (TIGRFAM); G3DSA:2.20.200.10 (GENE3D); PTHR30203 (PANTHER); SSF56954 (SUPERFAMILY)
TRINITY_DN11480_c2_g1_i1	amidophosphoribosyltransferase, chloroplastic-like	2.12638e-148	69.16	IPR035584 (CDD); IPR000836 (CDD)	no IPS match
TRINITY_DN58403_c0_g2_i1	UDP-glucuronic acid decarboxylase 6	8.20851e-143	68.72	no IPS match	IPR028357 (PIRSF); IPR001732 (PFAM); G3DSA:3.40.50.720 (GENE3D); G3DSA:3.40.50.720 (GENE3D); IPR014026 (PFAM); IPR017476 (TIGRFAM); IPR017476 (PIRSF); G3DSA:1.20.5.100 (GENE3D); IPR014027 (PFAM); PTHR43750 (PANTHER); IPR036220 (SUPERFAMILY); IPR036291 (SUPERFAMILY); IPR008927 (SUPERFAMILY)
TRINITY_DN5938_c0_g2_i2	AP-1 complex subunit gamma-2 isoform X1	0	66.28	no IPS match	IPR017107 (PIRSF); IPR008152 (PFAM); G3DSA:2.60.40.1230 (GENE3D); IPR002553 (PFAM); IPR011989 (G3DSA:1.25.10.GENE3D); PTHR22780 (PANTHER); IPR008153 (PROSITE_PROFILES); IPR016024 (SUPERFAMILY); IPR013041 (SUPERFAMILY)
TRINITY_DN4728_c0_g1_i10	ras-related protein Rab5	3.45711e-56	71.03	cd01860 (CDD)	PR00449 (PRINTS); IPR001806 (PFAM); IPR005225 (TIGRFAM); IPR027417 (G3DSA:3.40.50.GENE3D); PTHR47977 (PANTHER); IPR001806 (PROSITE_PROFILES); PS51419 (PROSITE_PROFILES); cd01860 (CDD); IPR027417 (SUPERFAMILY)
TRINITY_DN2021_c0_g4_i2	---NA---			no IPS match	no IPS match
TRINITY_DN24044_c0_g1_i11	---NA---			no IPS match	IPR033228 (PANTHER)
TRINITY_DN13810_c0_g2_i7	tetratricopeptide repeat protein SKI3	1.13e-44	46.49	no IPS match	IPR011990 (G3DSA:1.25.40.GENE3D); IPR011990 (G3DSA:1.25.40.GENE3D); IPR011990 (G3DSA:1.25.40.GENE3D); IPR011990 (G3DSA:1.25.40.GENE3D); IPR019734 (PFAM); IPR011990 (G3DSA:1.25.40.GENE3D); PF13432 (PFAM); IPR011990 (G3DSA:1.25.40.GENE3D); IPR039226 (PANTHER); IPR019734 (PROSITE_PROFILES); IPR019734 (PROSITE_PROFILES); IPR019734 (PROSITE_PROFILES); IPR019734 (PROSITE_PROFILES); PS50293 (PROSITE_PRO…
TRINITY_DN7067_c0_g1_i14	---NA---			no IPS match	IPR027871 (PFAM); IPR027871 (PANTHER)
TRINITY_DN13686_c0_g3_i10	---NA---			no IPS match	IPR024581 (PFAM); PTHR14432 (PANTHER)
TRINITY_DN13324_c0_g3_i1	probable UDP-N-acetylglucosamine--peptide N-acetylglucosaminyltransferase SEC	4.91373e-34	46.36	cd01130 (CDD)	no IPS match
TRINITY_DN1195_c1_g3_i1	alpha-mannosidase 2	0	59.75	cd11666 (CDD)	IPR013780 (G3DSA:2.60.40.GENE3D); IPR011682 (PFAM); IPR000602 (PFAM); G3DSA:2.70.98.30 (GENE3D); IPR037094 (G3DSA:1.20.1270.GENE3D); IPR015341 (PFAM); IPR027291 (G3DSA:3.20.110.GENE3D); PTHR11607 (PANTHER); cd11666 (CDD); IPR011013 (SUPERFAMILY); IPR028995 (SUPERFAMILY); IPR011330 (SUPERFAMILY)
TRINITY_DN6440_c0_g1_i3	chromatin remodeling 5	0	58.56	cd18666 (CDD); cd18661 (CDD); cd18793 (CDD); cd18054 (CDD)	G3DSA:1.10.10.60 (GENE3D); IPR000330 (PFAM); IPR040793 (PFAM); IPR025260 (PFAM); IPR023780 (PFAM); IPR027417 (G3DSA:3.40.50.GENE3D); IPR001650 (PFAM); IPR038718 (G3DSA:3.40.50.GENE3D); G3DSA:2.40.50.40 (GENE3D); G3DSA:2.40.50.40 (GENE3D); G3DSA:6.10.140.1440 (GENE3D); PTHR45623 (PANTHER); IPR023779 (PROSITE_PATTERNS); IPR023779 (PROSITE_PATTERNS); IPR000953 (PROSITE_PROFILES); IPR000953 (PROSITE_…
TRINITY_DN38648_c0_g1_i3	uncharacterized protein LOC9633654	1.05181e-110	65.9	no IPS match	IPR016102 (G3DSA:3.40.50.GENE3D); IPR016102 (G3DSA:3.40.50.GENE3D); G3DSA:3.40.630.30 (GENE3D); G3DSA:3.40.50.720 (GENE3D); G3DSA:3.30.470.20 (GENE3D); PF13549 (PFAM); IPR000182 (PFAM); IPR013815 (G3DSA:3.30.1490.GENE3D); IPR032875 (PFAM); IPR043938 (PFAM); IPR003781 (PFAM); PTHR43334 (PANTHER); IPR000182 (PROSITE_PROFILES); cd04301 (CDD); IPR016181 (SUPERFAMILY); IPR016102 (SUPERFAMILY); IPR0161…
TRINITY_DN12030_c0_g1_i3	diacylglycerol kinase 2	4.98149e-33	55	IPR002219 (CDD); cd13274 (CDD); IPR002219 (CDD)	IPR002219 (PFAM); G3DSA:3.30.60.20 (GENE3D); IPR017438 (G3DSA:3.40.50.GENE3D); IPR001849 (PFAM); IPR011993 (G3DSA:2.30.29.GENE3D); IPR000756 (PFAM); G3DSA:2.60.200.40 (GENE3D); G3DSA:3.30.60.20 (GENE3D); IPR001206 (PFAM); IPR037607 (PANTHER); IPR002219 (PROSITE_PATTERNS); IPR002219 (PROSITE_PATTERNS); IPR002219 (PROSITE_PROFILES); IPR001206 (PROSITE_PROFILES); IPR001849 (PROSITE_PROFILES); IPR002…
TRINITY_DN114957_c0_g3_i1	serine carboxypeptidase-like 11 isoform X1	1.52749e-18	45.63	no IPS match	no IPS match
TRINITY_DN6877_c1_g3_i6	---NA---			IPR001791 (CDD); IPR001791 (CDD); IPR001791 (CDD); cd00054 (CDD); cd00054 (CDD); cd00054 (CDD); cd00054 (CDD)	IPR036364 (G3DSA:3.30.70.GENE3D); G3DSA:2.60.120.200 (GENE3D); IPR000082 (PFAM); G3DSA:2.60.120.200 (GENE3D); G3DSA:2.10.25.10 (GENE3D); G3DSA:2.10.25.10 (GENE3D); G3DSA:2.10.25.10 (GENE3D); G3DSA:2.10.25.10 (GENE3D); G3DSA:2.60.120.200 (GENE3D); IPR001791 (PFAM); IPR000742 (PFAM); PTHR15036 (PANTHER); IPR000742 (PROSITE_PATTERNS); IPR000742 (PROSITE_PATTERNS); IPR000742 (PROSITE_PATTERNS); IPR00…
TRINITY_DN14372_c0_g1_i1	DNA-dependent protein kinase catalytic subunit	0	45.89	IPR037706 (CDD)	IPR003151 (PFAM); IPR036940 (G3DSA:1.10.1070.GENE3D); G3DSA:3.30.1010.10 (GENE3D); IPR011989 (G3DSA:1.25.10.GENE3D); IPR003152 (PFAM); IPR046803 (PFAM); IPR046804 (PFAM); IPR012582 (PFAM); IPR000403 (PFAM); IPR045581 (PFAM); PTHR11139 (PANTHER); IPR018936 (PROSITE_PATTERNS); IPR018936 (PROSITE_PATTERNS); IPR000403 (PROSITE_PROFILES); IPR003152 (PROSITE_PROFILES); IPR014009 (PROSITE_PROFILES); IPR…
TRINITY_DN2829_c0_g1_i15	---NA---			IPR001054 (CDD); IPR001054 (CDD)	IPR029787 (G3DSA:3.30.70.GENE3D); IPR029787 (G3DSA:3.30.70.GENE3D); IPR030672 (PIRSF); IPR032628 (PFAM); IPR001054 (PFAM); PTHR45627 (PANTHER); IPR018297 (PROSITE_PATTERNS); IPR018297 (PROSITE_PATTERNS); IPR001054 (PROSITE_PROFILES); IPR001054 (PROSITE_PROFILES); IPR001054 (CDD); IPR001054 (CDD); IPR029787 (SUPERFAMILY); IPR029787 (SUPERFAMILY)
TRINITY_DN5864_c1_g1_i3	---NA---			no IPS match	G3DSA:3.30.160.60 (GENE3D); G3DSA:3.30.160.60 (GENE3D); G3DSA:3.30.160.60 (GENE3D); PTHR24403 (PANTHER); IPR013087 (PROSITE_PATTERNS); IPR013087 (PROSITE_PATTERNS); IPR013087 (PROSITE_PATTERNS); IPR013087 (PROSITE_PROFILES); IPR013087 (PROSITE_PROFILES); IPR013087 (PROSITE_PROFILES); IPR013087 (PROSITE_PROFILES); IPR013087 (PROSITE_PROFILES); IPR036236 (SUPERFAMILY); IPR036236 (SUPERFAMILY)
TRINITY_DN16809_c0_g1_i4	cytochrome c oxidase subunit 1 (mitochondrion)	1.43245e-82	57.05	no IPS match	IPR001650 (PFAM); IPR027417 (G3DSA:3.40.50.GENE3D); IPR027417 (G3DSA:3.40.50.GENE3D); PTHR12131 (PANTHER); IPR014001 (PROSITE_PROFILES); IPR001650 (PROSITE_PROFILES); IPR027417 (SUPERFAMILY); IPR027417 (SUPERFAMILY)
TRINITY_DN54176_c0_g3_i2	threonine synthase-like	1.22294e-89	54.74	cd01560 (CDD)	IPR036052 (G3DSA:3.40.50.GENE3D); IPR001926 (PFAM); IPR004450 (TIGRFAM); IPR037158 (G3DSA:3.90.1380.GENE3D); IPR029144 (PFAM); IPR036052 (G3DSA:3.40.50.GENE3D); PTHR42690 (PANTHER); cd01560 (CDD); IPR036052 (SUPERFAMILY)
TRINITY_DN26436_c1_g1_i4	GPI ethanolamine phosphate transferase 1	0	59.16	IPR037671 (CDD)	IPR017850 (G3DSA:3.40.720.GENE3D); IPR002591 (PFAM); IPR017852 (PFAM); IPR007070 (PANTHER); IPR037671 (CDD); IPR017850 (SUPERFAMILY)
TRINITY_DN15198_c0_g1_i11	separase	1.14721e-46	45.61	no IPS match	PF03568 (PFAM); IPR005314 (PANTHER); IPR030397 (PROSITE_PROFILES)
TRINITY_DN8202_c0_g2_i3	sister chromatid cohesion protein PDS5 homolog A-A-like isoform X4	1.32199e-82	46.44	no IPS match	PF20168 (PFAM); IPR011989 (G3DSA:1.25.10.GENE3D); IPR011989 (G3DSA:1.25.10.GENE3D); IPR039776 (PANTHER); IPR016024 (SUPERFAMILY)
TRINITY_DN2733_c0_g2_i2	cationic amino acid transporter 2, vacuolar-like	9.07832e-116	56.12	no IPS match	IPR002293 (PFAM); PIRSF006060 (PIRSF); IPR029485 (PFAM); G3DSA:1.20.1740.10 (GENE3D); IPR004755 (TIGRFAM); PTHR43243 (PANTHER)
TRINITY_DN49134_c1_g1_i6	---NA---			no IPS match	PF13909 (PFAM); IPR000210 (PFAM); IPR011333 (G3DSA:3.30.710.GENE3D); G3DSA:3.30.160.60 (GENE3D); PTHR46105 (PANTHER); IPR013087 (PROSITE_PATTERNS); IPR000210 (PROSITE_PROFILES); IPR013087 (PROSITE_PROFILES); IPR013087 (PROSITE_PROFILES); IPR036236 (SUPERFAMILY); IPR011333 (SUPERFAMILY)
TRINITY_DN18674_c0_g1_i13	---NA---			no IPS match	PTHR21553 (PANTHER)
TRINITY_DN23131_c0_g1_i1	probable proline--tRNA ligase, mitochondrial	1.11744e-40	57.72	IPR044140 (CDD); IPR033730 (CDD)	IPR000531 (PFAM); IPR012910 (PFAM); IPR036942 (G3DSA:2.40.170.GENE3D); IPR037066 (G3DSA:2.170.130.GENE3D); IPR039426 (PANTHER); cd01347 (CDD); SSF56935 (SUPERFAMILY)
TRINITY_DN1423_c0_g3_i1	regulator of nonsense transcripts 1 homolog	0	74.47	IPR040812 (CDD); IPR041679 (CDD); cd18039 (CDD); IPR018999 (CDD)	G3DSA:2.40.30.230 (GENE3D); IPR041677 (PFAM); IPR006935 (PFAM); IPR018999 (PFAM); IPR041679 (PFAM); G3DSA:6.10.140.1240 (GENE3D); IPR027417 (G3DSA:3.40.50.GENE3D); IPR040812 (PFAM); IPR027417 (G3DSA:3.40.50.GENE3D); IPR045055 (PANTHER); IPR018999 (CDD); IPR040812 (CDD); IPR041679 (CDD); cd18039 (CDD); IPR027417 (SUPERFAMILY)
TRINITY_DN13153_c0_g4_i1	uncharacterized protein LOC107409365	1.23815e-15	50.59	no IPS match	IPR000067 (PRINTS); IPR006182 (PFAM); G3DSA:3.30.70.1530 (GENE3D); IPR013556 (PFAM); IPR045851 (G3DSA:3.30.300.GENE3D); IPR000067 (PIRSF); IPR000067 (TIGRFAM); IPR043427 (PANTHER)
TRINITY_DN18689_c0_g1_i3	zinc finger CCCH domain-containing protein 55-like isoform X3	0	62.01	no IPS match	PTHR36886 (PANTHER); IPR000571 (PROSITE_PROFILES)
TRINITY_DN16189_c0_g1_i3	rab3 GTPase-activating protein non-catalytic subunit	1.6503e-25	47.1	no IPS match	IPR032839 (PFAM); IPR029257 (PFAM); IPR026059 (PANTHER)
TRINITY_DN16959_c0_g1_i4	UDP-glucuronate 4-epimerase 4-like	9.31412e-124	63.61	cd02213 (CDD); cd02509 (CDD)	IPR003869 (PFAM); G3DSA:3.40.50.720 (GENE3D); G3DSA:3.40.50.720 (GENE3D); PTHR43318 (PANTHER); IPR003869 (CDD); IPR036291 (SUPERFAMILY)
TRINITY_DN2697_c0_g1_i1	methyltransferase-like protein 13	0	85.48	cd02440 (CDD)	IPR013216 (PFAM); IPR029063 (G3DSA:3.40.50.GENE3D); IPR029063 (G3DSA:3.40.50.GENE3D); PTHR12176 (PANTHER); cd02440 (CDD); IPR029063 (SUPERFAMILY); IPR029063 (SUPERFAMILY)
TRINITY_DN4426_c0_g1_i3	integrator complex subunit 1-like isoform X2	1.06187e-61	44.43	no IPS match	IPR022145 (PFAM); IPR038902 (PANTHER); IPR016024 (SUPERFAMILY)
TRINITY_DN9462_c0_g1_i8	probable UDP-N-acetylglucosamine--peptide N-acetylglucosaminyltransferase SPINDLY isoform X1	0	93.94	no IPS match	PF13374 (PFAM); IPR029489 (PFAM); IPR011990 (G3DSA:1.25.40.GENE3D); G3DSA:3.40.50.11380 (GENE3D); IPR011990 (G3DSA:1.25.40.GENE3D); IPR011990 (G3DSA:1.25.40.GENE3D); G3DSA:3.40.50.2000 (GENE3D); IPR001440 (PFAM); PTHR44835 (PANTHER); IPR019734 (PROSITE_PROFILES); IPR019734 (PROSITE_PROFILES); IPR019734 (PROSITE_PROFILES); IPR019734 (PROSITE_PROFILES); IPR019734 (PROSITE_PROFILES); IPR019734 (PROS…
TRINITY_DN6794_c3_g1_i1	uncharacterized protein LOC111021829	1.47153e-13	44.42	cd00303 (CDD)	IPR032549 (PFAM); IPR032567 (PANTHER); IPR001878 (PROSITE_PROFILES); IPR036875 (SUPERFAMILY)
TRINITY_DN41141_c0_g1_i2	5-oxoprolinase isoform X1	1.71877e-103	46.55	no IPS match	IPR002821 (PFAM); PF19278 (PFAM); IPR008040 (PFAM); IPR045079 (PANTHER); IPR043129 (SUPERFAMILY)
TRINITY_DN9553_c0_g1_i6	---NA---			no IPS match	no IPS match
TRINITY_DN10267_c0_g1_i2	lysine-specific demethylase JMJ25-like	2.57996e-66	54.25	no IPS match	G3DSA:2.60.120.650 (GENE3D); IPR003347 (PFAM); IPR045109 (PANTHER); IPR003347 (PROSITE_PROFILES); SSF51197 (SUPERFAMILY)
TRINITY_DN15195_c0_g1_i4	tubulin-folding cofactor B	2.38037e-07	53.86	no IPS match	IPR036859 (G3DSA:2.30.30.GENE3D); IPR000938 (PFAM); IPR025486 (PFAM); IPR028750 (PANTHER); IPR000938 (PROSITE_PATTERNS); IPR000938 (PROSITE_PROFILES); IPR036859 (SUPERFAMILY)
TRINITY_DN36458_c0_g1_i1	leucine aminopeptidase 1-like	4.32159e-70	55.93	IPR011356 (CDD)	IPR005653 (PFAM); IPR045659 (PFAM); IPR007543 (PFAM); G3DSA:2.60.450.10 (GENE3D); PTHR30189 (PANTHER); IPR020889 (HAMAP)
TRINITY_DN7627_c3_g1_i1	glutamate--cysteine ligase, chloroplastic	6.51424e-167	71.42	no IPS match	G3DSA:3.40.50.720 (GENE3D); IPR006176 (PFAM); IPR006108 (PFAM); G3DSA:1.10.1040.50 (GENE3D); G3DSA:3.90.226.10 (GENE3D); IPR001753 (PFAM); PTHR43612 (PANTHER); cd06558 (CDD); IPR008927 (SUPERFAMILY); IPR008927 (SUPERFAMILY); IPR029045 (SUPERFAMILY); IPR036291 (SUPERFAMILY)
TRINITY_DN31778_c0_g1_i1	lysine-specific histone demethylase 1 homolog 3-like isoform X1	5.6405e-44	50.24	cd06171 (CDD)	no IPS match
TRINITY_DN3608_c0_g1_i18	DNA polymerase delta catalytic subunit	2.36384e-115	49.65	no IPS match	IPR006172 (PRINTS); G3DSA:3.30.342.10 (GENE3D); IPR042087 (G3DSA:1.10.132.GENE3D); IPR036397 (G3DSA:3.30.420.GENE3D); IPR006134 (PFAM); IPR006133 (PFAM); IPR023211 (G3DSA:3.90.1600.GENE3D); G3DSA:1.10.287.690 (GENE3D); PTHR10322 (PANTHER); IPR017964 (PROSITE_PATTERNS); IPR012337 (SUPERFAMILY); IPR043502 (SUPERFAMILY)
TRINITY_DN9326_c0_g2_i1	dihydropyrimidinase	7.78402e-76	53.56	no IPS match	no IPS match
TRINITY_DN11325_c0_g1_i1	alpha-actinin-like protein 1	2.48147e-37	52.1	IPR018159 (CDD); IPR018159 (CDD); IPR018159 (CDD); cd02334 (CDD); IPR018159 (CDD); IPR001715 (CDD); IPR018159 (CDD); IPR018159 (CDD); cd16247 (CDD); IPR018159 (CDD); IPR001202 (CDD); IPR018159 (CDD); IPR018159 (CDD); IPR001715 (CDD); IPR018159 (CDD)	IPR036872 (G3DSA:1.10.418.GENE3D); G3DSA:1.20.58.60 (GENE3D); IPR002017 (PFAM); IPR015154 (PFAM); G3DSA:1.20.58.60 (GENE3D); IPR001715 (PFAM); G3DSA:1.20.58.60 (GENE3D); IPR015153 (PFAM); G3DSA:1.20.58.60 (GENE3D); IPR035436 (PIRSF); G3DSA:1.10.238.10 (GENE3D); G3DSA:1.20.58.60 (GENE3D); IPR036872 (G3DSA:1.10.418.GENE3D); IPR000433 (PFAM); G3DSA:1.20.58.60 (GENE3D); G3DSA:1.20.58.60 (GENE3D); G3D…
TRINITY_DN26074_c0_g5_i1	presenilin-like protein At1g08700	8.19627e-59	52.34	no IPS match	IPR005828 (PFAM); IPR036259 (G3DSA:1.20.1250.GENE3D); IPR004749 (TIGRFAM); PTHR24064 (PANTHER); IPR005829 (PROSITE_PATTERNS); IPR020846 (PROSITE_PROFILES); IPR045915 (CDD); IPR036259 (SUPERFAMILY)
TRINITY_DN9246_c0_g1_i3	---NA---			cd10490 (CDD); cd10497 (CDD)	IPR003619 (PFAM); IPR017855 (G3DSA:2.60.200.GENE3D); IPR001132 (PFAM); IPR036578 (G3DSA:3.90.520.GENE3D); IPR013790 (PANTHER); IPR013019 (PROSITE_PROFILES); IPR001132 (PROSITE_PROFILES); cd10497 (CDD); cd10490 (CDD); IPR008984 (SUPERFAMILY); IPR036578 (SUPERFAMILY)
TRINITY_DN3454_c1_g1_i7	---NA---			no IPS match	IPR031801 (PFAM); IPR026736 (PANTHER)
TRINITY_DN1803_c1_g1_i9	mitogen-activated protein kinase 15 isoform X2	0	96.56	cd07859 (CDD)	G3DSA:3.30.200.20 (GENE3D); G3DSA:1.10.510.10 (GENE3D); IPR000719 (PFAM); PTHR24055 (PANTHER); IPR003527 (PROSITE_PATTERNS); IPR017441 (PROSITE_PATTERNS); IPR000719 (PROSITE_PROFILES); cd07859 (CDD); IPR011009 (SUPERFAMILY)
TRINITY_DN38565_c0_g1_i1	---NA---			no IPS match	G3DSA:3.40.50.720 (GENE3D); IPR000594 (PFAM); IPR045886 (PANTHER); IPR035985 (SUPERFAMILY); IPR016135 (SUPERFAMILY)
TRINITY_DN31923_c0_g10_i1	probable beta-glucosidase M	1.14933e-57	44.01	no IPS match	IPR001764 (PRINTS); IPR036962 (G3DSA:3.20.20.GENE3D); IPR036881 (G3DSA:3.40.50.GENE3D); IPR002772 (PFAM); IPR013783 (G3DSA:2.60.40.GENE3D); IPR026891 (PFAM); IPR001764 (PFAM); PTHR42715 (PANTHER); IPR019800 (PROSITE_PATTERNS); IPR017853 (SUPERFAMILY); IPR036881 (SUPERFAMILY)
TRINITY_DN20202_c0_g8_i1	isoamylase 3, chloroplastic-like	4.21769e-143	54.33	cd11326 (CDD); IPR044505 (CDD)	IPR006047 (PFAM); IPR013783 (G3DSA:2.60.40.GENE3D); IPR013780 (G3DSA:2.60.40.GENE3D); G3DSA:3.20.20.80 (GENE3D); IPR011837 (TIGRFAM); IPR004193 (PFAM); PTHR43002 (PANTHER); cd11326 (CDD); IPR044505 (CDD); SSF51011 (SUPERFAMILY); IPR014756 (SUPERFAMILY); IPR017853 (SUPERFAMILY)
TRINITY_DN27297_c0_g3_i2	PREDICTED: uncharacterized protein LOC105037650, partial	6.97162e-153	58.92	no IPS match	IPR001036 (PRINTS); IPR027463 (G3DSA:3.30.2090.GENE3D); IPR027463 (G3DSA:3.30.2090.GENE3D); IPR001036 (PFAM); G3DSA:1.20.1640.10 (GENE3D); G3DSA:3.30.70.1320 (GENE3D); G3DSA:1.20.1640.10 (GENE3D); IPR004763 (TIGRFAM); G3DSA:3.30.70.1440 (GENE3D); G3DSA:3.30.70.1430 (GENE3D); G3DSA:3.30.70.1430 (GENE3D); IPR001036 (PANTHER); IPR027463 (SUPERFAMILY); SSF82693 (SUPERFAMILY); SSF82866 (SUPERFAMILY); …
TRINITY_DN20202_c0_g2_i2	dihydroxy-acid dehydratase, chloroplastic-like	2.31849e-99	57.88	no IPS match	IPR017023 (PIRSF); IPR032712 (PFAM); IPR007844 (PFAM); PTHR30441 (PANTHER)
TRINITY_DN7108_c0_g1_i7	phosphatidylinositol 3,4,5-trisphosphate 3-phosphatase and protein-tyrosine-phosphatase PTEN1	1.26009e-26	60.2	cd14561 (CDD); IPR035012 (CDD); IPR002219 (CDD)	IPR029021 (G3DSA:3.90.190.GENE3D); IPR036860 (G3DSA:3.30.505.GENE3D); IPR000980 (PFAM); IPR014020 (PFAM); IPR011993 (G3DSA:2.30.29.GENE3D); G3DSA:2.60.40.1110 (GENE3D); IPR002219 (PFAM); IPR013625 (PFAM); G3DSA:3.30.60.20 (GENE3D); PTHR45734 (PANTHER); IPR002219 (PROSITE_PATTERNS); IPR000387 (PROSITE_PROFILES); IPR014020 (PROSITE_PROFILES); IPR029023 (PROSITE_PROFILES); IPR000980 (PROSITE_PROFILE…
TRINITY_DN33512_c0_g1_i1	---NA---			no IPS match	G3DSA:6.10.250.3120 (GENE3D); IPR014799 (PFAM); IPR027685 (PANTHER); IPR014799 (PROSITE_PROFILES)
TRINITY_DN13202_c0_g1_i2	---NA---			cd01179 (CDD); cd12792 (CDD); cd01180 (CDD)	IPR015943 (G3DSA:2.130.10.GENE3D); IPR008936 (G3DSA:1.10.506.GENE3D); IPR001627 (PFAM); IPR013783 (G3DSA:2.60.40.GENE3D); IPR046800 (PFAM); IPR013783 (G3DSA:2.60.40.GENE3D); IPR013783 (G3DSA:2.60.40.GENE3D); IPR041019 (PFAM); IPR002165 (PFAM); IPR013548 (PFAM); IPR002909 (PFAM); G3DSA:3.10.20.90 (GENE3D); IPR031148 (PANTHER); IPR001627 (PROSITE_PROFILES); cd01180 (CDD); cd12792 (CDD); cd01179 (CD…
TRINITY_DN31851_c0_g2_i1	gamma aminobutyrate transaminase 1, mitochondrial-like	5.13875e-144	64.2	cd09168 (CDD); cd09165 (CDD)	G3DSA:1.20.58.310 (GENE3D); G3DSA:3.30.870.10 (GENE3D); G3DSA:3.30.870.10 (GENE3D); IPR024953 (PFAM); IPR036830 (G3DSA:3.30.1840.GENE3D); IPR025198 (PFAM); IPR041108 (PFAM); IPR003414 (PIRSF); IPR025200 (PFAM); IPR003414 (TIGRFAM); IPR003414 (PANTHER); IPR003414 (HAMAP); cd09168 (CDD); cd09165 (CDD); SSF56024 (SUPERFAMILY); SSF143724 (SUPERFAMILY); IPR036832 (SUPERFAMILY); SSF56024 (SUPERFAMILY)
TRINITY_DN9639_c0_g2_i8	endocytosis protein end4-like	1.65842e-41	55.15	no IPS match	IPR032422 (PFAM); IPR002558 (PFAM); G3DSA:1.20.1410.10 (GENE3D); G3DSA:6.10.250.920 (GENE3D); IPR030224 (PANTHER); IPR002558 (PROSITE_PROFILES); IPR035964 (SUPERFAMILY)
TRINITY_DN164665_c0_g1_i1	queuine tRNA-ribosyltransferase catalytic subunit 1-like isoform X1	4.96033e-87	58.25	cd00146 (CDD); cd00146 (CDD); cd00146 (CDD); cd00146 (CDD)	IPR027268 (G3DSA:1.10.390.GENE3D); IPR014782 (PFAM); cd09604 (CDD); SSF55486 (SUPERFAMILY)
TRINITY_DN36995_c0_g1_i4	adenine DNA glycosylase isoform X1	1.44313e-67	54.68	IPR029119 (CDD); IPR003265 (CDD)	IPR003395 (PFAM); IPR024704 (PIRSF); IPR027417 (G3DSA:3.40.50.GENE3D); PTHR43977 (PANTHER); cd03278 (CDD); IPR036277 (SUPERFAMILY); IPR027417 (SUPERFAMILY)
TRINITY_DN44997_c0_g1_i1	phospholipid-transporting ATPase 3	0	55.36	cd02073 (CDD)	PR00119 (PRINTS); G3DSA:2.70.150.10 (GENE3D); IPR032630 (PFAM); IPR023214 (G3DSA:3.40.50.GENE3D); IPR023299 (G3DSA:3.40.1110.GENE3D); IPR001757 (TIGRFAM); PF13246 (PFAM); IPR006539 (TIGRFAM); PF00122 (PFAM); IPR032631 (PFAM); IPR044492 (SFLD); SFLDS00003 (SFLD); PTHR24092 (PANTHER); IPR018303 (PROSITE_PATTERNS); cd02073 (CDD); IPR036412 (SUPERFAMILY); IPR023298 (SUPERFAMILY); IPR008250 (SUPERFAMI…
TRINITY_DN4255_c0_g1_i5	---NA---			no IPS match	IPR014840 (PFAM); IPR026947 (PFAM); PTHR21669 (PANTHER)
TRINITY_DN8721_c0_g1_i1	DENN domain and WD repeat-containing protein SCD1	1.42952e-103	49.48	no IPS match	IPR005112 (PFAM); IPR001194 (PFAM); G3DSA:2.100.10.50 (GENE3D); IPR002885 (TIGRFAM); IPR011990 (G3DSA:1.25.40.GENE3D); IPR043153 (G3DSA:3.40.50.GENE3D); IPR005113 (PFAM); PTHR12296 (PANTHER); IPR023341 (PROSITE_PROFILES); IPR002885 (PROSITE_PROFILES); IPR037516 (PROSITE_PROFILES)
TRINITY_DN17058_c0_g1_i4	uncharacterized protein LOC18054017	0	74.24	cd00009 (CDD)	IPR041569 (PFAM); G3DSA:1.10.8.60 (GENE3D); IPR003959 (PFAM); IPR027417 (G3DSA:3.40.50.GENE3D); PF13771 (PFAM); IPR013083 (G3DSA:3.30.40.GENE3D); IPR045199 (PANTHER); IPR003960 (PROSITE_PATTERNS); IPR034732 (PROSITE_PROFILES); cd00009 (CDD); IPR027417 (SUPERFAMILY)
TRINITY_DN8607_c1_g1_i2	fork head protein homolog 2-like	1.36918e-22	66.32	IPR001766 (CDD); IPR000253 (CDD)	IPR001766 (PRINTS); G3DSA:2.60.200.20 (GENE3D); IPR000253 (PFAM); IPR001766 (PFAM); IPR036388 (G3DSA:1.10.10.GENE3D); PTHR45881 (PANTHER); IPR030456 (PROSITE_PATTERNS); IPR018122 (PROSITE_PATTERNS); IPR000253 (PROSITE_PROFILES); IPR001766 (PROSITE_PROFILES); IPR001766 (CDD); IPR000253 (CDD); IPR008984 (SUPERFAMILY); IPR036390 (SUPERFAMILY)
TRINITY_DN13031_c0_g1_i1	2-isopropylmalate synthase A-like	5.16884e-149	68.74	IPR033941 (CDD)	IPR036942 (G3DSA:2.40.170.GENE3D); IPR037066 (G3DSA:2.170.130.GENE3D); IPR012910 (PFAM); PF13715 (PFAM); G3DSA:2.60.40.1120 (GENE3D); IPR000531 (PFAM); IPR039426 (PANTHER); IPR008969 (SUPERFAMILY); SSF56935 (SUPERFAMILY)
TRINITY_DN19981_c0_g3_i3	uncharacterized protein LOC112417927	9.13365e-86	57.06	cd17319 (CDD)	IPR004358 (PRINTS); IPR001789 (PFAM); IPR036890 (G3DSA:3.30.565.GENE3D); IPR003594 (PFAM); G3DSA:3.30.450.20 (GENE3D); IPR003661 (PFAM); IPR013767 (PFAM); G3DSA:3.40.50.2300 (GENE3D); G3DSA:3.30.450.20 (GENE3D); IPR000014 (TIGRFAM); G3DSA:1.10.287.130 (GENE3D); PTHR43065 (PANTHER); IPR005467 (PROSITE_PROFILES); IPR000700 (PROSITE_PROFILES); IPR000014 (PROSITE_PROFILES); IPR001789 (PROSITE_PROFILE…
TRINITY_DN4255_c0_g2_i1	---NA---			no IPS match	IPR026947 (PFAM); IPR014840 (PFAM); PTHR21669 (PANTHER)
TRINITY_DN8881_c1_g1_i1	---NA---			no IPS match	no IPS match
TRINITY_DN2177_c1_g1_i13	phytochrome C	0	92.24	IPR000014 (CDD); IPR044767 (CDD); IPR000014 (CDD); IPR003661 (CDD)	IPR001294 (PRINTS); IPR013654 (PFAM); IPR013515 (PFAM); IPR003594 (PFAM); G3DSA:3.30.450.20 (GENE3D); G3DSA:3.30.450.20 (GENE3D); IPR043150 (G3DSA:3.30.450.GENE3D); IPR012129 (PIRSF); IPR003018 (PFAM); IPR029016 (G3DSA:3.30.450.GENE3D); IPR013767 (PFAM); IPR000014 (TIGRFAM); IPR036890 (G3DSA:3.30.565.GENE3D); G3DSA:3.30.450.20 (GENE3D); PTHR47876 (PANTHER); IPR013516 (PROSITE_PATTERNS); IPR016132…
TRINITY_DN12234_c0_g1_i6	BRCA1-associated RING domain protein 1-like isoform X6	5.82856e-11	49.18	IPR041972 (CDD)	PF13771 (PFAM); IPR013083 (G3DSA:3.30.40.GENE3D); PTHR14955 (PANTHER); IPR034732 (PROSITE_PROFILES); IPR041972 (CDD)
TRINITY_DN29991_c1_g2_i1	alpha-mannosidase I MNS5	2.81005e-125	62.6	no IPS match	IPR001382 (PRINTS); IPR012341 (G3DSA:1.50.10.GENE3D); IPR001382 (PFAM); IPR044674 (PANTHER); IPR036026 (SUPERFAMILY)
TRINITY_DN20500_c0_g2_i2	aliphatic amidase expression-regulating protein-like	5.51918e-70	59.24	no IPS match	IPR008274 (PFAM); G3DSA:3.30.365.10 (GENE3D); IPR000674 (PFAM); IPR046867 (PFAM); G3DSA:3.90.1170.50 (GENE3D); G3DSA:3.30.365.10 (GENE3D); G3DSA:3.30.365.10 (GENE3D); G3DSA:3.30.365.10 (GENE3D); IPR016208 (PANTHER); IPR037165 (SUPERFAMILY); IPR036856 (SUPERFAMILY)
TRINITY_DN702_c0_g1_i5	probable E3 ubiquitin-protein ligase ZFP1	1.20024e-127	57.55	no IPS match	IPR001841 (PFAM); IPR013083 (G3DSA:3.30.40.GENE3D); IPR045191 (PANTHER); IPR001841 (PROSITE_PROFILES); SSF57850 (SUPERFAMILY)
TRINITY_DN16582_c0_g1_i2	NHL repeat-containing protein 2	1.10937e-139	56.03	IPR045302 (CDD); cd03012 (CDD)	G3DSA:3.40.50.12650 (GENE3D); IPR036866 (G3DSA:3.60.15.GENE3D); IPR011084 (PFAM); PTHR23240 (PANTHER); IPR006642 (PROSITE_PROFILES); IPR036866 (SUPERFAMILY)
TRINITY_DN3657_c2_g1_i8	phosphatidylinositol 3-kinase 1	6.10029e-94	52.43	IPR037705 (CDD); cd04012 (CDD); IPR042133 (CDD); cd08381 (CDD); cd00869 (CDD)	IPR036871 (G3DSA:3.30.1520.GENE3D); IPR035892 (G3DSA:2.60.40.GENE3D); IPR001683 (PFAM); G3DSA:3.30.1010.10 (GENE3D); IPR002420 (PFAM); IPR000341 (PFAM); IPR036940 (G3DSA:1.10.1070.GENE3D); IPR001263 (PFAM); IPR042236 (G3DSA:1.25.40.GENE3D); IPR000403 (PFAM); IPR035892 (G3DSA:2.60.40.GENE3D); IPR000008 (PFAM); G3DSA:3.10.20.90 (GENE3D); IPR015433 (PANTHER); IPR018936 (PROSITE_PATTERNS); IPR018936 …
TRINITY_DN10846_c0_g1_i6	uncharacterized protein LOC102618809	0	87.91	IPR039414 (CDD)	G3DSA:3.30.1010.10 (GENE3D); IPR003152 (PFAM); IPR000403 (PFAM); IPR036940 (G3DSA:1.10.1070.GENE3D); PTHR11139 (PANTHER); IPR018936 (PROSITE_PATTERNS); IPR000403 (PROSITE_PROFILES); IPR003152 (PROSITE_PROFILES); IPR039414 (CDD); IPR011009 (SUPERFAMILY)
TRINITY_DN10488_c0_g1_i5	anaphase-promoting complex subunit 8	3.33095e-138	66.9	cd01368 (CDD)	IPR001752 (PRINTS); IPR001752 (PFAM); IPR036961 (G3DSA:3.40.850.GENE3D); PTHR47970 (PANTHER); IPR019821 (PROSITE_PATTERNS); IPR001752 (PROSITE_PROFILES); cd01368 (CDD); IPR027417 (SUPERFAMILY)
TRINITY_DN45_c0_g1_i2	histone-lysine N-methyltransferase ASHH1-like	6.79489e-51	61.47	cd15651 (CDD); cd05838 (CDD); cd15660 (CDD); cd19211 (CDD); cd05837 (CDD); cd15654 (CDD); cd00084 (CDD)	IPR013083 (G3DSA:3.30.40.GENE3D); IPR006560 (PFAM); IPR013083 (G3DSA:3.30.40.GENE3D); G3DSA:2.30.30.140 (GENE3D); IPR046341 (G3DSA:2.170.270.GENE3D); IPR041306 (PFAM); IPR000313 (PFAM); IPR036910 (G3DSA:1.10.30.GENE3D); IPR013083 (G3DSA:3.30.40.GENE3D); G3DSA:2.30.30.140 (GENE3D); IPR001214 (PFAM); IPR009071 (PFAM); PTHR22884 (PANTHER); IPR019786 (PROSITE_PATTERNS); IPR019786 (PROSITE_PATTERNS); …
TRINITY_DN59040_c0_g2_i1	pyruvate dehydrogenase E1 component subunit beta-1, mitochondrial	3.93583e-82	67.74	IPR019533 (CDD); IPR019533 (CDD)	IPR000531 (PFAM); IPR036942 (G3DSA:2.40.170.GENE3D); IPR012910 (PFAM); IPR037066 (G3DSA:2.170.130.GENE3D); IPR039426 (PANTHER); SSF56935 (SUPERFAMILY)
TRINITY_DN14605_c1_g1_i2	vacuolar protein sorting-associated protein 13-like	6.45719e-101	53.18	no IPS match	IPR009543 (PFAM); IPR031642 (PFAM); IPR015412 (PFAM); IPR031645 (PFAM); IPR026847 (PANTHER)
TRINITY_DN24251_c0_g1_i5	uncharacterized hydrolase YNR064C-like	9.32179e-100	65.64	no IPS match	no IPS match
TRINITY_DN27391_c0_g1_i6	PREDICTED: uncharacterized protein yae1-like	1.46257e-07	56.17	no IPS match	IPR019191 (PFAM); IPR038881 (PANTHER)
TRINITY_DN42184_c0_g1_i4	siroheme synthase isoform X2	3.75653e-44	57.22	no IPS match	IPR012931 (PFAM)
TRINITY_DN16876_c0_g1_i2	---NA---			IPR018159 (CDD)	G3DSA:1.20.58.60 (GENE3D); G3DSA:1.20.58.60 (GENE3D); G3DSA:1.20.58.60 (GENE3D); G3DSA:2.30.30.40 (GENE3D); IPR041615 (PFAM); G3DSA:1.20.58.60 (GENE3D); G3DSA:3.30.160.780 (GENE3D); IPR043197 (PANTHER); IPR001452 (PROSITE_PROFILES); IPR018159 (CDD); SSF46966 (SUPERFAMILY); SSF46966 (SUPERFAMILY); SSF46966 (SUPERFAMILY); SSF46966 (SUPERFAMILY); IPR035915 (SUPERFAMILY)
TRINITY_DN33801_c0_g2_i1	uncharacterized protein YJL213W-like	1.24158e-45	50.05	cd01299 (CDD)	G3DSA:3.40.630.10 (GENE3D); IPR000834 (PFAM); IPR029062 (G3DSA:3.40.50.GENE3D); PTHR11705 (PANTHER); cd01653 (CDD); SSF53187 (SUPERFAMILY); IPR029062 (SUPERFAMILY)
TRINITY_DN22151_c0_g6_i2	carotenoid 9,10(9',10')-cleavage dioxygenase-like isoform X1	2.55532e-70	48.54	no IPS match	no IPS match
TRINITY_DN20211_c0_g1_i17	---NA---			IPR035742 (CDD); IPR003961 (CDD)	IPR003879 (PRINTS); IPR003877 (PFAM); IPR043136 (G3DSA:2.60.120.GENE3D); IPR013783 (G3DSA:2.60.40.GENE3D); PTHR24099 (PANTHER); IPR003961 (PROSITE_PROFILES); IPR001870 (PROSITE_PROFILES); IPR035742 (CDD); IPR003961 (CDD); IPR036116 (SUPERFAMILY); IPR013320 (SUPERFAMILY)
TRINITY_DN84395_c1_g2_i1	deoxyribodipyrimidine photo-lyase-like	1.53776e-79	48.72	IPR006665 (CDD)	IPR004604 (TIGRFAM); IPR004604 (PIRSF); IPR027417 (G3DSA:3.40.50.GENE3D); IPR003395 (PFAM); IPR004604 (PANTHER); cd03241 (CDD); cd03241 (CDD); IPR027417 (SUPERFAMILY); IPR027417 (SUPERFAMILY)
TRINITY_DN23040_c0_g1_i1	jmjC domain-containing histone demethylation protein 1-like	2.82776e-67	52.77	cd15640 (CDD)	IPR003347 (PFAM); IPR041070 (PFAM); IPR019787 (PFAM); IPR013083 (G3DSA:3.30.40.GENE3D); G3DSA:2.60.120.650 (GENE3D); G3DSA:1.20.58.1360 (GENE3D); PTHR23123 (PANTHER); IPR019786 (PROSITE_PATTERNS); IPR019787 (PROSITE_PROFILES); IPR003347 (PROSITE_PROFILES); cd15640 (CDD); IPR011011 (SUPERFAMILY); SSF51197 (SUPERFAMILY)
TRINITY_DN21701_c0_g1_i13	EVI5-like protein	3.00736e-17	51.25	no IPS match	G3DSA:1.10.472.80 (GENE3D); IPR000195 (PFAM); PTHR47728 (PANTHER); IPR000195 (PROSITE_PROFILES); IPR035969 (SUPERFAMILY)
TRINITY_DN3703_c0_g1_i1	uncharacterized protein LOC109726334	0	67.03	cd01647 (CDD); cd09274 (CDD); cd00303 (CDD); cd00024 (CDD)	IPR000477 (PFAM); G3DSA:3.10.10.10 (GENE3D); PF13975 (PFAM); G3DSA:2.40.50.40 (GENE3D); G3DSA:1.10.340.70 (GENE3D); IPR043128 (G3DSA:3.30.70.GENE3D); IPR021109 (G3DSA:2.40.70.GENE3D); IPR041577 (PFAM); IPR041588 (PFAM); IPR043128 (G3DSA:3.30.70.GENE3D); IPR023780 (PFAM); IPR036397 (G3DSA:3.30.420.GENE3D); IPR005162 (PFAM); PTHR24559 (PANTHER); IPR001969 (PROSITE_PATTERNS); IPR000477 (PROSITE_PROF…
TRINITY_DN3387_c0_g1_i3	syntaxin-43-like isoform X2	5.58026e-23	67.56	cd15845 (CDD)	IPR000727 (PFAM); G3DSA:1.20.5.110 (GENE3D); IPR045242 (PANTHER); IPR006012 (PROSITE_PATTERNS); IPR000727 (PROSITE_PROFILES); cd15845 (CDD); IPR010989 (SUPERFAMILY)
TRINITY_DN9601_c1_g1_i6	calcium-transporting ATPase 4, plasma membrane-type-like	0	56.47	cd02081 (CDD)	PR00119 (PRINTS); PF00122 (PFAM); G3DSA:1.20.1110.10 (GENE3D); IPR001757 (TIGRFAM); PF00702 (PFAM); IPR022141 (PFAM); G3DSA:1.20.1110.10 (GENE3D); IPR004014 (PFAM); PF13246 (PFAM); IPR023299 (G3DSA:3.40.1110.GENE3D); G3DSA:2.70.150.10 (GENE3D); IPR023214 (G3DSA:3.40.50.GENE3D); IPR006068 (PFAM); IPR006408 (TIGRFAM); SFLDS00003 (SFLD); IPR044492 (SFLD); PTHR24093 (PANTHER); IPR018303 (PROSITE_PATT…
TRINITY_DN8207_c0_g1_i3	nuclear pore complex protein NUP205	4.81024e-70	41.54	no IPS match	IPR021827 (PFAM); IPR021827 (PANTHER)
TRINITY_DN64575_c0_g1_i3	ABC transporter D family member 2, chloroplastic	2.99252e-92	49.54	cd03223 (CDD)	IPR036640 (G3DSA:1.20.1560.GENE3D); IPR011527 (PFAM); IPR003439 (PFAM); IPR027417 (G3DSA:3.40.50.GENE3D); PTHR11384 (PANTHER); IPR017871 (PROSITE_PATTERNS); IPR003439 (PROSITE_PROFILES); IPR011527 (PROSITE_PROFILES); cd03223 (CDD); IPR036640 (SUPERFAMILY); IPR027417 (SUPERFAMILY)
TRINITY_DN22870_c1_g1_i11	transmembrane protein 131 homolog	7.74906e-17	49.51	no IPS match	IPR022113 (PFAM); IPR013783 (G3DSA:2.60.40.GENE3D); IPR045695 (PFAM); IPR013783 (G3DSA:2.60.40.GENE3D); IPR039877 (PANTHER)
TRINITY_DN6033_c0_g1_i1	---NA---			cd00146 (CDD); cd00146 (CDD); cd00146 (CDD); cd00146 (CDD); cd00146 (CDD); cd00146 (CDD); cd00146 (CDD); cd00146 (CDD); cd00146 (CDD); cd00037 (CDD); cd00146 (CDD); cd00146 (CDD)	IPR006228 (TIGRFAM); IPR000601 (PFAM); IPR032675 (G3DSA:3.80.10.GENE3D); IPR002889 (PFAM); IPR001304 (PFAM); IPR002859 (PFAM); IPR013783 (G3DSA:2.60.40.GENE3D); IPR013783 (G3DSA:2.60.40.GENE3D); IPR013783 (G3DSA:2.60.40.GENE3D); IPR001611 (PFAM); IPR013783 (G3DSA:2.60.40.GENE3D); IPR016186 (G3DSA:3.10.100.GENE3D); PTHR46730 (PANTHER); IPR000601 (PROSITE_PROFILES); IPR001611 (PROSITE_PROFILES); IP…
TRINITY_DN22069_c0_g2_i7	sorting nexin-12-like	1.99799e-13	43.65	IPR037437 (CDD); IPR037896 (CDD)	IPR003114 (PFAM); IPR013937 (PFAM); IPR036871 (G3DSA:3.30.1520.GENE3D); IPR001683 (PFAM); IPR016137 (PFAM); IPR044926 (G3DSA:1.10.167.GENE3D); PTHR22775 (PANTHER); IPR001683 (PROSITE_PROFILES); IPR003114 (PROSITE_PROFILES); IPR016137 (PROSITE_PROFILES); IPR037437 (CDD); IPR037896 (CDD); IPR036871 (SUPERFAMILY); IPR036305 (SUPERFAMILY)
TRINITY_DN6235_c0_g1_i6	probable ubiquitin carboxyl-terminal hydrolase FAF-X isoform X3	0	45.68	cd02659 (CDD)	G3DSA:3.90.70.10 (GENE3D); IPR021905 (PFAM); IPR001394 (PFAM); PTHR24006 (PANTHER); IPR018200 (PROSITE_PATTERNS); IPR018200 (PROSITE_PATTERNS); IPR028889 (PROSITE_PROFILES); cd02659 (CDD); IPR038765 (SUPERFAMILY); IPR016024 (SUPERFAMILY)
TRINITY_DN6444_c0_g1_i5	alpha-actinin-like protein 1	1.54435e-15	55	IPR001715 (CDD)	IPR001715 (PFAM); IPR036872 (G3DSA:1.10.418.GENE3D); IPR022189 (PFAM); PTHR23167 (PANTHER); IPR001715 (PROSITE_PROFILES); IPR001715 (CDD); IPR036872 (SUPERFAMILY)
TRINITY_DN1222_c2_g1_i17	E3 ubiquitin-protein ligase UPL1 isoform X1	0	92.77	cd14327 (CDD)	IPR010309 (PFAM); IPR015940 (PFAM); G3DSA:1.10.8.10 (GENE3D); IPR010314 (PFAM); IPR011989 (G3DSA:1.25.10.GENE3D); PTHR46340 (PANTHER); IPR015940 (PROSITE_PROFILES); IPR003903 (PROSITE_PROFILES); cd14327 (CDD); IPR016024 (SUPERFAMILY); IPR009060 (SUPERFAMILY); IPR016024 (SUPERFAMILY)
TRINITY_DN24985_c0_g2_i1	probable UDP-N-acetylglucosamine--peptide N-acetylglucosaminyltransferase SEC isoform X1	1.27988e-120	48.22	no IPS match	IPR011990 (G3DSA:1.25.40.GENE3D); IPR029489 (PFAM); PF13432 (PFAM); IPR011990 (G3DSA:1.25.40.GENE3D); G3DSA:3.40.50.11380 (GENE3D); G3DSA:3.40.50.2000 (GENE3D); IPR011990 (G3DSA:1.25.40.GENE3D); IPR011990 (G3DSA:1.25.40.GENE3D); IPR037919 (PANTHER); IPR019734 (PROSITE_PROFILES); IPR019734 (PROSITE_PROFILES); IPR019734 (PROSITE_PROFILES); IPR019734 (PROSITE_PROFILES); IPR019734 (PROSITE_PROFILES);…
TRINITY_DN18074_c0_g1_i3	probable E3 ubiquitin ligase SUD1	5.83521e-133	51.86	cd16702 (CDD)	IPR011016 (PFAM); IPR013083 (G3DSA:3.30.40.GENE3D); PTHR13145 (PANTHER); IPR011016 (PROSITE_PROFILES); cd16702 (CDD); SSF57850 (SUPERFAMILY)
TRINITY_DN47708_c1_g1_i1	S-formylglutathione hydrolase-like isoform X1	6.00047e-84	67.45	no IPS match	IPR037066 (G3DSA:2.170.130.GENE3D); IPR012910 (PFAM); IPR000531 (PFAM); IPR036942 (G3DSA:2.40.170.GENE3D); IPR039426 (PANTHER); IPR010917 (PROSITE_PATTERNS); SSF56935 (SUPERFAMILY)
TRINITY_DN3942_c0_g1_i5	---NA---			no IPS match	IPR000091 (PRINTS); IPR024613 (PFAM); IPR011989 (G3DSA:1.25.10.GENE3D); IPR011989 (G3DSA:1.25.10.GENE3D); IPR028426 (PANTHER); IPR016024 (SUPERFAMILY); IPR016024 (SUPERFAMILY)
TRINITY_DN94184_c0_g1_i1	uncharacterized protein LOC110904915	1.42546e-98	69.13	no IPS match	IPR007452 (PFAM); PTHR36985 (PANTHER)
TRINITY_DN729_c1_g1_i1	---NA---			IPR000421 (CDD); IPR000859 (CDD)	IPR036609 (G3DSA:2.170.130.GENE3D); IPR000421 (PFAM); IPR035914 (G3DSA:2.60.120.GENE3D); IPR000859 (PFAM); IPR004043 (PFAM); G3DSA:2.60.120.260 (GENE3D); PTHR46806 (PANTHER); IPR000421 (PROSITE_PATTERNS); IPR000859 (PROSITE_PROFILES); IPR004043 (PROSITE_PROFILES); IPR000421 (PROSITE_PROFILES); IPR000859 (CDD); IPR000421 (CDD); IPR008979 (SUPERFAMILY); IPR036609 (SUPERFAMILY); IPR035914 (SUPERFAMI…
TRINITY_DN1248_c0_g1_i13	---NA---			IPR002049 (CDD); IPR001791 (CDD); IPR002049 (CDD); IPR002049 (CDD); IPR002049 (CDD); IPR002049 (CDD); IPR001791 (CDD); IPR002049 (CDD); IPR001791 (CDD); IPR001791 (CDD); IPR002049 (CDD); IPR002049 (CDD); IPR002049 (CDD); IPR001791 (CDD)	PR00011 (PRINTS); G3DSA:2.60.120.200 (GENE3D); G3DSA:2.60.120.200 (GENE3D); G3DSA:2.10.25.10 (GENE3D); G3DSA:2.10.25.10 (GENE3D); IPR000034 (PFAM); G3DSA:2.60.120.200 (GENE3D); G3DSA:2.60.120.200 (GENE3D); IPR010307 (PFAM); IPR009254 (PFAM); IPR001791 (PFAM); G3DSA:2.10.25.10 (GENE3D); IPR002049 (PFAM); G3DSA:2.60.120.200 (GENE3D); G3DSA:2.10.25.10 (GENE3D); PTHR10574 (PANTHER); IPR002049 (PROSIT…
TRINITY_DN9072_c2_g1_i1	phenol 2-monooxygenase-like	0	57.23	cd02979 (CDD)	PR00420 (PRINTS); IPR012941 (PFAM); IPR038220 (G3DSA:3.40.30.GENE3D); IPR036188 (G3DSA:3.50.50.GENE3D); IPR002938 (PFAM); G3DSA:3.30.9.10 (GENE3D); PTHR43004 (PANTHER); cd02979 (CDD); SSF54373 (SUPERFAMILY); IPR036188 (SUPERFAMILY); IPR036249 (SUPERFAMILY)
TRINITY_DN20175_c0_g1_i4	uncharacterized protein LOC9636369	1.48901e-100	59.58	cd00156 (CDD); IPR001633 (CDD)	IPR011852 (PFAM); G3DSA:3.40.190.10 (GENE3D); G3DSA:3.40.190.10 (GENE3D); IPR011852 (PANTHER); SSF53850 (SUPERFAMILY)
TRINITY_DN16695_c0_g2_i3	---NA---			cd00009 (CDD)	IPR027417 (G3DSA:3.40.50.GENE3D); IPR039041 (PANTHER); cd00009 (CDD); IPR027417 (SUPERFAMILY)
TRINITY_DN22647_c0_g1_i3	T-box transcription factor TBX6-like	1.13187e-56	66.18	IPR046360 (CDD); cd18911 (CDD)	IPR046360 (PRINTS); IPR011598 (PFAM); IPR036638 (G3DSA:4.10.280.GENE3D); IPR036960 (G3DSA:2.60.40.GENE3D); IPR032060 (PFAM); IPR046360 (PFAM); IPR001699 (PANTHER); IPR018186 (PROSITE_PATTERNS); IPR011598 (PROSITE_PROFILES); IPR046360 (PROSITE_PROFILES); IPR046360 (CDD); cd18911 (CDD); IPR008967 (SUPERFAMILY); IPR036638 (SUPERFAMILY)
TRINITY_DN2560_c0_g1_i6	exportin-T-like isoform X1	6.13962e-126	50.15	no IPS match	IPR045546 (PFAM); IPR013598 (PFAM); IPR001494 (PFAM); IPR011989 (G3DSA:1.25.10.GENE3D); IPR040017 (PANTHER); IPR016024 (SUPERFAMILY)
TRINITY_DN4491_c0_g2_i4	---NA---			no IPS match	G3DSA:1.10.287.2610 (GENE3D); PTHR18902 (PANTHER); SSF116907 (SUPERFAMILY)
TRINITY_DN23042_c0_g2_i4	glutamyl-tRNA(Gln) amidotransferase subunit A, chloroplastic/mitochondrial	6.61953e-76	55.92	no IPS match	G3DSA:3.40.50.970 (GENE3D); IPR046667 (PFAM); IPR019752 (PFAM); IPR011766 (PFAM); G3DSA:3.40.50.970 (GENE3D); IPR002869 (G3DSA:3.40.920.GENE3D); PTHR48084 (PANTHER); IPR017896 (PROSITE_PROFILES); cd02008 (CDD); IPR002869 (SUPERFAMILY); IPR029061 (SUPERFAMILY); IPR029061 (SUPERFAMILY)
TRINITY_DN18453_c1_g1_i2	ABC transporter F family member 3	8.70093e-127	58.94	cd03221 (CDD); cd03221 (CDD)	IPR036527 (G3DSA:3.30.1050.GENE3D); IPR029229 (PFAM); IPR029228 (PFAM); IPR001279 (PFAM); IPR038536 (G3DSA:1.25.40.GENE3D); G3DSA:3.60.15.30 (GENE3D); PTHR43223 (PANTHER); IPR044097 (CDD); IPR036866 (SUPERFAMILY); IPR036527 (SUPERFAMILY)
TRINITY_DN1591_c0_g1_i3	heterogeneous nuclear ribonucleoprotein F	3.36165e-34	49.37	IPR034855 (CDD); IPR034594 (CDD); IPR034854 (CDD); IPR034856 (CDD); IPR034591 (CDD)	IPR012677 (G3DSA:3.30.70.GENE3D); IPR012677 (G3DSA:3.30.70.GENE3D); IPR012677 (G3DSA:3.30.70.GENE3D); IPR000504 (PFAM); IPR012677 (G3DSA:3.30.70.GENE3D); IPR012677 (G3DSA:3.30.70.GENE3D); PTHR13976 (PANTHER); IPR000504 (PROSITE_PROFILES); IPR000504 (PROSITE_PROFILES); IPR000504 (PROSITE_PROFILES); IPR034591 (CDD); IPR034856 (CDD); IPR034854 (CDD); IPR034594 (CDD); IPR034855 (CDD); IPR035979 (SUPE…
TRINITY_DN124_c1_g2_i1	methylthioalkylmalate synthase 3, chloroplastic-like	2.85969e-57	52.22	IPR013477 (CDD)	IPR018912 (PFAM); IPR003439 (PFAM); IPR011868 (TIGRFAM); IPR027417 (G3DSA:3.40.50.GENE3D); PTHR43514 (PANTHER); IPR017871 (PROSITE_PATTERNS); IPR003439 (PROSITE_PROFILES); IPR027417 (SUPERFAMILY)
TRINITY_DN19069_c0_g1_i7	histone-lysine N-methyltransferase ASHH1-like	4.1985e-53	59.43	cd15650 (CDD); cd05838 (CDD); cd15659 (CDD); cd15656 (CDD); cd15648 (CDD); cd05837 (CDD); cd19210 (CDD); cd15653 (CDD)	IPR046341 (G3DSA:2.170.270.GENE3D); IPR041306 (PFAM); G3DSA:2.30.30.140 (GENE3D); IPR006560 (PFAM); IPR013083 (G3DSA:3.30.40.GENE3D); G3DSA:2.30.30.140 (GENE3D); IPR013083 (G3DSA:3.30.40.GENE3D); IPR000313 (PFAM); IPR013083 (G3DSA:3.30.40.GENE3D); IPR001214 (PFAM); IPR013083 (G3DSA:3.30.40.GENE3D); PTHR22884 (PANTHER); IPR019786 (PROSITE_PATTERNS); IPR000313 (PROSITE_PROFILES); IPR001214 (PROSITE…
TRINITY_DN19469_c0_g1_i1	peptide chain release factor PrfB2, chloroplastic	2.77778e-107	68.73	no IPS match	no IPS match
TRINITY_DN8530_c0_g1_i1	ankyrin repeat domain-containing protein 12-like	8.78072e-13	53.53	cd14261 (CDD)	IPR038227 (G3DSA:3.10.260.GENE3D); IPR002110 (PFAM); IPR031628 (PFAM); IPR036770 (G3DSA:1.25.40.GENE3D); IPR032365 (PFAM); PTHR24117 (PANTHER); PS50297 (PROSITE_PROFILES); PS50297 (PROSITE_PROFILES); IPR002110 (PROSITE_PROFILES); IPR002110 (PROSITE_PROFILES); cd14261 (CDD); IPR036770 (SUPERFAMILY)
TRINITY_DN7300_c0_g1_i6	protein CHROMATIN REMODELING 35-like	0	81.38	cd18793 (CDD)	IPR000330 (PFAM); IPR038718 (G3DSA:3.40.50.GENE3D); IPR001650 (PFAM); IPR027417 (G3DSA:3.40.50.GENE3D); IPR044567 (PANTHER); IPR001650 (PROSITE_PROFILES); IPR014001 (PROSITE_PROFILES); cd18793 (CDD); IPR027417 (SUPERFAMILY); IPR027417 (SUPERFAMILY)
TRINITY_DN15408_c0_g2_i7	uncharacterized protein LOC107409517, partial	2.74318e-25	55.73	no IPS match	IPR011055 (G3DSA:2.70.70.GENE3D); IPR016047 (PFAM); IPR012931 (PFAM); PTHR21666 (PANTHER); IPR011055 (SUPERFAMILY)
TRINITY_DN44975_c0_g1_i9	uncharacterized protein LOC18039636 isoform X2	0	80.36	no IPS match	IPR031646 (PFAM); IPR009543 (PFAM); IPR031642 (PFAM); IPR026854 (PFAM); IPR026847 (PANTHER)
TRINITY_DN6126_c0_g1_i3	---NA---			no IPS match	IPR026184 (PANTHER)
TRINITY_DN1436_c2_g1_i2	endo-1,4-beta-xylanase A-like	8.04497e-120	48.06	IPR001054 (CDD); cd09487 (CDD)	IPR001660 (PFAM); IPR011990 (G3DSA:1.25.40.GENE3D); IPR027417 (G3DSA:3.40.50.GENE3D); IPR029787 (G3DSA:3.30.70.GENE3D); IPR013761 (G3DSA:1.10.150.GENE3D); IPR041664 (PFAM); IPR001054 (PFAM); PTHR16305 (PANTHER); IPR001660 (PROSITE_PROFILES); IPR001054 (PROSITE_PROFILES); cd09487 (CDD); IPR001054 (CDD); IPR013761 (SUPERFAMILY); IPR027417 (SUPERFAMILY); IPR029787 (SUPERFAMILY); IPR011990 (SUPERFAMI…
TRINITY_DN14943_c0_g2_i1	fumarate hydratase 1, mitochondrial-like isoform X1	7.28415e-177	72.05	IPR033910 (CDD)	G3DSA:3.10.310.70 (GENE3D); G3DSA:3.20.20.140 (GENE3D); IPR011059 (G3DSA:2.30.40.GENE3D); IPR013108 (PFAM); PTHR22642 (PANTHER); PS51257 (PROSITE_PROFILES); IPR033932 (CDD); IPR011059 (SUPERFAMILY); IPR032466 (SUPERFAMILY)
TRINITY_DN12923_c0_g1_i4	---NA---			no IPS match	no IPS match
TRINITY_DN8875_c0_g4_i1	geranylgeranyl pyrophosphate synthase, chloroplastic	9.69367e-76	58.47	no IPS match	no IPS match
TRINITY_DN9439_c0_g1_i13	---NA---			no IPS match	IPR043866 (PFAM); IPR013083 (G3DSA:3.30.40.GENE3D); IPR041249 (PFAM); PTHR15727 (PANTHER); SSF57850 (SUPERFAMILY)
TRINITY_DN8756_c0_g1_i2	mitochondrial outer membrane import complex protein METAXIN	8.49542e-09	43.74	cd03193 (CDD); cd03080 (CDD)	IPR012336 (PFAM); IPR033468 (PFAM); SFLDG01180 (SFLD); IPR026928 (SFLD); PTHR12289 (PANTHER); cd03080 (CDD); cd03193 (CDD); IPR036249 (SUPERFAMILY); IPR036282 (SUPERFAMILY)
TRINITY_DN65885_c0_g1_i9	uncharacterized protein LOC109845053	1.37194e-10	56.77	cd15729 (CDD)	IPR035438 (PIRSF); IPR022557 (PFAM); IPR000306 (PFAM); G3DSA:3.30.500.40 (GENE3D); G3DSA:3.30.1360.220 (GENE3D); IPR013083 (G3DSA:3.30.40.GENE3D); PTHR46319 (PANTHER); IPR017455 (PROSITE_PROFILES); cd15729 (CDD); IPR011011 (SUPERFAMILY)
TRINITY_DN13156_c0_g1_i11	dedicator of cytokinesis protein 3-like	8.71017e-67	40.82	cd11706 (CDD); cd12050 (CDD)	IPR046773 (PFAM); IPR035892 (G3DSA:2.60.40.GENE3D); IPR046770 (PFAM); IPR042455 (G3DSA:1.20.1270.GENE3D); IPR001452 (PFAM); IPR027007 (PFAM); IPR043162 (G3DSA:1.20.58.GENE3D); IPR032376 (PFAM); IPR043161 (G3DSA:1.25.40.GENE3D); IPR046769 (PFAM); G3DSA:2.30.30.40 (GENE3D); IPR026791 (PANTHER); IPR001452 (PROSITE_PROFILES); IPR027357 (PROSITE_PROFILES); IPR027007 (PROSITE_PROFILES); cd12050 (CDD); …
TRINITY_DN30574_c0_g10_i1	pantoate--beta-alanine ligase	6.16523e-62	56.24	no IPS match	IPR018044 (PRINTS); IPR001967 (PFAM); IPR007730 (PFAM); IPR012338 (G3DSA:3.40.710.GENE3D); IPR036680 (G3DSA:3.30.70.GENE3D); PTHR21581 (PANTHER); IPR012338 (SUPERFAMILY)
TRINITY_DN33423_c0_g2_i1	leu/Ile/Val-binding protein homolog 3-like	4.09939e-117	61.62	no IPS match	IPR000160 (PFAM); IPR003018 (PFAM); G3DSA:3.30.450.20 (GENE3D); IPR029016 (G3DSA:3.30.450.GENE3D); IPR000014 (PFAM); G3DSA:3.30.450.20 (GENE3D); IPR043128 (G3DSA:3.30.70.GENE3D); IPR035919 (G3DSA:3.20.20.GENE3D); IPR000014 (TIGRFAM); IPR000160 (TIGRFAM); IPR001633 (PFAM); IPR012226 (PIRSF); PTHR44757 (PANTHER); IPR000160 (PROSITE_PROFILES); IPR001633 (PROSITE_PROFILES); IPR000014 (PROSITE_PROFILE…
TRINITY_DN9673_c4_g3_i1	insertion sequence IS408 putative ATP-binding protein-like	9.50654e-133	63.94	no IPS match	no IPS match
TRINITY_DN17541_c0_g1_i1	vegetative incompatibility protein HET-E-1-like	1.81576e-28	42.23	cd00200 (CDD)	IPR020472 (PRINTS); IPR015943 (G3DSA:2.130.10.GENE3D); IPR013258 (PFAM); G3DSA:1.20.5.300 (GENE3D); IPR001680 (PFAM); IPR015943 (G3DSA:2.130.10.GENE3D); PTHR15653 (PANTHER); IPR019775 (PROSITE_PATTERNS); IPR019775 (PROSITE_PATTERNS); IPR001680 (PROSITE_PROFILES); IPR001680 (PROSITE_PROFILES); PS50294 (PROSITE_PROFILES); IPR001680 (PROSITE_PROFILES); PS50294 (PROSITE_PROFILES); PS50294 (PROSITE_PR…
TRINITY_DN1166_c1_g1_i8	protein BZZ1-like	1.88586e-06	48.51	IPR002219 (CDD); cd00992 (CDD)	G3DSA:3.30.60.20 (GENE3D); IPR036034 (G3DSA:2.30.42.GENE3D); IPR041489 (PFAM); IPR002219 (PFAM); IPR039275 (PANTHER); IPR031468 (PROSITE_PROFILES); IPR002219 (PROSITE_PROFILES); IPR001478 (PROSITE_PROFILES); cd00992 (CDD); IPR002219 (CDD); IPR046349 (SUPERFAMILY); IPR036034 (SUPERFAMILY)
TRINITY_DN14943_c2_g2_i1	subunit 5 of NADH-plastoquinone oxidoreductase (chloroplast)	8.61851e-121	60.12	no IPS match	PR01434 (PRINTS); PR01435 (PRINTS); IPR001516 (PFAM); IPR001750 (PFAM); G3DSA:1.20.5.2700 (GENE3D); IPR018393 (TIGRFAM); IPR003945 (PANTHER)
TRINITY_DN48595_c0_g1_i3	serine/threonine-protein kinase ATM	0	50.76	IPR044107 (CDD)	IPR021668 (PFAM); IPR003151 (PFAM); G3DSA:3.30.1010.10 (GENE3D); IPR036940 (G3DSA:1.10.1070.GENE3D); IPR003152 (PFAM); IPR000403 (PFAM); IPR038980 (PANTHER); IPR018936 (PROSITE_PATTERNS); IPR018936 (PROSITE_PATTERNS); IPR003152 (PROSITE_PROFILES); IPR014009 (PROSITE_PROFILES); IPR000403 (PROSITE_PROFILES); IPR044107 (CDD); IPR011009 (SUPERFAMILY); IPR016024 (SUPERFAMILY); IPR016024 (SUPERFAMILY)
TRINITY_DN4743_c0_g1_i3	phosphatidylinositol 4-kinase alpha 1	2.16673e-140	44.52	cd00871 (CDD)	IPR045495 (PFAM); G3DSA:3.30.1010.10 (GENE3D); IPR001263 (PFAM); IPR042236 (G3DSA:1.25.40.GENE3D); IPR000403 (PFAM); IPR036940 (G3DSA:1.10.1070.GENE3D); IPR015433 (PANTHER); IPR018936 (PROSITE_PATTERNS); IPR018936 (PROSITE_PATTERNS); IPR001263 (PROSITE_PROFILES); IPR000403 (PROSITE_PROFILES); PS51257 (PROSITE_PROFILES); cd00871 (CDD); IPR016024 (SUPERFAMILY); IPR016024 (SUPERFAMILY); IPR011009 (S…
TRINITY_DN7544_c0_g1_i1	DNA repair protein rhp54-like	0	63.31	cd18793 (CDD); cd18067 (CDD)	IPR032675 (G3DSA:3.80.10.GENE3D); IPR032675 (G3DSA:3.80.10.GENE3D); IPR026137 (PANTHER); SSF52047 (SUPERFAMILY)
TRINITY_DN20146_c0_g4_i1	asparagine--tRNA ligase, chloroplastic/mitochondrial-like isoform X1	9.69521e-155	67.64	IPR003661 (CDD)	IPR015943 (G3DSA:2.130.10.GENE3D); IPR031778 (PFAM); IPR015943 (G3DSA:2.130.10.GENE3D); IPR015943 (G3DSA:2.130.10.GENE3D); PTHR43739 (PANTHER); cd15482 (CDD); SSF110296 (SUPERFAMILY); SSF110296 (SUPERFAMILY)
TRINITY_DN5688_c0_g1_i2	---NA---			cd09577 (CDD)	IPR038603 (G3DSA:3.30.60.GENE3D); IPR001660 (PFAM); PF16616 (PFAM); IPR013761 (G3DSA:1.10.150.GENE3D); PTHR12247 (PANTHER); IPR001660 (PROSITE_PROFILES); IPR012313 (PROSITE_PROFILES); cd09577 (CDD); IPR013761 (SUPERFAMILY)
TRINITY_DN34307_c0_g3_i1	probable peptide methionine sulfoxide reductase	3.71478e-68	68.97	cd06225 (CDD); cd00075 (CDD); IPR003661 (CDD)	no IPS match
TRINITY_DN12615_c1_g1_i8	protein SPIRRIG isoform X2	0	91.79	IPR000409 (CDD); IPR023362 (CDD)	IPR011993 (G3DSA:2.30.29.GENE3D); IPR036372 (G3DSA:1.10.1540.GENE3D); IPR023362 (PFAM); IPR001680 (PFAM); G3DSA:2.60.120.200 (GENE3D); IPR011989 (G3DSA:1.25.10.GENE3D); IPR015943 (G3DSA:2.130.10.GENE3D); IPR000409 (PFAM); PTHR46108 (PANTHER); IPR019775 (PROSITE_PATTERNS); IPR001680 (PROSITE_PROFILES); PS50294 (PROSITE_PROFILES); IPR000409 (PROSITE_PROFILES); IPR023362 (PROSITE_PROFILES); IPR00040…
TRINITY_DN5934_c0_g1_i1	---NA---			no IPS match	IPR006018 (PFAM); IPR006018 (PANTHER)
TRINITY_DN9396_c0_g1_i16	phospholipid-transporting ATPase 3-like	0	55.03	cd02073 (CDD)	IPR023214 (G3DSA:3.40.50.GENE3D); IPR023299 (G3DSA:3.40.1110.GENE3D); PF00122 (PFAM); PF13246 (PFAM); IPR032631 (PFAM); IPR032630 (PFAM); IPR001757 (TIGRFAM); IPR006539 (TIGRFAM); G3DSA:2.70.150.10 (GENE3D); IPR044492 (SFLD); SFLDG00002 (SFLD); PTHR24092 (PANTHER); IPR018303 (PROSITE_PATTERNS); cd02073 (CDD); IPR023298 (SUPERFAMILY); IPR036412 (SUPERFAMILY); IPR023299 (SUPERFAMILY); IPR008250 (SU…
TRINITY_DN99344_c0_g1_i1	riboflavin biosynthesis protein PYRD, chloroplastic-like isoform X5	3.15612e-91	53.2	no IPS match	G3DSA:3.40.50.12170 (GENE3D); IPR008302 (PFAM); IPR008302 (PIRSF); G3DSA:3.90.1150.140 (GENE3D); IPR008302 (PANTHER)
TRINITY_DN18881_c0_g1_i5	uncharacterized protein LOC18432072	8.09925e-39	39.4	cd15724 (CDD)	IPR000306 (PFAM); IPR013083 (G3DSA:3.30.40.GENE3D); IPR028730 (PANTHER); IPR017455 (PROSITE_PROFILES); cd15724 (CDD); IPR011011 (SUPERFAMILY)
TRINITY_DN12980_c0_g1_i12	endoribonuclease Dicer homolog 3 isoform X2	0	86.86	cd18034 (CDD); IPR000999 (CDD); cd18802 (CDD); IPR000999 (CDD)	IPR036389 (G3DSA:1.10.1520.GENE3D); G3DSA:2.170.260.10 (GENE3D); IPR006935 (PFAM); IPR027417 (G3DSA:3.40.50.GENE3D); IPR027417 (G3DSA:3.40.50.GENE3D); IPR038248 (G3DSA:3.30.160.GENE3D); IPR000999 (PFAM); IPR036389 (G3DSA:1.10.1520.GENE3D); PF03368 (PFAM); IPR001650 (PFAM); IPR003100 (PFAM); PTHR14950 (PANTHER); IPR000999 (PROSITE_PATTERNS); IPR003100 (PROSITE_PROFILES); IPR000999 (PROSITE_PROFILE…
TRINITY_DN17682_c0_g1_i2	myosin-3-like isoform X1	5.16306e-126	60.92	IPR002219 (CDD); IPR036023 (CDD); cd04377 (CDD); cd17216 (CDD)	IPR001609 (PRINTS); IPR000048 (PFAM); IPR000159 (PFAM); G3DSA:3.30.60.20 (GENE3D); IPR001609 (PFAM); G3DSA:1.20.120.720 (GENE3D); IPR008936 (G3DSA:1.10.555.GENE3D); G3DSA:1.10.10.820 (GENE3D); IPR036961 (G3DSA:3.40.850.GENE3D); IPR000198 (PFAM); G3DSA:1.20.58.530 (GENE3D); G3DSA:1.20.5.190 (GENE3D); G3DSA:3.10.20.90 (GENE3D); IPR036961 (G3DSA:3.40.850.GENE3D); G3DSA:6.20.240.20 (GENE3D); PTHR4618…
TRINITY_DN5004_c0_g1_i1	---NA---			no IPS match	IPR000102 (PFAM); IPR026074 (PANTHER); IPR000102 (PROSITE_PATTERNS); IPR000102 (PROSITE_PATTERNS); IPR000102 (PROSITE_PATTERNS)
TRINITY_DN31923_c0_g14_i1	aminopeptidase M1-like	3.09198e-09	46.01	cd09604 (CDD)	IPR027268 (G3DSA:1.10.390.GENE3D); IPR014782 (PFAM); PTHR11533 (PANTHER); cd09604 (CDD); SSF55486 (SUPERFAMILY)
TRINITY_DN12445_c0_g2_i1	uncharacterized protein LOC107409506	8.18927e-15	43.2	cd05387 (CDD)	IPR025669 (PFAM); IPR032807 (PFAM); IPR027417 (G3DSA:3.40.50.GENE3D); PTHR32309 (PANTHER); cd05387 (CDD); IPR027417 (SUPERFAMILY)
TRINITY_DN10238_c0_g1_i5	uncharacterized protein LOC107408753	1.76207e-106	65.8	no IPS match	G3DSA:3.40.190.10 (GENE3D); IPR038404 (G3DSA:3.40.190.GENE3D); IPR018389 (PFAM); IPR018389 (PANTHER); IPR041722 (CDD)
TRINITY_DN16401_c0_g5_i1	biotin carboxylase 2, chloroplastic	3.80201e-105	71.99	no IPS match	no IPS match
TRINITY_DN58601_c1_g1_i2	DNA gyrase subunit B, chloroplastic/mitochondrial	2.17856e-144	58.56	cd00822 (CDD); cd16928 (CDD)	no IPS match
TRINITY_DN16758_c3_g1_i3	probable methyltransferase TARBP1	5.74604e-58	63.07	IPR044748 (CDD)	IPR001537 (PFAM); IPR029026 (G3DSA:3.40.1280.GENE3D); IPR045330 (PANTHER); IPR025806 (PROSITE_PROFILES); IPR044748 (CDD); IPR016024 (SUPERFAMILY); IPR029028 (SUPERFAMILY)
TRINITY_DN1798_c0_g1_i13	zinc finger protein Gfi-1b-like	1.54784e-10	46.28	no IPS match	G3DSA:3.30.160.60 (GENE3D); IPR013087 (PFAM); G3DSA:3.30.160.60 (GENE3D); G3DSA:3.30.160.60 (GENE3D); G3DSA:3.30.160.60 (GENE3D); G3DSA:3.30.160.60 (GENE3D); PTHR24404 (PANTHER); IPR013087 (PROSITE_PATTERNS); IPR013087 (PROSITE_PATTERNS); IPR013087 (PROSITE_PATTERNS); IPR013087 (PROSITE_PATTERNS); IPR013087 (PROSITE_PATTERNS); IPR013087 (PROSITE_PROFILES); IPR013087 (PROSITE_PROFILES); IPR013087 …
TRINITY_DN4880_c0_g1_i3	2-(3-amino-3-carboxypropyl)histidine synthase subunit 1	0	86.24	no IPS match	IPR035435 (PIRSF); IPR042264 (G3DSA:3.40.50.GENE3D); IPR042265 (G3DSA:3.40.50.GENE3D); IPR016435 (TIGRFAM); IPR016435 (PFAM); IPR042263 (G3DSA:3.40.50.GENE3D); IPR016435 (SFLD); IPR016435 (PANTHER)
TRINITY_DN2336_c0_g1_i1	protein MEI2-like 4 isoform X4	0	81.51	cd12529 (CDD); IPR034453 (CDD); IPR034454 (CDD)	IPR012677 (G3DSA:3.30.70.GENE3D); IPR007201 (PFAM); IPR012677 (G3DSA:3.30.70.GENE3D); IPR000504 (PFAM); PTHR23189 (PANTHER); IPR000504 (PROSITE_PROFILES); IPR000504 (PROSITE_PROFILES); cd12529 (CDD); IPR034453 (CDD); IPR034454 (CDD); IPR035979 (SUPERFAMILY); IPR035979 (SUPERFAMILY)
TRINITY_DN14392_c0_g1_i2	DNA helicase INO80 isoform X1	0	62.94	cd18002 (CDD); cd18793 (CDD)	IPR000330 (PFAM); IPR038718 (G3DSA:3.40.50.GENE3D); IPR020838 (PFAM); IPR001650 (PFAM); IPR027417 (G3DSA:3.40.50.GENE3D); PTHR45685 (PANTHER); IPR001650 (PROSITE_PROFILES); IPR020838 (PROSITE_PROFILES); IPR014001 (PROSITE_PROFILES); cd18793 (CDD); cd18002 (CDD); IPR027417 (SUPERFAMILY); IPR027417 (SUPERFAMILY)
TRINITY_DN5481_c0_g1_i8	kelch domain-containing protein 10 homolog	5.78816e-28	46.55	no IPS match	IPR015915 (G3DSA:2.120.10.GENE3D); IPR006652 (PFAM); IPR015915 (G3DSA:2.120.10.GENE3D); PF13418 (PFAM); PF13964 (PFAM); PTHR46428 (PANTHER); IPR015915 (SUPERFAMILY); SSF101898 (SUPERFAMILY)
TRINITY_DN523_c3_g6_i1	regulatory component of sensory transduction system	5.91716e-39	57.68	IPR006665 (CDD)	no IPS match
TRINITY_DN14512_c0_g2_i1	putative UDP-arabinose 4-epimerase 4	7.87168e-66	52.65	no IPS match	IPR027417 (G3DSA:3.40.50.GENE3D); IPR003856 (PFAM); IPR002586 (PFAM); PTHR32309 (PANTHER); IPR027417 (SUPERFAMILY)
TRINITY_DN1320_c2_g1_i3	E3 ubiquitin-protein ligase UPL2-like	0	90.15	cd14327 (CDD)	IPR015940 (PFAM); IPR025527 (PFAM); G3DSA:6.10.250.1630 (GENE3D); IPR010309 (PFAM); IPR010314 (PFAM); IPR011989 (G3DSA:1.25.10.GENE3D); G3DSA:1.10.8.10 (GENE3D); PTHR11254 (PANTHER); IPR015940 (PROSITE_PROFILES); IPR003903 (PROSITE_PROFILES); cd14327 (CDD); IPR016024 (SUPERFAMILY); IPR009060 (SUPERFAMILY); IPR016024 (SUPERFAMILY)
TRINITY_DN4042_c2_g1_i9	probable choline kinase 2	1.44855e-47	54.21	cd05156 (CDD)	G3DSA:3.90.1200.10 (GENE3D); PF01633 (PFAM); G3DSA:3.30.200.20 (GENE3D); PTHR22603 (PANTHER); cd05156 (CDD); IPR011009 (SUPERFAMILY)
TRINITY_DN23033_c0_g1_i1	probable feruloyl esterase B-2	1.11047e-58	50.9	cd06225 (CDD)	no IPS match
TRINITY_DN9989_c1_g1_i8	uncharacterized protein LOC107407918	3.35231e-47	54.06	cd16916 (CDD); IPR008207 (CDD); cd00731 (CDD)	IPR004358 (PRINTS); G3DSA:2.30.30.40 (GENE3D); IPR008207 (PFAM); IPR037006 (G3DSA:1.10.287.GENE3D); IPR001789 (PFAM); IPR002545 (PFAM); IPR004105 (PFAM); IPR003594 (PFAM); G3DSA:3.40.50.2300 (GENE3D); IPR036890 (G3DSA:3.30.565.GENE3D); IPR036641 (G3DSA:1.20.120.GENE3D); PTHR43395 (PANTHER); IPR005467 (PROSITE_PROFILES); IPR002545 (PROSITE_PROFILES); IPR008207 (PROSITE_PROFILES); IPR001789 (PROSIT…
TRINITY_DN205_c0_g1_i9	DEAD-box ATP-dependent RNA helicase 20 isoform X2	1.52586e-159	77.18	cd18787 (CDD); IPR046330 (CDD)	IPR001650 (PFAM); IPR027417 (G3DSA:3.40.50.GENE3D); IPR011545 (PFAM); IPR027417 (G3DSA:3.40.50.GENE3D); PTHR47958 (PANTHER); IPR000629 (PROSITE_PATTERNS); IPR014001 (PROSITE_PROFILES); IPR001650 (PROSITE_PROFILES); IPR014014 (PROSITE_PROFILES); cd18787 (CDD); IPR046330 (CDD); IPR027417 (SUPERFAMILY); IPR027417 (SUPERFAMILY)
TRINITY_DN14943_c4_g2_i1	kynureninase 1-like	2.4506e-109	56.88	no IPS match	IPR002469 (PFAM); IPR001375 (PFAM); G3DSA:2.140.10.30 (GENE3D); IPR029058 (G3DSA:3.40.50.GENE3D); PTHR11731 (PANTHER); SSF82171 (SUPERFAMILY); IPR029058 (SUPERFAMILY)
TRINITY_DN12239_c0_g5_i1	uncharacterized oxidoreductase C162.03-like	3.74502e-49	58.06	no IPS match	IPR004358 (PRINTS); IPR003594 (PFAM); G3DSA:1.10.287.130 (GENE3D); IPR036890 (G3DSA:3.30.565.GENE3D); IPR003661 (PFAM); PF12860 (PFAM); IPR038377 (G3DSA:1.20.1730.GENE3D); IPR001789 (PFAM); G3DSA:3.40.50.2300 (GENE3D); G3DSA:3.30.450.20 (GENE3D); PTHR43047 (PANTHER); IPR005467 (PROSITE_PROFILES); IPR001734 (PROSITE_PROFILES); IPR001789 (PROSITE_PROFILES); cd10322 (CDD); IPR003661 (CDD); cd00156 (…
TRINITY_DN6587_c0_g1_i2	---NA---			no IPS match	IPR018732 (PFAM); IPR018732 (PANTHER)
TRINITY_DN34034_c0_g2_i1	uncharacterized protein LOC8266082, partial	3.64627e-139	56.66	no IPS match	IPR002657 (PFAM); IPR038770 (G3DSA:1.20.1530.GENE3D); IPR004706 (TIGRFAM); IPR004706 (PANTHER)
TRINITY_DN9567_c0_g1_i2	regulatory component of sensory transduction system	9.52558e-60	56.45	no IPS match	IPR025515 (PFAM)
TRINITY_DN30104_c0_g1_i1	ERAD-associated E3 ubiquitin-protein ligase component HRD3A-like isoform X1	2.06678e-55	50.08	cd01347 (CDD)	IPR010105 (TIGRFAM); IPR036942 (G3DSA:2.40.170.GENE3D); IPR037066 (G3DSA:2.170.130.GENE3D); IPR000531 (PFAM); IPR012910 (PFAM); IPR039426 (PANTHER); IPR010917 (PROSITE_PATTERNS); cd01347 (CDD); SSF56935 (SUPERFAMILY)
TRINITY_DN1742_c0_g1_i10	mRNA export factor mex67-like	1.68137e-07	41.26	IPR005637 (CDD); IPR018222 (CDD)	IPR032675 (G3DSA:3.80.10.GENE3D); IPR012677 (G3DSA:3.30.70.GENE3D); IPR015245 (PFAM); IPR030217 (PANTHER); IPR001611 (PROSITE_PROFILES); IPR001611 (PROSITE_PROFILES); IPR035979 (SUPERFAMILY); SSF52058 (SUPERFAMILY)
TRINITY_DN3810_c0_g1_i1	uncharacterized protein LOC102615643 isoform X3	0	75.95	no IPS match	PTHR15682 (PANTHER)
TRINITY_DN2974_c0_g1_i1	brefeldin A-inhibited guanine nucleotide-exchange protein 2-like	1.1983e-55	66.24	IPR000904 (CDD)	IPR018463 (PFAM); IPR019513 (PFAM); IPR018302 (PFAM); IPR043513 (PANTHER); SSF57997 (SUPERFAMILY)
TRINITY_DN13153_c0_g1_i1	uncharacterized protein LOC111884485	2.07231e-58	57.46	no IPS match	IPR001712 (PRINTS); IPR042193 (G3DSA:1.10.8.GENE3D); IPR042194 (G3DSA:3.40.30.GENE3D); IPR006301 (TIGRFAM); IPR001712 (PFAM); IPR042196 (G3DSA:3.40.50.GENE3D); IPR001712 (PIRSF); IPR001712 (PANTHER)
TRINITY_DN3949_c0_g1_i12	calcium-transporting ATPase 3, endoplasmic reticulum-type isoform X1	0	96.05	no IPS match	PR00119 (PRINTS); IPR001757 (PRINTS); PF00122 (PFAM); IPR006068 (PFAM); G3DSA:2.70.150.10 (GENE3D); G3DSA:1.20.1110.10 (GENE3D); PF13246 (PFAM); IPR023214 (G3DSA:3.40.50.GENE3D); IPR023299 (G3DSA:3.40.1110.GENE3D); IPR005782 (TIGRFAM); PF08282 (PFAM); IPR001757 (TIGRFAM); SFLDG00002 (SFLD); IPR044492 (SFLD); PTHR42861 (PANTHER); IPR018303 (PROSITE_PATTERNS); IPR036412 (SUPERFAMILY); IPR023299 (SU…
TRINITY_DN5942_c0_g1_i7	---NA---			no IPS match	IPR003323 (PFAM); G3DSA:1.25.40.560 (GENE3D); IPR041294 (PFAM); IPR001876 (PFAM); G3DSA:4.10.1060.10 (GENE3D); PTHR13367 (PANTHER); IPR001876 (PROSITE_PATTERNS); IPR001876 (PROSITE_PATTERNS); IPR001876 (PROSITE_PATTERNS); IPR001876 (PROSITE_PROFILES); IPR003323 (PROSITE_PROFILES); IPR001876 (PROSITE_PROFILES); IPR001876 (PROSITE_PROFILES); IPR036443 (SUPERFAMILY); IPR036443 (SUPERFAMILY)
TRINITY_DN118_c0_g2_i4	transportin-1-like isoform X2	0	65.62	no IPS match	PF13513 (PFAM); IPR001494 (PFAM); IPR011989 (G3DSA:1.25.10.GENE3D); IPR040122 (PANTHER); IPR001494 (PROSITE_PROFILES); IPR016024 (SUPERFAMILY)
TRINITY_DN11324_c0_g1_i6	PREDICTED: uncharacterized protein LOC109189544	0	69.23	cd00303 (CDD); cd01647 (CDD); cd09274 (CDD)	IPR043128 (G3DSA:3.30.70.GENE3D); IPR021109 (G3DSA:2.40.70.GENE3D); IPR043128 (G3DSA:3.30.70.GENE3D); IPR005162 (PFAM); PF13650 (PFAM); IPR041577 (PFAM); IPR000477 (PFAM); G3DSA:3.10.10.10 (GENE3D); PTHR24559 (PANTHER); cd01647 (CDD); cd00303 (CDD); cd09274 (CDD); IPR043502 (SUPERFAMILY); IPR021109 (SUPERFAMILY)
TRINITY_DN2494_c0_g1_i5	---NA---			no IPS match	IPR001084 (PFAM); IPR027324 (PANTHER); IPR001084 (PROSITE_PATTERNS); IPR001084 (PROSITE_PATTERNS); IPR001084 (PROSITE_PATTERNS); IPR001084 (PROSITE_PROFILES); IPR001084 (PROSITE_PROFILES); IPR001084 (PROSITE_PROFILES); IPR001084 (PROSITE_PROFILES)
TRINITY_DN14031_c0_g1_i1	dihydrofolate synthetase isoform X1	1.36029e-38	54.61	cd01335 (CDD)	IPR003567 (PRINTS); IPR002541 (PFAM); IPR032523 (PFAM); IPR003567 (PANTHER)
TRINITY_DN13402_c0_g1_i4	uncharacterized RNA-binding protein C328.05-like	1.31804e-20	44.51	IPR034630 (CDD); IPR034631 (CDD); cd12386 (CDD)	IPR000504 (PFAM); IPR012677 (G3DSA:3.30.70.GENE3D); IPR012677 (G3DSA:3.30.70.GENE3D); IPR012677 (G3DSA:3.30.70.GENE3D); PTHR23003 (PANTHER); IPR000504 (PROSITE_PROFILES); IPR000504 (PROSITE_PROFILES); IPR000504 (PROSITE_PROFILES); IPR034630 (CDD); cd12386 (CDD); IPR034631 (CDD); IPR035979 (SUPERFAMILY); IPR035979 (SUPERFAMILY); IPR035979 (SUPERFAMILY)
TRINITY_DN3397_c0_g1_i3	---NA---			no IPS match	IPR012338 (G3DSA:3.40.710.GENE3D); IPR041541 (PFAM); G3DSA:1.10.238.210 (GENE3D); IPR015868 (PFAM); IPR015868 (PANTHER); IPR012338 (SUPERFAMILY)
TRINITY_DN19498_c0_g1_i2	---NA---			IPR001054 (CDD); IPR001054 (CDD)	IPR009398 (PFAM); IPR029787 (G3DSA:3.30.70.GENE3D); IPR032628 (PFAM); IPR029787 (G3DSA:3.30.70.GENE3D); IPR030672 (PIRSF); IPR001054 (PFAM); PTHR45627 (PANTHER); IPR018297 (PROSITE_PATTERNS); IPR001054 (PROSITE_PROFILES); IPR001054 (PROSITE_PROFILES); IPR001054 (CDD); IPR001054 (CDD); IPR029787 (SUPERFAMILY); IPR029787 (SUPERFAMILY)
TRINITY_DN6238_c0_g1_i10	putative tRNA (cytidine(32)/guanosine(34)-2'-O)-methyltransferase	1.04572e-06	43.36	IPR001202 (CDD)	G3DSA:3.40.50.12760 (GENE3D); IPR000467 (PFAM); G3DSA:3.30.470.30 (GENE3D); IPR002877 (PFAM); PTHR16121 (PANTHER); IPR025816 (PROSITE_PROFILES); IPR001202 (PROSITE_PROFILES); IPR000467 (PROSITE_PROFILES); IPR029063 (SUPERFAMILY)
TRINITY_DN20251_c0_g4_i2	isoleucine--tRNA ligase, chloroplastic/mitochondrial isoform X1	0	51.08	IPR033708 (CDD)	IPR002301 (PRINTS); IPR002300 (PFAM); G3DSA:1.10.730.20 (GENE3D); IPR014729 (G3DSA:3.40.50.GENE3D); IPR013155 (PFAM); IPR014729 (G3DSA:3.40.50.GENE3D); IPR002301 (TIGRFAM); IPR009008 (G3DSA:3.90.740.GENE3D); IPR014729 (G3DSA:3.40.50.GENE3D); PTHR42765 (PANTHER); IPR001412 (PROSITE_PATTERNS); IPR023585 (HAMAP); IPR033708 (CDD); IPR009080 (SUPERFAMILY); IPR009008 (SUPERFAMILY); SSF52374 (SUPERFAMIL…
TRINITY_DN82727_c0_g2_i1	probable helicase DDB_G0274399	1.21795e-26	45.97	IPR041679 (CDD)	IPR027417 (G3DSA:3.40.50.GENE3D); G3DSA:1.10.510.10 (GENE3D); IPR000719 (PFAM); IPR041677 (PFAM); IPR027417 (G3DSA:3.40.50.GENE3D); IPR041679 (PFAM); IPR045055 (PANTHER); IPR000719 (PROSITE_PROFILES); IPR041679 (CDD); IPR027417 (SUPERFAMILY); IPR011009 (SUPERFAMILY)
TRINITY_DN18705_c0_g1_i1	---NA---			no IPS match	IPR025406 (PFAM)
TRINITY_DN2915_c0_g1_i2	tyrosine--tRNA ligase, cytoplasmic-like	1.76423e-104	67.44	cd02799 (CDD); IPR002307 (CDD)	PTHR23039 (PANTHER)
TRINITY_DN2880_c0_g1_i5	transcription factor IIIA-like	5.16562e-11	46.34	no IPS match	G3DSA:3.30.160.60 (GENE3D); G3DSA:3.30.160.60 (GENE3D); G3DSA:3.30.160.60 (GENE3D); IPR013087 (PFAM); G3DSA:3.30.160.60 (GENE3D); G3DSA:3.30.160.60 (GENE3D); PTHR24399 (PANTHER); IPR013087 (PROSITE_PATTERNS); IPR013087 (PROSITE_PATTERNS); IPR013087 (PROSITE_PATTERNS); IPR013087 (PROSITE_PATTERNS); IPR013087 (PROSITE_PATTERNS); IPR013087 (PROSITE_PATTERNS); IPR013087 (PROSITE_PROFILES); IPR013087 …
TRINITY_DN17264_c1_g1_i1	pyruvate kinase, cytosolic isozyme	1.66477e-80	58.36	cd14844 (CDD)	IPR009045 (G3DSA:3.30.1380.GENE3D); IPR010275 (PFAM); IPR010275 (PANTHER); cd14844 (CDD); IPR009045 (SUPERFAMILY)
TRINITY_DN353_c3_g1_i5	cuticle collagen 2C-like isoform X1	8.60561e-34	46.26	no IPS match	IPR001442 (PFAM); IPR036954 (G3DSA:2.170.240.GENE3D); IPR008160 (PFAM); PTHR24023 (PANTHER); IPR001442 (PROSITE_PROFILES); IPR016187 (SUPERFAMILY); IPR016187 (SUPERFAMILY)
TRINITY_DN13980_c0_g3_i10	putative AGC protein kinase family protein isoform X2	6.76486e-91	64.3	IPR037711 (CDD); cd00992 (CDD)	IPR041489 (PFAM); IPR036034 (G3DSA:2.30.42.GENE3D); G3DSA:1.10.510.10 (GENE3D); IPR023142 (G3DSA:1.20.1480.GENE3D); IPR000719 (PFAM); IPR015022 (PFAM); G3DSA:3.30.200.20 (GENE3D); PTHR24356 (PANTHER); IPR008271 (PROSITE_PATTERNS); IPR001478 (PROSITE_PROFILES); IPR000961 (PROSITE_PROFILES); IPR000719 (PROSITE_PROFILES); cd00992 (CDD); IPR037711 (CDD); IPR023142 (SUPERFAMILY); IPR036034 (SUPERFAMIL…
TRINITY_DN18153_c0_g1_i11	myosin-11-like isoform X1	1.41453e-138	54.54	IPR036114 (CDD)	IPR001609 (PRINTS); G3DSA:1.20.120.720 (GENE3D); G3DSA:6.10.220.10 (GENE3D); IPR036961 (G3DSA:3.40.850.GENE3D); IPR001609 (PFAM); G3DSA:1.10.10.820 (GENE3D); G3DSA:3.30.70.1590 (GENE3D); G3DSA:1.20.58.530 (GENE3D); IPR032412 (PFAM); PTHR13140 (PANTHER); IPR001609 (PROSITE_PROFILES); IPR036114 (CDD); IPR027417 (SUPERFAMILY)
TRINITY_DN58634_c0_g6_i1	cationic amino acid transporter 4, vacuolar	1.49946e-71	54.49	no IPS match	IPR002293 (PFAM); PIRSF006060 (PIRSF); G3DSA:1.20.1740.10 (GENE3D); PTHR43243 (PANTHER)
TRINITY_DN17201_c0_g3_i1	uncharacterized protein LOC109794596, partial	4.7587e-143	62.24	no IPS match	G3DSA:3.10.105.10 (GENE3D); G3DSA:3.40.190.10 (GENE3D); IPR000914 (PFAM); IPR030678 (PIRSF); IPR039424 (PANTHER); IPR023765 (PROSITE_PATTERNS); cd08502 (CDD); SSF53850 (SUPERFAMILY)
TRINITY_DN42078_c0_g8_i1	leucine--tRNA ligase, chloroplastic/mitochondrial isoform X2	2.81753e-87	63.9	no IPS match	IPR024671 (PFAM); IPR036259 (G3DSA:1.20.1250.GENE3D); PTHR23519 (PANTHER); IPR036259 (SUPERFAMILY)
TRINITY_DN82656_c0_g1_i1	---NA---			IPR042821 (CDD)	PR01705 (PRINTS); IPR001627 (PFAM); G3DSA:3.30.1680.10 (GENE3D); IPR036383 (G3DSA:2.20.100.GENE3D); IPR000884 (PFAM); IPR036383 (G3DSA:2.20.100.GENE3D); IPR015943 (G3DSA:2.130.10.GENE3D); IPR027231 (PANTHER); IPR000884 (PROSITE_PROFILES); IPR000884 (PROSITE_PROFILES); IPR000884 (PROSITE_PROFILES); IPR001627 (PROSITE_PROFILES); IPR000884 (PROSITE_PROFILES); IPR000884 (PROSITE_PROFILES); IPR000884 …
TRINITY_DN112456_c0_g7_i1	probable bifunctional riboflavin biosynthesis protein RIBA 2, chloroplastic	3.00607e-135	71.09	IPR000926 (CDD)	G3DSA:2.60.40.1120 (GENE3D); PF13620 (PFAM); IPR013784 (SUPERFAMILY); SSF56935 (SUPERFAMILY)
TRINITY_DN126346_c0_g1_i1	biotin carboxylase 2, chloroplastic	2.23362e-171	75.27	no IPS match	IPR008146 (PFAM); G3DSA:3.30.590.10 (GENE3D); IPR040577 (PFAM); G3DSA:1.20.120.1560 (GENE3D); IPR022147 (PFAM); PTHR42974 (PANTHER); IPR027303 (PROSITE_PATTERNS); IPR008146 (PROSITE_PROFILES); IPR008147 (PROSITE_PROFILES); IPR014746 (SUPERFAMILY)
TRINITY_DN9304_c0_g1_i10	AT-rich interactive domain-containing protein 1A	0	62.7	no IPS match	IPR013083 (G3DSA:3.30.40.GENE3D); PTHR37393 (PANTHER); IPR017907 (PROSITE_PATTERNS); IPR001841 (PROSITE_PROFILES); SSF49599 (SUPERFAMILY); SSF57850 (SUPERFAMILY)
TRINITY_DN351_c0_g1_i4	protein IQ-DOMAIN 31-like	0	79.89	no IPS match	IPR025064 (PFAM); IPR000048 (PFAM); G3DSA:1.20.5.190 (GENE3D); PTHR32295 (PANTHER); IPR000048 (PROSITE_PROFILES); IPR000048 (PROSITE_PROFILES)
TRINITY_DN22742_c0_g1_i10	serine/threonine-protein kinase ATG1c-like isoform X1	4.18604e-66	61.35	cd14201 (CDD)	IPR022708 (PFAM); IPR016237 (PIRSF); IPR000719 (PFAM); G3DSA:1.10.510.10 (GENE3D); G3DSA:3.30.200.20 (GENE3D); IPR045269 (PANTHER); IPR008271 (PROSITE_PATTERNS); IPR017441 (PROSITE_PATTERNS); IPR000719 (PROSITE_PROFILES); cd14201 (CDD); IPR011009 (SUPERFAMILY)
TRINITY_DN10428_c0_g4_i1	ABC transporter B family member 25, mitochondrial	0	67.5	cd18582 (CDD); cd03253 (CDD)	IPR011527 (PFAM); IPR036640 (G3DSA:1.20.1560.GENE3D); IPR003439 (PFAM); IPR027417 (G3DSA:3.40.50.GENE3D); IPR039421 (PANTHER); IPR017871 (PROSITE_PATTERNS); IPR011527 (PROSITE_PROFILES); IPR003439 (PROSITE_PROFILES); cd18582 (CDD); cd03253 (CDD); IPR036640 (SUPERFAMILY); IPR027417 (SUPERFAMILY)
TRINITY_DN13930_c0_g2_i1	NADH dehydrogenase subunit 3 (mitochondrion)	5.63079e-110	71.38	no IPS match	IPR036942 (G3DSA:2.40.170.GENE3D); IPR010105 (TIGRFAM); IPR037066 (G3DSA:2.170.130.GENE3D); IPR000531 (PFAM); IPR012910 (PFAM); IPR039426 (PANTHER); cd01347 (CDD); SSF56935 (SUPERFAMILY)
TRINITY_DN6789_c0_g2_i2	---NA---			cd12643 (CDD)	IPR012677 (G3DSA:3.30.70.GENE3D); IPR000504 (PFAM); IPR034772 (PANTHER); IPR000504 (PROSITE_PROFILES); cd12643 (CDD); IPR035979 (SUPERFAMILY)
TRINITY_DN38789_c0_g1_i1	probable cytosolic oligopeptidase A	2.0777e-156	55.95	IPR034005 (CDD)	no IPS match
TRINITY_DN5764_c0_g1_i3	dnaJ homolog subfamily C member 16 isoform X1	0	84.01	no IPS match	IPR036869 (G3DSA:1.10.287.GENE3D); G3DSA:3.40.30.10 (GENE3D); PTHR44303 (PANTHER); IPR001623 (PROSITE_PROFILES); IPR036869 (SUPERFAMILY); IPR036249 (SUPERFAMILY)
TRINITY_DN690_c0_g1_i12	heterogeneous nuclear ribonucleoprotein U-like protein 1 isoform X4	2.55567e-64	53.15	IPR035778 (CDD)	PF13671 (PFAM); IPR003877 (PFAM); IPR043136 (G3DSA:2.60.120.GENE3D); IPR027417 (G3DSA:3.40.50.GENE3D); IPR003034 (PFAM); IPR036361 (G3DSA:1.10.720.GENE3D); PTHR12381 (PANTHER); IPR003034 (PROSITE_PROFILES); IPR001870 (PROSITE_PROFILES); IPR035778 (CDD); IPR036361 (SUPERFAMILY); IPR013320 (SUPERFAMILY); IPR027417 (SUPERFAMILY)
TRINITY_DN13324_c0_g4_i1	4-coumarate--CoA ligase-like 7	1.40487e-83	52.16	cd17631 (CDD)	IPR000788 (PRINTS); IPR013344 (TIGRFAM); IPR000788 (PFAM); IPR013678 (PFAM); G3DSA:3.20.70.20 (GENE3D); IPR000788 (PFAM); G3DSA:3.20.70.20 (GENE3D); PTHR43371 (PANTHER); IPR013344 (CDD); IPR029072 (SUPERFAMILY); SSF51998 (SUPERFAMILY)
TRINITY_DN8512_c0_g1_i2	alanine--tRNA ligase	0	64.22	cd00673 (CDD)	IPR002318 (PRINTS); IPR045864 (G3DSA:3.30.930.GENE3D); IPR002318 (TIGRFAM); G3DSA:3.10.310.40 (GENE3D); G3DSA:3.30.980.10 (GENE3D); G3DSA:2.40.30.130 (GENE3D); IPR003156 (PFAM); IPR018164 (PFAM); IPR012947 (PFAM); PTHR11777 (PANTHER); IPR018165 (PROSITE_PROFILES); IPR023033 (HAMAP); cd00673 (CDD); IPR018163 (SUPERFAMILY); IPR009000 (SUPERFAMILY); IPR018162 (SUPERFAMILY); IPR045864 (SUPERFAMILY)
TRINITY_DN2130_c0_g1_i6	chromatin structure-remodeling complex protein SYD isoform X1	0	64.81	cd18793 (CDD); cd17996 (CDD)	IPR001650 (PFAM); IPR038718 (G3DSA:3.40.50.GENE3D); IPR029295 (PFAM); IPR027417 (G3DSA:3.40.50.GENE3D); IPR000330 (PFAM); PTHR10799 (PANTHER); IPR014001 (PROSITE_PROFILES); IPR001650 (PROSITE_PROFILES); IPR014012 (PROSITE_PROFILES); cd17996 (CDD); cd18793 (CDD); IPR027417 (SUPERFAMILY); IPR027417 (SUPERFAMILY)
TRINITY_DN12878_c0_g1_i2	uncharacterized protein LOC103635990 isoform X1	9.14929e-42	42.93	no IPS match	IPR015943 (G3DSA:2.130.10.GENE3D); IPR015943 (G3DSA:2.130.10.GENE3D); IPR022033 (PFAM); IPR001680 (PFAM); IPR015943 (G3DSA:2.130.10.GENE3D); PTHR13950 (PANTHER); PS50294 (PROSITE_PROFILES); IPR001680 (PROSITE_PROFILES); IPR036322 (SUPERFAMILY); IPR036322 (SUPERFAMILY)
TRINITY_DN8406_c0_g2_i5	serine/threonine-protein kinase pakA-like	2.29693e-113	75.88	no IPS match	G3DSA:3.30.200.20 (GENE3D); G3DSA:1.10.510.10 (GENE3D); IPR000719 (PFAM); PIRSF000654 (PIRSF); PTHR48015 (PANTHER); IPR008271 (PROSITE_PATTERNS); IPR000719 (PROSITE_PROFILES); IPR011009 (SUPERFAMILY)
TRINITY_DN660_c0_g1_i4	TMV resistance protein N-like	1.21315e-49	52.66	cd00992 (CDD)	IPR036034 (G3DSA:2.30.42.GENE3D); IPR001478 (PFAM); IPR032675 (G3DSA:3.80.10.GENE3D); IPR032675 (G3DSA:3.80.10.GENE3D); IPR001611 (PFAM); PTHR23119 (PANTHER); IPR001611 (PROSITE_PROFILES); IPR001611 (PROSITE_PROFILES); IPR001611 (PROSITE_PROFILES); IPR001478 (PROSITE_PROFILES); cd00992 (CDD); SSF52058 (SUPERFAMILY); SSF52058 (SUPERFAMILY); IPR036034 (SUPERFAMILY)
TRINITY_DN9556_c0_g4_i1	methionine aminopeptidase 1A	4.46237e-60	59.03	IPR002467 (CDD)	IPR001714 (PRINTS); IPR036005 (G3DSA:3.90.230.GENE3D); IPR000994 (PFAM); IPR002467 (TIGRFAM); PTHR43330 (PANTHER); IPR002467 (PROSITE_PATTERNS); IPR002467 (HAMAP); IPR002467 (CDD); IPR036005 (SUPERFAMILY)
TRINITY_DN43911_c0_g1_i1	protein-tyrosine-phosphatase PTP1	2.4112e-39	50.54	IPR041782 (CDD); IPR019748 (CDD)	IPR000242 (PRINTS); IPR019749 (PRINTS); IPR014392 (PIRSF); IPR018979 (PFAM); IPR018980 (PFAM); IPR014352 (G3DSA:1.20.80.GENE3D); G3DSA:3.10.20.90 (GENE3D); IPR019748 (PFAM); IPR029021 (G3DSA:3.90.190.GENE3D); IPR011993 (G3DSA:2.30.29.GENE3D); IPR000242 (PFAM); PTHR45706 (PANTHER); IPR019747 (PROSITE_PATTERNS); IPR016130 (PROSITE_PATTERNS); IPR019747 (PROSITE_PATTERNS); IPR000299 (PROSITE_PROFILES…
TRINITY_DN6706_c1_g1_i16	---NA---			no IPS match	no IPS match
TRINITY_DN6490_c0_g1_i23	vacuolar protein sorting-associated protein 9A	6.95219e-33	55.68	cd05129 (CDD)	G3DSA:1.10.246.120 (GENE3D); IPR001936 (PFAM); IPR008936 (G3DSA:1.10.506.GENE3D); IPR041545 (PFAM); IPR003123 (PFAM); IPR037191 (G3DSA:1.20.1050.GENE3D); IPR045046 (PANTHER); IPR001936 (PROSITE_PROFILES); IPR003123 (PROSITE_PROFILES); cd05129 (CDD); IPR037191 (SUPERFAMILY); IPR008936 (SUPERFAMILY)
TRINITY_DN1480_c1_g1_i16	paired amphipathic helix protein Sin3-like 4 isoform X1	0	89.59	no IPS match	IPR031693 (PFAM); IPR036600 (G3DSA:1.20.1160.GENE3D); IPR013194 (PFAM); IPR036600 (G3DSA:1.20.1160.GENE3D); IPR003822 (PFAM); IPR036600 (G3DSA:1.20.1160.GENE3D); IPR039774 (PANTHER); IPR003822 (PROSITE_PROFILES); IPR003822 (PROSITE_PROFILES); IPR003822 (PROSITE_PROFILES); IPR036600 (SUPERFAMILY); IPR036600 (SUPERFAMILY); IPR036600 (SUPERFAMILY)
TRINITY_DN4335_c1_g1_i1	uncharacterized protein LOC102626916	0	85.63	no IPS match	IPR028107 (PFAM); IPR028103 (PANTHER)
TRINITY_DN1881_c0_g1_i10	heterogeneous nuclear ribonucleoprotein 1	5.12919e-44	54.29	IPR034516 (CDD); IPR034513 (CDD)	IPR012677 (G3DSA:3.30.70.GENE3D); IPR000504 (PFAM); IPR012677 (G3DSA:3.30.70.GENE3D); PTHR48026 (PANTHER); IPR000504 (PROSITE_PROFILES); IPR000504 (PROSITE_PROFILES); IPR034513 (CDD); IPR034516 (CDD); IPR035979 (SUPERFAMILY); IPR035979 (SUPERFAMILY)
TRINITY_DN9772_c0_g1_i13	uncharacterized protein LOC18037025 isoform X6	0	75.59	no IPS match	no IPS match
TRINITY_DN25296_c0_g1_i7	---NA---			no IPS match	IPR009224 (PFAM); PF16633 (PFAM); PF16634 (PFAM); PF16635 (PFAM); IPR009240 (PFAM); IPR009223 (PFAM); PF16636 (PFAM); PF16629 (PFAM); IPR009232 (PFAM); PF11414 (PFAM); G3DSA:1.10.287.450 (GENE3D); PF16630 (PFAM); IPR032038 (PFAM); G3DSA:1.20.5.10 (GENE3D); IPR000225 (PFAM); IPR011989 (G3DSA:1.25.10.GENE3D); IPR009234 (PFAM); IPR041257 (PFAM); IPR026818 (PANTHER); IPR000225 (PROSITE_PROFILES); IPR…
TRINITY_DN28220_c0_g1_i2	importin subunit alpha-1-like isoform X2	0	71.55	no IPS match	IPR024931 (PIRSF); IPR002652 (PFAM); IPR000225 (PFAM); IPR032413 (PFAM); IPR011989 (G3DSA:1.25.10.GENE3D); IPR036975 (G3DSA:1.20.5.GENE3D); PTHR23316 (PANTHER); IPR002652 (PROSITE_PROFILES); IPR000225 (PROSITE_PROFILES); IPR000225 (PROSITE_PROFILES); IPR016024 (SUPERFAMILY)
TRINITY_DN12941_c0_g1_i12	THO complex subunit 2	0	85.33	no IPS match	IPR021418 (PFAM); IPR040007 (PANTHER)
TRINITY_DN6637_c1_g3_i3	---NA---			no IPS match	IPR027882 (PFAM); PTHR15742 (PANTHER)
TRINITY_DN27384_c1_g1_i4	protein GDAP2 homolog	1.61935e-14	48.63	IPR001251 (CDD)	IPR001251 (PFAM); IPR036865 (G3DSA:3.40.525.GENE3D); G3DSA:3.90.1640.10 (GENE3D); IPR004097 (PFAM); IPR038222 (G3DSA:3.10.310.GENE3D); IPR022181 (PFAM); PTHR12112 (PANTHER); IPR001251 (PROSITE_PROFILES); IPR001251 (CDD); IPR036865 (SUPERFAMILY); IPR038763 (SUPERFAMILY)
TRINITY_DN899_c0_g1_i5	---NA---			no IPS match	no IPS match
TRINITY_DN12876_c1_g3_i1	cysteine desulfurase, mitochondrial	2.32794e-64	61.48	no IPS match	IPR036259 (G3DSA:1.20.1250.GENE3D); IPR036259 (G3DSA:1.20.1250.GENE3D); IPR011701 (PFAM); PTHR23517 (PANTHER); IPR005829 (PROSITE_PATTERNS); IPR005829 (PROSITE_PATTERNS); IPR020846 (PROSITE_PROFILES); cd17325 (CDD); IPR036259 (SUPERFAMILY)
TRINITY_DN49343_c0_g6_i1	succinate-semialdehyde dehydrogenase, mitochondrial-like	5.31253e-31	71.66	no IPS match	IPR006179 (PRINTS); PR00313 (PRINTS); IPR036907 (G3DSA:3.90.780.GENE3D); G3DSA:2.160.20.160 (GENE3D); IPR008334 (PFAM); IPR011049 (G3DSA:2.150.10.GENE3D); IPR011049 (G3DSA:2.150.10.GENE3D); IPR011049 (G3DSA:2.150.10.GENE3D); IPR029052 (G3DSA:3.60.21.GENE3D); IPR001343 (PFAM); IPR011049 (G3DSA:2.150.10.GENE3D); IPR011049 (G3DSA:2.150.10.GENE3D); IPR006179 (PANTHER); IPR018511 (PROSITE_PATTERNS); I…
TRINITY_DN14029_c1_g2_i1	phosphoribosylaminoimidazole carboxylase, chloroplastic isoform X1	7.24974e-72	54.79	no IPS match	no IPS match
TRINITY_DN2540_c0_g2_i3	DNA-directed RNA polymerase II subunit 1	0	70.9	cd02733 (CDD); cd02584 (CDD)	PR01217 (PRINTS); IPR044893 (G3DSA:4.10.860.GENE3D); G3DSA:3.30.1490.180 (GENE3D); G3DSA:6.10.250.2940 (GENE3D); IPR000722 (PFAM); G3DSA:1.10.150.390 (GENE3D); IPR007081 (PFAM); IPR007083 (PFAM); IPR007080 (PFAM); IPR042102 (G3DSA:1.10.274.GENE3D); IPR007066 (PFAM); G3DSA:2.40.40.20 (GENE3D); IPR038120 (G3DSA:1.10.132.GENE3D); IPR007073 (PFAM); IPR007075 (PFAM); G3DSA:6.20.50.80 (GENE3D); IPR0006…
TRINITY_DN67969_c0_g1_i1	---NA---			no IPS match	no IPS match
TRINITY_DN15924_c0_g2_i5	TBC1 domain family member 13	4.91195e-58	50.43	no IPS match	G3DSA:1.10.472.80 (GENE3D); G3DSA:1.10.8.270 (GENE3D); IPR000195 (PFAM); PTHR22957 (PANTHER); IPR000195 (PROSITE_PROFILES); IPR035969 (SUPERFAMILY); IPR035969 (SUPERFAMILY)
TRINITY_DN266344_c0_g1_i1	allantoinase isoform X2	6.75816e-32	45.53	cd01318 (CDD)	IPR011059 (G3DSA:2.30.40.GENE3D); G3DSA:3.20.20.140 (GENE3D); TIGR00857 (TIGRFAM); IPR006680 (PFAM); PTHR43668 (PANTHER); cd01318 (CDD); IPR032466 (SUPERFAMILY); IPR011059 (SUPERFAMILY)
TRINITY_DN18073_c0_g1_i1	---NA---			no IPS match	G3DSA:1.10.510.10 (GENE3D); IPR000719 (PFAM); PTHR22972 (PANTHER); IPR008266 (PROSITE_PATTERNS); IPR000719 (PROSITE_PROFILES); IPR011009 (SUPERFAMILY)
TRINITY_DN9673_c4_g2_i1	insertion sequence IS408 putative ATP-binding protein-like	1.58068e-85	60.49	no IPS match	IPR015943 (G3DSA:2.130.10.GENE3D); IPR035897 (G3DSA:3.40.50.GENE3D); IPR015943 (G3DSA:2.130.10.GENE3D); IPR000157 (PFAM); IPR001680 (PROSITE_PROFILES); PS50294 (PROSITE_PROFILES); SSF82171 (SUPERFAMILY); IPR035897 (SUPERFAMILY)
TRINITY_DN139_c0_g1_i7	DNA topoisomerase 2-like	0	69.07	cd03481 (CDD); IPR002205 (CDD); cd16930 (CDD); IPR034157 (CDD)	IPR001154 (PRINTS); PR00418 (PRINTS); IPR003594 (PFAM); IPR036890 (G3DSA:3.30.565.GENE3D); IPR014721 (G3DSA:3.30.230.GENE3D); IPR013758 (G3DSA:3.90.199.GENE3D); IPR002205 (PFAM); IPR031660 (PFAM); IPR013757 (G3DSA:1.10.268.GENE3D); IPR006171 (PFAM); G3DSA:3.30.1490.30 (GENE3D); IPR013759 (G3DSA:3.40.50.GENE3D); G3DSA:3.30.1360.40 (GENE3D); IPR013506 (PFAM); IPR012542 (PFAM); PTHR10169 (PANTHER); …
TRINITY_DN10539_c0_g1_i2	uncharacterized oxidoreductase C162.03-like	1.16991e-58	54.7	cd07563 (CDD)	IPR001466 (PFAM); IPR012338 (G3DSA:3.40.710.GENE3D); PTHR46825 (PANTHER); IPR012338 (SUPERFAMILY)
TRINITY_DN11050_c0_g1_i1	uncharacterized protein LOC107408102, partial	2.46594e-140	47.97	no IPS match	IPR001036 (PRINTS); G3DSA:1.20.1640.10 (GENE3D); G3DSA:3.30.70.1440 (GENE3D); G3DSA:3.30.70.1430 (GENE3D); G3DSA:3.30.70.1320 (GENE3D); IPR001036 (PFAM); G3DSA:3.30.70.1430 (GENE3D); IPR027463 (G3DSA:3.30.2090.GENE3D); IPR027463 (G3DSA:3.30.2090.GENE3D); G3DSA:1.20.1640.10 (GENE3D); IPR001036 (PANTHER); SSF82866 (SUPERFAMILY); IPR027463 (SUPERFAMILY); SSF82866 (SUPERFAMILY); SSF82693 (SUPERFAMILY…
TRINITY_DN74508_c1_g1_i1	nitrilase-like protein 2	0	58.46	IPR041953 (CDD); IPR037951 (CDD)	no IPS match
TRINITY_DN8580_c1_g1_i4	protein FAM91A1-like isoform X1	7.45159e-116	49.96	no IPS match	IPR028091 (PFAM); IPR028097 (PFAM); IPR039199 (PANTHER)
TRINITY_DN192487_c0_g1_i1	biotin synthase	2.45154e-139	80.88	cd01335 (CDD)	IPR015500 (PRINTS); IPR036852 (G3DSA:3.40.50.GENE3D); IPR000209 (PFAM); IPR036852 (G3DSA:3.40.50.GENE3D); IPR000209 (PFAM); PTHR43399 (PANTHER); IPR023828 (PROSITE_PATTERNS); IPR022398 (PROSITE_PATTERNS); IPR023827 (PROSITE_PATTERNS); PS51892 (PROSITE_PROFILES); IPR034080 (CDD); IPR036852 (SUPERFAMILY)
TRINITY_DN13816_c0_g3_i1	acetyl-coenzyme A synthetase, chloroplastic/glyoxysomal	0	71.34	cd05966 (CDD)	no IPS match
TRINITY_DN19043_c0_g2_i1	bifunctional epoxide hydrolase 2-like	1.96026e-84	52.19	no IPS match	G3DSA:3.90.76.10 (GENE3D); G3DSA:3.40.190.10 (GENE3D); IPR000914 (PFAM); G3DSA:3.10.105.10 (GENE3D); IPR039424 (PANTHER); cd08498 (CDD); SSF53850 (SUPERFAMILY)
TRINITY_DN11850_c0_g1_i2	carbamoyl-phosphate synthase large chain, chloroplastic-like	0	63.97	IPR035686 (CDD); cd01423 (CDD)	PR00099 (PRINTS); IPR005483 (PRINTS); IPR017926 (PFAM); IPR036897 (G3DSA:1.10.1030.GENE3D); IPR029062 (G3DSA:3.40.50.GENE3D); IPR013815 (G3DSA:3.30.1490.GENE3D); IPR036914 (G3DSA:3.40.50.GENE3D); IPR002474 (PFAM); G3DSA:3.30.470.20 (GENE3D); IPR005479 (PFAM); G3DSA:3.40.50.20 (GENE3D); IPR011607 (PFAM); IPR006275 (TIGRFAM); IPR005480 (PFAM); IPR006274 (TIGRFAM); G3DSA:3.30.470.20 (GENE3D); IPR036…
TRINITY_DN14058_c0_g1_i6	uncharacterized protein LOC112096473	0	74.05	cd01647 (CDD); cd09279 (CDD)	IPR021109 (G3DSA:2.40.70.GENE3D); IPR005162 (PFAM); PTHR33223 (PANTHER); cd00303 (CDD)
TRINITY_DN15993_c0_g1_i3	---NA---			cd13184 (CDD); cd17105 (CDD); IPR019748 (CDD)	IPR019749 (PRINTS); IPR000798 (PRINTS); IPR019748 (PFAM); IPR014847 (PFAM); IPR011993 (G3DSA:2.30.29.GENE3D); G3DSA:3.10.20.90 (GENE3D); IPR018980 (PFAM); PIRSF002304 (PIRSF); IPR008379 (PFAM); IPR014352 (G3DSA:1.20.80.GENE3D); IPR007477 (PFAM); IPR018979 (PFAM); PTHR23280 (PANTHER); IPR019747 (PROSITE_PATTERNS); IPR019747 (PROSITE_PATTERNS); IPR000299 (PROSITE_PROFILES); IPR019748 (CDD); cd13184…
TRINITY_DN3956_c0_g1_i5	nuclear distribution protein PAC1-like	1.56397e-110	59.22	cd00200 (CDD)	IPR020472 (PRINTS); IPR001680 (PFAM); G3DSA:1.20.960.30 (GENE3D); IPR006594 (PFAM); IPR015943 (G3DSA:2.130.10.GENE3D); IPR017252 (PIRSF); PTHR44129 (PANTHER); IPR019775 (PROSITE_PATTERNS); IPR019775 (PROSITE_PATTERNS); IPR019775 (PROSITE_PATTERNS); IPR019775 (PROSITE_PATTERNS); PS50294 (PROSITE_PROFILES); PS50294 (PROSITE_PROFILES); IPR006594 (PROSITE_PROFILES); IPR001680 (PROSITE_PROFILES); IPR0…
TRINITY_DN22149_c0_g1_i1	AB hydrolase superfamily protein YfhM-like	2.47885e-20	54.62	no IPS match	IPR000123 (PRINTS); G3DSA:2.40.10.120 (GENE3D); IPR000477 (PFAM); PF13365 (PFAM); PTHR34047 (PANTHER); IPR000477 (PROSITE_PROFILES); IPR000123 (CDD); IPR043502 (SUPERFAMILY); IPR009003 (SUPERFAMILY)
TRINITY_DN11851_c0_g2_i12	---NA---			IPR018159 (CDD); IPR018159 (CDD); IPR018159 (CDD); IPR018159 (CDD)	G3DSA:1.20.58.60 (GENE3D); G3DSA:1.20.58.60 (GENE3D); IPR002017 (PFAM); G3DSA:1.20.58.60 (GENE3D); G3DSA:1.20.58.60 (GENE3D); PTHR14514 (PANTHER); IPR018159 (CDD); IPR018159 (CDD); IPR018159 (CDD); IPR018159 (CDD); SSF46966 (SUPERFAMILY); SSF46966 (SUPERFAMILY); SSF46966 (SUPERFAMILY); SSF46966 (SUPERFAMILY); SSF46966 (SUPERFAMILY); SSF46966 (SUPERFAMILY); SSF46966 (SUPERFAMILY); SSF46966 (SUPERF…
TRINITY_DN21427_c0_g4_i1	regulatory component of sensory transduction system	3.50736e-88	53.41	IPR013839 (CDD)	G3DSA:1.10.150.20 (GENE3D); IPR004150 (PFAM); IPR041663 (PFAM); IPR012340 (G3DSA:2.40.50.GENE3D); G3DSA:3.30.470.30 (GENE3D); G3DSA:6.20.10.30 (GENE3D); G3DSA:1.10.287.610 (GENE3D); IPR004149 (PFAM); G3DSA:1.10.150.20 (GENE3D); IPR001679 (TIGRFAM); IPR013839 (PFAM); IPR001679 (PIRSF); PTHR23389 (PANTHER); IPR033136 (PROSITE_PATTERNS); IPR018239 (PROSITE_PATTERNS); IPR001679 (HAMAP); IPR013839 (CD…
TRINITY_DN23963_c0_g1_i12	DNA repair protein REV1 isoform X2	1.61529e-78	57.46	cd12145 (CDD); cd01701 (CDD)	IPR012112 (PIRSF); G3DSA:3.40.1170.60 (GENE3D); G3DSA:1.10.150.20 (GENE3D); IPR038401 (G3DSA:1.20.58.GENE3D); IPR031991 (PFAM); IPR036775 (G3DSA:3.30.1490.GENE3D); IPR043128 (G3DSA:3.30.70.GENE3D); G3DSA:6.10.250.1630 (GENE3D); IPR017961 (PFAM); IPR001126 (PFAM); IPR025527 (PFAM); PTHR45990 (PANTHER); IPR001126 (PROSITE_PROFILES); cd01701 (CDD); cd12145 (CDD); IPR036775 (SUPERFAMILY); IPR043502 (…
TRINITY_DN7385_c0_g1_i5	serine/threonine-protein kinase tricorner isoform X1	7.91993e-80	58.56	IPR002219 (CDD); cd01242 (CDD); IPR037310 (CDD); cd05596 (CDD)	G3DSA:1.10.510.10 (GENE3D); G3DSA:1.20.5.730 (GENE3D); G3DSA:3.30.200.20 (GENE3D); G3DSA:1.20.5.340 (GENE3D); G3DSA:3.30.60.20 (GENE3D); IPR011993 (G3DSA:2.30.29.GENE3D); IPR000719 (PFAM); IPR015008 (PFAM); PTHR22988 (PANTHER); IPR008271 (PROSITE_PATTERNS); IPR000961 (PROSITE_PROFILES); IPR011072 (PROSITE_PROFILES); IPR015008 (PROSITE_PROFILES); IPR000719 (PROSITE_PROFILES); IPR001849 (PROSITE_PR…
TRINITY_DN26924_c0_g1_i18	cold shock domain-containing protein 3-like	2.4738e-16	52.52	IPR002059 (CDD)	IPR002059 (PRINTS); IPR002059 (PFAM); IPR001878 (PFAM); G3DSA:4.10.60.10 (GENE3D); IPR012340 (G3DSA:2.40.50.GENE3D); PTHR46109 (PANTHER); IPR002059 (PROSITE_PROFILES); IPR001878 (PROSITE_PROFILES); IPR002059 (CDD); IPR036875 (SUPERFAMILY); IPR012340 (SUPERFAMILY)
TRINITY_DN12921_c0_g1_i10	mRNA-decapping enzyme-like protein	2.46859e-25	55.76	cd09804 (CDD)	IPR010334 (PFAM); IPR031953 (PFAM); IPR011993 (G3DSA:2.30.29.GENE3D); G3DSA:6.10.140.2030 (GENE3D); IPR010334 (PANTHER); cd09804 (CDD); SSF50729 (SUPERFAMILY)
TRINITY_DN8038_c0_g1_i7	BEACH domain-containing protein B isoform X1	0	88.56	no IPS match	IPR046852 (PFAM); G3DSA:2.60.120.200 (GENE3D); IPR031570 (PFAM); PF13385 (PFAM); IPR011989 (G3DSA:1.25.10.GENE3D); PTHR13743 (PANTHER); IPR016024 (SUPERFAMILY); IPR013320 (SUPERFAMILY)
TRINITY_DN1174_c0_g1_i8	serine/arginine-rich SC35-like splicing factor SCL30A isoform X5	1.17003e-30	61.88	no IPS match	IPR012677 (G3DSA:3.30.70.GENE3D); IPR000504 (PFAM); PTHR48038 (PANTHER); IPR000504 (PROSITE_PROFILES); IPR035979 (SUPERFAMILY)
TRINITY_DN7313_c0_g3_i2	protein PHOTOPERIOD-INDEPENDENT EARLY FLOWERING 1 isoform X1	5.1528e-94	54.85	cd18793 (CDD)	IPR027417 (G3DSA:3.40.50.GENE3D); IPR038718 (G3DSA:3.40.50.GENE3D); G3DSA:1.20.120.850 (GENE3D); IPR014012 (PFAM); IPR001650 (PFAM); IPR000330 (PFAM); IPR031575 (PFAM); PTHR46459 (PANTHER); IPR001650 (PROSITE_PROFILES); IPR001005 (PROSITE_PROFILES); IPR014012 (PROSITE_PROFILES); IPR014001 (PROSITE_PROFILES); cd18793 (CDD); IPR027417 (SUPERFAMILY); IPR027417 (SUPERFAMILY)
TRINITY_DN3471_c0_g1_i9	---NA---			no IPS match	PTHR22619 (PANTHER)
TRINITY_DN616_c1_g1_i1	helicase SEN1-like	3.94299e-74	46.88	cd18042 (CDD); IPR041679 (CDD)	IPR027417 (G3DSA:3.40.50.GENE3D); IPR027417 (G3DSA:3.40.50.GENE3D); IPR041679 (PFAM); IPR041677 (PFAM); IPR045055 (PANTHER); IPR041679 (CDD); cd18042 (CDD); IPR027417 (SUPERFAMILY)
TRINITY_DN34517_c0_g1_i1	quinone oxidoreductase-like protein 2 homolog	1.43601e-51	56.3	no IPS match	no IPS match
TRINITY_DN1245_c0_g1_i2	---NA---			no IPS match	IPR029199 (PFAM); IPR029199 (PANTHER)
TRINITY_DN2911_c1_g1_i2	vacuolar protein sorting/targeting protein 10-like	1.14923e-40	44.66	IPR003961 (CDD); IPR003961 (CDD); IPR002172 (CDD); IPR002172 (CDD); IPR002172 (CDD); IPR002172 (CDD); IPR002172 (CDD); IPR002172 (CDD); IPR003961 (CDD); IPR003961 (CDD); IPR002172 (CDD); IPR002172 (CDD); IPR002172 (CDD); IPR003961 (CDD); IPR002172 (CDD); IPR002172 (CDD)	IPR002172 (PRINTS); IPR013783 (G3DSA:2.60.40.GENE3D); IPR036055 (G3DSA:4.10.400.GENE3D); IPR031778 (PFAM); IPR000033 (PFAM); G3DSA:3.30.60.270 (GENE3D); IPR002172 (PFAM); IPR036055 (G3DSA:4.10.400.GENE3D); IPR013783 (G3DSA:2.60.40.GENE3D); IPR031777 (PFAM); IPR011042 (G3DSA:2.120.10.GENE3D); G3DSA:2.10.70.80 (GENE3D); IPR015943 (G3DSA:2.130.10.GENE3D); IPR036055 (G3DSA:4.10.400.GENE3D); IPR013783…
TRINITY_DN19242_c0_g1_i7	---NA---			no IPS match	no IPS match
TRINITY_DN48197_c0_g4_i5	---NA---			no IPS match	IPR001064 (PRINTS); G3DSA:2.60.20.10 (GENE3D); G3DSA:2.60.20.10 (GENE3D); IPR001064 (PFAM); G3DSA:2.60.20.10 (GENE3D); G3DSA:2.60.20.10 (GENE3D); PTHR11818 (PANTHER); IPR001064 (PROSITE_PROFILES); IPR001064 (PROSITE_PROFILES); IPR001064 (PROSITE_PROFILES); IPR001064 (PROSITE_PROFILES); IPR011024 (SUPERFAMILY); IPR011024 (SUPERFAMILY); IPR011024 (SUPERFAMILY)
TRINITY_DN22796_c0_g1_i1	uncharacterized protein LOC112417959	1.4249e-45	55.8	no IPS match	IPR021026 (PFAM)
TRINITY_DN12066_c1_g7_i1	ABC transporter F family member 5-like	7.34462e-31	61.35	no IPS match	PR00313 (PRINTS); IPR002126 (PFAM); IPR011049 (G3DSA:2.150.10.GENE3D); PF17963 (PFAM); IPR011049 (G3DSA:2.150.10.GENE3D); IPR011049 (G3DSA:2.150.10.GENE3D); IPR011049 (G3DSA:2.150.10.GENE3D); IPR001343 (PFAM); G3DSA:2.60.40.60 (GENE3D); IPR011049 (G3DSA:2.150.10.GENE3D); PTHR38340 (PANTHER); IPR018511 (PROSITE_PATTERNS); IPR018511 (PROSITE_PATTERNS); IPR018511 (PROSITE_PATTERNS); IPR018511 (PROSI…
TRINITY_DN13156_c0_g2_i4	dedicator of cytokinesis protein 3-like	1.06853e-75	40.95	cd08694 (CDD)	IPR043162 (G3DSA:1.20.58.GENE3D); IPR042455 (G3DSA:1.20.1270.GENE3D); IPR035892 (G3DSA:2.60.40.GENE3D); IPR027007 (PFAM); IPR046769 (PFAM); IPR032376 (PFAM); IPR043161 (G3DSA:1.25.40.GENE3D); IPR046773 (PFAM); IPR046770 (PFAM); IPR026791 (PANTHER); IPR027007 (PROSITE_PROFILES); IPR027357 (PROSITE_PROFILES); cd08694 (CDD); IPR016024 (SUPERFAMILY)
TRINITY_DN12997_c0_g1_i4	probable E3 ubiquitin-protein ligase RNF144A-A	1.36761e-11	45.01	no IPS match	G3DSA:2.30.30.380 (GENE3D); G3DSA:3.10.20.90 (GENE3D); IPR001876 (PROSITE_PATTERNS); IPR001876 (PROSITE_PROFILES); IPR000626 (PROSITE_PROFILES); cd01799 (CDD); IPR036443 (SUPERFAMILY); IPR029071 (SUPERFAMILY)
TRINITY_DN21478_c0_g1_i4	---NA---			no IPS match	IPR019025 (PFAM); G3DSA:3.10.20.90 (GENE3D); IPR039895 (PANTHER)
TRINITY_DN15967_c0_g8_i1	cell division protein FtsZ homolog 1, chloroplastic-like	1.05044e-78	67.89	IPR000158 (CDD)	IPR003008 (PRINTS); IPR000158 (TIGRFAM); IPR003008 (PFAM); IPR036525 (G3DSA:3.40.50.GENE3D); IPR024757 (PFAM); IPR037103 (G3DSA:3.30.1330.GENE3D); IPR017844 (TIGRFAM); IPR045061 (PANTHER); IPR020805 (PROSITE_PATTERNS); IPR020805 (PROSITE_PATTERNS); IPR000158 (HAMAP); IPR000158 (CDD); IPR008280 (SUPERFAMILY); IPR036525 (SUPERFAMILY)
TRINITY_DN5886_c2_g1_i2	---NA---			no IPS match	IPR029064 (G3DSA:3.30.1330.GENE3D); IPR004038 (PFAM); IPR040051 (PANTHER); IPR029064 (SUPERFAMILY)
TRINITY_DN3317_c0_g1_i11	---NA---			no IPS match	IPR007071 (PANTHER); SSF56935 (SUPERFAMILY)
TRINITY_DN4849_c0_g2_i1	abnormal spindle-like microcephaly-associated protein homolog	5.21379e-85	43.1	no IPS match	IPR036872 (G3DSA:1.10.418.GENE3D); G3DSA:1.20.5.190 (GENE3D); IPR013783 (G3DSA:2.60.40.GENE3D); G3DSA:1.20.5.190 (GENE3D); IPR001715 (PFAM); IPR011989 (G3DSA:1.25.10.GENE3D); IPR036872 (G3DSA:1.10.418.GENE3D); IPR031549 (PFAM); IPR000048 (PFAM); PTHR22590 (PANTHER); IPR000048 (PROSITE_PROFILES); IPR000048 (PROSITE_PROFILES); IPR000048 (PROSITE_PROFILES); IPR000048 (PROSITE_PROFILES); IPR000048 (P…
TRINITY_DN33423_c0_g4_i1	nicotinate phosphoribosyltransferase-like	5.12981e-36	44.06	no IPS match	IPR004379 (TIGRFAM); G3DSA:3.40.50.720 (GENE3D); IPR015899 (PFAM); G3DSA:3.40.50.2000 (GENE3D); PF13692 (PFAM); PF13450 (PFAM); PTHR21197 (PANTHER); cd04950 (CDD); SSF51971 (SUPERFAMILY); SSF54373 (SUPERFAMILY); SSF53756 (SUPERFAMILY)
TRINITY_DN30902_c0_g1_i3	vacuolar protein sorting-associated protein 13-like	9.27247e-60	44.36	IPR041969 (CDD)	G3DSA:1.10.8.10 (GENE3D); IPR031646 (PFAM); IPR009543 (PFAM); IPR031642 (PFAM); IPR026854 (PFAM); IPR026847 (PANTHER); IPR015940 (PROSITE_PROFILES); IPR041969 (CDD); IPR009060 (SUPERFAMILY)
TRINITY_DN35040_c0_g4_i2	nitronate monooxygenase isoform X1	1.91689e-97	61.68	no IPS match	no IPS match
TRINITY_DN5535_c1_g1_i8	PREDICTED: uncharacterized protein KIAA0930 homolog isoform X2	2.01642e-17	45.21	no IPS match	IPR019141 (PFAM); IPR019141 (PANTHER)
TRINITY_DN16459_c1_g8_i1	uncharacterized protein LOC112019607	0	65.69	IPR016215 (CDD)	IPR002549 (PFAM); IPR002549 (PANTHER)
TRINITY_DN4096_c0_g1_i14	---NA---			IPR000253 (CDD)	IPR000253 (PFAM); G3DSA:2.60.200.20 (GENE3D); PTHR15715 (PANTHER); IPR001363 (PROSITE_PATTERNS); IPR000253 (PROSITE_PROFILES); IPR000253 (CDD); IPR008984 (SUPERFAMILY)
TRINITY_DN403_c1_g1_i1	WD repeat-containing protein 35-like	2.26549e-29	45.45	no IPS match	IPR000007 (PFAM); IPR025659 (G3DSA:3.20.90.GENE3D); IPR015943 (G3DSA:2.130.10.GENE3D); PTHR16517 (PANTHER); PS50294 (PROSITE_PROFILES); IPR001680 (PROSITE_PROFILES); IPR001496 (PROSITE_PROFILES); IPR036322 (SUPERFAMILY); IPR008983 (SUPERFAMILY); IPR025659 (SUPERFAMILY)
TRINITY_DN12617_c0_g1_i16	protein Jade-1-like	4.80609e-34	53.45	cd15708 (CDD); cd15574 (CDD)	IPR013083 (G3DSA:3.30.40.GENE3D); PF13831 (PFAM); PF13832 (PFAM); IPR013083 (G3DSA:3.30.40.GENE3D); PTHR13793 (PANTHER); IPR019786 (PROSITE_PATTERNS); IPR019787 (PROSITE_PROFILES); IPR034732 (PROSITE_PROFILES); IPR019787 (PROSITE_PROFILES); cd15708 (CDD); cd15574 (CDD); IPR011011 (SUPERFAMILY)
TRINITY_DN15069_c0_g1_i5	insulin-degrading enzyme-like 1, peroxisomal	0	60.88	no IPS match	G3DSA:3.30.830.10 (GENE3D); G3DSA:3.30.830.10 (GENE3D); IPR007863 (PFAM); IPR011765 (PFAM); G3DSA:3.30.830.10 (GENE3D); G3DSA:3.30.830.10 (GENE3D); IPR032632 (PFAM); PTHR43690 (PANTHER); IPR001431 (PROSITE_PATTERNS); IPR011249 (SUPERFAMILY); IPR011249 (SUPERFAMILY); IPR011249 (SUPERFAMILY); IPR011249 (SUPERFAMILY)
TRINITY_DN11322_c2_g1_i1	aldehyde dehydrogenase family 2 member C4	7.25838e-92	57.43	IPR044144 (CDD)	no IPS match
TRINITY_DN41511_c0_g1_i2	acetolactate synthase 3, chloroplastic	8.51453e-164	65.94	cd16015 (CDD)	no IPS match
TRINITY_DN46785_c0_g1_i6	exocyst complex component SEC15B	1.03017e-74	48.12	no IPS match	IPR007225 (PIRSF); IPR042044 (G3DSA:1.20.58.GENE3D); IPR046361 (PFAM); IPR042045 (G3DSA:1.10.357.GENE3D); IPR007225 (PANTHER)
TRINITY_DN11536_c0_g1_i3	---NA---			cd10491 (CDD); cd10985 (CDD)	IPR036578 (G3DSA:3.90.520.GENE3D); IPR017855 (G3DSA:2.60.200.GENE3D); IPR003619 (PFAM); IPR001132 (PFAM); IPR013790 (PANTHER); IPR001132 (PROSITE_PROFILES); IPR013019 (PROSITE_PROFILES); cd10985 (CDD); cd10491 (CDD); IPR008984 (SUPERFAMILY); IPR036578 (SUPERFAMILY)
TRINITY_DN5456_c0_g2_i6	importin-4 isoform X1	1.36863e-121	50.91	no IPS match	IPR001494 (PFAM); IPR000357 (PFAM); PF13513 (PFAM); IPR011989 (G3DSA:1.25.10.GENE3D); IPR040122 (PANTHER); IPR021133 (PROSITE_PROFILES); IPR021133 (PROSITE_PROFILES); IPR001494 (PROSITE_PROFILES); IPR016024 (SUPERFAMILY); IPR016024 (SUPERFAMILY)
TRINITY_DN29461_c0_g1_i7	DNA polymerase lambda-like isoform X2	6.38838e-31	50.46	IPR002054 (CDD)	IPR001726 (PRINTS); IPR022312 (PRINTS); G3DSA:1.10.150.20 (GENE3D); IPR036420 (G3DSA:3.40.50.GENE3D); IPR027249 (PIRSF); IPR018944 (PFAM); IPR027421 (G3DSA:1.10.150.GENE3D); IPR001726 (PIRSF); IPR010996 (PFAM); IPR043519 (G3DSA:3.30.460.GENE3D); IPR028207 (PFAM); IPR022312 (PANTHER); IPR019843 (PROSITE_PATTERNS); IPR002054 (CDD); IPR027421 (SUPERFAMILY); IPR043519 (SUPERFAMILY); SSF81585 (SUPERFA…
TRINITY_DN63277_c0_g2_i1	ribosomal protein L2 (chloroplast)	2.975e-84	68.47	no IPS match	IPR011250 (SUPERFAMILY)
TRINITY_DN18199_c0_g1_i3	structural maintenance of chromosomes protein 6A	1.70162e-127	51.65	cd03276 (CDD); cd03276 (CDD)	IPR027417 (G3DSA:3.40.50.GENE3D); IPR038729 (PFAM); IPR027417 (G3DSA:3.40.50.GENE3D); PTHR19306 (PANTHER); cd03276 (CDD); cd03276 (CDD); IPR027417 (SUPERFAMILY); IPR027417 (SUPERFAMILY)
TRINITY_DN5387_c0_g1_i7	probable E3 ubiquitin-protein ligase hulA	2.44872e-171	57.12	IPR001202 (CDD); IPR001202 (CDD); cd04021 (CDD); IPR001202 (CDD); IPR000569 (CDD); IPR001202 (CDD)	G3DSA:3.30.2410.10 (GENE3D); G3DSA:2.20.70.10 (GENE3D); IPR001202 (PFAM); G3DSA:2.20.70.10 (GENE3D); G3DSA:2.20.70.10 (GENE3D); IPR000008 (PFAM); G3DSA:3.30.2160.10 (GENE3D); IPR000569 (PFAM); G3DSA:3.90.1750.10 (GENE3D); IPR024928 (PIRSF); IPR035892 (G3DSA:2.60.40.GENE3D); PTHR11254 (PANTHER); IPR001202 (PROSITE_PATTERNS); IPR001202 (PROSITE_PATTERNS); IPR001202 (PROSITE_PATTERNS); IPR001202 (PR…
TRINITY_DN16395_c0_g4_i1	alcohol dehydrogenase-like 7	1.51271e-136	59.73	no IPS match	IPR013149 (PFAM); G3DSA:3.40.50.720 (GENE3D); IPR013154 (PFAM); G3DSA:3.90.180.10 (GENE3D); PTHR43880 (PANTHER); IPR036291 (SUPERFAMILY); IPR011032 (SUPERFAMILY)
TRINITY_DN5007_c0_g1_i4	beta-adaptin-like protein C	0	70.9	no IPS match	IPR013037 (G3DSA:2.60.40.GENE3D); IPR016342 (PIRSF); IPR011989 (G3DSA:1.25.10.GENE3D); IPR015151 (PFAM); IPR012295 (G3DSA:3.30.310.GENE3D); IPR002553 (PFAM); IPR008152 (PFAM); IPR026739 (PANTHER); IPR013041 (SUPERFAMILY); IPR009028 (SUPERFAMILY); IPR016024 (SUPERFAMILY)
TRINITY_DN19338_c0_g1_i14	---NA---			no IPS match	IPR019528 (PFAM); IPR028745 (PANTHER)
TRINITY_DN126327_c0_g4_i1	vacuolar cation/proton exchanger 5-like	8.41893e-31	53.39	cd10787 (CDD)	IPR036034 (G3DSA:2.30.42.GENE3D); IPR028204 (PFAM); IPR011659 (PFAM); IPR011042 (G3DSA:2.120.10.GENE3D); G3DSA:3.90.226.10 (GENE3D); G3DSA:2.120.10.60 (GENE3D); IPR005151 (PFAM); IPR012393 (PIRSF); G3DSA:3.30.750.44 (GENE3D); IPR029414 (PFAM); IPR012393 (PANTHER); cd07562 (CDD); IPR029045 (SUPERFAMILY); SSF69304 (SUPERFAMILY); IPR036034 (SUPERFAMILY); IPR011044 (SUPERFAMILY); SSF82171 (SUPERFAMIL…
TRINITY_DN2863_c0_g1_i11	ubiquitin-conjugating enzyme E2 2 isoform X2	2.21742e-33	95.96	IPR000608 (CDD)	no IPS match
TRINITY_DN34689_c0_g1_i2	serine/threonine-protein kinase STY13	9.97074e-24	45.08	cd14054 (CDD)	G3DSA:1.10.510.10 (GENE3D); IPR000472 (PFAM); IPR045860 (G3DSA:2.10.60.GENE3D); IPR000719 (PFAM); G3DSA:3.30.200.20 (GENE3D); IPR000333 (PANTHER); IPR017441 (PROSITE_PATTERNS); IPR000719 (PROSITE_PROFILES); cd14054 (CDD); IPR045860 (SUPERFAMILY); IPR011009 (SUPERFAMILY)
TRINITY_DN8094_c0_g1_i1	---NA---			no IPS match	PR00806 (PRINTS); G3DSA:1.20.120.230 (GENE3D); G3DSA:1.20.120.230 (GENE3D); G3DSA:1.20.120.810 (GENE3D); G3DSA:1.20.120.810 (GENE3D); IPR006077 (PFAM); G3DSA:1.20.120.810 (GENE3D); IPR017997 (PANTHER); IPR000633 (PROSITE_PATTERNS); IPR000633 (PROSITE_PATTERNS); IPR036723 (SUPERFAMILY); IPR036723 (SUPERFAMILY); IPR036723 (SUPERFAMILY); IPR036723 (SUPERFAMILY); IPR036723 (SUPERFAMILY); IPR036723 (S…
TRINITY_DN11433_c0_g1_i4	LINE-1 retrotransposable element ORF2 protein	8.92403e-08	65.06	no IPS match	G3DSA:3.40.50.1460 (GENE3D); IPR013783 (G3DSA:2.60.40.GENE3D); PF00656 (PFAM); PF13927 (PFAM); IPR007110 (PFAM); IPR013783 (G3DSA:2.60.40.GENE3D); G3DSA:2.60.40.3360 (GENE3D); IPR041077 (PFAM); IPR011029 (G3DSA:1.10.533.GENE3D); PTHR22576 (PANTHER); IPR007110 (PROSITE_PROFILES); IPR001309 (PROSITE_PROFILES); IPR007110 (PROSITE_PROFILES); cd00096 (CDD); IPR037940 (CDD); cd00096 (CDD); IPR011029 (S…
TRINITY_DN13694_c0_g2_i1	probable ubiquitin carboxyl-terminal hydrolase FAF-X isoform X3	0	45.68	cd02659 (CDD); cd17065 (CDD)	IPR001394 (PFAM); G3DSA:3.90.70.10 (GENE3D); G3DSA:3.10.20.90 (GENE3D); IPR021905 (PFAM); PTHR24006 (PANTHER); IPR018200 (PROSITE_PATTERNS); IPR018200 (PROSITE_PATTERNS); IPR028889 (PROSITE_PROFILES); cd02659 (CDD); cd17065 (CDD); IPR016024 (SUPERFAMILY); IPR038765 (SUPERFAMILY); IPR029071 (SUPERFAMILY)
TRINITY_DN305070_c0_g1_i1	lon protease homolog 2, peroxisomal	0	57.18	cd00009 (CDD)	PR00830 (PRINTS); IPR008269 (PFAM); IPR027417 (G3DSA:3.40.50.GENE3D); IPR046336 (G3DSA:2.30.130.GENE3D); IPR004815 (TIGRFAM); G3DSA:1.10.8.60 (GENE3D); G3DSA:1.20.58.1480 (GENE3D); IPR003959 (PFAM); IPR004815 (PIRSF); IPR003111 (PFAM); IPR014721 (G3DSA:3.30.230.GENE3D); G3DSA:1.20.5.5270 (GENE3D); IPR027065 (PANTHER); IPR008268 (PROSITE_PATTERNS); IPR008269 (PROSITE_PROFILES); IPR027543 (HAMAP); …
TRINITY_DN1610_c2_g1_i11	---NA---			no IPS match	G3DSA:6.10.250.3170 (GENE3D); IPR029332 (PFAM); IPR026180 (PANTHER)
TRINITY_DN21946_c0_g1_i1	ABC transporter C family member 10-like	0	90.02	cd03244 (CDD); IPR044726 (CDD); cd03250 (CDD); IPR044746 (CDD)	IPR027417 (G3DSA:3.40.50.GENE3D); IPR027417 (G3DSA:3.40.50.GENE3D); IPR003439 (PFAM); IPR011527 (PFAM); IPR003439 (PFAM); IPR036640 (G3DSA:1.20.1560.GENE3D); PTHR24223 (PANTHER); IPR017871 (PROSITE_PATTERNS); IPR011527 (PROSITE_PROFILES); IPR003439 (PROSITE_PROFILES); IPR011527 (PROSITE_PROFILES); IPR003439 (PROSITE_PROFILES); IPR044746 (CDD); cd03244 (CDD); cd03250 (CDD); IPR044726 (CDD); IPR036…
TRINITY_DN11212_c0_g1_i4	mediator of RNA polymerase II transcription subunit 14-like isoform X3	4.31198e-41	48.31	no IPS match	IPR013947 (PFAM); IPR013947 (PANTHER)
TRINITY_DN15143_c0_g2_i1	PREDICTED: uncharacterized protein LOC101299390	1.125e-31	69.91	no IPS match	no IPS match
TRINITY_DN8944_c0_g1_i3	DNA polymerase zeta catalytic subunit-like isoform X4	0	62.22	cd05534 (CDD); cd05778 (CDD)	IPR006172 (PRINTS); IPR025687 (PFAM); IPR006134 (PFAM); IPR036397 (G3DSA:3.30.420.GENE3D); IPR032757 (PFAM); G3DSA:1.10.287.690 (GENE3D); IPR042087 (G3DSA:1.10.132.GENE3D); IPR006133 (PFAM); IPR023211 (G3DSA:3.90.1600.GENE3D); IPR030559 (PANTHER); IPR017964 (PROSITE_PATTERNS); cd05534 (CDD); cd05778 (CDD); IPR043502 (SUPERFAMILY); IPR012337 (SUPERFAMILY)
TRINITY_DN10571_c0_g2_i1	---NA---			IPR037840 (CDD)	IPR011993 (G3DSA:2.30.29.GENE3D); IPR031970 (PFAM); IPR012966 (PFAM); IPR001849 (PFAM); PTHR21538 (PANTHER); IPR001849 (PROSITE_PROFILES); IPR037840 (CDD); SSF50729 (SUPERFAMILY)
TRINITY_DN192190_c0_g1_i1	uncharacterized protein LOC8258943	5.79959e-13	43.81	no IPS match	PF13558 (PFAM); IPR027417 (G3DSA:3.40.50.GENE3D); PF13555 (PFAM); IPR027417 (G3DSA:3.40.50.GENE3D); cd00267 (CDD); IPR027417 (SUPERFAMILY)
TRINITY_DN8622_c0_g1_i6	---NA---			no IPS match	IPR028236 (PFAM); IPR028236 (PANTHER)
TRINITY_DN31572_c0_g1_i15	centrosomal protein of 164 kDa-like isoform X2	7.20479e-25	76.21	IPR001202 (CDD)	G3DSA:3.30.1470.10 (GENE3D); PTHR18902 (PANTHER); IPR001202 (PROSITE_PROFILES); IPR001202 (CDD); IPR036020 (SUPERFAMILY)
TRINITY_DN82727_c0_g3_i1	---NA---			no IPS match	IPR027417 (G3DSA:3.40.50.GENE3D); IPR001650 (PFAM); IPR027417 (G3DSA:3.40.50.GENE3D); PTHR41313 (PANTHER); IPR001650 (PROSITE_PROFILES); IPR014001 (PROSITE_PROFILES); IPR027417 (SUPERFAMILY); IPR027417 (SUPERFAMILY)
TRINITY_DN36232_c0_g1_i1	tryptophan synthase alpha chain-like	9.40498e-40	55.79	IPR002028 (CDD)	IPR009051 (G3DSA:1.10.1060.GENE3D); G3DSA:1.20.950.20 (GENE3D); IPR017896 (PFAM); PTHR43255 (PANTHER); IPR017900 (PROSITE_PATTERNS); IPR017900 (PROSITE_PATTERNS); IPR017896 (PROSITE_PROFILES); IPR017896 (PROSITE_PROFILES); IPR036197 (SUPERFAMILY); SSF46548 (SUPERFAMILY)
TRINITY_DN4246_c0_g1_i5	UDP-galactose transporter-like	3.6096e-69	54.51	no IPS match	IPR007271 (PFAM); IPR007271 (PIRSF); TIGR00803 (TIGRFAM); IPR007271 (PANTHER); SSF103481 (SUPERFAMILY)
TRINITY_DN126484_c0_g3_i1	prolyl endopeptidase-like	3.73003e-147	57.42	no IPS match	IPR002470 (PRINTS); IPR029058 (G3DSA:3.40.50.GENE3D); IPR001375 (PFAM); G3DSA:2.130.10.120 (GENE3D); IPR023302 (PFAM); PTHR42881 (PANTHER); IPR002471 (PROSITE_PATTERNS); IPR029058 (SUPERFAMILY); SSF50993 (SUPERFAMILY)
TRINITY_DN12511_c0_g2_i15	intraflagellar transport protein 172	0	64.16	no IPS match	G3DSA:1.25.40.470 (GENE3D); IPR015943 (G3DSA:2.130.10.GENE3D); PTHR15722 (PANTHER); IPR036322 (SUPERFAMILY); SSF82171 (SUPERFAMILY); IPR016024 (SUPERFAMILY)
TRINITY_DN6485_c0_g1_i1	vegetative incompatibility protein HET-E-1-like	4.34626e-17	42.01	no IPS match	IPR020472 (PRINTS); IPR001680 (PFAM); IPR015943 (G3DSA:2.130.10.GENE3D); IPR015943 (G3DSA:2.130.10.GENE3D); IPR024977 (PFAM); PTHR46362 (PANTHER); IPR019775 (PROSITE_PATTERNS); IPR001680 (PROSITE_PROFILES); IPR001680 (PROSITE_PROFILES); PS50294 (PROSITE_PROFILES); IPR001680 (PROSITE_PROFILES); PS50294 (PROSITE_PROFILES); IPR036322 (SUPERFAMILY); IPR011047 (SUPERFAMILY)
TRINITY_DN12500_c0_g1_i1	mediator of RNA polymerase II transcription subunit 4	0	81.62	no IPS match	IPR019258 (PFAM); IPR019258 (PANTHER)
TRINITY_DN33988_c0_g1_i1	3-oxoacyl-[acyl-carrier-protein] reductase 4-like	4.41056e-42	56.63	no IPS match	no IPS match
TRINITY_DN40659_c0_g2_i1	---NA---			cd00054 (CDD)	PR01705 (PRINTS); G3DSA:2.10.25.10 (GENE3D); G3DSA:2.60.120.200 (GENE3D); IPR028974 (G3DSA:4.10.1080.GENE3D); G3DSA:2.60.120.200 (GENE3D); IPR003367 (PFAM); G3DSA:2.10.25.10 (GENE3D); IPR036383 (G3DSA:2.20.100.GENE3D); IPR000884 (PFAM); IPR008859 (PFAM); G3DSA:6.20.200.20 (GENE3D); IPR036383 (G3DSA:2.20.100.GENE3D); IPR036383 (G3DSA:2.20.100.GENE3D); G3DSA:2.10.25.10 (GENE3D); IPR001007 (PFAM); P…
TRINITY_DN4335_c0_g1_i1	DEAD-box ATP-dependent RNA helicase 50 isoform X1	0	92.93	cd18787 (CDD)	G3DSA:2.30.30.380 (GENE3D); IPR022764 (PFAM); IPR035952 (G3DSA:1.20.1540.GENE3D); IPR001876 (PFAM); PTHR43066 (PANTHER); IPR001876 (PROSITE_PATTERNS); IPR036443 (SUPERFAMILY); IPR035952 (SUPERFAMILY)
TRINITY_DN21674_c1_g2_i1	uncharacterized protein LOC9644188	7.73542e-147	62.91	cd01421 (CDD)	no IPS match
TRINITY_DN11487_c0_g1_i1	putative SWI/SNF-related matrix-associated actin-dependent regulator of chromatin subfamily A member 3-like 1	0	54.41	cd16509 (CDD); cd18793 (CDD); cd18071 (CDD)	PF13923 (PFAM); G3DSA:3.30.70.2330 (GENE3D); IPR014905 (PFAM); IPR027417 (G3DSA:3.40.50.GENE3D); IPR000330 (PFAM); IPR038718 (G3DSA:3.40.50.GENE3D); IPR001650 (PFAM); IPR038718 (G3DSA:3.40.50.GENE3D); IPR013083 (G3DSA:3.30.40.GENE3D); PTHR45626 (PANTHER); IPR017907 (PROSITE_PATTERNS); IPR001841 (PROSITE_PROFILES); IPR014001 (PROSITE_PROFILES); IPR001650 (PROSITE_PROFILES); cd18071 (CDD); cd18793 …
TRINITY_DN31923_c0_g5_i1	hybrid PKS-NRPS synthetase TAS1-like	5.00829e-135	48.25	cd00833 (CDD); cd05930 (CDD)	IPR029058 (G3DSA:3.40.50.GENE3D); IPR000873 (PFAM); IPR045851 (G3DSA:3.30.300.GENE3D); IPR045851 (G3DSA:3.30.300.GENE3D); IPR023213 (G3DSA:3.30.559.GENE3D); IPR032821 (PFAM); IPR009081 (PFAM); IPR016039 (G3DSA:3.40.47.GENE3D); IPR010071 (TIGRFAM); IPR014031 (PFAM); IPR015422 (G3DSA:3.90.1150.GENE3D); IPR042099 (G3DSA:3.40.50.GENE3D); G3DSA:1.10.1240.100 (GENE3D); IPR014030 (PFAM); IPR001242 (PFAM…
TRINITY_DN1871_c0_g1_i5	probable ubiquitin-conjugating enzyme E2 23	2.98888e-94	43.88	IPR000608 (CDD)	IPR016135 (G3DSA:3.10.110.GENE3D); IPR000608 (PFAM); PTHR46116 (PANTHER); IPR000608 (PROSITE_PROFILES); IPR000608 (CDD); IPR016135 (SUPERFAMILY)
TRINITY_DN21464_c0_g1_i3	---NA---			no IPS match	IPR029356 (PFAM); IPR029356 (PANTHER)
TRINITY_DN10697_c0_g1_i2	NFX1-type zinc finger-containing protein 1	0	51.94	cd06008 (CDD); cd17936 (CDD); cd17936 (CDD); IPR041679 (CDD)	IPR046439 (PFAM); IPR027417 (G3DSA:3.40.50.GENE3D); IPR027417 (G3DSA:3.40.50.GENE3D); IPR041677 (PFAM); IPR041679 (PFAM); IPR027417 (G3DSA:3.40.50.GENE3D); IPR045055 (PANTHER); IPR046439 (PROSITE_PROFILES); cd06008 (CDD); cd17936 (CDD); IPR041679 (CDD); cd17936 (CDD); IPR027417 (SUPERFAMILY)
TRINITY_DN18183_c0_g1_i8	chromodomain-helicase-DNA-binding protein 8-like isoform X1	0	63.69	cd18793 (CDD); cd18663 (CDD); cd18668 (CDD)	IPR001650 (PFAM); IPR000330 (PFAM); IPR027417 (G3DSA:3.40.50.GENE3D); IPR038718 (G3DSA:3.40.50.GENE3D); G3DSA:2.40.50.40 (GENE3D); G3DSA:1.10.10.60 (GENE3D); IPR023780 (PFAM); G3DSA:2.40.50.40 (GENE3D); G3DSA:1.10.10.60 (GENE3D); PTHR46850 (PANTHER); IPR002464 (PROSITE_PATTERNS); IPR001650 (PROSITE_PROFILES); IPR014001 (PROSITE_PROFILES); IPR000953 (PROSITE_PROFILES); cd18668 (CDD); cd18793 (CDD)…
TRINITY_DN100808_c0_g1_i6	protein ROOT HAIR DEFECTIVE 3 homolog 1-like	4.4876e-08	44.27	no IPS match	PF05879 (PFAM); IPR027417 (G3DSA:3.40.50.GENE3D); PTHR14819 (PANTHER); IPR030383 (PROSITE_PROFILES); IPR029028 (SUPERFAMILY); IPR027417 (SUPERFAMILY)
TRINITY_DN74462_c0_g4_i1	putative multidrug resistance protein	6.06067e-84	57.49	cd18552 (CDD)	IPR036640 (G3DSA:1.20.1560.GENE3D); IPR011527 (PFAM); IPR003439 (PFAM); IPR027417 (G3DSA:3.40.50.GENE3D); IPR039421 (PANTHER); IPR017871 (PROSITE_PATTERNS); IPR003439 (PROSITE_PROFILES); IPR011527 (PROSITE_PROFILES); cd18552 (CDD); IPR027417 (SUPERFAMILY); IPR036640 (SUPERFAMILY)
TRINITY_DN10581_c0_g2_i9	---NA---			IPR000219 (CDD); cd13235 (CDD); IPR019748 (CDD); cd01220 (CDD); IPR041788 (CDD)	IPR000798 (PRINTS); IPR019749 (PRINTS); IPR014352 (G3DSA:1.20.80.GENE3D); IPR011993 (G3DSA:2.30.29.GENE3D); IPR014847 (PFAM); G3DSA:3.10.20.90 (GENE3D); IPR018979 (PFAM); IPR035899 (G3DSA:1.20.900.GENE3D); IPR000219 (PFAM); IPR019748 (PFAM); IPR018980 (PFAM); IPR001849 (PFAM); IPR011993 (G3DSA:2.30.29.GENE3D); IPR011993 (G3DSA:2.30.29.GENE3D); PTHR45858 (PANTHER); IPR019747 (PROSITE_PATTERNS); IP…
TRINITY_DN13205_c1_g1_i4	chromodomain-helicase-DNA-binding protein 8-like isoform X9	6.15679e-180	60.31	cd18668 (CDD); cd18059 (CDD); cd18793 (CDD); cd18663 (CDD)	G3DSA:2.40.50.40 (GENE3D); IPR000330 (PFAM); G3DSA:2.40.50.40 (GENE3D); G3DSA:1.10.10.60 (GENE3D); G3DSA:1.10.10.60 (GENE3D); IPR037259 (G3DSA:3.40.5.GENE3D); IPR027417 (G3DSA:3.40.50.GENE3D); IPR037259 (G3DSA:3.40.5.GENE3D); IPR006576 (PFAM); IPR038718 (G3DSA:3.40.50.GENE3D); IPR001650 (PFAM); IPR023780 (PFAM); PTHR46850 (PANTHER); IPR001650 (PROSITE_PROFILES); IPR000953 (PROSITE_PROFILES); IPR0…
TRINITY_DN63124_c0_g1_i1	probable serine/threonine protein kinase IRE	1.84966e-88	62.72	cd00992 (CDD); IPR037711 (CDD)	IPR015022 (PFAM); IPR000719 (PFAM); G3DSA:3.30.200.20 (GENE3D); IPR008915 (PFAM); IPR036034 (G3DSA:2.30.42.GENE3D); G3DSA:1.10.510.10 (GENE3D); IPR041489 (PFAM); IPR023142 (G3DSA:1.20.1480.GENE3D); PTHR24356 (PANTHER); IPR008271 (PROSITE_PATTERNS); IPR000719 (PROSITE_PROFILES); IPR000961 (PROSITE_PROFILES); IPR001478 (PROSITE_PROFILES); cd00992 (CDD); IPR037711 (CDD); IPR011009 (SUPERFAMILY); IPR…
TRINITY_DN1366_c0_g2_i1	cystathionine beta-lyase, chloroplastic isoform X3	5.73327e-108	65.82	IPR000277 (CDD)	IPR015421 (G3DSA:3.40.640.GENE3D); IPR000277 (PFAM); IPR015422 (G3DSA:3.90.1150.GENE3D); IPR000277 (PIRSF); IPR000277 (PANTHER); IPR000277 (PROSITE_PATTERNS); IPR000277 (CDD); IPR015424 (SUPERFAMILY)
TRINITY_DN14914_c0_g1_i2	---NA---			no IPS match	IPR000413 (PRINTS); G3DSA:2.60.40.1460 (GENE3D); IPR013649 (PFAM); IPR018184 (PFAM); G3DSA:2.60.40.1510 (GENE3D); IPR028994 (G3DSA:2.130.10.GENE3D); IPR013517 (PFAM); G3DSA:2.60.40.1530 (GENE3D); G3DSA:1.20.5.930 (GENE3D); PTHR23220 (PANTHER); IPR018184 (PROSITE_PATTERNS); IPR013519 (PROSITE_PROFILES); IPR013519 (PROSITE_PROFILES); IPR013519 (PROSITE_PROFILES); IPR032695 (SUPERFAMILY); IPR032695 …
TRINITY_DN2974_c0_g2_i2	paramyosin-like	1.494e-06	48.41	no IPS match	IPR018302 (PFAM); IPR018463 (PFAM); IPR019513 (PFAM); IPR043513 (PANTHER)
TRINITY_DN3712_c1_g2_i9	---NA---			no IPS match	no IPS match
TRINITY_DN3226_c1_g1_i8	probable protein S-acyltransferase 16	5.67392e-67	59.37	no IPS match	IPR001594 (PFAM); PTHR22883 (PANTHER); PS50216 (PROSITE_PROFILES)
TRINITY_DN3424_c0_g3_i4	---NA---			cd16784 (CDD)	PF13920 (PFAM); IPR016495 (PIRSF); IPR013083 (G3DSA:3.30.40.GENE3D); IPR001876 (PFAM); IPR015458 (PIRSF); G3DSA:2.30.30.380 (GENE3D); PTHR12183 (PANTHER); IPR001876 (PROSITE_PATTERNS); IPR001876 (PROSITE_PROFILES); IPR001841 (PROSITE_PROFILES); cd16784 (CDD); IPR036443 (SUPERFAMILY)
TRINITY_DN7712_c0_g1_i6	RHO GTPase-activating protein RGD1-like	8.58137e-23	54.7	IPR037865 (CDD); cd08686 (CDD); IPR000219 (CDD); cd04387 (CDD)	IPR035899 (G3DSA:1.20.900.GENE3D); IPR008936 (G3DSA:1.10.555.GENE3D); IPR001849 (PFAM); IPR000219 (PFAM); IPR035892 (G3DSA:2.60.40.GENE3D); IPR000008 (PFAM); IPR011993 (G3DSA:2.30.29.GENE3D); IPR000198 (PFAM); IPR037769 (PANTHER); IPR001331 (PROSITE_PATTERNS); IPR000219 (PROSITE_PROFILES); IPR000198 (PROSITE_PROFILES); IPR000008 (PROSITE_PROFILES); IPR001849 (PROSITE_PROFILES); cd08686 (CDD); IPR…
TRINITY_DN5142_c0_g1_i14	xanthine dehydrogenase 1-like isoform X1	0	64.31	no IPS match	G3DSA:3.30.365.10 (GENE3D); G3DSA:3.30.365.10 (GENE3D); G3DSA:3.30.365.10 (GENE3D); IPR012675 (G3DSA:3.10.20.GENE3D); IPR016208 (PIRSF); IPR001041 (PFAM); G3DSA:3.90.1170.50 (GENE3D); IPR008274 (PFAM); G3DSA:1.10.150.120 (GENE3D); G3DSA:3.30.365.10 (GENE3D); IPR002888 (PFAM); IPR046867 (PFAM); IPR016167 (G3DSA:3.30.43.GENE3D); IPR014307 (TIGRFAM); IPR000674 (PFAM); IPR016169 (G3DSA:3.30.465.GENE3…
TRINITY_DN14796_c0_g1_i1	4-coumarate--CoA ligase-like 7	5.40778e-38	45.86	no IPS match	no IPS match
TRINITY_DN38565_c0_g4_i1	ornithine aminotransferase, mitochondrial	5.46427e-35	48.12	IPR005814 (CDD)	IPR000642 (PFAM); IPR027417 (G3DSA:3.40.50.GENE3D); IPR003959 (PFAM); IPR037219 (G3DSA:1.20.58.GENE3D); G3DSA:1.10.8.60 (GENE3D); PTHR23076 (PANTHER); cd00009 (CDD); IPR037219 (SUPERFAMILY); IPR027417 (SUPERFAMILY)
TRINITY_DN20148_c0_g1_i1	---NA---			cd05763 (CDD)	IPR013783 (G3DSA:2.60.40.GENE3D); IPR013783 (G3DSA:2.60.40.GENE3D); IPR013783 (G3DSA:2.60.40.GENE3D); IPR013098 (PFAM); PTHR45842 (PANTHER); IPR007110 (PROSITE_PROFILES); IPR007110 (PROSITE_PROFILES); cd05763 (CDD); IPR036179 (SUPERFAMILY); IPR036179 (SUPERFAMILY); IPR036179 (SUPERFAMILY)
TRINITY_DN14025_c0_g1_i1	PREDICTED: uncharacterized protein LOC100262534 isoform X1	5.25822e-122	63.1	IPR022880 (CDD)	no IPS match
TRINITY_DN304986_c0_g1_i1	protein MTO1 homolog, mitochondrial	6.37472e-170	63.09	no IPS match	IPR011059 (G3DSA:2.30.40.GENE3D); IPR006680 (PFAM); G3DSA:3.20.20.140 (GENE3D); PTHR43135 (PANTHER); cd01309 (CDD); IPR032466 (SUPERFAMILY); IPR011059 (SUPERFAMILY); IPR032466 (SUPERFAMILY); IPR011059 (SUPERFAMILY)
TRINITY_DN28498_c0_g1_i7	tuberous sclerosis 2 protein homolog	3.986e-12	48.61	cd00992 (CDD)	IPR021818 (PFAM); IPR036034 (G3DSA:2.30.42.GENE3D); G3DSA:6.10.140.210 (GENE3D); IPR000331 (PFAM); IPR001478 (PFAM); IPR035974 (G3DSA:3.40.50.GENE3D); PTHR15711 (PANTHER); IPR001478 (PROSITE_PROFILES); IPR000331 (PROSITE_PROFILES); cd00992 (CDD); IPR035974 (SUPERFAMILY); IPR036034 (SUPERFAMILY)
TRINITY_DN855_c0_g2_i1	protein CHROMATIN REMODELING 20 isoform X1	7.58686e-174	57.91	cd18068 (CDD); cd11726 (CDD); cd18793 (CDD)	IPR000330 (PFAM); IPR027417 (G3DSA:3.40.50.GENE3D); IPR038718 (G3DSA:3.40.50.GENE3D); IPR041430 (PFAM); IPR027417 (G3DSA:3.40.50.GENE3D); IPR013083 (G3DSA:3.30.40.GENE3D); IPR001650 (PFAM); G3DSA:1.20.120.850 (GENE3D); PTHR46357 (PANTHER); IPR025766 (PROSITE_PROFILES); IPR014001 (PROSITE_PROFILES); IPR001650 (PROSITE_PROFILES); cd18068 (CDD); cd11726 (CDD); cd18793 (CDD); IPR027417 (SUPERFAMILY);…
TRINITY_DN31273_c0_g1_i5	---NA---			no IPS match	IPR004939 (PFAM); IPR001373 (PFAM); IPR021097 (PFAM); G3DSA:1.20.1310.10 (GENE3D); G3DSA:3.30.230.130 (GENE3D); IPR014722 (G3DSA:2.30.30.GENE3D); G3DSA:2.60.120.260 (GENE3D); IPR036388 (G3DSA:1.10.10.GENE3D); PTHR22771 (PANTHER); IPR016157 (PROSITE_PATTERNS); IPR004939 (PROSITE_PROFILES); IPR016158 (PROSITE_PROFILES); SSF63748 (SUPERFAMILY); IPR016024 (SUPERFAMILY); IPR008979 (SUPERFAMILY); IPR03…
TRINITY_DN165_c0_g1_i1	probable disease resistance protein At4g27220 isoform X1	0	55.6	cd00009 (CDD)	PR00364 (PRINTS); IPR032675 (G3DSA:3.80.10.GENE3D); IPR002182 (PFAM); IPR032675 (G3DSA:3.80.10.GENE3D); IPR032675 (G3DSA:3.80.10.GENE3D); IPR042197 (G3DSA:1.10.8.GENE3D); IPR032675 (G3DSA:3.80.10.GENE3D); IPR027417 (G3DSA:3.40.50.GENE3D); PTHR33463 (PANTHER); cd00009 (CDD); SSF52047 (SUPERFAMILY); IPR027417 (SUPERFAMILY); SSF52058 (SUPERFAMILY); SSF52058 (SUPERFAMILY)
TRINITY_DN13059_c0_g1_i7	probable RNA helicase SDE3	5.06296e-44	46.26	IPR041679 (CDD)	IPR001900 (PFAM); IPR041679 (PFAM); IPR027417 (G3DSA:3.40.50.GENE3D); IPR027417 (G3DSA:3.40.50.GENE3D); IPR041677 (PFAM); PTHR43788 (PANTHER); IPR041679 (CDD); IPR012340 (SUPERFAMILY); IPR027417 (SUPERFAMILY); IPR012340 (SUPERFAMILY); IPR036236 (SUPERFAMILY)
TRINITY_DN24848_c0_g3_i9	adenylate cyclase-like	3.03151e-43	44.99	cd13322 (CDD); IPR001932 (CDD); cd17240 (CDD)	IPR036457 (G3DSA:3.60.40.GENE3D); IPR032675 (G3DSA:3.80.10.GENE3D); IPR032675 (G3DSA:3.80.10.GENE3D); IPR001932 (PFAM); IPR001611 (PFAM); IPR001849 (PFAM); IPR011993 (G3DSA:2.30.29.GENE3D); IPR001611 (PFAM); IPR032675 (G3DSA:3.80.10.GENE3D); PTHR48051 (PANTHER); IPR001611 (PROSITE_PROFILES); IPR001611 (PROSITE_PROFILES); IPR001849 (PROSITE_PROFILES); IPR001932 (PROSITE_PROFILES); IPR001611 (PROSI…
TRINITY_DN9335_c0_g1_i6	surfeit locus protein 4 homolog	4.64033e-54	57.19	no IPS match	IPR002995 (PFAM); IPR045214 (PANTHER); IPR002995 (PROSITE_PATTERNS)
TRINITY_DN74743_c0_g2_i1	argininosuccinate lyase, chloroplastic	3.96617e-57	52.36	IPR009049 (CDD)	IPR000362 (PRINTS); PR00145 (PRINTS); G3DSA:1.10.40.30 (GENE3D); IPR022761 (PFAM); IPR024083 (G3DSA:1.10.275.GENE3D); G3DSA:1.20.200.10 (GENE3D); IPR009049 (TIGRFAM); IPR009049 (PANTHER); IPR020557 (PROSITE_PATTERNS); IPR009049 (HAMAP); IPR009049 (CDD); IPR008948 (SUPERFAMILY)
TRINITY_DN8290_c0_g1_i2	E3 ubiquitin-protein ligase UPL6	2.42171e-116	55.31	IPR000569 (CDD)	G3DSA:3.30.2160.10 (GENE3D); G3DSA:3.90.1750.10 (GENE3D); G3DSA:3.30.2410.10 (GENE3D); IPR000569 (PFAM); IPR044611 (PANTHER); IPR000048 (PROSITE_PROFILES); IPR000569 (PROSITE_PROFILES); IPR000569 (CDD); IPR035983 (SUPERFAMILY)
TRINITY_DN3484_c0_g1_i5	transcription initiation factor TFIID subunit 1 isoform X1	0	80.68	cd04369 (CDD)	IPR001487 (PRINTS); IPR041670 (PFAM); IPR022591 (PFAM); IPR036427 (G3DSA:1.20.920.GENE3D); IPR001487 (PFAM); IPR040240 (PANTHER); IPR018359 (PROSITE_PATTERNS); IPR001487 (PROSITE_PROFILES); cd04369 (CDD); IPR036427 (SUPERFAMILY)
TRINITY_DN20378_c0_g1_i16	serine/threonine-protein kinase HT1	2.79874e-20	50.07	no IPS match	IPR016045 (PRINTS); IPR001245 (PRINTS); IPR016251 (PRINTS); IPR041046 (PFAM); IPR041381 (PFAM); G3DSA:1.10.510.10 (GENE3D); G3DSA:3.30.200.20 (GENE3D); G3DSA:3.30.200.20 (GENE3D); IPR001245 (PFAM); IPR041155 (PFAM); PTHR45807 (PANTHER); IPR017441 (PROSITE_PATTERNS); IPR000299 (PROSITE_PROFILES); IPR000719 (PROSITE_PROFILES); IPR000719 (PROSITE_PROFILES); IPR019748 (CDD); cd05076 (CDD); IPR036860 …
TRINITY_DN13133_c0_g1_i5	serine/threonine-protein phosphatase 4 regulatory subunit 3B-like isoform X1	1.52902e-153	56.82	no IPS match	IPR006887 (PFAM); IPR011993 (G3DSA:2.30.29.GENE3D); PTHR23318 (PANTHER); SSF50729 (SUPERFAMILY); IPR016024 (SUPERFAMILY)
TRINITY_DN38648_c0_g7_i1	adrenodoxin-like protein 2, mitochondrial	6.1563e-17	56.8	no IPS match	no IPS match
TRINITY_DN10266_c3_g1_i14	centrosomal protein of 104 kDa-like	8.71092e-57	52.6	no IPS match	IPR013083 (G3DSA:3.30.40.GENE3D); IPR011989 (G3DSA:1.25.10.GENE3D); PTHR13371 (PANTHER); IPR016024 (SUPERFAMILY); IPR008979 (SUPERFAMILY)
TRINITY_DN17933_c0_g1_i1	---NA---			no IPS match	IPR011989 (G3DSA:1.25.10.GENE3D); IPR032675 (G3DSA:3.80.10.GENE3D); PTHR12904 (PANTHER); IPR001611 (PROSITE_PROFILES); SSF52047 (SUPERFAMILY); IPR016024 (SUPERFAMILY)
TRINITY_DN11148_c0_g1_i4	serine/threonine-protein kinase tricorner-like isoform X2	7.45429e-84	65.19	no IPS match	IPR017892 (PFAM); IPR000719 (PFAM); G3DSA:1.10.510.10 (GENE3D); PTHR24356 (PANTHER); IPR008271 (PROSITE_PATTERNS); IPR000719 (PROSITE_PROFILES); IPR000961 (PROSITE_PROFILES); IPR011009 (SUPERFAMILY)
TRINITY_DN27587_c1_g2_i3	translation factor GUF1 homolog, chloroplastic	0	77.91	cd01890 (CDD); cd03699 (CDD); IPR035654 (CDD); cd16260 (CDD)	no IPS match
TRINITY_DN6571_c0_g2_i1	serine/threonine-protein kinase STY46-like isoform X2	5.51462e-50	57.45	IPR035837 (CDD); cd11850 (CDD); cd05052 (CDD)	IPR001245 (PRINTS); IPR000980 (PRINTS); G3DSA:1.20.120.330 (GENE3D); IPR036860 (G3DSA:3.30.505.GENE3D); IPR000980 (PFAM); G3DSA:2.30.30.40 (GENE3D); IPR001452 (PFAM); IPR001245 (PFAM); G3DSA:1.10.510.10 (GENE3D); G3DSA:3.30.200.20 (GENE3D); IPR015015 (PFAM); PTHR24418 (PANTHER); IPR017441 (PROSITE_PATTERNS); IPR008266 (PROSITE_PATTERNS); IPR001452 (PROSITE_PROFILES); IPR000980 (PROSITE_PROFILES);…
TRINITY_DN99418_c0_g1_i1	NAD-dependent protein deacylase SRT2 isoform X2	2.04173e-47	50.21	cd14797 (CDD)	no IPS match
TRINITY_DN3900_c0_g1_i1	YTH domain-containing family protein 2 isoform X2	2.42007e-59	70.54	no IPS match	IPR007275 (PFAM); G3DSA:3.10.590.10 (GENE3D); IPR045168 (PANTHER); IPR007275 (PROSITE_PROFILES); SSF81995 (SUPERFAMILY)
TRINITY_DN831_c1_g1_i2	PREDICTED: uncharacterized protein LOC109242658 isoform X2	1.16075e-10	41.15	no IPS match	IPR011989 (G3DSA:1.25.10.GENE3D); PTHR12444 (PANTHER); IPR016024 (SUPERFAMILY)
TRINITY_DN780_c0_g2_i2	protein SCO1 homolog 1, mitochondrial	5.92518e-52	62.59	no IPS match	IPR009378 (PFAM); IPR031737 (PFAM); IPR031719 (PFAM); IPR031739 (PANTHER)
TRINITY_DN58718_c1_g2_i1	ribulose-phosphate 3-epimerase, chloroplastic	4.71284e-69	67.6	cd16917 (CDD)	G3DSA:1.20.5.1930 (GENE3D); IPR011712 (PFAM); IPR036890 (G3DSA:3.30.565.GENE3D); PTHR24421 (PANTHER); IPR005467 (PROSITE_PROFILES); IPR003660 (PROSITE_PROFILES); cd16917 (CDD); IPR036890 (SUPERFAMILY)
TRINITY_DN1484_c0_g1_i11	---NA---			no IPS match	IPR009738 (PFAM); IPR033184 (PANTHER)
TRINITY_DN2690_c0_g1_i13	myb-like protein I	1.67551e-09	43.07	no IPS match	IPR013256 (PFAM); PTHR22691 (PANTHER)
TRINITY_DN8485_c0_g1_i10	RHO GTPase-activating protein RGD1-like	1.04952e-16	48.93	IPR035648 (CDD); cd04383 (CDD); cd07682 (CDD)	IPR001452 (PFAM); IPR000198 (PFAM); IPR027267 (G3DSA:1.20.1270.GENE3D); IPR001060 (PFAM); G3DSA:2.30.30.40 (GENE3D); IPR008936 (G3DSA:1.10.555.GENE3D); PTHR14166 (PANTHER); IPR001452 (PROSITE_PROFILES); IPR000198 (PROSITE_PROFILES); IPR031160 (PROSITE_PROFILES); IPR035648 (CDD); cd04383 (CDD); cd07682 (CDD); IPR036028 (SUPERFAMILY); IPR027267 (SUPERFAMILY); IPR008936 (SUPERFAMILY)
TRINITY_DN3937_c0_g1_i5	mannosyl-oligosaccharide glucosidase GCS1	0	88.74	no IPS match	IPR012341 (G3DSA:1.50.10.GENE3D); IPR031631 (PFAM); IPR038518 (G3DSA:2.70.98.GENE3D); IPR031335 (PFAM); IPR004888 (PANTHER); IPR008928 (SUPERFAMILY)
TRINITY_DN84395_c0_g6_i1	uncharacterized protein LOC112274722	2.21021e-16	46.83	cd03398 (CDD)	IPR028994 (G3DSA:2.130.10.GENE3D); IPR011519 (PFAM); IPR013517 (PFAM); PTHR16026 (PANTHER); PS51257 (PROSITE_PROFILES); IPR028994 (SUPERFAMILY); IPR028994 (SUPERFAMILY); IPR028994 (SUPERFAMILY)
TRINITY_DN69177_c0_g9_i1	uncharacterized protein LOC112417802, partial	6.7255e-78	62.8	cd01129 (CDD)	no IPS match
TRINITY_DN14964_c0_g1_i1	myosin-15-like isoform X1	4.24235e-80	51.81	no IPS match	IPR001609 (PRINTS); G3DSA:1.20.5.190 (GENE3D); G3DSA:1.20.120.720 (GENE3D); G3DSA:1.20.58.530 (GENE3D); G3DSA:1.20.5.4820 (GENE3D); IPR001609 (PFAM); IPR036961 (G3DSA:3.40.850.GENE3D); PTHR13140 (PANTHER); IPR000048 (PROSITE_PROFILES); IPR001609 (PROSITE_PROFILES); IPR027417 (SUPERFAMILY)
TRINITY_DN23915_c0_g1_i8	thymidine kinase-like	2.87342e-20	66.84	no IPS match	IPR001267 (PFAM); G3DSA:3.30.60.20 (GENE3D); IPR027417 (G3DSA:3.40.50.GENE3D); IPR001267 (PANTHER); IPR020633 (PROSITE_PATTERNS); IPR027417 (SUPERFAMILY); SSF57716 (SUPERFAMILY)
TRINITY_DN2115_c0_g1_i11	---NA---			cd14277 (CDD)	G3DSA:1.10.8.10 (GENE3D); IPR022166 (PFAM); PTHR16308 (PANTHER); IPR015940 (PROSITE_PROFILES); cd14277 (CDD); IPR009060 (SUPERFAMILY)
TRINITY_DN5650_c0_g1_i14	ADP-ribosylation factor GTPase-activating protein AGD2	6.71783e-22	47.76	IPR037858 (CDD); cd17226 (CDD); cd09490 (CDD); cd13254 (CDD); cd13259 (CDD); cd13253 (CDD); cd13256 (CDD); cd08837 (CDD)	IPR001164 (PRINTS); IPR001849 (PFAM); IPR013761 (G3DSA:1.10.150.GENE3D); IPR001660 (PFAM); IPR011993 (G3DSA:2.30.29.GENE3D); IPR011993 (G3DSA:2.30.29.GENE3D); IPR038508 (G3DSA:1.10.220.GENE3D); G3DSA:3.10.20.90 (GENE3D); IPR008936 (G3DSA:1.10.555.GENE3D); IPR000198 (PFAM); IPR011993 (G3DSA:2.30.29.GENE3D); IPR000159 (PFAM); IPR011993 (G3DSA:2.30.29.GENE3D); IPR001164 (PFAM); PTHR45899 (PANTHER); …
TRINITY_DN20202_c0_g5_i1	uncharacterized protein LOC107409321	1.64549e-38	61.77	no IPS match	IPR025375 (PFAM)
TRINITY_DN38897_c0_g1_i10	cuticle collagen 2C-like isoform X1	3.62437e-22	43.3	no IPS match	PR00453 (PRINTS); IPR036465 (G3DSA:3.40.50.GENE3D); IPR036465 (G3DSA:3.40.50.GENE3D); IPR002035 (PFAM); IPR008160 (PFAM); PTHR22588 (PANTHER); IPR002035 (PROSITE_PROFILES); IPR002035 (PROSITE_PROFILES); IPR002035 (PROSITE_PROFILES); IPR002035 (PROSITE_PROFILES); IPR002035 (PROSITE_PROFILES); IPR002035 (PROSITE_PROFILES); IPR002035 (PROSITE_PROFILES); IPR002035 (PROSITE_PROFILES); IPR002035 (PROSI…
TRINITY_DN164_c0_g1_i1	cyclase-associated protein 1-like	4.39092e-81	55.17	no IPS match	IPR036222 (G3DSA:1.25.40.GENE3D); IPR016098 (G3DSA:2.160.20.GENE3D); IPR013992 (PFAM); IPR013912 (PFAM); IPR001837 (PANTHER); IPR018106 (PROSITE_PATTERNS); IPR028417 (PROSITE_PATTERNS); IPR017901 (PROSITE_PROFILES); IPR036222 (SUPERFAMILY); IPR036223 (SUPERFAMILY)
TRINITY_DN24056_c1_g1_i1	cryptochrome-1 isoform X2	8.45974e-144	56.47	no IPS match	IPR004089 (PFAM); G3DSA:1.10.287.950 (GENE3D); IPR033462 (PFAM); IPR003660 (PFAM); G3DSA:6.10.340.10 (GENE3D); PTHR32089 (PANTHER); IPR003660 (PROSITE_PROFILES); IPR004089 (PROSITE_PROFILES); cd06225 (CDD); SSF58104 (SUPERFAMILY); IPR029151 (SUPERFAMILY)
TRINITY_DN45310_c0_g1_i7	lysine-specific demethylase JMJ25-like	5.85497e-63	54.71	no IPS match	IPR045109 (PANTHER)
TRINITY_DN2659_c0_g1_i2	protein GPR107	1.47581e-79	59.81	no IPS match	IPR009637 (PFAM); IPR009637 (PANTHER)
TRINITY_DN2469_c3_g1_i4	probable serine/threonine-protein kinase DDB_G0280111 isoform X1	1.1482e-65	59.84	cd14037 (CDD)	G3DSA:1.10.510.10 (GENE3D); IPR028182 (PFAM); IPR000719 (PFAM); PTHR47907 (PANTHER); IPR008271 (PROSITE_PATTERNS); IPR000719 (PROSITE_PROFILES); cd14037 (CDD); IPR011009 (SUPERFAMILY)
TRINITY_DN2961_c0_g1_i8	C2 and GRAM domain-containing protein At1g03370	2.64835e-09	50.72	cd08682 (CDD)	G3DSA:1.20.5.2440 (GENE3D); IPR000008 (PFAM); IPR035892 (G3DSA:2.60.40.GENE3D); IPR019018 (PFAM); IPR037789 (PANTHER); IPR019018 (PROSITE_PROFILES); IPR000008 (PROSITE_PROFILES); cd08682 (CDD); IPR035892 (SUPERFAMILY); IPR037245 (SUPERFAMILY)
TRINITY_DN13615_c0_g2_i3	AB hydrolase superfamily protein B1A11.02-like	5.84652e-35	46.76	IPR003607 (CDD)	no IPS match
TRINITY_DN4616_c0_g1_i6	ubiquitin carboxyl-terminal hydrolase 9-like isoform X1	3.45582e-106	57.72	cd06463 (CDD); cd06466 (CDD); cd02674 (CDD)	IPR007052 (PFAM); IPR008978 (G3DSA:2.60.40.GENE3D); PF16602 (PFAM); IPR002893 (PFAM); G3DSA:3.90.70.10 (GENE3D); IPR001394 (PFAM); IPR008978 (G3DSA:2.60.40.GENE3D); G3DSA:6.10.140.2220 (GENE3D); G3DSA:3.90.70.10 (GENE3D); PTHR21646 (PANTHER); IPR018200 (PROSITE_PATTERNS); IPR002893 (PROSITE_PATTERNS); IPR018200 (PROSITE_PATTERNS); IPR007052 (PROSITE_PROFILES); IPR002893 (PROSITE_PROFILES); IPR007…
TRINITY_DN23457_c0_g1_i6	---NA---			no IPS match	IPR035423 (PFAM); G3DSA:3.40.390.80 (GENE3D); IPR042279 (G3DSA:1.10.390.GENE3D); IPR031161 (PFAM); PTHR15730 (PANTHER); IPR031161 (PROSITE_PROFILES); IPR029062 (SUPERFAMILY)
TRINITY_DN8784_c0_g1_i3	---NA---			IPR041886 (CDD)	IPR000418 (PRINTS); IPR016311 (PIRSF); IPR036388 (G3DSA:1.10.10.GENE3D); IPR013761 (G3DSA:1.10.150.GENE3D); IPR045688 (PFAM); IPR000418 (PFAM); IPR003118 (PFAM); IPR046328 (PANTHER); IPR000418 (PROSITE_PATTERNS); IPR000418 (PROSITE_PATTERNS); IPR000418 (PROSITE_PROFILES); IPR003118 (PROSITE_PROFILES); IPR041886 (CDD); IPR013761 (SUPERFAMILY); IPR036390 (SUPERFAMILY)
TRINITY_DN9307_c0_g1_i13	protein CHROMATIN REMODELING 5	0	90.52	cd18793 (CDD)	IPR027417 (G3DSA:3.40.50.GENE3D); IPR001650 (PFAM); IPR025260 (PFAM); G3DSA:1.10.10.60 (GENE3D); PTHR45623 (PANTHER); IPR001650 (PROSITE_PROFILES); cd18793 (CDD); IPR027417 (SUPERFAMILY)
TRINITY_DN18214_c0_g1_i1	guanine nucleotide exchange factor SPIKE 1-like isoform X1	1.41674e-44	41.07	cd12051 (CDD); cd11708 (CDD)	IPR032376 (PFAM); IPR043162 (G3DSA:1.20.58.GENE3D); IPR042455 (G3DSA:1.20.1270.GENE3D); IPR046773 (PFAM); IPR001452 (PFAM); IPR043161 (G3DSA:1.25.40.GENE3D); IPR046770 (PFAM); IPR035892 (G3DSA:2.60.40.GENE3D); IPR027007 (PFAM); IPR046769 (PFAM); G3DSA:2.30.30.40 (GENE3D); IPR026791 (PANTHER); IPR001452 (PROSITE_PROFILES); IPR027007 (PROSITE_PROFILES); IPR027357 (PROSITE_PROFILES); cd12051 (CDD); …
TRINITY_DN11153_c0_g7_i1	citrate synthase 3, peroxisomal	9.20815e-65	50.76	cd03293 (CDD)	IPR014085 (TIGRFAM); IPR023631 (PFAM); IPR036928 (G3DSA:3.90.1300.GENE3D); G3DSA:1.20.58.1700 (GENE3D); IPR000120 (PANTHER); IPR036928 (SUPERFAMILY)
TRINITY_DN1840_c0_g2_i6	uncharacterized protein LOC112284485 isoform X4	7.46001e-24	45.39	IPR001005 (CDD)	G3DSA:1.10.10.60 (GENE3D); IPR001005 (PFAM); IPR031557 (PFAM); G3DSA:1.20.5.430 (GENE3D); G3DSA:1.20.58.1880 (GENE3D); PTHR13992 (PANTHER); IPR001005 (PROSITE_PROFILES); IPR017884 (PROSITE_PROFILES); IPR017884 (PROSITE_PROFILES); IPR017930 (PROSITE_PROFILES); IPR001005 (CDD); IPR009057 (SUPERFAMILY); IPR009057 (SUPERFAMILY)
TRINITY_DN5711_c0_g1_i6	importin subunit alpha-1-like isoform X2	6.11327e-174	68.8	no IPS match	IPR011989 (G3DSA:1.25.10.GENE3D); IPR000225 (PFAM); IPR036975 (G3DSA:1.20.5.GENE3D); IPR002652 (PFAM); IPR032413 (PFAM); PTHR23316 (PANTHER); IPR002652 (PROSITE_PROFILES); IPR000225 (PROSITE_PROFILES); IPR000225 (PROSITE_PROFILES); IPR000225 (PROSITE_PROFILES); IPR016024 (SUPERFAMILY)
TRINITY_DN21033_c0_g1_i4	protein SPIRRIG	3.38867e-150	53.56	IPR023362 (CDD); IPR000409 (CDD)	IPR011993 (G3DSA:2.30.29.GENE3D); IPR023362 (PFAM); IPR015943 (G3DSA:2.130.10.GENE3D); IPR000409 (PFAM); IPR011989 (G3DSA:1.25.10.GENE3D); IPR036372 (G3DSA:1.10.1540.GENE3D); IPR001680 (PFAM); PTHR46108 (PANTHER); IPR019775 (PROSITE_PATTERNS); IPR000409 (PROSITE_PROFILES); IPR001680 (PROSITE_PROFILES); PS50294 (PROSITE_PROFILES); IPR001680 (PROSITE_PROFILES); IPR023362 (PROSITE_PROFILES); IPR0004…
TRINITY_DN2782_c0_g2_i5	ribosomal RNA-processing protein 1 homolog	4.12373e-36	54.93	no IPS match	IPR010301 (PFAM); IPR010301 (PANTHER)
TRINITY_DN12872_c0_g1_i5	mediator of RNA polymerase II transcription subunit	9.12087e-13	40.53	no IPS match	IPR021629 (PFAM); IPR021629 (PANTHER)
TRINITY_DN29259_c0_g2_i1	uncharacterized protein LOC8271997	5.84123e-33	60.21	cd07989 (CDD)	IPR012683 (TIGRFAM); IPR012683 (PFAM)
TRINITY_DN4318_c0_g1_i1	---NA---			IPR037304 (CDD); cd16640 (CDD)	IPR013083 (G3DSA:3.30.40.GENE3D); IPR012227 (PIRSF); IPR001293 (PFAM); IPR013083 (G3DSA:3.30.40.GENE3D); IPR008974 (G3DSA:2.60.210.GENE3D); PTHR10131 (PANTHER); IPR017907 (PROSITE_PATTERNS); IPR001841 (PROSITE_PROFILES); IPR002083 (PROSITE_PROFILES); IPR001293 (PROSITE_PROFILES); IPR001293 (PROSITE_PROFILES); IPR037304 (CDD); cd16640 (CDD); SSF57953 (SUPERFAMILY); SSF49599 (SUPERFAMILY); SSF49599…
TRINITY_DN24884_c0_g1_i2	delta-aminolevulinic acid dehydratase, chloroplastic	4.11295e-97	65.53	no IPS match	no IPS match
TRINITY_DN15830_c0_g1_i3	uncharacterized protein LOC18048571 isoform X3	0	83.39	no IPS match	G3DSA:1.10.1410.10 (GENE3D); PTHR45979 (PANTHER); SSF81631 (SUPERFAMILY)
TRINITY_DN2684_c0_g1_i6	gamma-tubulin complex component 4	3.74049e-110	51.46	no IPS match	PTHR15321 (PANTHER)
TRINITY_DN17983_c0_g2_i4	elongation factor G-2, chloroplastic	0	79.76	cd02440 (CDD)	no IPS match
TRINITY_DN2442_c0_g1_i5	cuticle collagen 2C-like isoform X1	3.08324e-24	47.09	no IPS match	IPR001073 (PRINTS); IPR008160 (PFAM); IPR008983 (G3DSA:2.60.120.GENE3D); IPR001073 (PFAM); PTHR24023 (PANTHER); IPR001073 (PROSITE_PROFILES); IPR008983 (SUPERFAMILY)
TRINITY_DN10703_c0_g2_i1	succinate--hydroxymethylglutarate CoA-transferase-like	1.23311e-67	58.86	no IPS match	IPR023606 (G3DSA:3.40.50.GENE3D); IPR044855 (G3DSA:3.30.1540.GENE3D); IPR003673 (PFAM); PTHR48228 (PANTHER); IPR023606 (SUPERFAMILY)
TRINITY_DN9214_c0_g1_i2	2-hydroxyacyl-CoA lyase	6.58212e-140	62.42	cd07035 (CDD); cd02004 (CDD)	no IPS match
TRINITY_DN1410_c4_g1_i4	flavin-containing monooxygenase FMO GS-OX5-like	7.77786e-44	45.13	no IPS match	IPR000960 (PRINTS); IPR002257 (PRINTS); IPR036188 (G3DSA:3.50.50.GENE3D); IPR020946 (PFAM); IPR000960 (PIRSF); IPR036188 (G3DSA:3.50.50.GENE3D); PTHR23023 (PANTHER); IPR036188 (SUPERFAMILY); IPR036188 (SUPERFAMILY)
TRINITY_DN38176_c0_g2_i1	dehydrodolichyl diphosphate synthase 2 isoform X3	7.2206e-66	66.56	IPR001441 (CDD)	IPR010827 (PFAM); G3DSA:3.10.20.310 (GENE3D); G3DSA:3.10.20.310 (GENE3D); IPR023707 (PIRSF); G3DSA:3.10.20.310 (GENE3D); G3DSA:3.10.20.310 (GENE3D); G3DSA:2.40.160.50 (GENE3D); G3DSA:3.10.20.310 (GENE3D); IPR039910 (PANTHER); IPR034746 (PROSITE_PROFILES)
TRINITY_DN12474_c0_g1_i1	---NA---			cd02896 (CDD); IPR035815 (CDD); IPR000020 (CDD)	IPR001840 (PRINTS); IPR040839 (PFAM); IPR008993 (G3DSA:2.40.50.GENE3D); IPR009048 (PFAM); IPR036595 (G3DSA:2.60.40.GENE3D); IPR013783 (G3DSA:2.60.40.GENE3D); IPR013783 (G3DSA:2.60.40.GENE3D); G3DSA:1.50.10.20 (GENE3D); IPR001599 (PFAM); IPR018933 (PFAM); G3DSA:2.20.130.20 (GENE3D); IPR000020 (PFAM); IPR041555 (PFAM); G3DSA:2.60.120.1540 (GENE3D); IPR011626 (PFAM); G3DSA:6.20.50.160 (GENE3D); IPR0…
TRINITY_DN12616_c0_g5_i3	glucose-6-phosphate 1-dehydrogenase, chloroplastic	3.87717e-152	57.97	no IPS match	no IPS match
TRINITY_DN970_c0_g1_i3	transcriptional regulatory protein SIN3-like	4.222e-126	49.46	no IPS match	IPR031693 (PFAM); IPR036600 (G3DSA:1.20.1160.GENE3D); IPR036600 (G3DSA:1.20.1160.GENE3D); IPR036600 (G3DSA:1.20.1160.GENE3D); IPR003822 (PFAM); IPR013194 (PFAM); IPR039774 (PANTHER); IPR003822 (PROSITE_PROFILES); IPR003822 (PROSITE_PROFILES); IPR003822 (PROSITE_PROFILES); IPR036600 (SUPERFAMILY); IPR036600 (SUPERFAMILY); IPR036600 (SUPERFAMILY)
TRINITY_DN13462_c0_g1_i1	---NA---			no IPS match	PTHR22972 (PANTHER)
TRINITY_DN38870_c0_g1_i1	GTP binding protein TypA	0	70.5	cd16263 (CDD); cd01891 (CDD); cd03691 (CDD); IPR035651 (CDD)	IPR000795 (PRINTS); G3DSA:3.30.70.870 (GENE3D); IPR004161 (PFAM); G3DSA:3.30.70.240 (GENE3D); IPR005225 (TIGRFAM); IPR000795 (PFAM); G3DSA:2.40.30.10 (GENE3D); IPR000640 (PFAM); IPR042116 (G3DSA:2.40.50.GENE3D); IPR006298 (TIGRFAM); IPR027417 (G3DSA:3.40.50.GENE3D); PTHR42908 (PANTHER); IPR031157 (PROSITE_PATTERNS); IPR000795 (PROSITE_PROFILES); IPR006298 (HAMAP); cd16263 (CDD); cd03691 (CDD); IP…
TRINITY_DN3900_c1_g1_i5	---NA---			IPR035781 (CDD)	IPR043136 (G3DSA:2.60.120.GENE3D); IPR043366 (PANTHER); IPR035781 (CDD); IPR016024 (SUPERFAMILY)
TRINITY_DN46644_c0_g5_i1	DNA gyrase subunit B, chloroplastic/mitochondrial-like	2.76657e-166	65.74	cd00822 (CDD); cd16928 (CDD); IPR034160 (CDD)	PR00418 (PRINTS); IPR000565 (PRINTS); IPR041423 (PFAM); IPR036890 (G3DSA:3.30.565.GENE3D); IPR011557 (TIGRFAM); IPR002288 (PFAM); IPR013759 (G3DSA:3.40.50.GENE3D); IPR006171 (PFAM); IPR014721 (G3DSA:3.30.230.GENE3D); IPR003594 (PFAM); IPR013506 (PFAM); IPR013759 (G3DSA:3.40.50.GENE3D); PTHR45866 (PANTHER); IPR018522 (PROSITE_PATTERNS); IPR006171 (PROSITE_PROFILES); IPR011557 (HAMAP); cd00822 (CDD…
TRINITY_DN9789_c0_g2_i3	---NA---			no IPS match	IPR009688 (PFAM); IPR045866 (PANTHER)
TRINITY_DN29968_c0_g1_i8	non-lysosomal glucosylceramidase-like isoform X3	0	56.46	no IPS match	IPR024462 (PFAM); IPR012341 (G3DSA:1.50.10.GENE3D); IPR014551 (PIRSF); IPR006775 (PFAM); PTHR12654 (PANTHER); IPR008928 (SUPERFAMILY)
TRINITY_DN4019_c1_g1_i2	ATPase family AAA domain-containing protein At1g05910 isoform X1	0	62.16	cd00009 (CDD); cd05528 (CDD)	IPR001487 (PRINTS); IPR001487 (PFAM); IPR027417 (G3DSA:3.40.50.GENE3D); IPR036427 (G3DSA:1.20.920.GENE3D); IPR003959 (PFAM); IPR027417 (G3DSA:3.40.50.GENE3D); G3DSA:1.10.8.60 (GENE3D); IPR041569 (PFAM); IPR045199 (PANTHER); IPR003960 (PROSITE_PATTERNS); IPR001487 (PROSITE_PROFILES); cd00009 (CDD); cd05528 (CDD); IPR027417 (SUPERFAMILY); IPR036427 (SUPERFAMILY); IPR027417 (SUPERFAMILY)
TRINITY_DN1477_c0_g1_i18	---NA---			no IPS match	PF06664 (PFAM); IPR040416 (PANTHER)
TRINITY_DN22095_c0_g1_i9	---NA---			no IPS match	IPR003452 (PIRSF); IPR003452 (PFAM); IPR009079 (G3DSA:1.20.1250.GENE3D); IPR003452 (PANTHER); IPR009079 (SUPERFAMILY)
TRINITY_DN25846_c0_g1_i7	protein FORGETTER 1	1.5173e-39	48.37	no IPS match	no IPS match
TRINITY_DN5953_c0_g1_i1	---NA---			no IPS match	IPR001073 (PFAM); IPR008983 (G3DSA:2.60.120.GENE3D); IPR008160 (PFAM); PTHR15427 (PANTHER); IPR001073 (PROSITE_PROFILES); IPR008983 (SUPERFAMILY)
TRINITY_DN14310_c0_g5_i2	cysteine synthase 1-like	2.0076e-155	64.74	no IPS match	PTHR13484 (PANTHER)
TRINITY_DN22529_c0_g1_i19	protein-tyrosine-phosphatase PTP1-like	1.16303e-41	55.3	IPR003961 (CDD); cd14636 (CDD); IPR000998 (CDD); IPR003961 (CDD)	IPR000998 (PRINTS); IPR000242 (PRINTS); IPR013783 (G3DSA:2.60.40.GENE3D); IPR000998 (PFAM); IPR029021 (G3DSA:3.90.190.GENE3D); IPR000242 (PFAM); G3DSA:2.60.120.200 (GENE3D); IPR003961 (PFAM); IPR029021 (G3DSA:3.90.190.GENE3D); IPR013783 (G3DSA:2.60.40.GENE3D); IPR013783 (G3DSA:2.60.40.GENE3D); IPR013098 (PFAM); IPR013783 (G3DSA:2.60.40.GENE3D); PTHR24051 (PANTHER); IPR016130 (PROSITE_PATTERNS); I…
TRINITY_DN3118_c0_g1_i3	zinc finger transcription factor YY1	2.16015e-07	44.91	no IPS match	G3DSA:3.30.160.60 (GENE3D); G3DSA:3.30.160.60 (GENE3D); G3DSA:3.30.160.60 (GENE3D); IPR013087 (PFAM); PTHR15507 (PANTHER); IPR013087 (PROSITE_PATTERNS); IPR013087 (PROSITE_PATTERNS); IPR013087 (PROSITE_PATTERNS); IPR013087 (PROSITE_PATTERNS); IPR013087 (PROSITE_PATTERNS); IPR013087 (PROSITE_PATTERNS); IPR013087 (PROSITE_PATTERNS); IPR013087 (PROSITE_PATTERNS); IPR013087 (PROSITE_PATTERNS); IPR013…
TRINITY_DN31003_c0_g1_i1	pyruvate kinase, cytosolic isozyme	2.07046e-89	60.48	no IPS match	IPR023163 (PFAM); IPR036810 (G3DSA:1.10.3340.GENE3D); IPR036810 (SUPERFAMILY)
TRINITY_DN30235_c0_g2_i2	uncharacterized protein LOC107408022	5.78422e-79	58.49	cd02754 (CDD); IPR041957 (CDD)	IPR010051 (TIGRFAM); PIRSF036643 (PIRSF); IPR006963 (PFAM); IPR006657 (PFAM); G3DSA:3.40.228.10 (GENE3D); G3DSA:2.40.40.20 (GENE3D); G3DSA:3.30.200.210 (GENE3D); IPR006656 (PFAM); G3DSA:3.40.50.740 (GENE3D); PTHR43105 (PANTHER); IPR027467 (PROSITE_PATTERNS); IPR006963 (PROSITE_PROFILES); IPR006311 (PROSITE_PROFILES); IPR010051 (HAMAP); cd02754 (CDD); IPR041957 (CDD); IPR009010 (SUPERFAMILY); SSF5…
TRINITY_DN7627_c1_g2_i2	3-isopropylmalate dehydrogenase, chloroplastic-like	2.33517e-56	54.77	no IPS match	IPR033479 (PFAM); IPR036890 (G3DSA:3.30.565.GENE3D); G3DSA:3.30.450.20 (GENE3D); IPR011102 (PFAM); G3DSA:3.30.450.20 (GENE3D); PTHR41523 (PANTHER); cd18773 (CDD); cd12915 (CDD)
TRINITY_DN11961_c0_g1_i5	rho-type GTPase-activating protein 1-like	8.9924e-16	50.09	cd04391 (CDD)	IPR000198 (PFAM); IPR008936 (G3DSA:1.10.555.GENE3D); PTHR14963 (PANTHER); IPR000198 (PROSITE_PROFILES); cd04391 (CDD); IPR008936 (SUPERFAMILY)
TRINITY_DN9523_c0_g1_i19	---NA---			cd02896 (CDD); IPR000020 (CDD)	G3DSA:2.60.40.1930 (GENE3D); G3DSA:1.20.91.20 (GENE3D); G3DSA:1.50.10.20 (GENE3D); G3DSA:2.60.120.1540 (GENE3D); G3DSA:2.60.40.1930 (GENE3D); IPR040839 (PFAM); IPR041555 (PFAM); IPR013783 (G3DSA:2.60.40.GENE3D); G3DSA:2.60.40.1930 (GENE3D); IPR013783 (G3DSA:2.60.40.GENE3D); IPR000020 (PFAM); IPR036595 (G3DSA:2.60.40.GENE3D); IPR001599 (PFAM); IPR011625 (PFAM); G3DSA:2.20.130.20 (GENE3D); G3DSA:6.…
TRINITY_DN7293_c1_g2_i1	probable protein phosphatase 2C 59	1.28069e-53	58.41	IPR001932 (CDD)	IPR036457 (G3DSA:3.60.40.GENE3D); IPR001932 (PFAM); PTHR47992 (PANTHER); IPR000222 (PROSITE_PATTERNS); IPR001932 (PROSITE_PROFILES); IPR001932 (CDD); IPR036457 (SUPERFAMILY)
TRINITY_DN2060_c1_g1_i1	polyadenylate-binding protein 2	1.63652e-74	95.89	cd12306 (CDD)	no IPS match
TRINITY_DN30165_c0_g1_i10	insertion sequence IS5376 putative ATP-binding protein-like	6.14563e-120	75.01	cd00680 (CDD); cd03469 (CDD)	IPR000531 (PFAM); IPR012910 (PFAM); IPR036942 (G3DSA:2.40.170.GENE3D); IPR039426 (PANTHER); SSF56935 (SUPERFAMILY)
TRINITY_DN18288_c1_g1_i7	transcription initiation factor TFIID subunit 2	6.77251e-93	49.76	cd09839 (CDD)	IPR027268 (G3DSA:1.10.390.GENE3D); IPR042097 (G3DSA:2.60.40.GENE3D); IPR037813 (PANTHER); cd09839 (CDD); SSF55486 (SUPERFAMILY); IPR042097 (SUPERFAMILY); IPR016024 (SUPERFAMILY)
TRINITY_DN8200_c0_g2_i4	jmjC domain-containing histone demethylation protein 1-like	1.58753e-62	52.64	cd15642 (CDD)	IPR041070 (PFAM); IPR019787 (PFAM); G3DSA:1.20.58.1360 (GENE3D); G3DSA:2.60.120.650 (GENE3D); IPR003347 (PFAM); PTHR23123 (PANTHER); IPR019786 (PROSITE_PATTERNS); IPR003347 (PROSITE_PROFILES); IPR019787 (PROSITE_PROFILES); cd15642 (CDD); SSF51197 (SUPERFAMILY); IPR011011 (SUPERFAMILY)
TRINITY_DN8071_c0_g1_i8	E3 ubiquitin-protein ligase highwire-like isoform X1	1.32317e-59	55.77	cd16463 (CDD); cd19799 (CDD)	IPR004939 (PFAM); IPR001841 (PFAM); IPR012983 (PFAM); IPR013083 (G3DSA:3.30.40.GENE3D); G3DSA:2.60.120.260 (GENE3D); IPR017868 (PFAM); IPR013783 (G3DSA:2.60.40.GENE3D); IPR003646 (PFAM); IPR038648 (G3DSA:2.60.120.GENE3D); PTHR45943 (PANTHER); IPR017868 (PROSITE_PROFILES); IPR001841 (PROSITE_PROFILES); IPR004939 (PROSITE_PROFILES); cd16463 (CDD); cd19799 (CDD); SSF57850 (SUPERFAMILY); IPR014756 (S…
TRINITY_DN32646_c0_g1_i1	glutamine--fructose-6-phosphate aminotransferase [isomerizing] 2-like	4.27169e-145	58.98	IPR038009 (CDD); cd02540 (CDD)	PF13522 (PFAM); IPR005855 (TIGRFAM); G3DSA:3.40.50.10490 (GENE3D); IPR029055 (G3DSA:3.60.20.GENE3D); G3DSA:3.40.50.10490 (GENE3D); IPR001347 (PFAM); PTHR10937 (PANTHER); IPR001347 (PROSITE_PROFILES); IPR005855 (HAMAP); IPR001347 (PROSITE_PROFILES); IPR017932 (PROSITE_PROFILES); cd00714 (CDD); IPR035466 (CDD); IPR035490 (CDD); IPR029055 (SUPERFAMILY); IPR046348 (SUPERFAMILY)
TRINITY_DN5608_c0_g1_i7	---NA---			no IPS match	IPR039031 (PANTHER)
TRINITY_DN161_c0_g2_i7	ABC transporter C family member 14	0	89.95	cd03244 (CDD); IPR044726 (CDD); IPR044746 (CDD); cd03250 (CDD)	IPR003439 (PFAM); IPR003439 (PFAM); IPR036640 (G3DSA:1.20.1560.GENE3D); IPR027417 (G3DSA:3.40.50.GENE3D); IPR027417 (G3DSA:3.40.50.GENE3D); IPR011527 (PFAM); PTHR24223 (PANTHER); IPR017871 (PROSITE_PATTERNS); IPR003439 (PROSITE_PROFILES); IPR003439 (PROSITE_PROFILES); IPR011527 (PROSITE_PROFILES); IPR011527 (PROSITE_PROFILES); IPR044746 (CDD); IPR044726 (CDD); cd03244 (CDD); cd03250 (CDD); IPR036…
TRINITY_DN34235_c0_g1_i1	DNA gyrase subunit B, mitochondrial-like	2.96967e-68	46.6	cd01030 (CDD)	PR00418 (PRINTS); IPR003594 (PFAM); IPR014721 (G3DSA:3.30.230.GENE3D); IPR006171 (PFAM); IPR013759 (G3DSA:3.40.50.GENE3D); IPR036890 (G3DSA:3.30.565.GENE3D); IPR013506 (PFAM); PTHR45866 (PANTHER); IPR018522 (PROSITE_PATTERNS); IPR006171 (PROSITE_PROFILES); cd01030 (CDD); IPR020568 (SUPERFAMILY); IPR036890 (SUPERFAMILY); IPR013760 (SUPERFAMILY)
TRINITY_DN6834_c1_g1_i12	telomere-associated protein RIF1-like	3.14122e-19	46.38	cd14267 (CDD)	IPR022031 (PFAM); IPR028566 (PANTHER); cd14267 (CDD); IPR016024 (SUPERFAMILY)
TRINITY_DN4913_c0_g1_i5	pre-rRNA-processing protein TSR1 homolog	3.42262e-156	56.08	no IPS match	IPR002716 (PFAM); IPR019458 (PFAM); G3DSA:3.40.50.1010 (GENE3D); IPR011990 (G3DSA:1.25.40.GENE3D); IPR018834 (PFAM); IPR045153 (PANTHER); cd09885 (CDD); IPR011990 (SUPERFAMILY); IPR029060 (SUPERFAMILY)
TRINITY_DN12492_c0_g1_i2	annexin A13-like	1.20186e-36	62.21	no IPS match	IPR002390 (PRINTS); IPR001464 (PRINTS); IPR018502 (PFAM); IPR037104 (G3DSA:1.10.220.GENE3D); IPR037104 (G3DSA:1.10.220.GENE3D); PTHR10502 (PANTHER); IPR018252 (PROSITE_PATTERNS); IPR018252 (PROSITE_PATTERNS); IPR018502 (PROSITE_PROFILES); IPR018502 (PROSITE_PROFILES); IPR037104 (SUPERFAMILY)
TRINITY_DN23047_c1_g2_i1	biotin synthase	1.58462e-137	69.8	no IPS match	IPR015421 (G3DSA:3.40.640.GENE3D); IPR015422 (G3DSA:3.90.1150.GENE3D); IPR005815 (TIGRFAM); IPR005814 (PFAM); PTHR42684 (PANTHER); IPR005814 (PROSITE_PATTERNS); IPR005815 (HAMAP); IPR005814 (CDD); IPR015424 (SUPERFAMILY)
TRINITY_DN16366_c0_g1_i1	L-ascorbate oxidase	5.66784e-35	42.73	IPR034282 (CDD); IPR034279 (CDD)	IPR000531 (PFAM); IPR012910 (PFAM); IPR037066 (G3DSA:2.170.130.GENE3D); IPR036942 (G3DSA:2.40.170.GENE3D); PTHR47234 (PANTHER); SSF56935 (SUPERFAMILY)
TRINITY_DN288_c0_g2_i3	nucleosome assembly protein 1;2	6.58049e-56	58.36	no IPS match	G3DSA:3.30.1120.90 (GENE3D); G3DSA:1.20.5.1500 (GENE3D); IPR002164 (PFAM); IPR002164 (PANTHER); IPR037231 (SUPERFAMILY)
TRINITY_DN11028_c0_g3_i13	tuberous sclerosis 2 protein homolog	2.50885e-22	49.62	no IPS match	IPR003913 (PRINTS); IPR035974 (G3DSA:3.40.50.GENE3D); IPR024584 (PFAM); IPR018515 (PFAM); IPR000331 (PFAM); IPR027107 (PANTHER); IPR000331 (PROSITE_PROFILES); IPR016024 (SUPERFAMILY); IPR035974 (SUPERFAMILY)
TRINITY_DN74508_c1_g3_i1	cadmium/zinc-transporting ATPase HMA2-like	0	57.84	IPR041953 (CDD); IPR037951 (CDD)	PR00119 (PRINTS); G3DSA:2.70.150.10 (GENE3D); IPR023214 (G3DSA:3.40.50.GENE3D); IPR023299 (G3DSA:3.40.1110.GENE3D); PF00702 (PFAM); G3DSA:1.20.120.520 (GENE3D); IPR027256 (TIGRFAM); IPR012312 (PFAM); PF00122 (PFAM); IPR001757 (TIGRFAM); SFLDS00003 (SFLD); IPR044492 (SFLD); PTHR48085 (PANTHER); IPR018303 (PROSITE_PATTERNS); IPR036412 (SUPERFAMILY); IPR008250 (SUPERFAMILY); IPR023298 (SUPERFAMILY)
TRINITY_DN1393_c0_g1_i5	phosphoserine aminotransferase 2, chloroplastic-like	3.11979e-30	69.49	no IPS match	IPR000192 (PFAM); IPR015422 (G3DSA:3.90.1150.GENE3D); IPR022278 (PANTHER); IPR015424 (SUPERFAMILY)
TRINITY_DN17828_c0_g2_i8	---NA---			no IPS match	IPR019392 (PFAM); IPR019392 (PANTHER)
TRINITY_DN6189_c0_g1_i2	transcription factor TFIIIB component B''-like	9.95559e-13	53.32	no IPS match	IPR039467 (PFAM); PTHR22929 (PANTHER); IPR009057 (SUPERFAMILY)
TRINITY_DN15980_c0_g1_i4	proline-rich protein 36-like	2.47032e-20	42.78	cd00992 (CDD); cd09453 (CDD)	IPR031847 (PFAM); IPR001781 (PFAM); IPR001478 (PFAM); G3DSA:2.10.110.10 (GENE3D); G3DSA:2.10.110.10 (GENE3D); IPR036034 (G3DSA:2.30.42.GENE3D); G3DSA:2.10.110.10 (GENE3D); PTHR24214 (PANTHER); IPR001781 (PROSITE_PATTERNS); IPR001781 (PROSITE_PROFILES); IPR001781 (PROSITE_PROFILES); IPR001478 (PROSITE_PROFILES); IPR001781 (PROSITE_PROFILES); cd09453 (CDD); cd00992 (CDD); IPR036034 (SUPERFAMILY); S…
TRINITY_DN17879_c0_g1_i2	orf129c gene product (mitochondrion)	9.1667e-33	70.25	no IPS match	no IPS match
TRINITY_DN18453_c0_g1_i3	xanthine dehydrogenase 1-like isoform X2	2.12503e-45	43.07	IPR001041 (CDD)	IPR001041 (PFAM); G3DSA:3.30.365.10 (GENE3D); G3DSA:3.30.365.10 (GENE3D); G3DSA:3.90.1170.50 (GENE3D); G3DSA:1.10.150.120 (GENE3D); IPR002888 (PFAM); IPR012675 (G3DSA:3.10.20.GENE3D); IPR046867 (PFAM); G3DSA:3.30.365.10 (GENE3D); IPR008274 (PFAM); G3DSA:3.30.365.10 (GENE3D); IPR000674 (PFAM); IPR016208 (PANTHER); IPR006058 (PROSITE_PATTERNS); IPR001041 (PROSITE_PROFILES); IPR001041 (CDD); IPR0360…
TRINITY_DN1206_c0_g3_i1	quinone oxidoreductase PIG3	2.22235e-17	45.13	cd05195 (CDD)	IPR000467 (PFAM); G3DSA:3.30.160.20 (GENE3D); PF14709 (PFAM); PF17069 (PFAM); IPR032922 (PANTHER); IPR014720 (PROSITE_PROFILES); IPR000467 (PROSITE_PROFILES); cd19870 (CDD); SSF54768 (SUPERFAMILY)
TRINITY_DN4796_c0_g2_i3	---NA---			no IPS match	IPR036859 (G3DSA:2.30.30.GENE3D); IPR000938 (PFAM); IPR036859 (G3DSA:2.30.30.GENE3D); PTHR18916 (PANTHER); IPR000938 (PROSITE_PATTERNS); IPR000938 (PROSITE_PATTERNS); IPR000938 (PROSITE_PROFILES); IPR000938 (PROSITE_PROFILES); IPR036859 (SUPERFAMILY); IPR036859 (SUPERFAMILY)
TRINITY_DN24056_c1_g2_i1	uncharacterized protein LOC112292342 isoform X2	8.67311e-49	70.36	IPR026575 (CDD)	IPR018667 (PFAM); IPR013589 (PFAM); IPR002931 (PFAM); G3DSA:3.10.620.30 (GENE3D); PTHR33490 (PANTHER); IPR038765 (SUPERFAMILY)
TRINITY_DN6055_c1_g1_i5	---NA---			IPR014742 (CDD); IPR039520 (CDD); cd14393 (CDD)	IPR015940 (PFAM); IPR036537 (G3DSA:1.20.930.GENE3D); IPR036860 (G3DSA:3.30.505.GENE3D); G3DSA:1.10.238.10 (GENE3D); IPR013083 (G3DSA:3.30.40.GENE3D); PF14447 (PFAM); IPR003153 (PFAM); IPR014741 (PFAM); IPR014742 (PFAM); G3DSA:1.10.8.10 (GENE3D); IPR024162 (PANTHER); IPR017907 (PROSITE_PATTERNS); IPR015940 (PROSITE_PROFILES); IPR024159 (PROSITE_PROFILES); IPR001841 (PROSITE_PROFILES); IPR014742 (C…
TRINITY_DN11846_c0_g1_i3	condensin-2 complex subunit G2	9.23168e-65	56.57	no IPS match	IPR024741 (PFAM); IPR011989 (G3DSA:1.25.10.GENE3D); PTHR16199 (PANTHER); IPR016024 (SUPERFAMILY)
TRINITY_DN2487_c0_g1_i2	---NA---			IPR000436 (CDD)	IPR013544 (PFAM); IPR000436 (PFAM); G3DSA:2.10.70.10 (GENE3D); IPR042866 (PANTHER); IPR000436 (PROSITE_PROFILES); IPR000436 (CDD); IPR035976 (SUPERFAMILY)
TRINITY_DN15401_c0_g1_i4	protein CHROMATIN REMODELING 19-like isoform X2	2.05512e-116	58.64	cd17998 (CDD); cd18793 (CDD)	IPR038718 (G3DSA:3.40.50.GENE3D); IPR027417 (G3DSA:3.40.50.GENE3D); IPR001650 (PFAM); IPR000330 (PFAM); PTHR10799 (PANTHER); IPR014001 (PROSITE_PROFILES); IPR003892 (PROSITE_PROFILES); IPR001650 (PROSITE_PROFILES); IPR003892 (PROSITE_PROFILES); cd18793 (CDD); cd17998 (CDD); IPR027417 (SUPERFAMILY); IPR027417 (SUPERFAMILY)
TRINITY_DN3657_c1_g1_i1	---NA---			no IPS match	no IPS match
TRINITY_DN10460_c0_g1_i6	---NA---			no IPS match	no IPS match
TRINITY_DN41385_c0_g1_i9	---NA---			no IPS match	IPR010011 (PFAM); IPR037077 (G3DSA:6.10.140.GENE3D); IPR014935 (PFAM); IPR014920 (PFAM); PF16665 (PFAM); IPR017426 (PANTHER); IPR009110 (SUPERFAMILY)
TRINITY_DN8607_c1_g2_i9	fork head protein homolog 2-like	2.26647e-24	60.82	IPR001766 (CDD); IPR000253 (CDD)	IPR001766 (PRINTS); IPR001766 (PFAM); IPR036388 (G3DSA:1.10.10.GENE3D); PTHR45881 (PANTHER); IPR030456 (PROSITE_PATTERNS); IPR018122 (PROSITE_PATTERNS); IPR001766 (PROSITE_PROFILES); IPR001766 (CDD); IPR000253 (CDD); IPR036390 (SUPERFAMILY)
TRINITY_DN4506_c0_g1_i2	peptidyl-prolyl cis-trans isomerase	3.03588e-65	74.68	cd01926 (CDD); cd14685 (CDD); cd13177 (CDD); cd14684 (CDD); cd13178 (CDD)	IPR002130 (PRINTS); IPR011990 (G3DSA:1.25.40.GENE3D); IPR029000 (G3DSA:2.40.100.GENE3D); G3DSA:4.10.1060.10 (GENE3D); IPR001876 (PFAM); IPR011993 (G3DSA:2.30.29.GENE3D); IPR022011 (PFAM); IPR000156 (PFAM); IPR002130 (PFAM); IPR045255 (PANTHER); IPR020892 (PROSITE_PATTERNS); IPR001876 (PROSITE_PATTERNS); IPR001876 (PROSITE_PATTERNS); IPR001876 (PROSITE_PATTERNS); IPR001876 (PROSITE_PATTERNS); IPR0…
TRINITY_DN6160_c0_g1_i5	putative disease resistance RPP13-like protein 1	0	61.58	IPR038005 (CDD); cd00009 (CDD)	PR00364 (PRINTS); IPR027417 (G3DSA:3.40.50.GENE3D); IPR002182 (PFAM); IPR041118 (PFAM); IPR032675 (G3DSA:3.80.10.GENE3D); IPR036388 (G3DSA:1.10.10.GENE3D); G3DSA:1.20.5.4130 (GENE3D); IPR042197 (G3DSA:1.10.8.GENE3D); IPR032675 (G3DSA:3.80.10.GENE3D); IPR032675 (G3DSA:3.80.10.GENE3D); IPR044974 (PANTHER); IPR038005 (CDD); cd00009 (CDD); SSF52047 (SUPERFAMILY); IPR027417 (SUPERFAMILY); SSF52058 (SU…
TRINITY_DN10539_c0_g2_i4	---NA---			no IPS match	no IPS match
TRINITY_DN8972_c0_g2_i9	BTB/POZ domain-containing protein At4g08455	2.06866e-11	46.13	cd18357 (CDD); cd18360 (CDD); cd18532 (CDD)	IPR000210 (PFAM); IPR001806 (PFAM); IPR011333 (G3DSA:3.30.710.GENE3D); IPR011333 (G3DSA:3.30.710.GENE3D); IPR027417 (G3DSA:3.40.50.GENE3D); PTHR24413 (PANTHER); IPR000210 (PROSITE_PROFILES); IPR000210 (PROSITE_PROFILES); cd18360 (CDD); cd18357 (CDD); cd18532 (CDD); IPR011333 (SUPERFAMILY); IPR027417 (SUPERFAMILY); IPR011333 (SUPERFAMILY)
TRINITY_DN19344_c0_g1_i4	transmembrane protein 131	1.71833e-18	46.75	no IPS match	IPR045695 (PFAM); IPR013783 (G3DSA:2.60.40.GENE3D); IPR022113 (PFAM); IPR039877 (PANTHER)
TRINITY_DN38631_c0_g1_i13	inositol polyphosphate multikinase beta	1.01032e-11	52.92	no IPS match	IPR005522 (PFAM); IPR038286 (G3DSA:3.30.470.GENE3D); IPR005522 (PANTHER); SSF56104 (SUPERFAMILY)
TRINITY_DN15529_c0_g3_i1	---NA---			no IPS match	IPR027789 (PFAM); IPR001050 (PANTHER); IPR030479 (PROSITE_PATTERNS)
TRINITY_DN24855_c0_g3_i1	protein LUTEIN DEFICIENT 5, chloroplastic	3.05109e-51	49.13	no IPS match	IPR010290 (PFAM); IPR036259 (G3DSA:1.20.1250.GENE3D); PTHR23513 (PANTHER); IPR020846 (PROSITE_PROFILES); cd06173 (CDD); IPR036259 (SUPERFAMILY)
TRINITY_DN2628_c0_g1_i6	---NA---			no IPS match	PTHR18905 (PANTHER); IPR002048 (PROSITE_PROFILES); IPR011992 (SUPERFAMILY)
TRINITY_DN22214_c1_g1_i7	endonuclease V isoform X1	1.01301e-67	67.14	IPR007581 (CDD)	G3DSA:3.30.2170.10 (GENE3D); IPR007581 (PFAM); IPR007581 (PANTHER); IPR007581 (HAMAP); IPR007581 (CDD)
TRINITY_DN18466_c0_g1_i5	activating signal cointegrator 1-like	1.10249e-35	66.97	cd06554 (CDD)	IPR007374 (PFAM); IPR009349 (PFAM); G3DSA:2.30.130.30 (GENE3D); IPR039128 (PANTHER); cd06554 (CDD); IPR015947 (SUPERFAMILY)
TRINITY_DN22715_c0_g1_i1	---NA---			no IPS match	IPR003103 (PFAM); IPR036533 (G3DSA:1.20.58.GENE3D); IPR039773 (PANTHER); IPR003103 (PROSITE_PROFILES); IPR036533 (SUPERFAMILY)
TRINITY_DN20367_c0_g1_i4	long-chain-fatty-acid--AMP ligase FadD29-like	1.72444e-73	42.24	IPR037337 (CDD); IPR037337 (CDD)	IPR010506 (PFAM); IPR045851 (G3DSA:3.30.300.GENE3D); IPR042099 (G3DSA:3.40.50.GENE3D); IPR000873 (PFAM); IPR042099 (G3DSA:3.40.50.GENE3D); PTHR22754 (PANTHER); IPR010506 (PROSITE_PROFILES); IPR037337 (CDD); IPR037337 (CDD); SSF56801 (SUPERFAMILY); SSF56801 (SUPERFAMILY)
TRINITY_DN3191_c1_g1_i7	---NA---			no IPS match	no IPS match
TRINITY_DN14735_c0_g1_i4	RHO GTPase-activating protein RGD1-like	9.91443e-21	49.81	IPR042139 (CDD); cd11835 (CDD); cd04384 (CDD)	G3DSA:2.30.30.40 (GENE3D); IPR008936 (G3DSA:1.10.555.GENE3D); IPR000198 (PFAM); IPR036871 (G3DSA:3.30.1520.GENE3D); IPR001452 (PFAM); PTHR15729 (PANTHER); IPR001452 (PROSITE_PROFILES); IPR000198 (PROSITE_PROFILES); cd11835 (CDD); IPR042139 (CDD); cd04384 (CDD); IPR036871 (SUPERFAMILY); IPR036028 (SUPERFAMILY); IPR008936 (SUPERFAMILY)
TRINITY_DN6246_c2_g1_i4	uncharacterized protein LOC109746825	4.09018e-25	44.57	no IPS match	IPR018154 (PFAM); IPR008981 (G3DSA:3.90.310.GENE3D); IPR018154 (PANTHER); IPR008981 (SUPERFAMILY)
TRINITY_DN2654_c0_g1_i22	phosphoinositide phospholipase C 2	1.21407e-110	78.05	cd00275 (CDD)	IPR001192 (PRINTS); IPR001711 (PFAM); IPR000008 (PFAM); IPR017946 (G3DSA:3.20.20.GENE3D); IPR035892 (G3DSA:2.60.40.GENE3D); IPR001192 (PANTHER); IPR001711 (PROSITE_PROFILES); IPR000008 (PROSITE_PROFILES); cd00275 (CDD); IPR035892 (SUPERFAMILY); IPR017946 (SUPERFAMILY)
TRINITY_DN5414_c0_g1_i2	copia protein	0	68.04	cd09272 (CDD)	IPR036397 (G3DSA:3.30.420.GENE3D); IPR001584 (PFAM); IPR013103 (PFAM); G3DSA:4.10.60.10 (GENE3D); IPR025724 (PFAM); IPR001878 (PFAM); IPR025314 (PFAM); PF14223 (PFAM); PTHR11439 (PANTHER); IPR001584 (PROSITE_PROFILES); IPR001878 (PROSITE_PROFILES); cd09272 (CDD); IPR036875 (SUPERFAMILY); IPR012337 (SUPERFAMILY); IPR043502 (SUPERFAMILY)
TRINITY_DN49574_c0_g1_i5	guanine nucleotide exchange factor SPIKE 1	1.13821e-59	43.97	IPR037808 (CDD)	IPR046770 (PFAM); IPR046769 (PFAM); IPR035892 (G3DSA:2.60.40.GENE3D); IPR046773 (PFAM); IPR027007 (PFAM); IPR043161 (G3DSA:1.25.40.GENE3D); IPR021816 (PFAM); IPR043162 (G3DSA:1.20.58.GENE3D); IPR026791 (PANTHER); IPR027007 (PROSITE_PROFILES); IPR027357 (PROSITE_PROFILES); IPR037808 (CDD)
TRINITY_DN5947_c0_g1_i2	ABC transporter A family member 1	1.00349e-174	47.31	cd03263 (CDD)	PF12698 (PFAM); IPR003439 (PFAM); IPR027417 (G3DSA:3.40.50.GENE3D); IPR027417 (G3DSA:3.40.50.GENE3D); IPR003439 (PFAM); IPR026082 (PANTHER); IPR017871 (PROSITE_PATTERNS); IPR003439 (PROSITE_PROFILES); cd03263 (CDD); IPR027417 (SUPERFAMILY); IPR027417 (SUPERFAMILY)
TRINITY_DN10187_c0_g1_i3	---NA---			cd02249 (CDD); IPR041986 (CDD)	IPR043145 (G3DSA:3.30.60.GENE3D); IPR000433 (PFAM); PTHR22772 (PANTHER); IPR000433 (PROSITE_PATTERNS); IPR000433 (PROSITE_PROFILES); IPR000433 (PROSITE_PROFILES); cd02249 (CDD); IPR041986 (CDD); SSF57850 (SUPERFAMILY); SSF57850 (SUPERFAMILY)
TRINITY_DN171321_c0_g1_i2	protein SAR DEFICIENT 4-like	2.8331e-60	61.56	no IPS match	IPR011193 (PIRSF); IPR005308 (PFAM); IPR015421 (G3DSA:3.40.640.GENE3D); IPR008286 (PFAM); G3DSA:3.90.100.10 (GENE3D); IPR000310 (PFAM); G3DSA:3.40.50.2300 (GENE3D); IPR015422 (G3DSA:3.90.1150.GENE3D); PTHR45229 (PANTHER); IPR000310 (PROSITE_PATTERNS); IPR015424 (SUPERFAMILY); IPR036633 (SUPERFAMILY)
TRINITY_DN12867_c0_g1_i2	IAA-amino acid hydrolase ILR1-like 4	0	56.73	cd07434 (CDD)	IPR011708 (PFAM); IPR040982 (PFAM); G3DSA:3.20.20.140 (GENE3D); IPR004013 (PFAM); IPR004805 (PANTHER); cd07434 (CDD); IPR016195 (SUPERFAMILY)
TRINITY_DN7651_c0_g3_i1	---NA---			no IPS match	IPR023246 (PRINTS); IPR023246 (PFAM); IPR023246 (PANTHER)
TRINITY_DN4849_c0_g1_i1	abnormal spindle-like microcephaly-associated protein homolog isoform X1	1.1833e-86	44.21	no IPS match	G3DSA:1.20.5.190 (GENE3D); IPR000048 (PFAM); G3DSA:1.20.5.190 (GENE3D); IPR036872 (G3DSA:1.10.418.GENE3D); IPR001715 (PFAM); IPR013783 (G3DSA:2.60.40.GENE3D); IPR031549 (PFAM); IPR036872 (G3DSA:1.10.418.GENE3D); PTHR22590 (PANTHER); IPR000048 (PROSITE_PROFILES); IPR000048 (PROSITE_PROFILES); IPR000048 (PROSITE_PROFILES); IPR000048 (PROSITE_PROFILES); IPR000048 (PROSITE_PROFILES); IPR000048 (PROSI…
TRINITY_DN20500_c0_g1_i4	isopenicillin N epimerase component 2-like	3.67218e-110	63.08	no IPS match	IPR008274 (PFAM); G3DSA:3.90.1170.50 (GENE3D); IPR046867 (PFAM); G3DSA:3.30.365.10 (GENE3D); G3DSA:3.30.365.10 (GENE3D); IPR000674 (PFAM); G3DSA:3.30.365.10 (GENE3D); G3DSA:3.30.365.10 (GENE3D); IPR016208 (PANTHER); IPR037165 (SUPERFAMILY); IPR036856 (SUPERFAMILY)
TRINITY_DN8386_c1_g2_i1	protein SABRE	0	87.8	no IPS match	IPR019443 (PFAM); IPR045167 (PANTHER)
TRINITY_DN18913_c1_g1_i1	uncharacterized protein LOC109119287	5.76898e-65	47.87	no IPS match	IPR011990 (G3DSA:1.25.40.GENE3D); IPR011990 (G3DSA:1.25.40.GENE3D)
TRINITY_DN7738_c0_g1_i8	peptidyl-prolyl cis-trans isomerase CYP63-like isoform X2	2.1762e-08	60.44	no IPS match	IPR029000 (G3DSA:2.40.100.GENE3D); IPR002130 (PFAM); IPR002130 (PROSITE_PROFILES); IPR029000 (SUPERFAMILY)
TRINITY_DN30470_c0_g1_i1	ATP synthase F1 subunit alpha	0	76.42	IPR000793 (CDD); cd18116 (CDD); IPR033732 (CDD)	G3DSA:2.60.40.1120 (GENE3D); IPR036942 (G3DSA:2.40.170.GENE3D); PF13715 (PFAM); PTHR47322 (PANTHER); IPR008969 (SUPERFAMILY); SSF56935 (SUPERFAMILY)
TRINITY_DN10788_c0_g1_i16	---NA---			no IPS match	IPR028149 (PFAM); IPR026320 (PANTHER)
TRINITY_DN21416_c1_g3_i2	probable succinyl-CoA:3-ketoacid coenzyme A transferase, mitochondrial	1.20076e-143	61.86	no IPS match	IPR007844 (PFAM); PTHR30441 (PANTHER)
TRINITY_DN97365_c0_g4_i2	probable aryl-alcohol dehydrogenase AAD4	1.96466e-66	56.45	no IPS match	IPR013762 (G3DSA:1.10.443.GENE3D); IPR046668 (PFAM); IPR011010 (SUPERFAMILY)
TRINITY_DN554_c0_g2_i3	nuclear pore complex protein NUP96	1.06473e-109	42.23	no IPS match	IPR021967 (PFAM); G3DSA:1.25.40.690 (GENE3D); IPR007230 (PFAM); G3DSA:1.10.10.2360 (GENE3D); IPR036903 (G3DSA:3.30.1610.GENE3D); IPR037665 (PANTHER); IPR007230 (PROSITE_PROFILES); IPR036903 (SUPERFAMILY)
TRINITY_DN93825_c0_g3_i1	3-hydroxybutyryl-CoA dehydrogenase	1.86234e-94	70.41	IPR034119 (CDD)	IPR035919 (G3DSA:3.20.20.GENE3D); IPR000160 (PFAM); IPR001633 (PFAM); IPR043128 (G3DSA:3.30.70.GENE3D); IPR000160 (TIGRFAM); PTHR33121 (PANTHER); IPR000160 (PROSITE_PROFILES); IPR001633 (PROSITE_PROFILES); IPR000160 (CDD); IPR001633 (CDD); IPR029787 (SUPERFAMILY); IPR035919 (SUPERFAMILY)
TRINITY_DN112456_c0_g6_i1	glucose-1-phosphate adenylyltransferase large subunit 1, chloroplastic isoform X2	4.28148e-124	66.01	no IPS match	IPR001375 (PFAM); IPR011042 (G3DSA:2.120.10.GENE3D); IPR002469 (PFAM); IPR011042 (G3DSA:2.120.10.GENE3D); IPR011659 (PFAM); IPR029058 (G3DSA:3.40.50.GENE3D); PTHR42776 (PANTHER); IPR002471 (PROSITE_PATTERNS); SSF82171 (SUPERFAMILY); IPR029058 (SUPERFAMILY)
TRINITY_DN11351_c2_g1_i1	adenosylhomocysteinase 1-like isoform X1	1.2324e-134	64.19	IPR000043 (CDD)	IPR042172 (G3DSA:3.40.50.GENE3D); IPR000043 (TIGRFAM); IPR015878 (PFAM); IPR042172 (G3DSA:3.40.50.GENE3D); IPR042172 (G3DSA:3.40.50.GENE3D); IPR000043 (PFAM); G3DSA:3.40.50.720 (GENE3D); IPR000043 (PANTHER); IPR020082 (PROSITE_PATTERNS); IPR020082 (PROSITE_PATTERNS); IPR000043 (CDD); SSF52283 (SUPERFAMILY); IPR036291 (SUPERFAMILY)
TRINITY_DN4909_c0_g1_i4	DExH-box ATP-dependent RNA helicase DExH9	0	73.54	cd18024 (CDD); cd18795 (CDD); cd13154 (CDD)	G3DSA:1.10.3380.30 (GENE3D); G3DSA:2.40.30.300 (GENE3D); IPR027417 (G3DSA:3.40.50.GENE3D); IPR027417 (G3DSA:3.40.50.GENE3D); IPR016438 (PIRSF); IPR025696 (PFAM); IPR001650 (PFAM); IPR012961 (PFAM); IPR011545 (PFAM); PTHR12131 (PANTHER); IPR001650 (PROSITE_PROFILES); IPR014001 (PROSITE_PROFILES); cd18024 (CDD); cd13154 (CDD); cd18795 (CDD); IPR027417 (SUPERFAMILY)
TRINITY_DN33021_c0_g1_i3	protein-L-isoaspartate O-methyltransferase-like isoform X2	1.25476e-14	50.55	no IPS match	IPR029063 (G3DSA:3.40.50.GENE3D); PF01135 (PFAM); IPR000682 (PANTHER); IPR029063 (SUPERFAMILY)
TRINITY_DN2094_c0_g1_i2	---NA---			cd07076 (CDD)	IPR001723 (PRINTS); IPR000536 (PFAM); IPR035500 (G3DSA:1.10.565.GENE3D); PTHR48092 (PANTHER); IPR000536 (PROSITE_PROFILES); cd07076 (CDD); IPR035500 (SUPERFAMILY)
TRINITY_DN18188_c0_g1_i3	cytochrome c oxidase subunit 1 (mitochondrion)	0	78.38	IPR033944 (CDD)	no IPS match
TRINITY_DN8426_c1_g1_i14	cell division protein FtsZ homolog 2-1, chloroplastic isoform X2	0	93.52	IPR000158 (CDD)	IPR003008 (PRINTS); IPR036525 (G3DSA:3.40.50.GENE3D); IPR037103 (G3DSA:3.30.1330.GENE3D); IPR024757 (PFAM); IPR003008 (PFAM); IPR000158 (TIGRFAM); IPR045061 (PANTHER); IPR020805 (PROSITE_PATTERNS); IPR000158 (HAMAP); IPR000158 (CDD); IPR036525 (SUPERFAMILY); IPR008280 (SUPERFAMILY)
TRINITY_DN12810_c0_g2_i12	pentatricopeptide repeat-containing protein At4g39952, mitochondrial	0	81.25	no IPS match	IPR011990 (G3DSA:1.25.40.GENE3D); IPR002885 (TIGRFAM); IPR046848 (PFAM); IPR002885 (PFAM); IPR011990 (G3DSA:1.25.40.GENE3D); IPR002885 (PFAM); PTHR47926 (PANTHER); IPR002885 (PROSITE_PROFILES); IPR002885 (PROSITE_PROFILES); IPR002885 (PROSITE_PROFILES); IPR002885 (PROSITE_PROFILES); IPR002885 (PROSITE_PROFILES); IPR002885 (PROSITE_PROFILES); IPR002885 (PROSITE_PROFILES); IPR011990 (SUPERFAMILY)
TRINITY_DN49343_c0_g1_i3	2-isopropylmalate synthase 2, chloroplastic-like	4.06845e-143	63.51	no IPS match	IPR012332 (G3DSA:2.160.20.GENE3D); IPR038081 (G3DSA:2.60.40.GENE3D); G3DSA:2.160.20.160 (GENE3D); IPR030930 (TIGRFAM); IPR038081 (SUPERFAMILY)
TRINITY_DN6484_c0_g1_i7	histone-lysine N-methyltransferase TRX1-like	1.39931e-85	53.99	IPR042009 (CDD); IPR042004 (CDD); IPR035502 (CDD); cd05512 (CDD)	IPR001487 (PRINTS); IPR013083 (G3DSA:3.30.40.GENE3D); PF13831 (PFAM); PF13832 (PFAM); IPR000313 (PFAM); IPR013083 (G3DSA:3.30.40.GENE3D); IPR036427 (G3DSA:1.20.920.GENE3D); IPR019542 (PFAM); IPR001487 (PFAM); G3DSA:2.30.30.140 (GENE3D); PTHR13793 (PANTHER); IPR019786 (PROSITE_PATTERNS); IPR018359 (PROSITE_PATTERNS); IPR019787 (PROSITE_PROFILES); IPR034732 (PROSITE_PROFILES); IPR001487 (PROSITE_PR…
TRINITY_DN3327_c1_g1_i7	branched-chain-amino-acid aminotransferase, cytosolic-like	8.08524e-100	61.15	IPR033939 (CDD)	IPR005786 (TIGRFAM); IPR001544 (PFAM); IPR043132 (G3DSA:3.20.10.GENE3D); IPR043131 (G3DSA:3.30.470.GENE3D); IPR005786 (PANTHER); IPR018300 (PROSITE_PATTERNS); IPR033939 (CDD); IPR036038 (SUPERFAMILY)
TRINITY_DN2623_c0_g1_i5	elongator complex protein 1 isoform X1	0	87.16	no IPS match	IPR006849 (PFAM); IPR006849 (PIRSF); IPR015943 (G3DSA:2.130.10.GENE3D); G3DSA:1.25.40.470 (GENE3D); IPR006849 (PANTHER); SSF69322 (SUPERFAMILY)
TRINITY_DN581_c0_g1_i5	cuticle collagen 2C-like isoform X1	3.42017e-26	40.76	IPR010515 (CDD)	G3DSA:3.40.1620.70 (GENE3D); IPR045463 (PFAM); IPR010515 (PFAM); G3DSA:2.60.120.200 (GENE3D); IPR016186 (G3DSA:3.10.100.GENE3D); IPR008160 (PFAM); PF13385 (PFAM); PTHR24023 (PANTHER); IPR010515 (CDD); IPR016187 (SUPERFAMILY); IPR013320 (SUPERFAMILY)
TRINITY_DN14024_c0_g2_i1	epimerase family protein SDR39U1 homolog, chloroplastic-like isoform X1	7.66041e-132	57.89	IPR000014 (CDD); IPR003661 (CDD)	IPR013549 (PFAM); IPR001509 (PFAM); IPR010099 (TIGRFAM); G3DSA:3.40.50.720 (GENE3D); PTHR11092 (PANTHER); cd05242 (CDD); IPR036291 (SUPERFAMILY)
TRINITY_DN99470_c0_g1_i1	ABC transporter I family member 17	5.94425e-26	55.29	no IPS match	IPR018513 (PFAM); G3DSA:2.60.120.260 (GENE3D); IPR018513 (PANTHER)
TRINITY_DN4629_c0_g1_i10	importin beta-like SAD2	2.95667e-132	53.99	no IPS match	IPR013713 (PFAM); IPR011989 (G3DSA:1.25.10.GENE3D); IPR001494 (PFAM); PTHR10997 (PANTHER); IPR001494 (PROSITE_PROFILES); IPR016024 (SUPERFAMILY)
TRINITY_DN6237_c0_g1_i12	ecotropic viral integration site 5 protein homolog isoform X2	8.30238e-56	54.8	cd01211 (CDD)	G3DSA:1.10.472.80 (GENE3D); IPR011993 (G3DSA:2.30.29.GENE3D); G3DSA:1.10.8.270 (GENE3D); G3DSA:1.10.10.750 (GENE3D); IPR000195 (PFAM); IPR022164 (PFAM); IPR006020 (PFAM); PTHR47219 (PANTHER); IPR000195 (PROSITE_PROFILES); IPR006020 (PROSITE_PROFILES); cd01211 (CDD); SSF50729 (SUPERFAMILY); IPR035969 (SUPERFAMILY); IPR035969 (SUPERFAMILY)
TRINITY_DN12066_c0_g6_i1	phosphoribosylamine--glycine ligase	7.53552e-155	70.31	cd00165 (CDD)	IPR027417 (G3DSA:3.40.50.GENE3D); IPR027785 (PFAM); IPR027417 (G3DSA:3.40.50.GENE3D); IPR000212 (PANTHER); IPR027417 (SUPERFAMILY)
TRINITY_DN62362_c0_g1_i3	phosphatidylinositol 3,4,5-trisphosphate 3-phosphatase and protein-tyrosine-phosphatase PTEN1 isoform X1	1.35459e-27	62.53	IPR033929 (CDD); IPR035012 (CDD)	IPR013625 (PFAM); IPR011993 (G3DSA:2.30.29.GENE3D); IPR029021 (G3DSA:3.90.190.GENE3D); IPR000980 (PFAM); G3DSA:2.60.40.1110 (GENE3D); IPR036860 (G3DSA:3.30.505.GENE3D); IPR014020 (PFAM); PTHR45734 (PANTHER); IPR000980 (PROSITE_PROFILES); IPR014020 (PROSITE_PROFILES); IPR029023 (PROSITE_PROFILES); IPR033929 (CDD); IPR035012 (CDD); IPR035892 (SUPERFAMILY); SSF50729 (SUPERFAMILY); IPR036860 (SUPERFA…
TRINITY_DN3941_c1_g2_i1	protein DDI1 homolog 2-like isoform X1	5.22076e-73	60.02	IPR033882 (CDD); IPR019103 (CDD)	IPR039222 (PANTHER); IPR015940 (PROSITE_PROFILES)
TRINITY_DN17980_c1_g1_i5	low-density lipoprotein receptor-related protein 12-like	8.34388e-12	50	IPR002172 (CDD); IPR002172 (CDD); IPR002172 (CDD)	IPR002172 (PRINTS); IPR011042 (G3DSA:2.120.10.GENE3D); IPR036055 (G3DSA:4.10.400.GENE3D); IPR017049 (PIRSF); IPR011042 (G3DSA:2.120.10.GENE3D); PF14670 (PFAM); IPR036055 (G3DSA:4.10.400.GENE3D); IPR011042 (G3DSA:2.120.10.GENE3D); IPR011042 (G3DSA:2.120.10.GENE3D); IPR000033 (PFAM); IPR036055 (G3DSA:4.10.400.GENE3D); IPR002172 (PFAM); PTHR46513 (PANTHER); IPR023415 (PROSITE_PATTERNS); IPR023415 (P…
TRINITY_DN28058_c0_g7_i2	uncharacterized protein LOC109794649, partial	1.63184e-67	51.29	no IPS match	IPR012910 (PFAM); IPR036942 (G3DSA:2.40.170.GENE3D); IPR000531 (PFAM); IPR039426 (PANTHER); SSF56935 (SUPERFAMILY)
TRINITY_DN15337_c0_g1_i10	SNF1-related protein kinase catalytic subunit alpha KIN10-like isoform X3	7.45833e-85	64.29	cd14410 (CDD); IPR034672 (CDD)	IPR000719 (PFAM); G3DSA:1.10.510.10 (GENE3D); PTHR24346 (PANTHER); IPR008271 (PROSITE_PATTERNS); IPR000719 (PROSITE_PROFILES); IPR015940 (PROSITE_PROFILES); IPR034672 (CDD); cd14410 (CDD); IPR011009 (SUPERFAMILY)
TRINITY_DN4701_c1_g1_i7	uncharacterized protein LOC18048612	0	86.87	IPR000253 (CDD); cd00009 (CDD)	G3DSA:1.10.8.60 (GENE3D); IPR041569 (PFAM); G3DSA:2.30.30.750 (GENE3D); IPR027417 (G3DSA:3.40.50.GENE3D); G3DSA:2.60.200.20 (GENE3D); IPR003959 (PFAM); PTHR45644 (PANTHER); IPR003960 (PROSITE_PATTERNS); IPR000253 (CDD); cd00009 (CDD); IPR008984 (SUPERFAMILY); IPR027417 (SUPERFAMILY)
TRINITY_DN773_c0_g1_i8	DEAD-box ATP-dependent RNA helicase 20	1.27551e-161	76.65	cd18049 (CDD); cd18787 (CDD)	IPR027417 (G3DSA:3.40.50.GENE3D); IPR027417 (G3DSA:3.40.50.GENE3D); IPR011545 (PFAM); IPR001650 (PFAM); PTHR47958 (PANTHER); IPR000629 (PROSITE_PATTERNS); IPR001650 (PROSITE_PROFILES); IPR014014 (PROSITE_PROFILES); IPR014001 (PROSITE_PROFILES); cd18787 (CDD); cd18049 (CDD); IPR027417 (SUPERFAMILY); IPR027417 (SUPERFAMILY)
TRINITY_DN24067_c0_g1_i1	BEACH domain-containing protein C2	0	89.27	IPR023362 (CDD); IPR000409 (CDD)	IPR023362 (PFAM); IPR031570 (PFAM); IPR015943 (G3DSA:2.130.10.GENE3D); IPR046851 (PFAM); IPR011993 (G3DSA:2.30.29.GENE3D); IPR000409 (PFAM); IPR036372 (G3DSA:1.10.1540.GENE3D); IPR015943 (G3DSA:2.130.10.GENE3D); PTHR13743 (PANTHER); PS50294 (PROSITE_PROFILES); IPR001680 (PROSITE_PROFILES); IPR023362 (PROSITE_PROFILES); IPR000409 (PROSITE_PROFILES); IPR000409 (CDD); IPR023362 (CDD); IPR036322 (SUP…
TRINITY_DN42791_c0_g1_i1	NADP-dependent 3-hydroxy acid dehydrogenase-like	8.33949e-52	55.11	cd00146 (CDD); cd00146 (CDD)	PF13585 (PFAM); IPR026341 (TIGRFAM); IPR013783 (G3DSA:2.60.40.GENE3D); IPR013783 (G3DSA:2.60.40.GENE3D); PF18911 (PFAM); IPR000601 (PROSITE_PROFILES); IPR007110 (PROSITE_PROFILES); IPR000601 (PROSITE_PROFILES); cd00146 (CDD); cd00146 (CDD); IPR035986 (SUPERFAMILY); IPR035986 (SUPERFAMILY)
TRINITY_DN2538_c0_g1_i8	putative disease resistance RPP13-like protein 1	0	63.92	no IPS match	PR00364 (PRINTS); IPR002182 (PFAM); IPR032675 (G3DSA:3.80.10.GENE3D); IPR032675 (G3DSA:3.80.10.GENE3D); IPR027417 (G3DSA:3.40.50.GENE3D); IPR032675 (G3DSA:3.80.10.GENE3D); IPR001611 (PFAM); IPR036388 (G3DSA:1.10.10.GENE3D); IPR042197 (G3DSA:1.10.8.GENE3D); IPR044974 (PANTHER); IPR001611 (PROSITE_PROFILES); SSF52058 (SUPERFAMILY); SSF52047 (SUPERFAMILY); IPR027417 (SUPERFAMILY); SSF52058 (SUPERFAM…
TRINITY_DN47375_c0_g1_i11	catalase isozyme 2-like	0	62.87	IPR041399 (CDD)	IPR018028 (PRINTS); G3DSA:2.40.180.10 (GENE3D); IPR010582 (PFAM); IPR011614 (PFAM); IPR043156 (G3DSA:1.20.1370.GENE3D); IPR024712 (PIRSF); IPR029062 (G3DSA:3.40.50.GENE3D); IPR041399 (PFAM); IPR024712 (PANTHER); IPR024708 (PROSITE_PATTERNS); IPR002226 (PROSITE_PATTERNS); IPR018028 (PROSITE_PROFILES); IPR041399 (CDD); IPR020835 (SUPERFAMILY); IPR029062 (SUPERFAMILY)
TRINITY_DN1489_c3_g1_i2	ankyrin repeat domain-containing protein 50-like	6.00364e-51	50.51	cd00105 (CDD)	IPR002110 (PRINTS); IPR036770 (G3DSA:1.25.40.GENE3D); IPR036770 (G3DSA:1.25.40.GENE3D); IPR002110 (PFAM); IPR036770 (G3DSA:1.25.40.GENE3D); IPR004088 (PFAM); IPR036770 (G3DSA:1.25.40.GENE3D); IPR036770 (G3DSA:1.25.40.GENE3D); IPR036770 (G3DSA:1.25.40.GENE3D); IPR036612 (G3DSA:3.30.1370.GENE3D); IPR036770 (G3DSA:1.25.40.GENE3D); IPR036770 (G3DSA:1.25.40.GENE3D); PTHR23206 (PANTHER); IPR002110 (PRO…
TRINITY_DN5736_c0_g2_i8	RHO GTPase-activating protein RGD1-like	9.27053e-26	52.89	IPR035491 (CDD); cd04403 (CDD); IPR001202 (CDD); cd13233 (CDD)	IPR001202 (PFAM); IPR011993 (G3DSA:2.30.29.GENE3D); IPR008936 (G3DSA:1.10.555.GENE3D); IPR001452 (PFAM); IPR001849 (PFAM); G3DSA:2.30.30.40 (GENE3D); IPR000198 (PFAM); PF16618 (PFAM); G3DSA:2.20.70.10 (GENE3D); PTHR23176 (PANTHER); IPR001849 (PROSITE_PROFILES); IPR001202 (PROSITE_PROFILES); IPR001202 (PROSITE_PROFILES); IPR001452 (PROSITE_PROFILES); IPR000198 (PROSITE_PROFILES); cd13233 (CDD); cd…
TRINITY_DN2182_c0_g1_i5	DEAD-box ATP-dependent RNA helicase 7	2.36743e-144	61.45	cd17944 (CDD); cd12936 (CDD); cd18787 (CDD)	IPR011545 (PFAM); G3DSA:3.30.70.2280 (GENE3D); IPR012562 (PFAM); IPR001650 (PFAM); IPR027417 (G3DSA:3.40.50.GENE3D); IPR027417 (G3DSA:3.40.50.GENE3D); PTHR47963 (PANTHER); IPR001650 (PROSITE_PROFILES); IPR014001 (PROSITE_PROFILES); cd12936 (CDD); cd17944 (CDD); cd18787 (CDD); IPR035979 (SUPERFAMILY); IPR027417 (SUPERFAMILY)
TRINITY_DN20524_c0_g1_i6	regulatory-associated protein of TOR 1 isoform X2	2.97563e-100	47.97	no IPS match	PR01547 (PRINTS); IPR011989 (G3DSA:1.25.10.GENE3D); IPR015943 (G3DSA:2.130.10.GENE3D); IPR015943 (G3DSA:2.130.10.GENE3D); IPR000357 (PFAM); IPR001680 (PFAM); IPR004083 (PANTHER); IPR016024 (SUPERFAMILY); IPR036322 (SUPERFAMILY)
TRINITY_DN9985_c0_g1_i1	---NA---			IPR041813 (CDD)	G3DSA:2.60.40.1930 (GENE3D); G3DSA:1.50.10.20 (GENE3D); IPR013783 (G3DSA:2.60.40.GENE3D); IPR011625 (PFAM); G3DSA:2.60.40.1940 (GENE3D); IPR009048 (PFAM); IPR002890 (PFAM); IPR040839 (PFAM); IPR001599 (PFAM); IPR013783 (G3DSA:2.60.40.GENE3D); G3DSA:6.20.50.160 (GENE3D); G3DSA:2.60.120.1540 (GENE3D); IPR041555 (PFAM); IPR011626 (PFAM); G3DSA:2.20.130.20 (GENE3D); IPR036595 (G3DSA:2.60.40.GENE3D); …
TRINITY_DN354_c0_g1_i6	zinc finger protein 813-like	4.08906e-16	55.55	no IPS match	G3DSA:3.30.160.60 (GENE3D); G3DSA:3.30.160.60 (GENE3D); G3DSA:3.30.160.60 (GENE3D); IPR013087 (PFAM); G3DSA:3.30.160.60 (GENE3D); PTHR23235 (PANTHER); IPR013087 (PROSITE_PATTERNS); IPR013087 (PROSITE_PATTERNS); IPR013087 (PROSITE_PATTERNS); IPR013087 (PROSITE_PATTERNS); IPR013087 (PROSITE_PROFILES); IPR013087 (PROSITE_PROFILES); IPR013087 (PROSITE_PROFILES); IPR013087 (PROSITE_PROFILES); IPR03623…
TRINITY_DN73307_c0_g2_i1	3-oxoacyl-[acyl-carrier-protein] synthase 2-like	6.52719e-120	57.97	no IPS match	PR00119 (PRINTS); IPR001757 (PRINTS); G3DSA:1.20.1110.10 (GENE3D); IPR023299 (G3DSA:3.40.1110.GENE3D); IPR006068 (PFAM); G3DSA:2.70.150.10 (GENE3D); G3DSA:1.20.1110.10 (GENE3D); IPR023214 (G3DSA:3.40.50.GENE3D); PF00702 (PFAM); PF00122 (PFAM); IPR001757 (TIGRFAM); IPR004014 (PFAM); IPR044492 (SFLD); SFLDS00003 (SFLD); PTHR42861 (PANTHER); IPR018303 (PROSITE_PATTERNS); IPR023298 (SUPERFAMILY); IPR…
TRINITY_DN9240_c0_g1_i4	cullin-4	0	74.01	no IPS match	G3DSA:1.20.1310.10 (GENE3D); G3DSA:1.20.1310.10 (GENE3D); G3DSA:1.20.1310.10 (GENE3D); IPR001373 (PFAM); IPR036388 (G3DSA:1.10.10.GENE3D); IPR019559 (PFAM); G3DSA:3.30.230.130 (GENE3D); G3DSA:1.20.1310.10 (GENE3D); IPR045093 (PANTHER); IPR016157 (PROSITE_PATTERNS); IPR016158 (PROSITE_PROFILES); IPR036317 (SUPERFAMILY); IPR036390 (SUPERFAMILY); IPR016159 (SUPERFAMILY)
TRINITY_DN7341_c0_g3_i1	---NA---			no IPS match	no IPS match
TRINITY_DN3345_c1_g1_i3	uncharacterized protein LOC112014783	6.90094e-06	47.33	cd01388 (CDD)	IPR009071 (PFAM); IPR017386 (PIRSF); IPR036910 (G3DSA:1.10.30.GENE3D); PTHR10270 (PANTHER); IPR009071 (PROSITE_PROFILES); cd01388 (CDD); IPR036910 (SUPERFAMILY)
TRINITY_DN6133_c0_g1_i2	L-type lectin-like domain-containing protein C126.08c	1.30147e-22	49.28	cd06902 (CDD)	IPR005052 (PFAM); G3DSA:2.60.120.200 (GENE3D); PTHR12223 (PANTHER); IPR005052 (PROSITE_PROFILES); cd06902 (CDD); IPR013320 (SUPERFAMILY)
TRINITY_DN7596_c0_g1_i1	ABC transporter D family member 1 isoform X1	0	92.07	cd03223 (CDD); cd03223 (CDD)	IPR003439 (PFAM); IPR027417 (G3DSA:3.40.50.GENE3D); IPR036640 (G3DSA:1.20.1560.GENE3D); IPR011527 (PFAM); IPR003439 (PFAM); IPR027417 (G3DSA:3.40.50.GENE3D); PTHR11384 (PANTHER); IPR017871 (PROSITE_PATTERNS); IPR017871 (PROSITE_PATTERNS); IPR003439 (PROSITE_PROFILES); IPR011527 (PROSITE_PROFILES); IPR003439 (PROSITE_PROFILES); IPR011527 (PROSITE_PROFILES); cd03223 (CDD); cd03223 (CDD); IPR036640 …
TRINITY_DN18150_c0_g1_i20	uncharacterized protein LOC112281241 isoform X1	2.65441e-18	49.85	no IPS match	IPR011990 (G3DSA:1.25.40.GENE3D); IPR011990 (G3DSA:1.25.40.GENE3D); IPR033053 (PANTHER); IPR019734 (PROSITE_PROFILES); IPR019734 (PROSITE_PROFILES); IPR011990 (SUPERFAMILY); IPR011990 (SUPERFAMILY)
TRINITY_DN660_c1_g1_i2	26S proteasome non-ATPase regulatory subunit 10	1.59797e-27	55.26	no IPS match	IPR002110 (PRINTS); IPR036770 (G3DSA:1.25.40.GENE3D); IPR002110 (PFAM); IPR036770 (G3DSA:1.25.40.GENE3D); IPR042420 (PANTHER); PS50297 (PROSITE_PROFILES); IPR002110 (PROSITE_PROFILES); PS50297 (PROSITE_PROFILES); IPR002110 (PROSITE_PROFILES); PS50297 (PROSITE_PROFILES); PS50297 (PROSITE_PROFILES); PS50297 (PROSITE_PROFILES); IPR002110 (PROSITE_PROFILES); IPR002110 (PROSITE_PROFILES); IPR002110 (P…
TRINITY_DN103189_c0_g2_i1	putative RNA methyltransferase At5g10620	1.92949e-22	56.35	IPR003742 (CDD)	IPR014395 (PIRSF); IPR023343 (G3DSA:1.10.439.GENE3D); IPR043146 (G3DSA:2.30.120.GENE3D); IPR043147 (G3DSA:1.10.1400.GENE3D); IPR002692 (PFAM); IPR029055 (G3DSA:3.60.20.GENE3D); IPR002692 (PANTHER); cd03747 (CDD); IPR029055 (SUPERFAMILY)
TRINITY_DN34517_c0_g2_i3	cytochrome P450 716B1	9.45979e-131	58.3	no IPS match	IPR002403 (PRINTS); IPR036396 (G3DSA:1.10.630.GENE3D); IPR001128 (PFAM); PTHR24286 (PANTHER); IPR017972 (PROSITE_PATTERNS); IPR036396 (SUPERFAMILY)
TRINITY_DN11880_c0_g1_i5	ABC transporter C family member 13 isoform X2	0	88.52	cd03250 (CDD); cd18598 (CDD); cd18605 (CDD); cd03244 (CDD)	IPR027417 (G3DSA:3.40.50.GENE3D); IPR036640 (G3DSA:1.20.1560.GENE3D); IPR003439 (PFAM); IPR027417 (G3DSA:3.40.50.GENE3D); IPR003439 (PFAM); IPR011527 (PFAM); IPR036640 (G3DSA:1.20.1560.GENE3D); PTHR24223 (PANTHER); IPR017871 (PROSITE_PATTERNS); IPR017871 (PROSITE_PATTERNS); IPR003439 (PROSITE_PROFILES); IPR011527 (PROSITE_PROFILES); IPR011527 (PROSITE_PROFILES); IPR003439 (PROSITE_PROFILES); cd18…
TRINITY_DN8404_c1_g1_i1	heterogeneous nuclear ribonucleoprotein F-like	3.06618e-33	50.93	cd12742 (CDD)	IPR008366 (PRINTS); IPR011539 (PFAM); IPR037059 (G3DSA:2.60.40.GENE3D); IPR013783 (G3DSA:2.60.40.GENE3D); IPR032397 (PFAM); IPR008366 (PANTHER); IPR011539 (PROSITE_PROFILES); cd01178 (CDD); cd07881 (CDD); IPR014756 (SUPERFAMILY); IPR008967 (SUPERFAMILY)
TRINITY_DN15938_c0_g3_i2	MAP3K epsilon protein kinase 1	0	89.99	cd06627 (CDD)	IPR001245 (PRINTS); IPR011989 (G3DSA:1.25.10.GENE3D); IPR011989 (G3DSA:1.25.10.GENE3D); G3DSA:1.10.510.10 (GENE3D); IPR000719 (PFAM); PTHR24361 (PANTHER); IPR008271 (PROSITE_PATTERNS); IPR017441 (PROSITE_PATTERNS); IPR000719 (PROSITE_PROFILES); cd06627 (CDD); IPR016024 (SUPERFAMILY); IPR011009 (SUPERFAMILY); IPR016024 (SUPERFAMILY)
TRINITY_DN15673_c0_g4_i2	probable polyribonucleotide nucleotidyltransferase 1, chloroplastic	0	64.62	cd02134 (CDD); cd02134 (CDD); cd04455 (CDD)	G3DSA:2.40.30.10 (GENE3D); IPR013575 (PFAM); IPR006847 (PFAM); IPR027417 (G3DSA:3.40.50.GENE3D); IPR005225 (TIGRFAM); IPR000178 (TIGRFAM); IPR004161 (PFAM); IPR000795 (PFAM); G3DSA:2.40.30.10 (GENE3D); IPR036925 (G3DSA:3.40.50.GENE3D); IPR023115 (PFAM); IPR015760 (PANTHER); IPR000178 (PROSITE_PATTERNS); IPR000178 (HAMAP); IPR000795 (PROSITE_PROFILES); cd03692 (CDD); cd01887 (CDD); IPR044145 (CDD)…
TRINITY_DN10619_c0_g2_i1	---NA---			no IPS match	IPR013087 (PFAM); G3DSA:3.30.160.60 (GENE3D); G3DSA:3.30.160.60 (GENE3D); PTHR45944 (PANTHER); IPR013087 (PROSITE_PATTERNS); IPR013087 (PROSITE_PATTERNS); IPR013087 (PROSITE_PATTERNS); IPR013087 (PROSITE_PROFILES); IPR013087 (PROSITE_PROFILES); IPR013087 (PROSITE_PROFILES); IPR013087 (PROSITE_PROFILES); IPR036236 (SUPERFAMILY); IPR036236 (SUPERFAMILY)
TRINITY_DN24964_c1_g1_i7	carbamoyl-phosphate synthase large chain, chloroplastic	0	68.16	IPR033937 (CDD)	no IPS match
TRINITY_DN913_c0_g1_i6	---NA---			cd18290 (CDD)	G3DSA:1.10.10.2590 (GENE3D); IPR018379 (PFAM); IPR011333 (G3DSA:3.30.710.GENE3D); IPR000210 (PFAM); PTHR46105 (PANTHER); IPR000210 (PROSITE_PROFILES); IPR018379 (PROSITE_PROFILES); cd18290 (CDD); IPR011333 (SUPERFAMILY)
TRINITY_DN6701_c0_g1_i7	subtilisin-like protease SBT6.1 isoform X1	0	67.16	IPR034185 (CDD)	IPR015500 (PRINTS); IPR036852 (G3DSA:3.40.50.GENE3D); IPR000209 (PFAM); PTHR43806 (PANTHER); IPR022398 (PROSITE_PATTERNS); IPR023828 (PROSITE_PATTERNS); PS51892 (PROSITE_PROFILES); IPR034185 (CDD); IPR036852 (SUPERFAMILY)
TRINITY_DN21_c0_g1_i6	serine hydroxymethyltransferase, mitochondrial	0	97.29	IPR001085 (CDD)	IPR015421 (G3DSA:3.40.640.GENE3D); IPR039429 (PFAM); IPR015422 (G3DSA:3.90.1150.GENE3D); IPR001085 (PANTHER); IPR019798 (PROSITE_PATTERNS); IPR001085 (CDD); IPR015424 (SUPERFAMILY)
TRINITY_DN13214_c0_g1_i4	---NA---			no IPS match	no IPS match
TRINITY_DN10041_c0_g1_i6	DENN domain and WD repeat-containing protein SCD1-like	5.99802e-29	55.35	cd01757 (CDD)	IPR004012 (PFAM); IPR037213 (G3DSA:1.20.58.GENE3D); IPR001194 (PFAM); G3DSA:2.60.60.20 (GENE3D); IPR037213 (G3DSA:1.20.58.GENE3D); IPR005113 (PFAM); IPR005112 (PFAM); G3DSA:3.30.450.200 (GENE3D); IPR001024 (PFAM); IPR043153 (G3DSA:3.40.50.GENE3D); PTHR46070 (PANTHER); IPR004012 (PROSITE_PROFILES); IPR004012 (PROSITE_PROFILES); IPR001024 (PROSITE_PROFILES); IPR037516 (PROSITE_PROFILES); cd01757 (C…
TRINITY_DN47377_c0_g2_i1	elongation factor G, chloroplastic	3.16453e-142	54.68	IPR012133 (CDD)	IPR005517 (PFAM); G3DSA:3.30.70.240 (GENE3D); G3DSA:3.30.70.870 (GENE3D); IPR014721 (G3DSA:3.30.230.GENE3D); IPR000640 (PFAM); IPR027417 (G3DSA:3.40.50.GENE3D); IPR005225 (TIGRFAM); IPR041095 (PFAM); IPR000795 (PFAM); G3DSA:2.40.30.10 (GENE3D); PTHR43261 (PANTHER); IPR000795 (PROSITE_PROFILES); IPR009022 (CDD); IPR035649 (CDD); cd04170 (CDD); IPR005517 (CDD); IPR035647 (SUPERFAMILY); IPR035647 (S…
TRINITY_DN29753_c0_g1_i6	---NA---			no IPS match	PTHR46970 (PANTHER)
TRINITY_DN7250_c0_g1_i19	copper-transporting ATPase PAA2, chloroplastic isoform X1	0	92.3	no IPS match	PR00119 (PRINTS); IPR023214 (G3DSA:3.40.50.GENE3D); PF00702 (PFAM); IPR027256 (TIGRFAM); G3DSA:2.70.150.10 (GENE3D); PF00122 (PFAM); IPR023299 (G3DSA:3.40.1110.GENE3D); IPR001757 (TIGRFAM); IPR044492 (SFLD); SFLDG00002 (SFLD); PTHR43520 (PANTHER); IPR018303 (PROSITE_PATTERNS); IPR008250 (SUPERFAMILY); IPR036412 (SUPERFAMILY); IPR023298 (SUPERFAMILY); IPR023299 (SUPERFAMILY)
TRINITY_DN2391_c0_g1_i10	ADP-ribosylation factor GTPase-activating protein AGD7-like	1.12949e-34	73.81	cd08830 (CDD)	PTHR46395 (PANTHER)
TRINITY_DN9945_c0_g1_i3	ubiquitin carboxyl-terminal hydrolase 13 isoform X1	4.585e-15	45.52	cd02665 (CDD); cd14354 (CDD); cd20486 (CDD)	G3DSA:6.10.250.1720 (GENE3D); IPR003903 (PFAM); G3DSA:1.10.8.10 (GENE3D); IPR001394 (PFAM); G3DSA:3.90.70.10 (GENE3D); G3DSA:3.90.70.10 (GENE3D); PTHR24006 (PANTHER); IPR018200 (PROSITE_PATTERNS); IPR018200 (PROSITE_PATTERNS); IPR028889 (PROSITE_PROFILES); IPR003903 (PROSITE_PROFILES); cd02665 (CDD); cd20486 (CDD); cd14354 (CDD); IPR038765 (SUPERFAMILY); IPR038765 (SUPERFAMILY); IPR009060 (SUPERF…
TRINITY_DN8218_c0_g2_i1	COBW domain-containing protein DDB_G0274527-like	9.01131e-144	60.56	no IPS match	no IPS match
TRINITY_DN9083_c0_g1_i2	putative 1-phosphatidylinositol-3-phosphate 5-kinase FAB1C	1.84364e-89	49.95	IPR037378 (CDD); IPR044769 (CDD); cd03334 (CDD); cd15725 (CDD)	IPR027409 (G3DSA:3.50.7.GENE3D); G3DSA:3.30.810.10 (GENE3D); IPR013083 (G3DSA:3.30.40.GENE3D); IPR000591 (PFAM); IPR027484 (G3DSA:3.30.800.GENE3D); IPR002498 (PFAM); IPR036388 (G3DSA:1.10.10.GENE3D); IPR002423 (PFAM); IPR000306 (PFAM); IPR043548 (PANTHER); IPR000591 (PROSITE_PROFILES); IPR002498 (PROSITE_PROFILES); IPR017455 (PROSITE_PROFILES); IPR037378 (CDD); cd03334 (CDD); IPR044769 (CDD); cd1…
TRINITY_DN2714_c2_g1_i11	---NA---			cd11305 (CDD); cd11303 (CDD); cd11303 (CDD)	IPR013783 (G3DSA:2.60.40.GENE3D); IPR013783 (G3DSA:2.60.40.GENE3D); IPR027468 (G3DSA:3.30.70.GENE3D); IPR041631 (PFAM); IPR008465 (PFAM); PTHR21559 (PANTHER); IPR030398 (PROSITE_PROFILES); cd11303 (CDD); cd11305 (CDD); cd11303 (CDD); IPR027468 (SUPERFAMILY); IPR015919 (SUPERFAMILY); IPR015919 (SUPERFAMILY)
TRINITY_DN5468_c0_g2_i7	elongation factor G-2, chloroplastic	8.49032e-145	55.28	cd01693 (CDD); IPR009022 (CDD); cd04092 (CDD); cd01886 (CDD); IPR035649 (CDD)	IPR000795 (PRINTS); IPR005517 (PFAM); G3DSA:2.40.30.10 (GENE3D); IPR014721 (G3DSA:3.30.230.GENE3D); G3DSA:3.30.70.870 (GENE3D); IPR005225 (TIGRFAM); IPR041095 (PFAM); IPR027417 (G3DSA:3.40.50.GENE3D); G3DSA:3.30.70.240 (GENE3D); IPR000640 (PFAM); IPR000795 (PFAM); PTHR43261 (PANTHER); IPR031157 (PROSITE_PATTERNS); IPR000795 (PROSITE_PROFILES); IPR030851 (HAMAP); cd01693 (CDD); IPR035649 (CDD); IP…
TRINITY_DN3532_c1_g1_i2	mitogen-activated protein kinase kinase kinase NPK1-like	5.81603e-76	66.96	IPR034879 (CDD); cd06625 (CDD)	G3DSA:3.10.20.90 (GENE3D); IPR000270 (PFAM); IPR000719 (PFAM); G3DSA:1.10.510.10 (GENE3D); PTHR48016 (PANTHER); IPR000270 (PROSITE_PROFILES); IPR000719 (PROSITE_PROFILES); IPR034879 (CDD); cd06625 (CDD); IPR011009 (SUPERFAMILY); SSF54277 (SUPERFAMILY)
TRINITY_DN12190_c0_g1_i9	putative ankyrin repeat protein RF_0381	1.10883e-28	47.17	cd00054 (CDD); cd00054 (CDD); cd00054 (CDD); cd00054 (CDD); cd00054 (CDD); cd00054 (CDD); cd00054 (CDD); cd00054 (CDD); cd00054 (CDD); cd00054 (CDD); cd00054 (CDD); cd00054 (CDD); cd00054 (CDD); cd00054 (CDD); cd00054 (CDD); cd00054 (CDD); cd00054 (CDD); cd00054 (CDD); cd00054 (CDD); cd00054 (CDD); cd00054 (CDD); cd00054 (CDD); cd00054 (CDD); cd00054 (CDD); cd00054 (CDD); cd00054 (CDD); cd00054 (…	IPR000800 (PRINTS); PR01983 (PRINTS); IPR022362 (PRINTS); G3DSA:2.10.25.10 (GENE3D); IPR002110 (PFAM); G3DSA:2.10.25.10 (GENE3D); G3DSA:2.10.25.10 (GENE3D); G3DSA:3.30.300.320 (GENE3D); IPR013032 (PFAM); G3DSA:2.10.25.10 (GENE3D); IPR001881 (PFAM); G3DSA:2.10.25.10 (GENE3D); IPR008297 (PIRSF); IPR011656 (PFAM); G3DSA:2.10.25.10 (GENE3D); G3DSA:2.10.25.10 (GENE3D); G3DSA:2.10.25.10 (GENE3D); G3DSA…
TRINITY_DN16774_c0_g2_i2	serine/threonine-protein kinase tricorner	1.50868e-91	59.59	cd05623 (CDD); cd01243 (CDD); IPR002219 (CDD); cd00132 (CDD)	IPR011993 (G3DSA:2.30.29.GENE3D); G3DSA:3.30.60.20 (GENE3D); IPR014930 (PFAM); IPR002219 (PFAM); G3DSA:3.30.200.20 (GENE3D); G3DSA:1.10.510.10 (GENE3D); IPR017892 (PFAM); IPR001180 (PFAM); IPR000719 (PFAM); IPR031597 (PFAM); G3DSA:1.20.5.340 (GENE3D); PTHR22988 (PANTHER); IPR002219 (PROSITE_PATTERNS); IPR008271 (PROSITE_PATTERNS); IPR017441 (PROSITE_PATTERNS); IPR001180 (PROSITE_PROFILES); IPR001…
TRINITY_DN2709_c0_g3_i4	---NA---			IPR035462 (CDD); IPR033928 (CDD); cd09540 (CDD)	IPR001452 (PFAM); IPR041418 (PFAM); IPR013625 (PFAM); IPR013761 (G3DSA:1.10.150.GENE3D); IPR011993 (G3DSA:2.30.29.GENE3D); G3DSA:2.30.30.40 (GENE3D); IPR039801 (PANTHER); IPR001452 (PROSITE_PROFILES); IPR035462 (CDD); IPR033928 (CDD); cd09540 (CDD); IPR036028 (SUPERFAMILY); SSF50729 (SUPERFAMILY)
TRINITY_DN4954_c0_g1_i14	ascorbate transporter, chloroplastic-like	3.06915e-27	57.09	no IPS match	IPR036259 (G3DSA:1.20.1250.GENE3D); IPR011701 (PFAM); PTHR11662 (PANTHER); IPR005829 (PROSITE_PATTERNS); IPR020846 (PROSITE_PROFILES); IPR036259 (SUPERFAMILY)
TRINITY_DN4445_c3_g1_i3	---NA---			no IPS match	G3DSA:3.30.160.60 (GENE3D); G3DSA:3.30.160.60 (GENE3D); PTHR24403 (PANTHER); IPR013087 (PROSITE_PATTERNS); IPR013087 (PROSITE_PATTERNS); IPR013087 (PROSITE_PATTERNS); IPR013087 (PROSITE_PATTERNS); IPR013087 (PROSITE_PATTERNS); IPR013087 (PROSITE_PATTERNS); IPR013087 (PROSITE_PATTERNS); IPR013087 (PROSITE_PATTERNS); IPR013087 (PROSITE_PROFILES); IPR013087 (PROSITE_PROFILES); IPR013087 (PROSITE_PRO…
TRINITY_DN21530_c0_g2_i1	uncharacterized protein LOC8289907, partial	1.30186e-55	55.16	no IPS match	PF05345 (PFAM); IPR036709 (G3DSA:2.40.128.GENE3D); IPR032109 (PFAM); IPR005546 (PFAM); IPR013783 (G3DSA:2.60.40.GENE3D); IPR013783 (G3DSA:2.60.40.GENE3D); IPR013783 (G3DSA:2.60.40.GENE3D); PTHR37494 (PANTHER); IPR005546 (PROSITE_PROFILES); IPR015919 (SUPERFAMILY); IPR015919 (SUPERFAMILY); IPR015919 (SUPERFAMILY); IPR015919 (SUPERFAMILY); IPR015919 (SUPERFAMILY); IPR036709 (SUPERFAMILY)
TRINITY_DN14989_c0_g1_i27	phosphatidylinositol 3,4,5-trisphosphate 3-phosphatase and protein-tyrosine-phosphatase PTEN1 isoform X2	3.66731e-27	59.97	IPR033929 (CDD); IPR035012 (CDD); IPR002219 (CDD)	IPR013625 (PFAM); G3DSA:2.60.40.1110 (GENE3D); IPR000980 (PFAM); IPR011993 (G3DSA:2.30.29.GENE3D); IPR014020 (PFAM); G3DSA:3.30.60.20 (GENE3D); IPR029021 (G3DSA:3.90.190.GENE3D); IPR036860 (G3DSA:3.30.505.GENE3D); PTHR45734 (PANTHER); IPR002219 (PROSITE_PATTERNS); IPR029023 (PROSITE_PROFILES); IPR014020 (PROSITE_PROFILES); IPR002219 (PROSITE_PROFILES); IPR000980 (PROSITE_PROFILES); IPR002219 (CDD…
TRINITY_DN2951_c0_g1_i4	GRIP and coiled-coil domain-containing protein 2 isoform X3	0	80.2	no IPS match	PTHR43939 (PANTHER); SSF57997 (SUPERFAMILY)
TRINITY_DN2416_c1_g2_i3	E2F transcription factor-like E2FE isoform X2	1.55056e-50	59.28	no IPS match	IPR003316 (PFAM); IPR036388 (G3DSA:1.10.10.GENE3D); IPR015633 (PANTHER); IPR036390 (SUPERFAMILY); IPR036390 (SUPERFAMILY)
TRINITY_DN2672_c0_g2_i1	phosphomethylpyrimidine synthase, chloroplastic isoform X1	4.59643e-144	66.37	no IPS match	IPR011810 (TIGRFAM); IPR044019 (PFAM); IPR003135 (PFAM); IPR004101 (PFAM); IPR036615 (G3DSA:3.90.190.GENE3D); IPR013221 (PFAM); G3DSA:3.30.470.20 (GENE3D); IPR036565 (G3DSA:3.40.1190.GENE3D); G3DSA:3.30.470.20 (GENE3D); PTHR23135 (PANTHER); IPR011761 (PROSITE_PROFILES); SSF56059 (SUPERFAMILY); IPR036565 (SUPERFAMILY); IPR036615 (SUPERFAMILY)
TRINITY_DN2730_c1_g1_i2	---NA---			IPR034255 (CDD)	IPR001799 (PRINTS); IPR001799 (PFAM); IPR008972 (G3DSA:2.60.40.GENE3D); IPR031328 (PANTHER); IPR019765 (PROSITE_PATTERNS); IPR001799 (PROSITE_PROFILES); IPR034255 (CDD); IPR008972 (SUPERFAMILY)
TRINITY_DN1134_c0_g1_i1	---NA---			no IPS match	IPR012568 (PFAM); PTHR21603 (PANTHER)
TRINITY_DN20798_c0_g2_i1	---NA---			no IPS match	IPR013762 (G3DSA:1.10.443.GENE3D); IPR011010 (SUPERFAMILY)
TRINITY_DN9437_c0_g1_i8	transcription factor IIIA-like	8.49445e-18	52.68	no IPS match	G3DSA:3.30.160.60 (GENE3D); G3DSA:3.30.160.60 (GENE3D); G3DSA:3.30.160.60 (GENE3D); IPR013087 (PFAM); G3DSA:3.30.160.60 (GENE3D); PF13912 (PFAM); G3DSA:3.30.160.60 (GENE3D); G3DSA:3.30.160.60 (GENE3D); G3DSA:3.30.160.60 (GENE3D); G3DSA:3.30.160.60 (GENE3D); G3DSA:3.30.160.60 (GENE3D); G3DSA:3.30.160.60 (GENE3D); G3DSA:3.30.160.60 (GENE3D); G3DSA:3.30.160.60 (GENE3D); G3DSA:3.30.160.60 (GENE3D); G…
TRINITY_DN5262_c0_g3_i1	very-long-chain (3R)-3-hydroxyacyl-CoA dehydratase 2	4.14011e-13	54.83	cd00198 (CDD)	IPR002035 (PFAM); IPR036465 (G3DSA:3.40.50.GENE3D); IPR046471 (PFAM); IPR045814 (PFAM); IPR039841 (PANTHER); cd00198 (CDD); IPR036465 (SUPERFAMILY)
TRINITY_DN8342_c0_g1_i23	calpain-type cysteine protease DEK1	1.07738e-53	51.34	IPR001300 (CDD)	IPR022684 (PRINTS); IPR001876 (PFAM); G3DSA:3.90.70.10 (GENE3D); G3DSA:2.30.30.380 (GENE3D); IPR001300 (PFAM); G3DSA:4.10.1060.10 (GENE3D); PTHR10183 (PANTHER); IPR001876 (PROSITE_PATTERNS); IPR001876 (PROSITE_PATTERNS); IPR001876 (PROSITE_PATTERNS); IPR000169 (PROSITE_PATTERNS); IPR001876 (PROSITE_PATTERNS); IPR001876 (PROSITE_PATTERNS); IPR001876 (PROSITE_PROFILES); IPR001876 (PROSITE_PROFILES)…
TRINITY_DN3150_c2_g1_i12	uncharacterized protein LOC105645303	1.85391e-21	47.22	IPR037904 (CDD)	PTHR46556 (PANTHER)
TRINITY_DN42694_c1_g3_i1	fumarate hydratase 1, mitochondrial-like	5.69044e-97	61.39	no IPS match	IPR011527 (PFAM); IPR027417 (G3DSA:3.40.50.GENE3D); IPR036640 (G3DSA:1.20.1560.GENE3D); IPR003439 (PFAM); IPR039421 (PANTHER); IPR017871 (PROSITE_PATTERNS); IPR011527 (PROSITE_PROFILES); IPR003439 (PROSITE_PROFILES); cd18562 (CDD); IPR027417 (SUPERFAMILY); IPR036640 (SUPERFAMILY)
TRINITY_DN5770_c0_g1_i1	beta-1,4-mannosyl-glycoprotein 4-beta-N-acetylglucosaminyltransferase	2.66913e-22	43.04	no IPS match	IPR006813 (PFAM); IPR006813 (PANTHER)
TRINITY_DN1641_c0_g1_i4	ornithine decarboxylase-like	8.84711e-58	52.65	no IPS match	IPR002433 (PRINTS); IPR000183 (PRINTS); IPR029066 (G3DSA:3.20.20.GENE3D); IPR009006 (G3DSA:2.40.37.GENE3D); IPR022644 (PFAM); IPR022643 (PFAM); IPR002433 (PANTHER); IPR022657 (PROSITE_PATTERNS); IPR009006 (SUPERFAMILY); IPR029066 (SUPERFAMILY)
TRINITY_DN506_c3_g1_i9	RHO GTPase-activating protein RGD1-like	1.0292e-28	52.18	cd04395 (CDD)	IPR011993 (G3DSA:2.30.29.GENE3D); IPR036034 (G3DSA:2.30.42.GENE3D); IPR041489 (PFAM); PTHR23175 (PANTHER); IPR001478 (PROSITE_PROFILES); cd00992 (CDD); IPR036034 (SUPERFAMILY); SSF50729 (SUPERFAMILY)
TRINITY_DN6906_c0_g1_i1	aminomethyltransferase, mitochondrial	1.81563e-15	43.39	no IPS match	IPR032503 (PFAM); IPR006076 (PFAM); IPR027266 (G3DSA:3.30.1360.GENE3D); IPR036188 (G3DSA:3.50.50.GENE3D); G3DSA:3.30.9.10 (GENE3D); PTHR13847 (PANTHER); SSF54373 (SUPERFAMILY); IPR036188 (SUPERFAMILY); SSF103025 (SUPERFAMILY)
TRINITY_DN8123_c0_g2_i10	two-component response regulator ARR11 isoform X1	0	78.77	cd17584 (CDD)	G3DSA:1.10.10.60 (GENE3D); IPR001789 (PFAM); IPR001005 (PFAM); G3DSA:3.40.50.2300 (GENE3D); IPR006447 (TIGRFAM); IPR045279 (PANTHER); IPR001789 (PROSITE_PROFILES); cd17584 (CDD); IPR009057 (SUPERFAMILY); IPR011006 (SUPERFAMILY)
TRINITY_DN12409_c0_g2_i8	putative serine/threonine-protein kinase VPS15	1.2997e-138	48.29	cd13980 (CDD)	G3DSA:1.10.510.10 (GENE3D); IPR011989 (G3DSA:1.25.10.GENE3D); IPR000719 (PFAM); IPR001680 (PFAM); IPR015943 (G3DSA:2.130.10.GENE3D); IPR015943 (G3DSA:2.130.10.GENE3D); IPR045162 (PANTHER); IPR008271 (PROSITE_PATTERNS); IPR021133 (PROSITE_PROFILES); IPR000719 (PROSITE_PROFILES); IPR001680 (PROSITE_PROFILES); PS50294 (PROSITE_PROFILES); IPR001680 (PROSITE_PROFILES); PS50294 (PROSITE_PROFILES); cd13…
TRINITY_DN27516_c2_g2_i4	phosphoribosylamine--glycine ligase	1.67533e-151	70.5	no IPS match	no IPS match
TRINITY_DN13241_c0_g1_i14	vacuolar segregation protein pep7-like	2.53128e-10	49.95	cd15716 (CDD)	IPR021565 (PFAM); G3DSA:4.10.860.20 (GENE3D); G3DSA:4.10.860.20 (GENE3D); PF16601 (PFAM); IPR013083 (G3DSA:3.30.40.GENE3D); IPR000306 (PFAM); PTHR13510 (PANTHER); IPR013087 (PROSITE_PATTERNS); IPR017455 (PROSITE_PROFILES); cd15716 (CDD); IPR036531 (SUPERFAMILY); IPR011011 (SUPERFAMILY); IPR036531 (SUPERFAMILY)
TRINITY_DN74533_c0_g2_i1	alpha-actinin-like protein 1	3.55074e-07	55.05	IPR001715 (CDD); cd00009 (CDD)	IPR027417 (G3DSA:3.40.50.GENE3D); IPR001715 (PFAM); IPR036872 (G3DSA:1.10.418.GENE3D); IPR003959 (PFAM); IPR039041 (PANTHER); IPR001715 (PROSITE_PROFILES); IPR001715 (CDD); cd00009 (CDD); IPR027417 (SUPERFAMILY); IPR027417 (SUPERFAMILY); IPR036872 (SUPERFAMILY)
TRINITY_DN1212_c5_g1_i5	GTPase-activating protein-like	1.88573e-12	43.74	cd05130 (CDD); IPR001251 (CDD); cd13313 (CDD)	IPR001936 (PFAM); IPR011993 (G3DSA:2.30.29.GENE3D); IPR008936 (G3DSA:1.10.506.GENE3D); IPR001251 (PFAM); IPR008936 (G3DSA:1.10.506.GENE3D); IPR036865 (G3DSA:3.40.525.GENE3D); IPR039360 (PANTHER); IPR023152 (PROSITE_PATTERNS); IPR001251 (PROSITE_PROFILES); IPR001936 (PROSITE_PROFILES); cd05130 (CDD); cd13313 (CDD); IPR001251 (CDD); IPR008936 (SUPERFAMILY); IPR016024 (SUPERFAMILY)
TRINITY_DN47164_c0_g2_i2	---NA---			IPR033996 (CDD)	IPR020411 (PRINTS); G3DSA:2.10.50.10 (GENE3D); G3DSA:2.10.50.10 (GENE3D); IPR001368 (PFAM); PTHR47386 (PANTHER); IPR001368 (PROSITE_PATTERNS); IPR001368 (PROSITE_PATTERNS); IPR001368 (PROSITE_PROFILES); IPR001368 (PROSITE_PROFILES); IPR001368 (PROSITE_PROFILES); IPR033996 (CDD); SSF57586 (SUPERFAMILY); SSF57586 (SUPERFAMILY)
TRINITY_DN7666_c0_g1_i1	---NA---			cd11304 (CDD); cd11304 (CDD)	IPR002126 (PRINTS); PF13385 (PFAM); G3DSA:2.60.40.60 (GENE3D); IPR002126 (PFAM); G3DSA:2.60.120.200 (GENE3D); G3DSA:2.60.40.60 (GENE3D); IPR026914 (PANTHER); IPR002126 (PROSITE_PROFILES); IPR002126 (PROSITE_PROFILES); cd11304 (CDD); cd11304 (CDD); IPR015919 (SUPERFAMILY); IPR013320 (SUPERFAMILY); IPR015919 (SUPERFAMILY)
TRINITY_DN12409_c0_g1_i3	putative serine/threonine-protein kinase VPS15	1.63922e-138	47.76	cd13980 (CDD)	IPR015943 (G3DSA:2.130.10.GENE3D); IPR000719 (PFAM); IPR001680 (PFAM); IPR015943 (G3DSA:2.130.10.GENE3D); IPR011989 (G3DSA:1.25.10.GENE3D); G3DSA:1.10.510.10 (GENE3D); IPR045162 (PANTHER); IPR008271 (PROSITE_PATTERNS); IPR001680 (PROSITE_PROFILES); IPR000719 (PROSITE_PROFILES); IPR001680 (PROSITE_PROFILES); PS50294 (PROSITE_PROFILES); PS50294 (PROSITE_PROFILES); IPR001680 (PROSITE_PROFILES); IPR0…
TRINITY_DN14217_c0_g1_i8	zinc finger and BTB domain-containing protein 49-like	9.18152e-19	59.06	IPR003309 (CDD)	G3DSA:3.30.160.60 (GENE3D); IPR038269 (G3DSA:1.10.4020.GENE3D); G3DSA:3.30.160.60 (GENE3D); G3DSA:3.30.160.60 (GENE3D); IPR003309 (PFAM); G3DSA:3.30.160.60 (GENE3D); IPR013087 (PFAM); PTHR23226 (PANTHER); IPR013087 (PROSITE_PATTERNS); IPR013087 (PROSITE_PATTERNS); IPR013087 (PROSITE_PATTERNS); IPR013087 (PROSITE_PATTERNS); IPR013087 (PROSITE_PROFILES); IPR013087 (PROSITE_PROFILES); IPR013087 (PRO…
TRINITY_DN14418_c0_g2_i1	thioredoxin reductase 2-like	2.01222e-101	70.55	no IPS match	IPR002528 (PIRSF); IPR002528 (TIGRFAM); IPR002528 (PFAM); PTHR43298 (PANTHER); cd13133 (CDD)
TRINITY_DN13701_c2_g3_i1	glutamine--fructose-6-phosphate aminotransferase [isomerizing] 2	4.84449e-144	59.22	IPR034074 (CDD)	IPR036852 (G3DSA:3.40.50.GENE3D); IPR000209 (PFAM); IPR023828 (PROSITE_PATTERNS); IPR034074 (CDD); IPR036852 (SUPERFAMILY)
TRINITY_DN11060_c0_g1_i7	---NA---			no IPS match	IPR036872 (G3DSA:1.10.418.GENE3D); IPR043936 (PFAM); PTHR18947 (PANTHER); IPR001715 (PROSITE_PROFILES); SSF116907 (SUPERFAMILY)
TRINITY_DN11339_c0_g6_i1	UPF0051 protein ABCI8, chloroplastic-like	0	76.77	no IPS match	no IPS match
TRINITY_DN2794_c0_g1_i6	transposon Ty3-G Gag-Pol polyprotein	0	77.46	cd00303 (CDD); cd01647 (CDD)	IPR000477 (PFAM); PF08284 (PFAM); IPR021109 (G3DSA:2.40.70.GENE3D); IPR043128 (G3DSA:3.30.70.GENE3D); IPR043128 (G3DSA:3.30.70.GENE3D); G3DSA:3.10.10.10 (GENE3D); PTHR24559 (PANTHER); IPR000477 (PROSITE_PROFILES); cd00303 (CDD); cd01647 (CDD); IPR021109 (SUPERFAMILY); IPR043502 (SUPERFAMILY)
TRINITY_DN13741_c0_g1_i9	aldehyde dehydrogenase family 2 member C4	7.33756e-146	67.59	cd08703 (CDD); cd08647 (CDD); cd07140 (CDD)	IPR037022 (G3DSA:3.10.25.GENE3D); IPR009081 (PFAM); IPR002376 (PFAM); IPR016163 (G3DSA:3.40.309.GENE3D); IPR011407 (PIRSF); IPR005793 (PFAM); IPR015590 (PFAM); IPR036736 (G3DSA:1.10.1200.GENE3D); IPR016162 (G3DSA:3.40.605.GENE3D); G3DSA:3.40.50.170 (GENE3D); PTHR11699 (PANTHER); IPR016160 (PROSITE_PATTERNS); IPR029510 (PROSITE_PATTERNS); IPR001555 (PROSITE_PATTERNS); IPR006162 (PROSITE_PATTERNS);…
TRINITY_DN7069_c0_g1_i2	---NA---			no IPS match	IPR029488 (PFAM); IPR038791 (PANTHER)
TRINITY_DN6009_c0_g2_i6	---NA---			cd09912 (CDD)	G3DSA:1.20.5.110 (GENE3D); IPR006884 (PFAM); IPR027417 (G3DSA:3.40.50.GENE3D); IPR045063 (PFAM); IPR027094 (PANTHER); IPR030381 (PROSITE_PROFILES); cd09912 (CDD); SSF111479 (SUPERFAMILY); IPR027417 (SUPERFAMILY)
TRINITY_DN18109_c0_g1_i4	ankyrin repeat domain-containing protein 50-like	5.85779e-48	43.95	cd09524 (CDD); cd01438 (CDD)	IPR002110 (PRINTS); IPR012317 (PFAM); IPR036770 (G3DSA:1.25.40.GENE3D); IPR036770 (G3DSA:1.25.40.GENE3D); IPR036770 (G3DSA:1.25.40.GENE3D); IPR002110 (PFAM); IPR002110 (PFAM); IPR002110 (PFAM); G3DSA:3.90.228.10 (GENE3D); G3DSA:6.20.320.10 (GENE3D); IPR002110 (PFAM); IPR013761 (G3DSA:1.10.150.GENE3D); IPR001660 (PFAM); IPR036770 (G3DSA:1.25.40.GENE3D); IPR002110 (PFAM); PTHR24189 (PANTHER); IPR00…
TRINITY_DN5640_c0_g1_i2	serine/threonine-protein kinase tricorner	5.32639e-91	58.44	IPR002219 (CDD); IPR042718 (CDD); cd01243 (CDD)	IPR020454 (PRINTS); G3DSA:1.20.5.340 (GENE3D); IPR031597 (PFAM); G3DSA:1.10.510.10 (GENE3D); G3DSA:3.30.60.20 (GENE3D); IPR001180 (PFAM); IPR000719 (PFAM); IPR014930 (PFAM); G3DSA:3.30.200.20 (GENE3D); IPR002219 (PFAM); IPR011993 (G3DSA:2.30.29.GENE3D); PTHR22988 (PANTHER); IPR002219 (PROSITE_PATTERNS); IPR017441 (PROSITE_PATTERNS); IPR008271 (PROSITE_PATTERNS); IPR001849 (PROSITE_PROFILES); IPR0…
TRINITY_DN7647_c0_g1_i5	protein HASTY 1	3.06448e-34	40.09	no IPS match	IPR045478 (PFAM); IPR013598 (PFAM); IPR011989 (G3DSA:1.25.10.GENE3D); IPR045065 (PANTHER); IPR016024 (SUPERFAMILY)
TRINITY_DN1379_c3_g1_i11	putative disease resistance protein RGA3	0	65.27	IPR038005 (CDD)	PR00364 (PRINTS); IPR032675 (G3DSA:3.80.10.GENE3D); IPR027417 (G3DSA:3.40.50.GENE3D); G3DSA:1.20.5.4130 (GENE3D); IPR002182 (PFAM); IPR042197 (G3DSA:1.10.8.GENE3D); IPR041118 (PFAM); IPR036388 (G3DSA:1.10.10.GENE3D); IPR025875 (PFAM); IPR044974 (PANTHER); IPR038005 (CDD); SSF52058 (SUPERFAMILY); IPR027417 (SUPERFAMILY)
TRINITY_DN9494_c0_g1_i1	acetyl-CoA carboxylase 1-like	0	59.57	cd06850 (CDD)	G3DSA:2.40.50.100 (GENE3D); IPR013537 (PFAM); G3DSA:3.90.1770.10 (GENE3D); IPR005479 (PFAM); G3DSA:3.90.226.10 (GENE3D); IPR005482 (PFAM); G3DSA:3.30.470.20 (GENE3D); G3DSA:2.40.460.10 (GENE3D); IPR034733 (PFAM); G3DSA:3.40.50.20 (GENE3D); G3DSA:3.90.226.10 (GENE3D); IPR005481 (PFAM); IPR000089 (PFAM); IPR013815 (G3DSA:3.30.1490.GENE3D); PTHR45728 (PANTHER); IPR001882 (PROSITE_PATTERNS); IPR00547…
TRINITY_DN10970_c0_g1_i7	target of rapamycin complex 2 subunit ste20-like	7.55373e-101	47.33	no IPS match	IPR029453 (PFAM); IPR029452 (PFAM); IPR029259 (PFAM); IPR029451 (PFAM); IPR028267 (PFAM); IPR028268 (PANTHER); IPR016024 (SUPERFAMILY); IPR016024 (SUPERFAMILY)
TRINITY_DN23494_c0_g5_i2	BEACH domain-containing protein B-like isoform X1	8.11713e-148	51.84	IPR000409 (CDD); IPR023362 (CDD)	PF16057 (PFAM); IPR000409 (PFAM); IPR031570 (PFAM); IPR036372 (G3DSA:1.10.1540.GENE3D); IPR011993 (G3DSA:2.30.29.GENE3D); IPR046851 (PFAM); IPR023362 (PFAM); IPR015943 (G3DSA:2.130.10.GENE3D); G3DSA:2.60.120.200 (GENE3D); PTHR13743 (PANTHER); IPR023362 (PROSITE_PROFILES); IPR000409 (PROSITE_PROFILES); IPR001680 (PROSITE_PROFILES); IPR023362 (CDD); IPR000409 (CDD); IPR036322 (SUPERFAMILY); IPR0160…
TRINITY_DN54623_c0_g1_i14	---NA---			no IPS match	IPR036739 (G3DSA:1.10.357.GENE3D); IPR006667 (PFAM); IPR045349 (PANTHER); IPR036739 (SUPERFAMILY); IPR036739 (SUPERFAMILY)
TRINITY_DN1581_c0_g1_i8	---NA---			cd18945 (CDD)	IPR011598 (PFAM); IPR036638 (G3DSA:4.10.280.GENE3D); PTHR11793 (PANTHER); IPR011598 (PROSITE_PROFILES); cd18945 (CDD); IPR036638 (SUPERFAMILY)
TRINITY_DN11262_c0_g1_i17	lysine-specific demethylase JMJ25-like	2.8167e-43	55.21	no IPS match	G3DSA:2.60.120.650 (GENE3D); IPR045109 (PANTHER); SSF51197 (SUPERFAMILY)
TRINITY_DN4949_c0_g1_i2	calmodulin-binding transcription activator 2-like	1.53852e-18	59.8	no IPS match	G3DSA:1.20.5.190 (GENE3D); IPR036770 (G3DSA:1.25.40.GENE3D); IPR013783 (G3DSA:2.60.40.GENE3D); IPR002909 (PFAM); IPR005559 (PFAM); G3DSA:1.20.5.190 (GENE3D); PTHR23335 (PANTHER); IPR005559 (PROSITE_PROFILES); IPR000048 (PROSITE_PROFILES); IPR027417 (SUPERFAMILY); IPR036770 (SUPERFAMILY); IPR014756 (SUPERFAMILY)
TRINITY_DN16343_c0_g3_i1	---NA---			no IPS match	IPR007483 (PFAM); IPR007483 (PANTHER)
TRINITY_DN97_c0_g1_i5	GDSL esterase/lipase At5g45920	3.00016e-53	61.15	cd01838 (CDD)	IPR036436 (G3DSA:4.10.70.GENE3D); IPR032029 (PFAM); IPR024079 (G3DSA:3.40.390.GENE3D); G3DSA:4.10.70.30 (GENE3D); IPR001762 (PFAM); IPR002870 (PFAM); PF13688 (PFAM); PTHR45702 (PANTHER); IPR001590 (PROSITE_PROFILES); IPR001762 (PROSITE_PROFILES); IPR034025 (CDD); IPR032029 (CDD); SSF55486 (SUPERFAMILY); IPR036436 (SUPERFAMILY)
TRINITY_DN6321_c0_g1_i1	protein FAR1-RELATED SEQUENCE 3	0	89.83	no IPS match	IPR007527 (PFAM); IPR004330 (PFAM); IPR018289 (PFAM); IPR031052 (PANTHER); IPR007527 (PROSITE_PROFILES)
TRINITY_DN18066_c0_g1_i4	protein NBR1 homolog isoform X2	1.61148e-14	59.31	cd02340 (CDD); IPR034852 (CDD); IPR032350 (CDD)	IPR000270 (PFAM); IPR013783 (G3DSA:2.60.40.GENE3D); G3DSA:3.10.20.90 (GENE3D); IPR032350 (PFAM); IPR000433 (PFAM); IPR043145 (G3DSA:3.30.60.GENE3D); PTHR20930 (PANTHER); IPR000433 (PROSITE_PATTERNS); IPR000433 (PROSITE_PROFILES); IPR000270 (PROSITE_PROFILES); cd02340 (CDD); IPR032350 (CDD); IPR034852 (CDD); SSF57850 (SUPERFAMILY); SSF54277 (SUPERFAMILY)
TRINITY_DN8335_c0_g1_i14	tuberous sclerosis 2 protein homolog	2.2482e-14	44.12	no IPS match	IPR000331 (PFAM); IPR046859 (PFAM); IPR035974 (G3DSA:3.40.50.GENE3D); IPR027107 (PANTHER); IPR000331 (PROSITE_PROFILES); IPR016024 (SUPERFAMILY); IPR035974 (SUPERFAMILY)
TRINITY_DN1122_c0_g1_i2	CCR4-NOT transcription complex subunit 1-like	0	58.06	no IPS match	G3DSA:1.25.40.180 (GENE3D); IPR007196 (PFAM); IPR032194 (PFAM); IPR032191 (PFAM); IPR032193 (PFAM); IPR024557 (PFAM); G3DSA:1.25.40.790 (GENE3D); G3DSA:1.25.40.800 (GENE3D); IPR038535 (G3DSA:1.25.40.GENE3D); IPR040398 (PANTHER)
TRINITY_DN7627_c7_g1_i1	methylthioribose kinase-like	2.38116e-121	63.42	no IPS match	IPR023404 (G3DSA:3.80.30.GENE3D); IPR007197 (PFAM); IPR034466 (SFLD); IPR007197 (SFLD); PTHR43409 (PANTHER); IPR007197 (PROSITE_PROFILES); IPR006158 (PROSITE_PROFILES); cd01335 (CDD); SSF102114 (SUPERFAMILY)
TRINITY_DN6299_c0_g1_i8	phosphoinositide phospholipase C 2-like	4.50526e-35	62.87	cd08592 (CDD); cd13362 (CDD); cd13234 (CDD); IPR035723 (CDD); cd00275 (CDD); IPR035023 (CDD); cd16215 (CDD); IPR035024 (CDD)	IPR000980 (PRINTS); IPR001192 (PRINTS); IPR017946 (G3DSA:3.20.20.GENE3D); G3DSA:2.30.30.40 (GENE3D); IPR016279 (PIRSF); IPR011993 (G3DSA:2.30.29.GENE3D); IPR001452 (PFAM); IPR000980 (PFAM); IPR036860 (G3DSA:3.30.505.GENE3D); IPR035892 (G3DSA:2.60.40.GENE3D); IPR001711 (PFAM); IPR000909 (PFAM); IPR036860 (G3DSA:3.30.505.GENE3D); IPR000008 (PFAM); IPR017946 (G3DSA:3.20.20.GENE3D); IPR001192 (PANTHE…
TRINITY_DN16122_c0_g1_i1	---NA---			IPR041981 (CDD); IPR001005 (CDD)	IPR000433 (PFAM); G3DSA:1.10.10.60 (GENE3D); IPR043145 (G3DSA:3.30.60.GENE3D); IPR001005 (PFAM); IPR037830 (PANTHER); IPR000433 (PROSITE_PATTERNS); IPR001005 (PROSITE_PROFILES); IPR000433 (PROSITE_PROFILES); IPR017930 (PROSITE_PROFILES); IPR001005 (CDD); IPR041981 (CDD); SSF57850 (SUPERFAMILY); IPR009057 (SUPERFAMILY)
TRINITY_DN19026_c0_g6_i1	acetylornithine aminotransferase, mitochondrial	8.18327e-61	52.12	no IPS match	IPR017841 (TIGRFAM); G3DSA:1.20.1640.10 (GENE3D); G3DSA:1.20.1640.10 (GENE3D); IPR004869 (PFAM); PTHR33406 (PANTHER); IPR000731 (PROSITE_PROFILES); SSF82866 (SUPERFAMILY); SSF82866 (SUPERFAMILY)
TRINITY_DN4782_c0_g1_i1	probable 1-acyl-sn-glycerol-3-phosphate acyltransferase 5	1.43068e-53	53.99	cd07990 (CDD)	IPR032098 (PFAM); IPR002123 (PFAM); PTHR10983 (PANTHER); cd07990 (CDD); SSF69593 (SUPERFAMILY)
TRINITY_DN4814_c0_g1_i6	rab9 effector protein with kelch motifs-like	6.50523e-30	44.95	IPR003961 (CDD); IPR003961 (CDD)	G3DSA:6.10.250.2590 (GENE3D); IPR006652 (PFAM); IPR015915 (G3DSA:2.120.10.GENE3D); IPR015915 (G3DSA:2.120.10.GENE3D); IPR013783 (G3DSA:2.60.40.GENE3D); PF13415 (PFAM); IPR013783 (G3DSA:2.60.40.GENE3D); IPR043536 (PANTHER); IPR003961 (PROSITE_PROFILES); IPR003961 (CDD); IPR003961 (CDD); IPR015915 (SUPERFAMILY); IPR036116 (SUPERFAMILY)
TRINITY_DN5342_c0_g1_i1	uncharacterized protein LOC18039757 isoform X2	2.30598e-41	89.02	cd15634 (CDD); IPR002999 (CDD)	IPR041297 (PFAM); G3DSA:2.30.30.140 (GENE3D); IPR022255 (PFAM); IPR013083 (G3DSA:3.30.40.GENE3D); G3DSA:2.30.30.140 (GENE3D); IPR043449 (PANTHER); IPR019786 (PROSITE_PATTERNS); IPR013087 (PROSITE_PATTERNS); IPR013087 (PROSITE_PROFILES); cd15634 (CDD); IPR002999 (CDD); SSF63748 (SUPERFAMILY); SSF63748 (SUPERFAMILY); IPR011011 (SUPERFAMILY)
TRINITY_DN6313_c0_g1_i6	origin of replication complex subunit 4	3.20988e-54	53.58	cd00009 (CDD)	IPR000333 (PRINTS); G3DSA:1.10.510.10 (GENE3D); IPR000472 (PFAM); IPR045860 (G3DSA:2.10.60.GENE3D); IPR000719 (PFAM); G3DSA:3.30.200.20 (GENE3D); IPR000333 (PANTHER); IPR008271 (PROSITE_PATTERNS); IPR000719 (PROSITE_PROFILES); cd14141 (CDD); IPR045860 (SUPERFAMILY); IPR011009 (SUPERFAMILY)
TRINITY_DN13350_c0_g1_i4	tyrosine decarboxylase 1-like	2.07833e-59	46.72	no IPS match	IPR011087 (PFAM); IPR001029 (PFAM); SSF64518 (SUPERFAMILY)
TRINITY_DN6858_c0_g1_i9	auxin transporter-like protein 2	0	93.76	no IPS match	IPR017451 (TIGRFAM); PTHR35546 (PANTHER); IPR036047 (SUPERFAMILY)
TRINITY_DN321_c1_g1_i2	uncharacterized protein LOC102625405	0	70.58	no IPS match	IPR024867 (PANTHER)
TRINITY_DN531_c1_g1_i7	---NA---			no IPS match	IPR026533 (PFAM); IPR029001 (G3DSA:3.90.950.GENE3D); IPR026534 (PANTHER); IPR029001 (SUPERFAMILY)
TRINITY_DN13245_c1_g1_i1	PREDICTED: uncharacterized protein LOC103957781	0	62.4	no IPS match	IPR013103 (PFAM); PTHR11439 (PANTHER); IPR043502 (SUPERFAMILY)
TRINITY_DN7584_c1_g1_i12	protein TRANSPARENT TESTA 9-like isoform X2	3.58208e-38	59.62	no IPS match	IPR019155 (PFAM); IPR045820 (PFAM); IPR039272 (PANTHER)
TRINITY_DN7444_c0_g1_i15	BEACH domain-containing protein B-like isoform X1	2.39046e-114	55.19	IPR000409 (CDD)	PF16057 (PFAM); IPR011993 (G3DSA:2.30.29.GENE3D); IPR046852 (PFAM); IPR031570 (PFAM); IPR023362 (PFAM); IPR011989 (G3DSA:1.25.10.GENE3D); PTHR13743 (PANTHER); IPR023362 (PROSITE_PROFILES); IPR023362 (CDD); SSF50729 (SUPERFAMILY); IPR016024 (SUPERFAMILY); IPR013320 (SUPERFAMILY)
TRINITY_DN11322_c0_g2_i1	uncharacterized oxidoreductase SPBC1348.09	1.32871e-72	61.96	no IPS match	IPR036259 (G3DSA:1.20.1250.GENE3D); IPR005828 (PFAM); IPR036259 (G3DSA:1.20.1250.GENE3D); PTHR43528 (PANTHER); IPR005829 (PROSITE_PATTERNS); IPR005829 (PROSITE_PATTERNS); IPR005829 (PROSITE_PATTERNS); IPR020846 (PROSITE_PROFILES); cd17368 (CDD); IPR036259 (SUPERFAMILY)
TRINITY_DN16525_c1_g2_i1	D-2-hydroxyglutarate dehydrogenase, mitochondrial-like	2.16325e-113	58.05	no IPS match	IPR000531 (PFAM); IPR036942 (G3DSA:2.40.170.GENE3D); IPR012910 (PFAM); IPR037066 (G3DSA:2.170.130.GENE3D); IPR010105 (TIGRFAM); IPR039426 (PANTHER); cd01347 (CDD); SSF56935 (SUPERFAMILY)
TRINITY_DN8182_c0_g1_i8	calcium sensing receptor, chloroplastic	2.08973e-166	77.61	no IPS match	IPR044690 (PANTHER)
TRINITY_DN7583_c0_g1_i8	dnaJ homolog subfamily C GRV2 isoform X2	0	92.5	IPR001623 (CDD)	IPR036869 (G3DSA:1.10.287.GENE3D); IPR011989 (G3DSA:1.25.10.GENE3D); IPR001623 (PFAM); IPR011989 (G3DSA:1.25.10.GENE3D); IPR044978 (PANTHER); IPR001623 (PROSITE_PROFILES); IPR001623 (CDD); IPR036869 (SUPERFAMILY); IPR016024 (SUPERFAMILY)
TRINITY_DN8894_c0_g1_i5	nuclear pore complex protein NUP133 isoform X1	0	84.77	no IPS match	IPR014908 (PFAM); IPR015943 (G3DSA:2.130.10.GENE3D); G3DSA:1.20.58.1380 (GENE3D); IPR037624 (PANTHER); SSF117289 (SUPERFAMILY)
TRINITY_DN224905_c0_g1_i1	isopentenyl-diphosphate Delta-isomerase I	7.53703e-55	52.76	no IPS match	IPR014105 (TIGRFAM); IPR036188 (G3DSA:3.50.50.GENE3D); IPR002937 (PFAM); IPR036188 (G3DSA:3.50.50.GENE3D); PTHR43734 (PANTHER); IPR036188 (SUPERFAMILY)
TRINITY_DN183_c0_g1_i1	reducing polyketide synthase PKS1-like	3.26267e-104	47.72	cd08954 (CDD); cd08954 (CDD); cd05195 (CDD); cd00833 (CDD)	IPR013149 (PFAM); IPR016039 (G3DSA:3.40.47.GENE3D); G3DSA:3.30.70.3290 (GENE3D); IPR009081 (PFAM); IPR001227 (G3DSA:3.40.366.GENE3D); G3DSA:3.40.50.720 (GENE3D); IPR014030 (PFAM); IPR013217 (PFAM); IPR020807 (PFAM); IPR001031 (PFAM); IPR029058 (G3DSA:3.40.50.GENE3D); IPR032821 (PFAM); IPR014043 (PFAM); IPR014031 (PFAM); IPR042104 (G3DSA:3.10.129.GENE3D); IPR036736 (G3DSA:1.10.1200.GENE3D); G3DSA:…
TRINITY_DN15227_c0_g1_i1	ubiquitin carboxyl-terminal hydrolase 10-like	2.8406e-36	52.97	cd02674 (CDD)	IPR001394 (PFAM); G3DSA:3.90.70.10 (GENE3D); PTHR21646 (PANTHER); IPR018200 (PROSITE_PATTERNS); IPR028889 (PROSITE_PROFILES); cd02674 (CDD); IPR038765 (SUPERFAMILY)
TRINITY_DN2656_c0_g1_i11	LRR receptor-like serine/threonine-protein kinase GSO2	0	82.21	no IPS match	PR00019 (PRINTS); IPR032675 (G3DSA:3.80.10.GENE3D); IPR032675 (G3DSA:3.80.10.GENE3D); IPR001611 (PFAM); IPR001611 (PFAM); IPR000719 (PFAM); G3DSA:3.30.200.20 (GENE3D); G3DSA:1.10.510.10 (GENE3D); IPR032675 (G3DSA:3.80.10.GENE3D); PTHR48056 (PANTHER); IPR000719 (PROSITE_PROFILES); IPR001611 (PROSITE_PROFILES); IPR001611 (PROSITE_PROFILES); SSF52047 (SUPERFAMILY); SSF52058 (SUPERFAMILY); IPR011009 …
TRINITY_DN30165_c1_g1_i1	transcriptional repressor protein KorB-like	8.66259e-19	49.52	no IPS match	no IPS match
TRINITY_DN34602_c2_g1_i1	---NA---			no IPS match	no IPS match
TRINITY_DN931_c0_g1_i8	---NA---			IPR044475 (CDD); cd19885 (CDD)	IPR032478 (PFAM); G3DSA:6.10.250.1360 (GENE3D); G3DSA:3.30.160.20 (GENE3D); IPR014720 (PFAM); G3DSA:3.30.160.20 (GENE3D); G3DSA:3.30.160.20 (GENE3D); PTHR46054 (PANTHER); IPR014720 (PROSITE_PROFILES); IPR014720 (PROSITE_PROFILES); cd19885 (CDD); IPR044475 (CDD); SSF54768 (SUPERFAMILY); SSF54768 (SUPERFAMILY); SSF54768 (SUPERFAMILY)
TRINITY_DN11372_c0_g1_i3	26S proteasome non-ATPase regulatory subunit 10	1.02609e-39	60.59	no IPS match	IPR036770 (G3DSA:1.25.40.GENE3D); IPR002110 (PFAM); IPR042636 (PANTHER); IPR002110 (PROSITE_PROFILES); PS50297 (PROSITE_PROFILES); IPR002110 (PROSITE_PROFILES); PS50297 (PROSITE_PROFILES); PS50297 (PROSITE_PROFILES); IPR002110 (PROSITE_PROFILES); IPR036770 (SUPERFAMILY)
TRINITY_DN12688_c0_g1_i8	---NA---			no IPS match	IPR032321 (PFAM); IPR026201 (PANTHER)
TRINITY_DN1349_c0_g1_i1	branched-chain-amino-acid aminotransferase 2, chloroplastic isoform X1	0	87.24	IPR033939 (CDD)	IPR005786 (TIGRFAM); IPR043131 (G3DSA:3.30.470.GENE3D); IPR043132 (G3DSA:3.20.10.GENE3D); IPR001544 (PFAM); IPR005786 (PIRSF); IPR005786 (PANTHER); IPR018300 (PROSITE_PATTERNS); IPR033939 (CDD); IPR036038 (SUPERFAMILY)
TRINITY_DN6741_c0_g1_i7	protein-tyrosine-phosphatase PTP1-like	4.84241e-42	55.87	cd14608 (CDD)	IPR000242 (PRINTS); IPR012265 (PIRSF); IPR000242 (PFAM); IPR029021 (G3DSA:3.90.190.GENE3D); PTHR46047 (PANTHER); IPR016130 (PROSITE_PATTERNS); IPR000242 (PROSITE_PROFILES); IPR000387 (PROSITE_PROFILES); cd14608 (CDD); IPR029021 (SUPERFAMILY)
TRINITY_DN30283_c0_g5_i1	probable mannitol dehydrogenase	8.01196e-81	57.29	cd04182 (CDD); cd03522 (CDD)	IPR025877 (PFAM); IPR029044 (G3DSA:3.90.550.GENE3D); IPR036425 (G3DSA:3.40.980.GENE3D); PTHR43777 (PANTHER); cd04182 (CDD); cd03522 (CDD); IPR036425 (SUPERFAMILY); IPR029044 (SUPERFAMILY)
TRINITY_DN3713_c0_g1_i18	type IV inositol polyphosphate 5-phosphatase 3 isoform X2	0	80.7	no IPS match	IPR036691 (G3DSA:3.60.10.GENE3D); IPR045849 (PANTHER); IPR036691 (SUPERFAMILY); IPR036691 (SUPERFAMILY)
TRINITY_DN13325_c0_g2_i1	ABC transporter A family member 9	3.04018e-31	55.91	no IPS match	no IPS match
TRINITY_DN84357_c0_g1_i3	NADH dehydrogenase [ubiquinone] flavoprotein 1, mitochondrial	3.08237e-76	56.77	cd03082 (CDD)	G3DSA:3.30.70.20 (GENE3D); G3DSA:3.40.50.740 (GENE3D); PF13510 (PFAM); G3DSA:2.20.25.90 (GENE3D); G3DSA:3.40.228.10 (GENE3D); IPR006656 (PFAM); IPR006963 (PFAM); IPR017896 (PFAM); G3DSA:3.10.20.740 (GENE3D); PTHR43105 (PANTHER); IPR017900 (PROSITE_PATTERNS); IPR001041 (PROSITE_PROFILES); IPR017896 (PROSITE_PROFILES); IPR017896 (PROSITE_PROFILES); IPR006963 (PROSITE_PROFILES); IPR001041 (CDD); SSF…
TRINITY_DN4840_c0_g1_i4	---NA---			no IPS match	IPR011993 (G3DSA:2.30.29.GENE3D); IPR003124 (PFAM); PTHR48226 (PANTHER); IPR003124 (PROSITE_PROFILES)
TRINITY_DN8684_c0_g1_i2	PREDICTED: uncharacterized protein LOC102591172	3.2378e-15	47.48	no IPS match	IPR026854 (PFAM); IPR026728 (PANTHER)
TRINITY_DN14617_c0_g1_i8	---NA---			no IPS match	IPR019522 (PFAM); IPR019522 (PANTHER)
TRINITY_DN35425_c0_g1_i1	two-component response regulator ORR2	2.48501e-17	59.76	no IPS match	IPR027417 (G3DSA:3.40.50.GENE3D); PTHR32309 (PANTHER); IPR027417 (SUPERFAMILY)
TRINITY_DN14507_c0_g1_i4	histone-lysine N-methyltransferase TRX1-like	2.55631e-89	53.08	IPR042008 (CDD); cd05512 (CDD); IPR042061 (CDD); IPR035502 (CDD)	IPR001487 (PRINTS); IPR000313 (PFAM); IPR001487 (PFAM); PF13831 (PFAM); IPR019542 (PFAM); PF13832 (PFAM); IPR036427 (G3DSA:1.20.920.GENE3D); G3DSA:2.30.30.140 (GENE3D); IPR013083 (G3DSA:3.30.40.GENE3D); IPR013083 (G3DSA:3.30.40.GENE3D); PTHR13793 (PANTHER); IPR013087 (PROSITE_PATTERNS); IPR019786 (PROSITE_PATTERNS); IPR013087 (PROSITE_PROFILES); IPR019787 (PROSITE_PROFILES); IPR034732 (PROSITE_PR…
TRINITY_DN1308_c0_g1_i6	uncharacterized protein LOC102614379 isoform X1	0	81.53	IPR001623 (CDD)	IPR001623 (PRINTS); IPR001623 (PFAM); IPR036869 (G3DSA:1.10.287.GENE3D); PTHR45286 (PANTHER); IPR018253 (PROSITE_PATTERNS); IPR001623 (PROSITE_PROFILES); IPR001623 (CDD); IPR036869 (SUPERFAMILY)
TRINITY_DN1440_c1_g1_i3	---NA---			cd01207 (CDD)	G3DSA:1.20.5.1160 (GENE3D); IPR014885 (PFAM); IPR000697 (PFAM); IPR011993 (G3DSA:2.30.29.GENE3D); PTHR11202 (PANTHER); IPR000697 (PROSITE_PROFILES); cd01207 (CDD); SSF50729 (SUPERFAMILY); IPR038023 (SUPERFAMILY)
TRINITY_DN10986_c0_g2_i5	wall-associated receptor kinase 2	5.75406e-08	54.45	cd00054 (CDD); cd00054 (CDD); cd00054 (CDD); cd00054 (CDD); cd00054 (CDD); cd00054 (CDD)	IPR001881 (PFAM); IPR017878 (PFAM); G3DSA:2.10.25.10 (GENE3D); IPR036773 (G3DSA:3.90.290.GENE3D); IPR036773 (G3DSA:3.90.290.GENE3D); G3DSA:2.10.25.10 (GENE3D); G3DSA:2.10.25.10 (GENE3D); G3DSA:2.10.25.10 (GENE3D); G3DSA:2.10.25.10 (GENE3D); PTHR24034 (PANTHER); IPR000742 (PROSITE_PATTERNS); IPR000742 (PROSITE_PATTERNS); IPR000152 (PROSITE_PATTERNS); IPR018097 (PROSITE_PATTERNS); IPR000742 (PROSIT…
TRINITY_DN7588_c0_g1_i7	WASH complex subunit 2 isoform X1	9.80786e-13	48.04	no IPS match	PTHR21669 (PANTHER)
TRINITY_DN12108_c0_g1_i4	WD repeat-containing protein 5-like	8.81809e-19	49.14	cd00200 (CDD)	IPR015943 (G3DSA:2.130.10.GENE3D); IPR001680 (PFAM); IPR042622 (PANTHER); IPR013087 (PROSITE_PATTERNS); IPR013087 (PROSITE_PATTERNS); IPR001680 (PROSITE_PROFILES); IPR001680 (PROSITE_PROFILES); cd00200 (CDD); IPR036322 (SUPERFAMILY)
TRINITY_DN12318_c0_g1_i6	uncharacterized protein LOC102627898 isoform X3	0	82.38	no IPS match	PR00019 (PRINTS); IPR001611 (PFAM); G3DSA:1.10.510.10 (GENE3D); PF14381 (PFAM); IPR000719 (PFAM); IPR032675 (G3DSA:3.80.10.GENE3D); PTHR24359 (PANTHER); IPR008271 (PROSITE_PATTERNS); IPR000719 (PROSITE_PROFILES); IPR001611 (PROSITE_PROFILES); IPR011009 (SUPERFAMILY); SSF52047 (SUPERFAMILY)
TRINITY_DN12173_c0_g2_i7	kinesin-like protein KIN-4C	1.61176e-132	53.72	cd01372 (CDD)	IPR001752 (PRINTS); IPR001752 (PFAM); IPR036961 (G3DSA:3.40.850.GENE3D); PTHR47969 (PANTHER); IPR019821 (PROSITE_PATTERNS); IPR001752 (PROSITE_PROFILES); cd01372 (CDD); IPR027417 (SUPERFAMILY); SSF46579 (SUPERFAMILY)
TRINITY_DN27428_c0_g4_i1	acetolactate synthase 1, chloroplastic-like	1.32298e-36	45.97	IPR001867 (CDD)	PR00364 (PRINTS); IPR027417 (G3DSA:3.40.50.GENE3D); IPR036388 (G3DSA:1.10.10.GENE3D); IPR001867 (PFAM); IPR011990 (G3DSA:1.25.40.GENE3D); PTHR47691 (PANTHER); IPR001867 (PROSITE_PROFILES); IPR001867 (CDD); IPR011990 (SUPERFAMILY); IPR016032 (SUPERFAMILY); IPR011990 (SUPERFAMILY); IPR027417 (SUPERFAMILY)
TRINITY_DN41212_c0_g1_i8	probable apyrase 2	1.1454e-54	49.9	cd00012 (CDD)	IPR000407 (PFAM); G3DSA:3.30.420.40 (GENE3D); G3DSA:3.30.420.150 (GENE3D); IPR000407 (PANTHER); IPR000407 (PROSITE_PATTERNS); cd00012 (CDD)
TRINITY_DN10176_c0_g1_i10	uncharacterized protein LOC102622069	0	61.95	no IPS match	IPR039780 (PANTHER)
TRINITY_DN586_c1_g1_i13	uncharacterized protein LOC110803228 isoform X2	1.97769e-20	41.53	IPR001005 (CDD); IPR001005 (CDD)	G3DSA:1.20.58.1880 (GENE3D); IPR001005 (PFAM); G3DSA:1.10.10.60 (GENE3D); IPR031557 (PFAM); G3DSA:1.20.5.430 (GENE3D); PTHR13992 (PANTHER); IPR017930 (PROSITE_PROFILES); IPR017884 (PROSITE_PROFILES); IPR001005 (PROSITE_PROFILES); IPR017884 (PROSITE_PROFILES); IPR001005 (CDD); IPR001005 (CDD); IPR009057 (SUPERFAMILY); IPR009057 (SUPERFAMILY)
TRINITY_DN39230_c0_g1_i7	DNA repair and recombination protein RAD54-like isoform X1	6.07043e-144	57.13	cd18066 (CDD); cd18793 (CDD)	IPR000330 (PFAM); IPR001650 (PFAM); IPR027417 (G3DSA:3.40.50.GENE3D); IPR038718 (G3DSA:3.40.50.GENE3D); PTHR45629 (PANTHER); IPR001650 (PROSITE_PROFILES); IPR014001 (PROSITE_PROFILES); cd18793 (CDD); cd18066 (CDD); IPR027417 (SUPERFAMILY); IPR027417 (SUPERFAMILY)
TRINITY_DN7278_c0_g1_i1	---NA---			no IPS match	no IPS match
TRINITY_DN268066_c0_g1_i1	probable RNA helicase SDE3	2.12654e-24	43.4	cd17934 (CDD)	IPR019993 (TIGRFAM); IPR038720 (PFAM); PF13604 (PFAM); IPR027417 (G3DSA:3.40.50.GENE3D); PTHR43788 (PANTHER); cd17934 (CDD); IPR027417 (SUPERFAMILY)
TRINITY_DN5652_c0_g1_i8	serine/threonine-protein kinase STY46-like	7.03031e-42	53.06	cd05056 (CDD); IPR019748 (CDD); IPR041784 (CDD)	IPR001245 (PRINTS); IPR041390 (PFAM); IPR005189 (PFAM); IPR014352 (G3DSA:1.20.80.GENE3D); IPR001245 (PFAM); G3DSA:1.20.5.540 (GENE3D); IPR019748 (PFAM); IPR011993 (G3DSA:2.30.29.GENE3D); G3DSA:3.30.200.20 (GENE3D); G3DSA:1.10.510.10 (GENE3D); G3DSA:1.20.120.330 (GENE3D); G3DSA:3.10.20.90 (GENE3D); PTHR46221 (PANTHER); IPR017441 (PROSITE_PATTERNS); IPR008266 (PROSITE_PATTERNS); IPR000719 (PROSITE_…
TRINITY_DN58711_c0_g1_i1	lipoyl synthase, chloroplastic	1.20172e-76	64.46	cd01335 (CDD)	IPR032295 (PFAM); IPR025193 (PFAM); IPR031025 (TIGRFAM); PS51257 (PROSITE_PROFILES)
TRINITY_DN39491_c0_g2_i6	protein BREAST CANCER SUSCEPTIBILITY 1 homolog	5.75895e-26	59.18	IPR039503 (CDD); cd17720 (CDD); cd17734 (CDD)	IPR002110 (PRINTS); IPR036420 (G3DSA:3.40.50.GENE3D); IPR002110 (PFAM); IPR036420 (G3DSA:3.40.50.GENE3D); IPR039503 (PFAM); IPR013083 (G3DSA:3.30.40.GENE3D); IPR036770 (G3DSA:1.25.40.GENE3D); PTHR24171 (PANTHER); IPR017907 (PROSITE_PATTERNS); PS50297 (PROSITE_PROFILES); IPR002110 (PROSITE_PROFILES); IPR001357 (PROSITE_PROFILES); PS50297 (PROSITE_PROFILES); IPR002110 (PROSITE_PROFILES); IPR001357 …
TRINITY_DN2747_c1_g1_i2	serine/threonine-protein kinase AtPK2/AtPK19-like	2.36321e-93	61.76	IPR034675 (CDD)	IPR031887 (PFAM); IPR031887 (PANTHER)
TRINITY_DN8355_c0_g1_i5	anaphase-promoting complex subunit 1 isoform X2	0	49.43	no IPS match	IPR046794 (PFAM); PF19521 (PFAM); IPR024990 (PFAM); IPR041221 (PFAM); IPR011989 (G3DSA:1.25.10.GENE3D); IPR011989 (G3DSA:1.25.10.GENE3D); IPR024990 (PANTHER)
TRINITY_DN28302_c0_g1_i2	uncharacterized protein LOC107407494	2.13189e-33	52.85	no IPS match	no IPS match
TRINITY_DN58395_c0_g2_i1	uracil phosphoribosyltransferase isoform X1	8.67225e-20	49.09	cd11649 (CDD)	IPR015943 (G3DSA:2.130.10.GENE3D); IPR015943 (G3DSA:2.130.10.GENE3D); IPR015943 (G3DSA:2.130.10.GENE3D); IPR031778 (PFAM); PTHR43739 (PANTHER); cd15482 (CDD); SSF110296 (SUPERFAMILY); SSF110296 (SUPERFAMILY)
TRINITY_DN5624_c0_g2_i1	cleavage stimulation factor subunit 50 isoform X1	4.96808e-76	58.51	cd00200 (CDD)	IPR015943 (G3DSA:2.130.10.GENE3D); IPR001680 (PFAM); IPR015943 (G3DSA:2.130.10.GENE3D); IPR038184 (G3DSA:1.20.960.GENE3D); IPR032028 (PFAM); IPR044633 (PANTHER); IPR019775 (PROSITE_PATTERNS); IPR001680 (PROSITE_PROFILES); PS50294 (PROSITE_PROFILES); PS50294 (PROSITE_PROFILES); IPR001680 (PROSITE_PROFILES); IPR001680 (PROSITE_PROFILES); IPR001680 (PROSITE_PROFILES); cd00200 (CDD); IPR036322 (SUPER…
TRINITY_DN4461_c0_g2_i4	DNA polymerase V-like	7.75457e-10	41.88	no IPS match	IPR007015 (PFAM); IPR007015 (PANTHER); IPR016024 (SUPERFAMILY); IPR016024 (SUPERFAMILY)
TRINITY_DN21532_c0_g1_i1	glycoprotein 3-alpha-L-fucosyltransferase A-like	2.05323e-14	47.57	no IPS match	IPR001503 (PFAM); IPR031481 (PFAM); IPR038577 (G3DSA:3.40.50.GENE3D); IPR001503 (PANTHER); SSF53756 (SUPERFAMILY)
TRINITY_DN33423_c0_g1_i3	uncharacterized signaling protein CC_0091-like	6.99998e-99	54.01	IPR000792 (CDD); cd17535 (CDD)	IPR000792 (PRINTS); IPR001789 (PFAM); G3DSA:3.40.50.2300 (GENE3D); IPR000792 (PFAM); PTHR45566 (PANTHER); IPR000792 (PROSITE_PATTERNS); IPR000792 (PROSITE_PROFILES); IPR001789 (PROSITE_PROFILES); IPR000792 (CDD); cd17535 (CDD); IPR011006 (SUPERFAMILY); IPR016032 (SUPERFAMILY)
TRINITY_DN19981_c0_g9_i2	uncharacterized protein LOC111993193	1.11417e-41	66.78	no IPS match	IPR001466 (PFAM); IPR012338 (G3DSA:3.40.710.GENE3D); PTHR43283 (PANTHER); IPR012338 (SUPERFAMILY)
TRINITY_DN35862_c0_g2_i3	pyruvate dehydrogenase E1 component subunit beta-1, mitochondrial	1.48319e-141	80.67	cd07036 (CDD); cd06849 (CDD)	IPR033248 (PFAM); IPR009014 (G3DSA:3.40.50.GENE3D); G3DSA:3.40.50.970 (GENE3D); G3DSA:2.40.50.100 (GENE3D); IPR005475 (PFAM); IPR000089 (PFAM); IPR027110 (PANTHER); IPR003016 (PROSITE_PATTERNS); IPR000089 (PROSITE_PROFILES); cd06849 (CDD); cd07036 (CDD); IPR011053 (SUPERFAMILY); IPR029061 (SUPERFAMILY); IPR009014 (SUPERFAMILY)
TRINITY_DN16024_c0_g1_i2	mitochondrial nuclease-like	7.02267e-44	56.97	cd00091 (CDD)	IPR001604 (PFAM); G3DSA:6.10.250.1250 (GENE3D); IPR044929 (G3DSA:3.40.570.GENE3D); IPR041003 (PFAM); IPR040255 (PANTHER); cd00091 (CDD); IPR044925 (SUPERFAMILY)
TRINITY_DN14343_c0_g2_i14	thyroid adenoma-associated protein homolog	2.51758e-72	43.52	no IPS match	IPR019442 (PFAM); PTHR14387 (PANTHER); IPR016024 (SUPERFAMILY); IPR016024 (SUPERFAMILY)
TRINITY_DN9473_c0_g1_i14	---NA---			IPR041937 (CDD)	IPR007875 (PFAM); IPR011993 (G3DSA:2.30.29.GENE3D); IPR000697 (PFAM); PTHR11202 (PANTHER); IPR023337 (PROSITE_PROFILES); IPR007875 (PROSITE_PROFILES); IPR000697 (PROSITE_PROFILES); IPR041937 (CDD); SSF50729 (SUPERFAMILY)
TRINITY_DN8204_c0_g1_i3	cytochrome c oxidase subunit 3 (mitochondrion)	3.59686e-80	69.93	no IPS match	no IPS match
TRINITY_DN1381_c1_g2_i2	---NA---			cd12790 (CDD); cd00603 (CDD); cd01181 (CDD); cd01180 (CDD); IPR042744 (CDD); cd01179 (CDD)	IPR013783 (G3DSA:2.60.40.GENE3D); IPR002165 (PFAM); IPR015943 (G3DSA:2.130.10.GENE3D); IPR041362 (PFAM); IPR013783 (G3DSA:2.60.40.GENE3D); IPR002909 (PFAM); IPR001627 (PFAM); IPR013783 (G3DSA:2.60.40.GENE3D); IPR008936 (G3DSA:1.10.506.GENE3D); IPR008936 (G3DSA:1.10.506.GENE3D); IPR046800 (PFAM); IPR041019 (PFAM); IPR013548 (PFAM); IPR031148 (PANTHER); IPR001627 (PROSITE_PROFILES); cd12790 (CDD); …
TRINITY_DN9214_c1_g2_i2	transcription termination factor Rho-like	0	68.62	no IPS match	PR00411 (PRINTS); IPR040131 (PFAM); G3DSA:1.10.10.1800 (GENE3D); IPR004416 (TIGRFAM); IPR036188 (G3DSA:3.50.50.GENE3D); IPR044920 (G3DSA:1.10.150.GENE3D); IPR026904 (PFAM); IPR002218 (PANTHER); IPR020595 (PROSITE_PATTERNS); IPR020595 (PROSITE_PATTERNS); IPR004416 (HAMAP); IPR036188 (SUPERFAMILY)
TRINITY_DN4426_c0_g2_i1	integrator complex subunit 1-like isoform X2	3.5068e-62	45.35	no IPS match	IPR022145 (PFAM); IPR038902 (PANTHER); IPR016024 (SUPERFAMILY)
TRINITY_DN23181_c0_g2_i2	UDP-N-acetylmuramoyl-L-alanyl-D-glutamate--2,6-diaminopimelate ligase MurE homolog, chloroplastic-like	2.08059e-69	49.41	no IPS match	no IPS match
TRINITY_DN66717_c0_g2_i2	UDP-glucuronate 4-epimerase 3	5.77639e-85	63.94	cd05253 (CDD)	IPR000531 (PFAM); IPR036942 (G3DSA:2.40.170.GENE3D); IPR010104 (TIGRFAM); G3DSA:3.55.50.30 (GENE3D); IPR012910 (PFAM); IPR037066 (G3DSA:2.170.130.GENE3D); PTHR40980 (PANTHER); SSF56935 (SUPERFAMILY)
TRINITY_DN9365_c0_g1_i2	brefeldin A-inhibited guanine nucleotide-exchange protein 2	0	51.83	IPR000904 (CDD)	IPR015403 (PFAM); IPR032629 (PFAM); IPR000904 (PFAM); IPR023394 (G3DSA:1.10.1000.GENE3D); IPR032691 (PFAM); G3DSA:1.10.220.20 (GENE3D); IPR046455 (PFAM); PTHR10663 (PANTHER); IPR000904 (PROSITE_PROFILES); IPR000904 (CDD); IPR016024 (SUPERFAMILY); IPR035999 (SUPERFAMILY)
TRINITY_DN11832_c0_g1_i6	exportin-4 isoform X1	6.94457e-102	46.01	no IPS match	IPR011989 (G3DSA:1.25.10.GENE3D); IPR011989 (G3DSA:1.25.10.GENE3D); IPR044189 (PANTHER); IPR016024 (SUPERFAMILY)
TRINITY_DN9858_c0_g2_i14	---NA---			no IPS match	IPR022728 (PFAM); PTHR11269 (PANTHER)
TRINITY_DN2894_c0_g1_i3	pentatricopeptide repeat-containing protein At4g33170	0	82.75	no IPS match	IPR046848 (PFAM); IPR002885 (PFAM); IPR046849 (PFAM); IPR011990 (G3DSA:1.25.40.GENE3D); IPR002885 (PFAM); IPR032867 (PFAM); IPR011990 (G3DSA:1.25.40.GENE3D); IPR011990 (G3DSA:1.25.40.GENE3D); IPR002885 (TIGRFAM); PTHR47926 (PANTHER); IPR002885 (PROSITE_PROFILES); IPR002885 (PROSITE_PROFILES); IPR002885 (PROSITE_PROFILES); IPR002885 (PROSITE_PROFILES); IPR002885 (PROSITE_PROFILES); IPR002885 (PROS…
TRINITY_DN12859_c0_g2_i2	---NA---			no IPS match	IPR045803 (PFAM); IPR024761 (PFAM); IPR024764 (PFAM); IPR044230 (PANTHER); IPR036322 (SUPERFAMILY)
TRINITY_DN1951_c0_g1_i18	vacuolar protein sorting-associated protein 26A	4.16918e-85	85.1	no IPS match	IPR014752 (G3DSA:2.60.40.GENE3D); IPR028934 (PFAM); IPR028934 (PANTHER)
TRINITY_DN411_c1_g1_i3	leucine-rich repeat-containing protein 1-like isoform X3	6.76895e-23	58.15	no IPS match	IPR032675 (G3DSA:3.80.10.GENE3D); IPR032675 (G3DSA:3.80.10.GENE3D); IPR001611 (PFAM); PTHR48051 (PANTHER); IPR001611 (PROSITE_PROFILES); IPR001611 (PROSITE_PROFILES); IPR001611 (PROSITE_PROFILES); IPR001611 (PROSITE_PROFILES); SSF52058 (SUPERFAMILY)
TRINITY_DN1974_c0_g1_i5	pentatricopeptide repeat-containing protein At5g65560	6.72728e-19	44.21	no IPS match	IPR011990 (G3DSA:1.25.40.GENE3D); IPR002885 (TIGRFAM); IPR002885 (PFAM); IPR011990 (G3DSA:1.25.40.GENE3D); IPR033443 (PFAM); IPR033490 (PANTHER); IPR002885 (PROSITE_PROFILES); IPR002885 (PROSITE_PROFILES); IPR002885 (PROSITE_PROFILES)
TRINITY_DN5825_c0_g1_i13	ARM REPEAT PROTEIN INTERACTING WITH ABF2 isoform X1	6.16705e-07	51.74	no IPS match	IPR011989 (G3DSA:1.25.10.GENE3D); IPR000225 (PFAM); IPR028435 (PANTHER); IPR000225 (PROSITE_PROFILES); IPR000225 (PROSITE_PROFILES); IPR000225 (PROSITE_PROFILES); IPR016024 (SUPERFAMILY)
TRINITY_DN23593_c0_g10_i1	chaperonin CPN60-2, mitochondrial-like	0	81.77	IPR001844 (CDD)	IPR001844 (PRINTS); IPR002423 (PFAM); IPR001844 (TIGRFAM); IPR027409 (G3DSA:3.50.7.GENE3D); IPR027410 (G3DSA:3.30.260.GENE3D); IPR027413 (G3DSA:1.10.560.GENE3D); PTHR45633 (PANTHER); IPR018370 (PROSITE_PATTERNS); IPR001844 (HAMAP); IPR001844 (CDD); IPR027410 (SUPERFAMILY); IPR027409 (SUPERFAMILY); IPR027413 (SUPERFAMILY)
TRINITY_DN81093_c0_g1_i1	leu/Ile/Val-binding protein homolog 3-like	7.79551e-19	46.53	no IPS match	IPR006860 (PFAM); IPR013783 (G3DSA:2.60.40.GENE3D); IPR010221 (TIGRFAM); IPR040853 (PFAM); PTHR38731 (PANTHER); IPR011049 (SUPERFAMILY)
TRINITY_DN19026_c2_g1_i1	acetylornithine aminotransferase, mitochondrial-like	8.38507e-99	59.8	IPR005814 (CDD)	no IPS match
TRINITY_DN18188_c0_g5_i1	2-C-methyl-D-erythritol 2,4-cyclodiphosphate synthase, chloroplastic-like	9.64106e-66	63.18	no IPS match	no IPS match
TRINITY_DN8915_c0_g1_i1	ribosomal protein S3 (mitochondrion)	0	92.95	no IPS match	IPR036419 (G3DSA:3.30.1140.GENE3D); IPR001351 (PFAM); IPR044954 (PANTHER); IPR018280 (PROSITE_PATTERNS); IPR036419 (SUPERFAMILY)
TRINITY_DN523_c3_g1_i1	heat shock 70 kDa protein, mitochondrial-like	2.49657e-179	81.26	cd11733 (CDD)	IPR021153 (PFAM); IPR029016 (G3DSA:3.30.450.GENE3D); IPR023120 (G3DSA:3.30.390.GENE3D); IPR036388 (G3DSA:1.10.10.GENE3D); IPR002571 (TIGRFAM); IPR002571 (PANTHER); IPR002571 (HAMAP); IPR036390 (SUPERFAMILY); SSF55781 (SUPERFAMILY)
TRINITY_DN23087_c0_g5_i1	4-alpha-glucanotransferase DPE2	0	59.04	cd05467 (CDD)	G3DSA:3.20.20.80 (GENE3D); IPR013783 (G3DSA:2.60.40.GENE3D); IPR002044 (PFAM); G3DSA:3.20.20.80 (GENE3D); IPR003385 (PFAM); PTHR32518 (PANTHER); IPR002044 (PROSITE_PROFILES); IPR002044 (PROSITE_PROFILES); cd05467 (CDD); IPR013784 (SUPERFAMILY); IPR013784 (SUPERFAMILY); IPR017853 (SUPERFAMILY)
TRINITY_DN11024_c0_g1_i7	---NA---			IPR001387 (CDD); IPR001356 (CDD)	IPR006899 (PFAM); IPR010982 (G3DSA:1.10.260.GENE3D); G3DSA:1.10.10.60 (GENE3D); IPR001356 (PFAM); IPR040363 (PANTHER); IPR001356 (PROSITE_PROFILES); IPR044866 (PROSITE_PROFILES); IPR044869 (PROSITE_PROFILES); IPR001387 (CDD); IPR001356 (CDD); IPR010982 (SUPERFAMILY); IPR009057 (SUPERFAMILY)
TRINITY_DN11145_c1_g1_i5	---NA---			IPR000772 (CDD)	G3DSA:2.80.10.50 (GENE3D); G3DSA:1.10.8.460 (GENE3D); IPR000772 (PFAM); PTHR11675 (PANTHER); PS50231 (PROSITE_PROFILES); IPR000772 (CDD); IPR035992 (SUPERFAMILY)
TRINITY_DN2747_c0_g1_i2	histone acetyltransferase HAC1-like	7.00961e-116	50.8	cd02337 (CDD); cd05495 (CDD); cd15646 (CDD); IPR010303 (CDD)	PR01217 (PRINTS); IPR001487 (PRINTS); IPR003101 (PFAM); IPR000197 (PFAM); IPR036529 (G3DSA:1.10.246.GENE3D); IPR037073 (G3DSA:1.10.1630.GENE3D); IPR035898 (G3DSA:1.20.1020.GENE3D); IPR010303 (PFAM); IPR014744 (PFAM); IPR013178 (PFAM); IPR043145 (G3DSA:3.30.60.GENE3D); IPR001487 (PFAM); IPR013083 (G3DSA:3.30.40.GENE3D); IPR038547 (G3DSA:2.10.110.GENE3D); IPR035898 (G3DSA:1.20.1020.GENE3D); IPR0364…
TRINITY_DN3626_c0_g1_i7	protein CHROMATIN REMODELING 4-like isoform X1	7.80602e-10	49.45	cd15533 (CDD); IPR000253 (CDD); cd15534 (CDD)	IPR019787 (PFAM); IPR038098 (G3DSA:6.10.20.GENE3D); IPR013083 (G3DSA:3.30.40.GENE3D); IPR013083 (G3DSA:3.30.40.GENE3D); IPR031966 (PFAM); IPR042163 (PANTHER); IPR019786 (PROSITE_PATTERNS); IPR019787 (PROSITE_PROFILES); IPR000253 (PROSITE_PROFILES); IPR019787 (PROSITE_PROFILES); cd15534 (CDD); IPR000253 (CDD); cd15533 (CDD); IPR008984 (SUPERFAMILY); IPR011011 (SUPERFAMILY); IPR011011 (SUPERFAMILY)
TRINITY_DN25171_c0_g1_i1	UDP-glucose:glycoprotein glucosyltransferase isoform X1	0	53.73	cd06432 (CDD)	IPR040525 (PFAM); IPR040694 (PFAM); IPR040693 (PFAM); IPR040692 (PFAM); IPR029044 (G3DSA:3.90.550.GENE3D); IPR040497 (PFAM); IPR009448 (PFAM); IPR009448 (PANTHER); cd06432 (CDD); IPR029044 (SUPERFAMILY)
TRINITY_DN17538_c0_g1_i1	arogenate dehydratase/prephenate dehydratase 2, chloroplastic-like	2.24768e-45	54.16	cd04905 (CDD); cd13631 (CDD)	IPR001086 (PFAM); G3DSA:3.40.190.10 (GENE3D); G3DSA:3.40.190.10 (GENE3D); G3DSA:3.30.70.260 (GENE3D); PTHR21022 (PANTHER); IPR018528 (PROSITE_PATTERNS); IPR001086 (PROSITE_PROFILES); IPR002912 (PROSITE_PROFILES); cd13631 (CDD); cd04905 (CDD); IPR045865 (SUPERFAMILY); SSF53850 (SUPERFAMILY)
TRINITY_DN20461_c0_g1_i6	---NA---			cd00992 (CDD)	IPR040645 (PFAM); IPR001478 (PFAM); IPR036034 (G3DSA:2.30.42.GENE3D); IPR043446 (PANTHER); IPR001478 (PROSITE_PROFILES); cd00992 (CDD); IPR036034 (SUPERFAMILY)
TRINITY_DN110282_c0_g3_i3	uncharacterized protein LOC107409647	9.68791e-32	46.08	cd08495 (CDD)	no IPS match
TRINITY_DN18705_c2_g1_i1	DUF21 domain-containing protein At1g55930, chloroplastic-like isoform X2	7.37853e-32	50.93	cd06225 (CDD)	IPR004090 (PRINTS); IPR003660 (PFAM); IPR004089 (PFAM); G3DSA:6.10.340.10 (GENE3D); G3DSA:1.10.287.950 (GENE3D); PTHR32089 (PANTHER); IPR004089 (PROSITE_PROFILES); IPR003660 (PROSITE_PROFILES); cd06225 (CDD); SSF58104 (SUPERFAMILY); SSF158472 (SUPERFAMILY)
TRINITY_DN16366_c0_g2_i1	L-ascorbate oxidase	1.3841e-27	45.76	IPR034279 (CDD); IPR034282 (CDD)	no IPS match
TRINITY_DN15038_c0_g1_i8	serine/threonine-protein kinase TOUSLED-like isoform X2	3.72678e-137	59.43	cd14040 (CDD)	IPR000719 (PFAM); G3DSA:1.10.510.10 (GENE3D); PTHR22974 (PANTHER); IPR017441 (PROSITE_PATTERNS); IPR008271 (PROSITE_PATTERNS); IPR000719 (PROSITE_PROFILES); cd14040 (CDD); IPR011009 (SUPERFAMILY)
TRINITY_DN1099_c0_g1_i12	DNA polymerase gamma, mitochondrial-like	2.47679e-129	53.61	cd08641 (CDD)	IPR029305 (PFAM); IPR029315 (PFAM); IPR029314 (PFAM); IPR029312 (PFAM); IPR029308 (PFAM); IPR029313 (PFAM); IPR029310 (PFAM); IPR026171 (PANTHER); IPR026171 (CDD)
TRINITY_DN3654_c0_g1_i7	E3 ubiquitin-protein ligase HOS1-like	2.9989e-08	42.46	no IPS match	IPR032040 (PFAM); IPR025151 (PFAM); PTHR21583 (PANTHER); IPR011047 (SUPERFAMILY)
TRINITY_DN31923_c0_g11_i1	cationic amino acid transporter 4, vacuolar	1.65724e-69	52.48	no IPS match	IPR029485 (PFAM); G3DSA:1.20.1740.10 (GENE3D); IPR002293 (PFAM); PIRSF006060 (PIRSF); PTHR43243 (PANTHER)
TRINITY_DN13505_c0_g2_i4	ankyrin repeat domain-containing protein 12-like	6.67624e-42	61.21	no IPS match	IPR002110 (PRINTS); IPR002110 (PFAM); IPR036770 (G3DSA:1.25.40.GENE3D); IPR002110 (PFAM); PTHR24149 (PANTHER); PS50297 (PROSITE_PROFILES); PS50297 (PROSITE_PROFILES); IPR002110 (PROSITE_PROFILES); PS50297 (PROSITE_PROFILES); IPR002110 (PROSITE_PROFILES); IPR002110 (PROSITE_PROFILES); IPR036770 (SUPERFAMILY)
TRINITY_DN123892_c0_g2_i1	uncharacterized protein LOC107409506	6.41226e-26	45.29	cd05387 (CDD)	IPR002586 (PFAM); IPR027417 (G3DSA:3.40.50.GENE3D); IPR003856 (PFAM); IPR032807 (PFAM); IPR005702 (TIGRFAM); PTHR32309 (PANTHER); cd05387 (CDD); IPR027417 (SUPERFAMILY)
TRINITY_DN17511_c0_g1_i3	---NA---			no IPS match	G3DSA:3.30.160.60 (GENE3D); IPR013087 (PFAM); G3DSA:3.30.160.60 (GENE3D); G3DSA:3.30.160.60 (GENE3D); PTHR45944 (PANTHER); IPR013087 (PROSITE_PATTERNS); IPR013087 (PROSITE_PATTERNS); IPR013087 (PROSITE_PATTERNS); IPR034729 (PROSITE_PROFILES); IPR013087 (PROSITE_PROFILES); IPR013087 (PROSITE_PROFILES); IPR013087 (PROSITE_PROFILES); IPR013087 (PROSITE_PROFILES); IPR036236 (SUPERFAMILY); IPR036236 (…
TRINITY_DN2129_c2_g2_i2	phosphatidylinositol 3,4,5-trisphosphate 5-phosphatase 1-like	6.49831e-52	49.03	cd10343 (CDD); cd09100 (CDD)	IPR000980 (PRINTS); IPR036860 (G3DSA:3.30.505.GENE3D); IPR036691 (G3DSA:3.60.10.GENE3D); IPR000980 (PFAM); IPR005135 (PFAM); PTHR46051 (PANTHER); IPR000980 (PROSITE_PROFILES); cd10343 (CDD); cd09100 (CDD); IPR036691 (SUPERFAMILY); IPR036860 (SUPERFAMILY)
TRINITY_DN6621_c1_g1_i12	protein timeless homolog	1.52697e-41	42.31	no IPS match	IPR006906 (PFAM); IPR007725 (PFAM); IPR044998 (PANTHER)
TRINITY_DN7922_c1_g1_i3	---NA---			no IPS match	IPR031937 (PFAM); IPR031937 (PANTHER)
TRINITY_DN2583_c0_g1_i14	skin secretory protein xP2-like	2.18518e-07	34.48	no IPS match	IPR036034 (G3DSA:2.30.42.GENE3D); IPR001478 (PFAM); PTHR23348 (PANTHER); IPR001478 (PROSITE_PROFILES); IPR036034 (SUPERFAMILY)
TRINITY_DN54340_c0_g2_i1	cytochrome c oxidase subunit 1 (mitochondrion)	3.68816e-123	59.15	no IPS match	IPR000883 (PRINTS); IPR036927 (G3DSA:1.20.210.GENE3D); IPR000883 (PFAM); IPR000883 (PANTHER); IPR023615 (PROSITE_PATTERNS); IPR023616 (PROSITE_PROFILES); IPR036927 (SUPERFAMILY)
TRINITY_DN27732_c0_g1_i2	argininosuccinate lyase, chloroplastic	2.24981e-141	67.31	IPR009049 (CDD)	IPR000362 (PRINTS); PR00145 (PRINTS); G3DSA:1.20.200.10 (GENE3D); G3DSA:1.10.40.30 (GENE3D); IPR022761 (PFAM); IPR009049 (TIGRFAM); IPR024083 (G3DSA:1.10.275.GENE3D); IPR029419 (PFAM); IPR009049 (PANTHER); IPR020557 (PROSITE_PATTERNS); IPR009049 (HAMAP); IPR009049 (CDD); IPR008948 (SUPERFAMILY)
TRINITY_DN35050_c0_g1_i4	forkhead protein sep1-like	3.30016e-21	67.25	IPR001766 (CDD)	IPR001766 (PRINTS); IPR001766 (PFAM); IPR036388 (G3DSA:1.10.10.GENE3D); IPR045912 (PANTHER); IPR030456 (PROSITE_PATTERNS); IPR001766 (PROSITE_PROFILES); IPR001766 (CDD); IPR036390 (SUPERFAMILY)
TRINITY_DN3082_c0_g1_i1	protein ILITYHIA	0	91.99	no IPS match	IPR011989 (G3DSA:1.25.10.GENE3D); IPR011989 (G3DSA:1.25.10.GENE3D); IPR011989 (G3DSA:1.25.10.GENE3D); PTHR23346 (PANTHER); IPR021133 (PROSITE_PROFILES); IPR021133 (PROSITE_PROFILES); IPR016024 (SUPERFAMILY); IPR016024 (SUPERFAMILY)
TRINITY_DN30200_c0_g1_i1	uncharacterized protein LOC100828448 isoform X4	9.97267e-14	47.35	no IPS match	G3DSA:2.40.30.240 (GENE3D); IPR024659 (PFAM)
TRINITY_DN23033_c0_g3_i1	probable transport protein	5.42871e-46	54.33	no IPS match	no IPS match
TRINITY_DN60383_c0_g1_i2	non-homologous end joining protein Ku-like	1.55677e-97	63.07	cd16295 (CDD)	no IPS match
TRINITY_DN34571_c0_g1_i13	uncharacterized protein LOC102611579	0	73.2	no IPS match	G3DSA:3.30.40.100 (GENE3D); IPR011124 (PFAM); PTHR46524 (PANTHER); IPR011124 (PROSITE_PROFILES)
TRINITY_DN42235_c0_g1_i1	probable histidine kinase 5 isoform X1	2.79204e-41	47.79	IPR000014 (CDD); IPR000014 (CDD); IPR000014 (CDD); IPR003661 (CDD); IPR000014 (CDD); IPR000014 (CDD)	IPR004358 (PRINTS); G3DSA:3.30.450.20 (GENE3D); IPR013655 (PFAM); IPR003018 (PFAM); IPR029016 (G3DSA:3.30.450.GENE3D); G3DSA:3.30.450.20 (GENE3D); G3DSA:1.10.287.130 (GENE3D); G3DSA:3.30.450.20 (GENE3D); IPR003594 (PFAM); G3DSA:3.30.450.20 (GENE3D); G3DSA:3.30.450.20 (GENE3D); IPR013656 (PFAM); IPR000014 (TIGRFAM); G3DSA:3.30.450.20 (GENE3D); IPR000014 (PFAM); IPR036890 (G3DSA:3.30.565.GENE3D); P…
TRINITY_DN457_c0_g1_i1	branchpoint-bridging protein-like	4.77618e-59	57.73	cd02395 (CDD)	IPR004088 (PFAM); IPR036612 (G3DSA:3.30.1370.GENE3D); IPR001878 (PFAM); IPR045071 (PANTHER); IPR001878 (PROSITE_PROFILES); PS50084 (PROSITE_PROFILES); cd02395 (CDD); IPR036612 (SUPERFAMILY)
TRINITY_DN4397_c0_g1_i1	putative deoxyribonuclease TATDN1	5.41777e-83	73.19	no IPS match	IPR025754 (PFAM); IPR013083 (G3DSA:3.30.40.GENE3D); IPR001841 (PFAM); PTHR22763 (PANTHER); IPR001841 (PROSITE_PROFILES); cd16683 (CDD); SSF57850 (SUPERFAMILY)
TRINITY_DN13324_c0_g9_i1	uncharacterized transporter C1002.16c-like	2.14273e-81	51.43	no IPS match	no IPS match
TRINITY_DN21407_c0_g1_i4	beta-1,6-galactosyltransferase GALT29A	7.84352e-09	44.63	no IPS match	IPR001675 (PFAM); IPR038578 (G3DSA:3.90.1480.GENE3D); IPR012163 (PIRSF); PTHR46059 (PANTHER)
TRINITY_DN14930_c0_g1_i1	probable UDP-N-acetylglucosamine--peptide N-acetylglucosaminyltransferase SEC	9.28277e-37	48.67	no IPS match	IPR011990 (G3DSA:1.25.40.GENE3D); IPR011990 (G3DSA:1.25.40.GENE3D); PF14559 (PFAM); IPR011990 (G3DSA:1.25.40.GENE3D); IPR013618 (PFAM); IPR013105 (PFAM); IPR019734 (PFAM); IPR011990 (G3DSA:1.25.40.GENE3D); PF13432 (PFAM); PF13424 (PFAM); PTHR44809 (PANTHER); PS50293 (PROSITE_PROFILES); IPR019734 (PROSITE_PROFILES); IPR019734 (PROSITE_PROFILES); IPR019734 (PROSITE_PROFILES); IPR019734 (PROSITE_PRO…
TRINITY_DN11176_c0_g1_i10	alpha-actinin-like protein 1	1.1423e-40	60.82	IPR001715 (CDD); IPR001715 (CDD)	IPR001101 (PFAM); IPR041615 (PFAM); G3DSA:1.20.58.60 (GENE3D); G3DSA:1.20.58.60 (GENE3D); G3DSA:1.20.58.1060 (GENE3D); G3DSA:2.30.30.40 (GENE3D); IPR041573 (PFAM); G3DSA:1.20.58.60 (GENE3D); G3DSA:1.20.58.60 (GENE3D); IPR035915 (G3DSA:3.90.1290.GENE3D); G3DSA:1.20.58.60 (GENE3D); IPR043197 (PANTHER); IPR001452 (PROSITE_PROFILES); IPR018159 (CDD); IPR035915 (SUPERFAMILY); SSF46966 (SUPERFAMILY); S…
TRINITY_DN8143_c0_g1_i8	---NA---			no IPS match	IPR021893 (PFAM); IPR010507 (PFAM); PTHR45736 (PANTHER)
TRINITY_DN19210_c0_g1_i1	serine/threonine-protein kinase AtPK2/AtPK19-like	6.40932e-86	62.32	IPR034877 (CDD); IPR034661 (CDD); IPR002219 (CDD)	IPR020454 (PRINTS); G3DSA:3.10.20.90 (GENE3D); G3DSA:3.30.200.20 (GENE3D); IPR002219 (PFAM); IPR017892 (PFAM); IPR000270 (PFAM); G3DSA:1.10.510.10 (GENE3D); G3DSA:3.30.60.20 (GENE3D); IPR000719 (PFAM); PTHR24351 (PANTHER); IPR008271 (PROSITE_PATTERNS); IPR017441 (PROSITE_PATTERNS); IPR002219 (PROSITE_PATTERNS); IPR002219 (PROSITE_PROFILES); IPR000270 (PROSITE_PROFILES); IPR000719 (PROSITE_PROFILE…
TRINITY_DN14605_c0_g1_i6	---NA---			no IPS match	IPR015943 (G3DSA:2.130.10.GENE3D); PF19056 (PFAM); IPR039911 (PANTHER); IPR036322 (SUPERFAMILY)
TRINITY_DN11884_c0_g2_i12	---NA---			no IPS match	IPR022188 (PFAM); IPR022168 (PFAM); IPR046432 (PANTHER)
TRINITY_DN10554_c0_g1_i10	phosphatidylinositol-3-phosphatase myotubularin-1	1.08573e-13	40.39	cd14594 (CDD)	IPR022587 (PFAM); IPR011993 (G3DSA:2.30.29.GENE3D); IPR010569 (PFAM); IPR030564 (PANTHER); IPR010569 (PROSITE_PROFILES); cd14594 (CDD); IPR029021 (SUPERFAMILY); SSF50729 (SUPERFAMILY)
TRINITY_DN3295_c0_g1_i2	---NA---			no IPS match	IPR003671 (PFAM); IPR042567 (G3DSA:2.80.10.GENE3D); IPR003671 (PANTHER)
TRINITY_DN96532_c0_g1_i6	---NA---			no IPS match	IPR031474 (PFAM); IPR026130 (PANTHER)
TRINITY_DN1673_c1_g1_i7	histone-lysine N-methyltransferase ATXR7 isoform X1	3.89287e-39	66.72	cd19170 (CDD)	IPR003889 (PFAM); IPR046341 (G3DSA:2.170.270.GENE3D); IPR003888 (PFAM); G3DSA:3.30.160.360 (GENE3D); IPR001214 (PFAM); PTHR45838 (PANTHER); IPR003888 (PROSITE_PROFILES); IPR001214 (PROSITE_PROFILES); IPR003616 (PROSITE_PROFILES); IPR003889 (PROSITE_PROFILES); cd19170 (CDD); IPR046341 (SUPERFAMILY)
TRINITY_DN1165_c3_g1_i1	protein-tyrosine-phosphatase PTP1	1.01142e-45	54.83	cd05738 (CDD); IPR003961 (CDD); cd00096 (CDD); IPR003961 (CDD); IPR003961 (CDD); IPR003961 (CDD); IPR003961 (CDD); IPR003961 (CDD); IPR003961 (CDD); cd14629 (CDD); IPR003961 (CDD); cd05739 (CDD)	PR00014 (PRINTS); IPR000242 (PRINTS); IPR000242 (PFAM); IPR013783 (G3DSA:2.60.40.GENE3D); IPR013783 (G3DSA:2.60.40.GENE3D); IPR013783 (G3DSA:2.60.40.GENE3D); IPR013098 (PFAM); IPR013783 (G3DSA:2.60.40.GENE3D); IPR013783 (G3DSA:2.60.40.GENE3D); IPR013783 (G3DSA:2.60.40.GENE3D); IPR003961 (PFAM); IPR013783 (G3DSA:2.60.40.GENE3D); IPR029021 (G3DSA:3.90.190.GENE3D); IPR029021 (G3DSA:3.90.190.GENE3D);…
TRINITY_DN29019_c0_g2_i6	mitogen-activated protein kinase kinase kinase NPK1-like	3.2751e-27	48.43	IPR042787 (CDD)	G3DSA:1.10.510.10 (GENE3D); IPR017425 (PIRSF); G3DSA:3.30.200.20 (GENE3D); IPR000719 (PFAM); PTHR48016 (PANTHER); IPR008271 (PROSITE_PATTERNS); IPR017441 (PROSITE_PATTERNS); IPR000719 (PROSITE_PROFILES); IPR042787 (CDD); IPR011009 (SUPERFAMILY)
TRINITY_DN5939_c0_g3_i6	dihydrolipoyl dehydrogenase 1, mitochondrial	4.22748e-64	52.9	no IPS match	IPR002513 (PFAM); IPR025296 (PFAM)
TRINITY_DN16_c0_g2_i2	alpha-actinin-like protein 1	8.05331e-35	57.55	IPR001715 (CDD); IPR001715 (CDD)	IPR013783 (G3DSA:2.60.40.GENE3D); IPR013783 (G3DSA:2.60.40.GENE3D); IPR013783 (G3DSA:2.60.40.GENE3D); IPR013783 (G3DSA:2.60.40.GENE3D); IPR013783 (G3DSA:2.60.40.GENE3D); IPR013783 (G3DSA:2.60.40.GENE3D); IPR017868 (PFAM); IPR013783 (G3DSA:2.60.40.GENE3D); IPR001715 (PFAM); IPR013783 (G3DSA:2.60.40.GENE3D); IPR013783 (G3DSA:2.60.40.GENE3D); IPR013783 (G3DSA:2.60.40.GENE3D); IPR036872 (G3DSA:1.10.4…
TRINITY_DN34024_c0_g4_i1	glutamate synthase 1 [NADH], chloroplastic isoform X1	0	65.49	cd00713 (CDD); IPR002932 (CDD)	IPR013785 (G3DSA:3.20.20.GENE3D); IPR029055 (G3DSA:3.60.20.GENE3D); IPR002932 (PFAM); IPR006982 (PFAM); IPR013785 (G3DSA:3.20.20.GENE3D); IPR017932 (PFAM); PTHR11938 (PANTHER); IPR017932 (PROSITE_PROFILES); IPR002932 (CDD); cd00713 (CDD); IPR029055 (SUPERFAMILY); SSF51395 (SUPERFAMILY)
TRINITY_DN15321_c0_g1_i6	---NA---			no IPS match	no IPS match
TRINITY_DN10441_c0_g1_i16	---NA---			no IPS match	IPR040342 (PANTHER)
TRINITY_DN23593_c0_g2_i1	ATP-dependent zinc metalloprotease FTSH 2, chloroplastic	1.39887e-130	68.23	cd00009 (CDD)	IPR036929 (G3DSA:2.60.40.GENE3D); PF13899 (PFAM); IPR028250 (PFAM); IPR003834 (PFAM); G3DSA:3.40.30.10 (GENE3D); PTHR32234 (PANTHER); IPR013766 (PROSITE_PROFILES); IPR035671 (CDD); IPR036929 (SUPERFAMILY); IPR036249 (SUPERFAMILY)
TRINITY_DN4161_c0_g4_i1	---NA---			no IPS match	G3DSA:1.20.5.2440 (GENE3D); IPR019018 (PFAM); PTHR15726 (PANTHER); IPR019018 (PROSITE_PROFILES); IPR037245 (SUPERFAMILY)
TRINITY_DN225696_c0_g1_i1	succinate dehydrogenase [ubiquinone] iron-sulfur subunit 2, mitochondrial	1.42827e-91	69.65	IPR001041 (CDD)	no IPS match
TRINITY_DN3532_c2_g2_i1	mitogen-activated protein kinase kinase kinase NPK1-like	6.18364e-35	66.41	no IPS match	no IPS match
TRINITY_DN5798_c0_g1_i9	OTU domain-containing protein DDB_G0284757 isoform X1	6.1002e-40	91.53	no IPS match	PTHR12419 (PANTHER)
TRINITY_DN47377_c0_g1_i1	Aldolase-type TIM barrel family protein	2.80713e-91	56.71	IPR038987 (CDD)	IPR004477 (PFAM); IPR025405 (PFAM); IPR004477 (TIGRFAM); PTHR30619 (PANTHER)
TRINITY_DN10037_c1_g1_i2	---NA---			no IPS match	IPR040010 (PANTHER); IPR013087 (PROSITE_PATTERNS); IPR013087 (PROSITE_PROFILES)
TRINITY_DN304088_c0_g1_i1	iron-sulfur cluster assembly protein 1	2.49218e-53	78.78	no IPS match	IPR019196 (PFAM); IPR019863 (TIGRFAM); IPR025699 (PFAM); PTHR43471 (PANTHER)
TRINITY_DN5214_c0_g1_i10	histone-lysine N-methyltransferase ATXR7	0	67.25	cd19169 (CDD)	IPR046341 (G3DSA:2.170.270.GENE3D); IPR001214 (PFAM); IPR044570 (PANTHER); IPR001214 (PROSITE_PROFILES); IPR003616 (PROSITE_PROFILES); cd19169 (CDD); IPR046341 (SUPERFAMILY)
TRINITY_DN11480_c1_g2_i1	uncharacterized protein LOC112417860	2.54635e-83	74.79	cd12820 (CDD)	IPR011049 (G3DSA:2.150.10.GENE3D); IPR008640 (PFAM); IPR011049 (G3DSA:2.150.10.GENE3D); G3DSA:3.30.1300.30 (GENE3D); IPR011049 (G3DSA:2.150.10.GENE3D); cd12820 (CDD); IPR011049 (SUPERFAMILY); IPR011049 (SUPERFAMILY); IPR045584 (SUPERFAMILY)
TRINITY_DN21622_c0_g1_i3	LOW QUALITY PROTEIN: uncharacterized protein LOC18045288	0	78.37	no IPS match	IPR039278 (PANTHER); IPR011990 (SUPERFAMILY)
TRINITY_DN17094_c0_g2_i7	---NA---			cd00992 (CDD); cd00992 (CDD); cd00992 (CDD); cd00992 (CDD)	IPR001478 (PFAM); IPR036034 (G3DSA:2.30.42.GENE3D); IPR036034 (G3DSA:2.30.42.GENE3D); IPR036034 (G3DSA:2.30.42.GENE3D); IPR036034 (G3DSA:2.30.42.GENE3D); PTHR10316 (PANTHER); IPR001478 (PROSITE_PROFILES); IPR001478 (PROSITE_PROFILES); IPR001478 (PROSITE_PROFILES); IPR001478 (PROSITE_PROFILES); cd00992 (CDD); cd00992 (CDD); cd00992 (CDD); cd00992 (CDD); IPR036034 (SUPERFAMILY); IPR036034 (SUPERFAM…
TRINITY_DN2712_c0_g1_i2	RHO GTPase-activating protein RGD1-like	1.39547e-28	53.65	cd01253 (CDD); cd00992 (CDD); cd04395 (CDD)	IPR041489 (PFAM); G3DSA:1.20.5.220 (GENE3D); IPR036034 (G3DSA:2.30.42.GENE3D); IPR011993 (G3DSA:2.30.29.GENE3D); IPR001849 (PFAM); IPR000198 (PFAM); IPR008936 (G3DSA:1.10.555.GENE3D); PTHR23175 (PANTHER); IPR001849 (PROSITE_PROFILES); IPR000198 (PROSITE_PROFILES); IPR001478 (PROSITE_PROFILES); cd01253 (CDD); cd04395 (CDD); cd00992 (CDD); SSF50729 (SUPERFAMILY); IPR008936 (SUPERFAMILY); IPR036034 …
TRINITY_DN23320_c1_g1_i19	mediator of RNA polymerase II transcription subunit 12 isoform X1	0	85.48	no IPS match	PTHR46567 (PANTHER)
TRINITY_DN36548_c0_g1_i3	tetratricopeptide repeat protein 39B isoform X2	6.04605e-43	47.3	no IPS match	IPR019412 (PFAM); IPR011990 (G3DSA:1.25.40.GENE3D); IPR019734 (PFAM); IPR019412 (PANTHER); IPR011990 (SUPERFAMILY)
TRINITY_DN1894_c0_g1_i5	---NA---			no IPS match	PR01503 (PRINTS); IPR003993 (PFAM); IPR017859 (PANTHER); IPR006594 (PROSITE_PROFILES)
TRINITY_DN14192_c0_g1_i6	uncharacterized protein LOC100837146 isoform X3	8.56412e-09	48.49	no IPS match	G3DSA:3.30.160.60 (GENE3D); G3DSA:3.30.160.60 (GENE3D); G3DSA:3.30.160.60 (GENE3D); IPR013087 (PFAM); G3DSA:3.30.160.60 (GENE3D); PTHR24404 (PANTHER); IPR013087 (PROSITE_PATTERNS); IPR013087 (PROSITE_PATTERNS); IPR013087 (PROSITE_PATTERNS); IPR013087 (PROSITE_PATTERNS); IPR013087 (PROSITE_PROFILES); IPR013087 (PROSITE_PROFILES); IPR013087 (PROSITE_PROFILES); IPR036236 (SUPERFAMILY); IPR036236 (SU…
TRINITY_DN12377_c0_g2_i2	PREDICTED: uncharacterized protein LOC105120252	1.79437e-45	52.32	cd13576 (CDD)	no IPS match
TRINITY_DN34558_c1_g2_i7	---NA---			IPR002219 (CDD); cd00992 (CDD)	G3DSA:3.30.60.20 (GENE3D); IPR041489 (PFAM); IPR036034 (G3DSA:2.30.42.GENE3D); IPR002219 (PFAM); IPR039275 (PANTHER); IPR001478 (PROSITE_PROFILES); IPR002219 (PROSITE_PROFILES); IPR002219 (CDD); cd00992 (CDD); IPR046349 (SUPERFAMILY); IPR036034 (SUPERFAMILY)
TRINITY_DN1324_c0_g2_i2	glutathione S-transferase DHAR2-like	7.15029e-21	49.38	no IPS match	no IPS match
TRINITY_DN13164_c1_g1_i2	glutathione reductase, cytosolic	3.72757e-128	63.33	IPR035482 (CDD); IPR035476 (CDD)	no IPS match
TRINITY_DN423821_c0_g1_i1	ATP-dependent DNA helicase SRS2-like protein At4g25120 isoform X2	7.90321e-40	41.57	cd17932 (CDD)	IPR013986 (G3DSA:1.10.10.GENE3D); G3DSA:1.10.486.10 (GENE3D); IPR014017 (PFAM); IPR027417 (G3DSA:3.40.50.GENE3D); IPR010359 (PFAM); IPR038726 (PFAM); IPR014016 (PFAM); IPR027417 (G3DSA:3.40.50.GENE3D); IPR000212 (PANTHER); IPR014017 (PROSITE_PROFILES); IPR014016 (PROSITE_PROFILES); cd17932 (CDD); IPR027417 (SUPERFAMILY)
TRINITY_DN5218_c2_g1_i1	PTS system mannose-specific EIIAB component-like	5.6805e-49	60.13	cd00075 (CDD); cd06225 (CDD); IPR003661 (CDD)	IPR002151 (PRINTS); IPR011990 (G3DSA:1.25.40.GENE3D); PF13424 (PFAM); IPR024983 (PFAM); IPR011990 (G3DSA:1.25.40.GENE3D); PTHR45783 (PANTHER); IPR019734 (PROSITE_PROFILES); IPR011990 (SUPERFAMILY); IPR011990 (SUPERFAMILY); IPR011990 (SUPERFAMILY)
TRINITY_DN56510_c0_g2_i1	polyribonucleotide nucleotidyltransferase 2, mitochondrial	7.98325e-134	62	cd11364 (CDD)	IPR027408 (G3DSA:3.30.230.GENE3D); IPR015847 (PFAM); IPR001247 (PFAM); IPR036612 (G3DSA:3.30.1370.GENE3D); IPR027408 (G3DSA:3.30.230.GENE3D); IPR015848 (PFAM); IPR012162 (TIGRFAM); IPR004088 (PFAM); IPR012162 (PANTHER); PS50084 (PROSITE_PROFILES); cd11364 (CDD); IPR020568 (SUPERFAMILY); IPR036612 (SUPERFAMILY); IPR020568 (SUPERFAMILY); IPR036345 (SUPERFAMILY); IPR036345 (SUPERFAMILY)
TRINITY_DN42099_c0_g1_i2	serine/threonine-protein kinase ATM	0	58.39	no IPS match	G3DSA:2.30.30.140 (GENE3D); IPR000313 (PFAM); PTHR42851 (PANTHER); IPR000313 (PROSITE_PROFILES); SSF63748 (SUPERFAMILY)
TRINITY_DN8473_c0_g1_i18	phosphatidylinositol 4-kinase beta 1-like	4.10851e-75	68.6	cd05168 (CDD)	IPR041697 (PFAM); G3DSA:3.30.160.60 (GENE3D); G3DSA:3.30.160.60 (GENE3D); G3DSA:3.30.160.60 (GENE3D); IPR013087 (PFAM); G3DSA:3.30.160.60 (GENE3D); IPR045914 (PANTHER); IPR013087 (PROSITE_PATTERNS); IPR013087 (PROSITE_PATTERNS); IPR013087 (PROSITE_PATTERNS); IPR013087 (PROSITE_PATTERNS); IPR013087 (PROSITE_PATTERNS); IPR013087 (PROSITE_PATTERNS); IPR013087 (PROSITE_PATTERNS); IPR013087 (PROSITE_P…
TRINITY_DN4302_c0_g1_i4	ALA-interacting subunit 3-like	2.95152e-64	54.76	no IPS match	IPR005045 (PFAM); IPR005045 (PANTHER)
TRINITY_DN20060_c0_g1_i6	---NA---			no IPS match	PR01217 (PRINTS); IPR043639 (PFAM); IPR043640 (PFAM); PF05110 (PFAM); G3DSA:6.10.250.2670 (GENE3D); IPR007797 (PANTHER)
TRINITY_DN10553_c0_g4_i2	nitrogen assimilation regulatory protein NtrX-like	5.27572e-74	58.67	IPR005490 (CDD)	IPR038063 (G3DSA:2.40.440.GENE3D); IPR036366 (G3DSA:1.10.101.GENE3D); IPR005490 (PFAM); IPR002477 (PFAM); IPR045380 (PFAM); PTHR41533 (PANTHER); IPR005490 (CDD); IPR038063 (SUPERFAMILY); IPR036365 (SUPERFAMILY)
TRINITY_DN5760_c0_g1_i14	protoporphyrinogen oxidase 1, chloroplastic-like	3.60943e-39	41.24	no IPS match	IPR036188 (G3DSA:3.50.50.GENE3D); IPR004572 (TIGRFAM); IPR002937 (PFAM); PTHR42923 (PANTHER); SSF54373 (SUPERFAMILY); IPR036188 (SUPERFAMILY)
TRINITY_DN13461_c0_g2_i1	---NA---			cd07562 (CDD)	IPR012393 (PIRSF); G3DSA:3.90.226.10 (GENE3D); G3DSA:2.120.10.60 (GENE3D); IPR036034 (G3DSA:2.30.42.GENE3D); IPR011659 (PFAM); G3DSA:3.30.750.44 (GENE3D); IPR028204 (PFAM); IPR005151 (PFAM); IPR011042 (G3DSA:2.120.10.GENE3D); IPR012393 (PANTHER); cd07562 (CDD); IPR029045 (SUPERFAMILY); SSF69304 (SUPERFAMILY); SSF82171 (SUPERFAMILY); IPR036034 (SUPERFAMILY)
TRINITY_DN30982_c1_g1_i2	---NA---			no IPS match	IPR036739 (G3DSA:1.10.357.GENE3D); IPR006667 (PFAM); IPR045349 (PANTHER); IPR036739 (SUPERFAMILY); IPR036739 (SUPERFAMILY)
TRINITY_DN79482_c0_g1_i2	ATP phosphoribosyltransferase 1, chloroplastic-like isoform X1	1.07241e-41	49.32	cd04187 (CDD)	IPR004516 (PIRSF); IPR041715 (PFAM); IPR045864 (G3DSA:3.30.930.GENE3D); IPR004516 (PANTHER); IPR045864 (SUPERFAMILY)
TRINITY_DN3194_c0_g1_i3	fructose-bisphosphate aldolase 1, chloroplastic	0	97.07	cd00948 (CDD)	IPR000741 (PFAM); IPR013785 (G3DSA:3.20.20.GENE3D); IPR000741 (PANTHER); IPR029768 (PROSITE_PATTERNS); cd00948 (CDD); SSF51569 (SUPERFAMILY)
TRINITY_DN4430_c0_g3_i6	endoplasmic reticulum oxidoreductin-1-like	7.1094e-81	55.93	no IPS match	IPR007266 (PFAM); IPR007266 (PIRSF); IPR007266 (PANTHER); IPR037192 (SUPERFAMILY)
TRINITY_DN124_c1_g4_i1	3-methyl-2-oxobutanoate hydroxymethyltransferase-like	1.0433e-64	63.72	IPR003700 (CDD)	no IPS match
TRINITY_DN11484_c0_g1_i8	---NA---			no IPS match	no IPS match
TRINITY_DN16_c0_g1_i1	alpha-actinin-like protein 1	6.79481e-35	57.55	IPR001715 (CDD); IPR001715 (CDD)	IPR013783 (G3DSA:2.60.40.GENE3D); IPR013783 (G3DSA:2.60.40.GENE3D); IPR013783 (G3DSA:2.60.40.GENE3D); IPR017868 (PFAM); IPR013783 (G3DSA:2.60.40.GENE3D); IPR013783 (G3DSA:2.60.40.GENE3D); IPR013783 (G3DSA:2.60.40.GENE3D); IPR013783 (G3DSA:2.60.40.GENE3D); IPR013783 (G3DSA:2.60.40.GENE3D); IPR013783 (G3DSA:2.60.40.GENE3D); IPR013783 (G3DSA:2.60.40.GENE3D); IPR001715 (PFAM); IPR036872 (G3DSA:1.10.4…
TRINITY_DN11747_c1_g1_i13	---NA---			no IPS match	IPR001810 (PFAM); IPR032675 (G3DSA:3.80.10.GENE3D); G3DSA:1.20.1280.50 (GENE3D); IPR042354 (PANTHER); SSF52047 (SUPERFAMILY); IPR036047 (SUPERFAMILY)
TRINITY_DN163_c0_g2_i2	putative wall-associated receptor kinase-like 16 isoform X2	1.10957e-06	48.66	cd00054 (CDD); cd00054 (CDD)	IPR000742 (PFAM); G3DSA:2.10.25.10 (GENE3D); G3DSA:2.10.25.10 (GENE3D); IPR001881 (PFAM); IPR028720 (PANTHER); IPR000742 (PROSITE_PATTERNS); IPR000152 (PROSITE_PATTERNS); IPR000742 (PROSITE_PATTERNS); IPR018097 (PROSITE_PATTERNS); IPR000742 (PROSITE_PROFILES); IPR000742 (PROSITE_PROFILES); cd00054 (CDD); cd00054 (CDD); SSF57196 (SUPERFAMILY); SSF57196 (SUPERFAMILY)
TRINITY_DN563_c0_g1_i4	---NA---			no IPS match	IPR009738 (PFAM); IPR033184 (PANTHER)
TRINITY_DN39237_c1_g1_i2	---NA---			cd18729 (CDD)	IPR021869 (PFAM); G3DSA:3.40.50.11980 (GENE3D); IPR040757 (PFAM); IPR040546 (PFAM); PTHR12876 (PANTHER); IPR000571 (PROSITE_PROFILES); cd18729 (CDD)
TRINITY_DN1410_c1_g1_i7	uncharacterized aarF domain-containing protein kinase At1g71810, chloroplastic isoform X4	0	71.69	no IPS match	PTHR10566 (PANTHER)
TRINITY_DN3897_c0_g1_i8	serine/threonine-protein kinase tor2-like	0	61.08	cd05169 (CDD)	IPR036940 (G3DSA:1.10.1070.GENE3D); IPR036738 (G3DSA:1.20.120.GENE3D); IPR011989 (G3DSA:1.25.10.GENE3D); IPR024585 (PFAM); IPR011990 (G3DSA:1.25.40.GENE3D); IPR011989 (G3DSA:1.25.10.GENE3D); IPR011989 (G3DSA:1.25.10.GENE3D); IPR003152 (PFAM); IPR000403 (PFAM); IPR011989 (G3DSA:1.25.10.GENE3D); IPR009076 (PFAM); G3DSA:3.30.1010.10 (GENE3D); IPR003151 (PFAM); PTHR11139 (PANTHER); IPR018936 (PROSITE…
TRINITY_DN15649_c0_g1_i1	glutamate synthase 1 [NADH], chloroplastic-like isoform X3	1.57822e-103	64.91	cd00713 (CDD)	no IPS match
TRINITY_DN55_c0_g1_i2	ornithine decarboxylase-like	1.59392e-118	62.98	cd00622 (CDD)	G3DSA:2.10.110.30 (GENE3D); IPR003126 (PFAM); IPR044046 (PFAM); IPR039164 (PANTHER); IPR003126 (PROSITE_PROFILES); cd16483 (CDD)
TRINITY_DN9052_c0_g1_i3	polycomb group protein EMBRYONIC FLOWER 2-like isoform X1	5.19795e-10	51.89	no IPS match	IPR019135 (PFAM); PTHR22597 (PANTHER)
TRINITY_DN5475_c0_g1_i3	probable DNA-3-methyladenine glycosylase 2 isoform X2	2.24269e-165	80.23	IPR003265 (CDD)	IPR003265 (PFAM); G3DSA:1.10.1670.40 (GENE3D); G3DSA:1.10.340.30 (GENE3D); PTHR43003 (PANTHER); IPR003265 (CDD); IPR011257 (SUPERFAMILY)
TRINITY_DN58634_c0_g8_i1	protein translocase subunit SecA, chloroplastic	8.65981e-62	69.69	cd17928 (CDD); IPR044722 (CDD)	IPR000185 (PRINTS); IPR027417 (G3DSA:3.40.50.GENE3D); IPR011115 (PFAM); IPR004027 (PFAM); IPR011116 (PFAM); IPR000185 (TIGRFAM); IPR027417 (G3DSA:3.40.50.GENE3D); G3DSA:3.90.1440.10 (GENE3D); IPR011130 (PFAM); G3DSA:1.10.3060.10 (GENE3D); IPR000185 (PANTHER); IPR020937 (PROSITE_PATTERNS); IPR014018 (PROSITE_PROFILES); IPR001650 (PROSITE_PROFILES); IPR014001 (PROSITE_PROFILES); IPR000185 (HAMAP); …
TRINITY_DN27825_c0_g1_i17	uncharacterized protein LOC111889954	3.28684e-39	51.21	cd08275 (CDD)	IPR013154 (PFAM); G3DSA:3.90.180.10 (GENE3D); PF13602 (PFAM); G3DSA:3.40.50.720 (GENE3D); PTHR44054 (PANTHER); IPR002364 (PROSITE_PATTERNS); cd08275 (CDD); IPR036291 (SUPERFAMILY); IPR011032 (SUPERFAMILY)
TRINITY_DN192139_c0_g1_i1	high-affinity nickel transport protein nic1-like	5.46988e-56	55.6	no IPS match	IPR001501 (PFAM); IPR029014 (G3DSA:1.10.645.GENE3D); PTHR42958 (PANTHER); IPR018194 (PROSITE_PATTERNS); IPR029014 (SUPERFAMILY)
TRINITY_DN5183_c1_g2_i5	histone-lysine N-methyltransferase, H3 lysine-79 specific-like	5.00264e-26	52.97	cd02440 (CDD)	IPR029063 (G3DSA:3.40.50.GENE3D); IPR025789 (PFAM); G3DSA:1.10.260.60 (GENE3D); IPR021169 (PIRSF); IPR030445 (PANTHER); IPR025789 (PROSITE_PROFILES); cd02440 (CDD); IPR029063 (SUPERFAMILY)
TRINITY_DN13315_c3_g1_i5	---NA---			no IPS match	IPR025451 (PFAM); PTHR14709 (PANTHER)
TRINITY_DN182_c1_g1_i5	probable manganese-transporting ATPase PDR2 isoform X1	0	93.62	no IPS match	G3DSA:2.70.150.10 (GENE3D); IPR006544 (TIGRFAM); IPR001757 (TIGRFAM); PF00122 (PFAM); IPR023299 (G3DSA:3.40.1110.GENE3D); PTHR45630 (PANTHER); IPR018303 (PROSITE_PATTERNS); IPR023298 (SUPERFAMILY); IPR023299 (SUPERFAMILY); IPR008250 (SUPERFAMILY)
TRINITY_DN11385_c1_g1_i1	H(+)/Cl(-) exchange transporter 5-like	1.67731e-175	55.82	cd04591 (CDD); cd03684 (CDD)	IPR002247 (PRINTS); IPR001807 (PRINTS); G3DSA:1.10.3080.10 (GENE3D); IPR001807 (PFAM); IPR000644 (PFAM); G3DSA:3.10.580.20 (GENE3D); G3DSA:3.90.1280.20 (GENE3D); PTHR45711 (PANTHER); IPR000644 (PROSITE_PROFILES); IPR000644 (PROSITE_PROFILES); cd03684 (CDD); cd04591 (CDD); IPR046342 (SUPERFAMILY); IPR014743 (SUPERFAMILY)
TRINITY_DN62264_c0_g1_i1	---NA---			no IPS match	IPR032764 (PFAM); IPR040006 (PANTHER)
TRINITY_DN3220_c0_g1_i1	E3 ubiquitin-protein ligase ubr1-like	4.21241e-49	41.65	no IPS match	IPR044046 (PFAM); IPR042065 (G3DSA:1.10.10.GENE3D); IPR039164 (PANTHER); IPR036390 (SUPERFAMILY)
TRINITY_DN5999_c0_g4_i3	kinesin-like protein KIN-4A isoform X7	5.05719e-21	49.6	no IPS match	IPR032746 (PFAM); IPR026153 (PANTHER)
TRINITY_DN6340_c2_g1_i13	uncharacterized protein LOC18055078 isoform X2	0	90.04	no IPS match	PTHR35478 (PANTHER)
TRINITY_DN16_c0_g4_i1	alpha-actinin-like protein 1	6.08413e-33	57.73	IPR001715 (CDD); IPR001715 (CDD)	IPR013783 (G3DSA:2.60.40.GENE3D); IPR036872 (G3DSA:1.10.418.GENE3D); IPR013783 (G3DSA:2.60.40.GENE3D); IPR013783 (G3DSA:2.60.40.GENE3D); IPR036872 (G3DSA:1.10.418.GENE3D); IPR013783 (G3DSA:2.60.40.GENE3D); IPR013783 (G3DSA:2.60.40.GENE3D); IPR013783 (G3DSA:2.60.40.GENE3D); IPR013783 (G3DSA:2.60.40.GENE3D); IPR013783 (G3DSA:2.60.40.GENE3D); IPR017868 (PFAM); IPR001715 (PFAM); IPR013783 (G3DSA:2.60…
TRINITY_DN8533_c0_g1_i3	BRCA1-associated RING domain protein 1-like isoform X3	2.59855e-06	45.16	cd15711 (CDD); cd15710 (CDD)	IPR013083 (G3DSA:3.30.40.GENE3D); PF13771 (PFAM); PTHR12420 (PANTHER); IPR034732 (PROSITE_PROFILES); IPR034732 (PROSITE_PROFILES); cd15710 (CDD); cd15711 (CDD)
TRINITY_DN4799_c0_g2_i9	---NA---			no IPS match	G3DSA:2.30.30.140 (GENE3D); PTHR12505 (PANTHER)
TRINITY_DN857_c0_g1_i3	proline synthase co-transcribed bacterial homolog protein-like isoform X2	2.57877e-29	71.12	no IPS match	no IPS match
TRINITY_DN126331_c0_g1_i1	probable acyl-CoA dehydrogenase IBR3	1.90355e-42	51.95	no IPS match	IPR014047 (PIRSF); IPR003370 (PFAM); PTHR33567 (PANTHER)
TRINITY_DN43869_c0_g2_i7	zinc finger protein 813-like	1.70541e-13	49.95	no IPS match	IPR013087 (PFAM); G3DSA:3.30.160.60 (GENE3D); G3DSA:3.30.160.60 (GENE3D); G3DSA:3.30.160.60 (GENE3D); G3DSA:3.30.160.60 (GENE3D); G3DSA:3.30.160.60 (GENE3D); G3DSA:3.30.160.60 (GENE3D); G3DSA:3.30.160.60 (GENE3D); PTHR24403 (PANTHER); IPR013087 (PROSITE_PATTERNS); IPR013087 (PROSITE_PATTERNS); IPR013087 (PROSITE_PATTERNS); IPR013087 (PROSITE_PATTERNS); IPR013087 (PROSITE_PATTERNS); IPR013087 (PRO…
TRINITY_DN11453_c0_g3_i14	vegetative incompatibility protein HET-E-1-like	1.56396e-42	45.32	cd00200 (CDD)	G3DSA:1.25.40.370 (GENE3D); IPR001680 (PFAM); IPR007111 (PFAM); IPR015943 (G3DSA:2.130.10.GENE3D); IPR015943 (G3DSA:2.130.10.GENE3D); IPR015943 (G3DSA:2.130.10.GENE3D); IPR015943 (G3DSA:2.130.10.GENE3D); IPR015943 (G3DSA:2.130.10.GENE3D); IPR015943 (G3DSA:2.130.10.GENE3D); PTHR44791 (PANTHER); IPR001680 (PROSITE_PROFILES); IPR001680 (PROSITE_PROFILES); IPR001680 (PROSITE_PROFILES); PS50294 (PROSI…
TRINITY_DN137479_c0_g1_i4	dynein-1-alpha heavy chain, flagellar inner arm I1 complex	0	49.07	cd00009 (CDD)	IPR027417 (G3DSA:3.40.50.GENE3D); G3DSA:6.10.140.1060 (GENE3D); IPR041228 (PFAM); IPR035699 (PFAM); IPR043160 (G3DSA:3.10.490.GENE3D); IPR027417 (G3DSA:3.40.50.GENE3D); IPR004273 (PFAM); G3DSA:1.20.1270.280 (GENE3D); PF12775 (PFAM); IPR027417 (G3DSA:3.40.50.GENE3D); IPR042219 (G3DSA:1.10.8.GENE3D); IPR035706 (PFAM); IPR027417 (G3DSA:3.40.50.GENE3D); IPR024743 (PFAM); IPR027417 (G3DSA:3.40.50.GENE…
TRINITY_DN5502_c0_g1_i10	coatomer subunit alpha-1	0	72.69	cd00200 (CDD)	IPR020472 (PRINTS); IPR024977 (PFAM); G3DSA:1.25.40.470 (GENE3D); IPR010714 (PFAM); IPR015943 (G3DSA:2.130.10.GENE3D); IPR006692 (PFAM); IPR016391 (PIRSF); IPR001680 (PFAM); PTHR19876 (PANTHER); IPR019775 (PROSITE_PATTERNS); IPR001680 (PROSITE_PROFILES); PS50294 (PROSITE_PROFILES); IPR001680 (PROSITE_PROFILES); IPR001680 (PROSITE_PROFILES); PS50294 (PROSITE_PROFILES); IPR001680 (PROSITE_PROFILES)…
TRINITY_DN6668_c0_g1_i6	transcription factor Pur-alpha 1	1.85243e-18	44.16	no IPS match	G3DSA:3.10.450.700 (GENE3D); IPR006628 (PFAM); G3DSA:3.30.2450.30 (GENE3D); IPR006628 (PANTHER)
TRINITY_DN9920_c0_g1_i1	---NA---			no IPS match	IPR022176 (PFAM); PTHR13769 (PANTHER)
TRINITY_DN16544_c0_g2_i1	UPF0061 protein azo1574	2.01051e-109	49.52	no IPS match	IPR045818 (PFAM); IPR041470 (PFAM); IPR040457 (PFAM); IPR042241 (G3DSA:1.20.120.GENE3D); IPR007259 (PANTHER)
TRINITY_DN31923_c0_g13_i1	peptide chain release factor PrfB1, chloroplastic	7.30842e-80	62.54	no IPS match	IPR011042 (G3DSA:2.120.10.GENE3D); G3DSA:2.40.10.500 (GENE3D); IPR011042 (G3DSA:2.120.10.GENE3D); IPR011042 (G3DSA:2.120.10.GENE3D); IPR044023 (PFAM); IPR001258 (PFAM); PTHR24104 (PANTHER); IPR001258 (PROSITE_PROFILES); IPR001258 (PROSITE_PROFILES); IPR001258 (PROSITE_PROFILES); IPR001258 (PROSITE_PROFILES); IPR001258 (PROSITE_PROFILES); IPR001258 (PROSITE_PROFILES); IPR001258 (PROSITE_PROFILES);…
TRINITY_DN759_c0_g1_i4	ATP-citrate synthase beta chain protein 2	0	74.02	cd06100 (CDD)	G3DSA:3.30.470.110 (GENE3D); IPR014608 (PIRSF); IPR032263 (PFAM); IPR016143 (G3DSA:1.10.230.GENE3D); G3DSA:3.40.50.720 (GENE3D); IPR003781 (PFAM); IPR016102 (G3DSA:3.40.50.GENE3D); IPR002020 (PFAM); IPR016102 (G3DSA:3.40.50.GENE3D); IPR005811 (PFAM); PTHR23118 (PANTHER); IPR017866 (PROSITE_PATTERNS); IPR033847 (PROSITE_PATTERNS); IPR017440 (PROSITE_PATTERNS); cd06100 (CDD); SSF56059 (SUPERFAMILY)…
TRINITY_DN187527_c0_g1_i1	single-stranded DNA-binding protein, mitochondrial-like isoform X1	4.17107e-31	59	IPR001001 (CDD)	IPR015330 (PFAM); IPR014818 (PFAM); PTHR35372 (PANTHER); cd04859 (CDD); SSF56747 (SUPERFAMILY)
TRINITY_DN5719_c0_g1_i12	small subunit processome component 20 homolog isoform X1	0	83.14	no IPS match	IPR011989 (G3DSA:1.25.10.GENE3D); IPR011989 (G3DSA:1.25.10.GENE3D); IPR011430 (PFAM); IPR046523 (PFAM); PTHR17695 (PANTHER); IPR016024 (SUPERFAMILY); IPR016024 (SUPERFAMILY); IPR016024 (SUPERFAMILY)
TRINITY_DN7249_c0_g1_i19	SAC3 family protein A isoform X2	1.61022e-62	63.06	no IPS match	G3DSA:1.25.40.990 (GENE3D); IPR005062 (PFAM); IPR045107 (PANTHER); IPR000717 (PROSITE_PROFILES)
TRINITY_DN4240_c0_g1_i5	---NA---			no IPS match	IPR040419 (PFAM); IPR040419 (PANTHER)
TRINITY_DN2760_c0_g1_i3	DEAD-box ATP-dependent RNA helicase 16-like	4.79348e-77	64.92	cd17961 (CDD)	IPR001650 (PFAM); IPR011545 (PFAM); IPR027417 (G3DSA:3.40.50.GENE3D); IPR027417 (G3DSA:3.40.50.GENE3D); PTHR24031 (PANTHER); IPR014001 (PROSITE_PROFILES); IPR014014 (PROSITE_PROFILES); cd17961 (CDD); IPR027417 (SUPERFAMILY); IPR027417 (SUPERFAMILY)
TRINITY_DN99556_c0_g1_i1	PREDICTED: uncharacterized protein LOC105037866	0	65.01	IPR002155 (CDD)	PR00420 (PRINTS); G3DSA:3.30.9.10 (GENE3D); IPR002938 (PFAM); G3DSA:3.40.30.120 (GENE3D); IPR036188 (G3DSA:3.50.50.GENE3D); PTHR43004 (PANTHER); IPR036188 (SUPERFAMILY)
TRINITY_DN9534_c0_g1_i2	uncharacterized protein LOC102628884 isoform X1	0	79.13	no IPS match	IPR015943 (G3DSA:2.130.10.GENE3D); IPR001680 (PFAM); IPR015943 (G3DSA:2.130.10.GENE3D); IPR022033 (PFAM); IPR015943 (G3DSA:2.130.10.GENE3D); PTHR13950 (PANTHER); PS50294 (PROSITE_PROFILES); IPR001680 (PROSITE_PROFILES); SSF50960 (SUPERFAMILY); IPR036322 (SUPERFAMILY); IPR011047 (SUPERFAMILY)
TRINITY_DN30740_c0_g2_i1	ATP synthase subunit beta, mitochondrial	1.12969e-42	55.75	no IPS match	no IPS match
TRINITY_DN6389_c0_g1_i10	histone-lysine N-methyltransferase ATX3 isoform X1	0	87.76	IPR042011 (CDD); cd10518 (CDD)	G3DSA:2.30.30.140 (GENE3D); IPR013083 (G3DSA:3.30.40.GENE3D); IPR019787 (PFAM); IPR000313 (PFAM); PTHR10688 (PANTHER); IPR019787 (PROSITE_PROFILES); IPR000313 (PROSITE_PROFILES); cd15517 (CDD); IPR011011 (SUPERFAMILY); SSF63748 (SUPERFAMILY)
TRINITY_DN266313_c0_g1_i1	putative acetyltransferase DDB_G0280825	3.42492e-17	48.26	IPR015860 (CDD)	IPR002656 (PFAM); IPR043968 (PFAM); PTHR23028 (PANTHER)
TRINITY_DN7042_c0_g3_i5	mitogen-activated protein kinase kinase kinase 13-like isoform X2	4.71355e-32	48.92	IPR003961 (CDD); cd05032 (CDD); IPR006212 (CDD); IPR003961 (CDD); IPR003961 (CDD)	IPR001245 (PRINTS); G3DSA:3.30.200.20 (GENE3D); IPR000494 (PFAM); IPR006211 (PFAM); IPR036941 (G3DSA:3.80.20.GENE3D); IPR013783 (G3DSA:2.60.40.GENE3D); IPR016246 (PIRSF); G3DSA:2.10.220.10 (GENE3D); IPR001245 (PFAM); IPR013783 (G3DSA:2.60.40.GENE3D); G3DSA:1.10.510.10 (GENE3D); IPR036941 (G3DSA:3.80.20.GENE3D); IPR013783 (G3DSA:2.60.40.GENE3D); PTHR24416 (PANTHER); IPR017441 (PROSITE_PATTERNS); I…
TRINITY_DN6475_c0_g1_i5	pre-mRNA-splicing factor ATP-dependent RNA helicase DEAH7	0	66.88	cd18791 (CDD); cd17983 (CDD)	IPR027417 (G3DSA:3.40.50.GENE3D); IPR011709 (PFAM); G3DSA:1.20.120.1080 (GENE3D); IPR011545 (PFAM); IPR007502 (PFAM); IPR027417 (G3DSA:3.40.50.GENE3D); IPR001650 (PFAM); PTHR18934 (PANTHER); IPR002464 (PROSITE_PATTERNS); IPR001650 (PROSITE_PROFILES); IPR014001 (PROSITE_PROFILES); cd17983 (CDD); cd18791 (CDD); IPR027417 (SUPERFAMILY)
TRINITY_DN7834_c3_g1_i10	5'-3' exoribonuclease 4-like isoform X2	8.49206e-142	55.07	cd18673 (CDD)	G3DSA:3.40.50.12390 (GENE3D); G3DSA:1.25.40.1050 (GENE3D); IPR016494 (PIRSF); G3DSA:2.170.260.40 (GENE3D); IPR041385 (PFAM); G3DSA:2.30.30.750 (GENE3D); IPR040992 (PFAM); IPR041412 (PFAM); IPR004859 (PFAM); IPR027073 (PANTHER); cd18673 (CDD); SSF54768 (SUPERFAMILY)
TRINITY_DN16502_c0_g1_i2	histone-lysine N-methyltransferase ASHH2-like isoform X1	3.73515e-59	67.79	IPR044437 (CDD)	IPR035441 (G3DSA:1.20.930.GENE3D); IPR001214 (PFAM); IPR006560 (PFAM); IPR046341 (G3DSA:2.170.270.GENE3D); IPR042294 (PANTHER); IPR003616 (PROSITE_PROFILES); IPR006560 (PROSITE_PROFILES); IPR001214 (PROSITE_PROFILES); IPR044437 (CDD); IPR046341 (SUPERFAMILY)
TRINITY_DN10658_c0_g1_i5	WASH complex subunit 5	0	57.79	no IPS match	IPR019393 (PFAM); IPR019393 (PANTHER)
TRINITY_DN970_c0_g3_i1	probable protein S-acyltransferase 14	2.79673e-20	48.39	no IPS match	IPR001594 (PFAM); PTHR22883 (PANTHER); PS50216 (PROSITE_PROFILES)
TRINITY_DN6523_c0_g2_i1	uncharacterized protein LOC112284461 isoform X3	3.43448e-16	44.78	no IPS match	IPR036383 (G3DSA:2.20.100.GENE3D); IPR000884 (PFAM); PF19030 (PFAM); IPR010294 (PFAM); G3DSA:2.60.120.830 (GENE3D); IPR010909 (PFAM); IPR045371 (PFAM); IPR036383 (G3DSA:2.20.100.GENE3D); PTHR13723 (PANTHER); IPR000884 (PROSITE_PROFILES); IPR000884 (PROSITE_PROFILES); IPR000884 (PROSITE_PROFILES); IPR000884 (PROSITE_PROFILES); IPR000884 (PROSITE_PROFILES); IPR010909 (PROSITE_PROFILES); IPR000884 (…
TRINITY_DN7225_c0_g3_i1	sodium-coupled neutral amino acid transporter 1-like	3.08108e-36	48.17	no IPS match	IPR013057 (PFAM); PTHR22950 (PANTHER)
TRINITY_DN20798_c0_g3_i1	glutathione import ATP-binding protein GsiA-like	4.76735e-43	67.66	no IPS match	IPR011050 (SUPERFAMILY)
TRINITY_DN2876_c0_g2_i4	DEAD-box ATP-dependent RNA helicase 3, chloroplastic isoform X2	0	91.69	cd12938 (CDD); cd18787 (CDD); cd00268 (CDD)	IPR012562 (PFAM); IPR011545 (PFAM); IPR027417 (G3DSA:3.40.50.GENE3D); IPR001650 (PFAM); IPR027417 (G3DSA:3.40.50.GENE3D); PTHR47959 (PANTHER); IPR014014 (PROSITE_PROFILES); IPR001650 (PROSITE_PROFILES); IPR014001 (PROSITE_PROFILES); cd00268 (CDD); cd18787 (CDD); cd12938 (CDD); IPR027417 (SUPERFAMILY)
TRINITY_DN1201_c0_g1_i2	chaperone protein ClpB1	0	96.19	cd00009 (CDD); cd00009 (CDD)	IPR001270 (PRINTS); IPR004176 (PFAM); IPR003959 (PFAM); IPR027417 (G3DSA:3.40.50.GENE3D); IPR027417 (G3DSA:3.40.50.GENE3D); IPR027417 (G3DSA:3.40.50.GENE3D); IPR041546 (PFAM); IPR019489 (PFAM); IPR036628 (G3DSA:1.10.1780.GENE3D); G3DSA:1.10.8.60 (GENE3D); IPR003959 (PFAM); PTHR11638 (PANTHER); IPR028299 (PROSITE_PATTERNS); IPR018368 (PROSITE_PATTERNS); IPR004176 (PROSITE_PROFILES); cd00009 (CDD);…
TRINITY_DN2380_c0_g1_i5	putative aldolase class 2 protein PA3430	2.34112e-34	50.96	no IPS match	IPR001303 (PFAM); IPR036409 (G3DSA:3.40.225.GENE3D); PTHR10672 (PANTHER); IPR036409 (SUPERFAMILY)
TRINITY_DN1100_c1_g1_i14	NF-X1-type zinc finger protein NFXL1	3.15598e-153	51.48	cd06008 (CDD); cd16696 (CDD); cd06008 (CDD); cd06008 (CDD); cd06008 (CDD); cd06008 (CDD); IPR034076 (CDD); cd06008 (CDD)	IPR000967 (PFAM); IPR001374 (PFAM); IPR036867 (G3DSA:3.30.1370.GENE3D); IPR034078 (PANTHER); IPR001374 (PROSITE_PROFILES); IPR001841 (PROSITE_PROFILES); IPR019787 (PROSITE_PROFILES); cd06008 (CDD); cd06008 (CDD); cd06008 (CDD); cd06008 (CDD); cd16696 (CDD); IPR034076 (CDD); cd06008 (CDD); cd06008 (CDD); IPR036867 (SUPERFAMILY); SSF57850 (SUPERFAMILY)
TRINITY_DN23948_c0_g1_i3	Outer arm dynein light chain 1 protein	4.11049e-26	48.81	no IPS match	IPR032675 (G3DSA:3.80.10.GENE3D); IPR031782 (PFAM); PTHR15454 (PANTHER); SSF52058 (SUPERFAMILY)
TRINITY_DN18451_c0_g1_i1	cysteine--tRNA ligase, chloroplastic/mitochondrial isoform X1	2.13185e-98	55.75	IPR032678 (CDD)	IPR014395 (PIRSF); IPR043146 (G3DSA:2.30.120.GENE3D); IPR002692 (PFAM); IPR043147 (G3DSA:1.10.1400.GENE3D); IPR029055 (G3DSA:3.60.20.GENE3D); IPR023343 (G3DSA:1.10.439.GENE3D); IPR002692 (PANTHER); IPR029055 (SUPERFAMILY)
TRINITY_DN11339_c0_g5_i1	UPF0051 protein ABCI8, chloroplastic-like	0	76.77	no IPS match	no IPS match
TRINITY_DN40148_c0_g1_i9	brefeldin A-inhibited guanine nucleotide-exchange protein 1 isoform X3	0	90.51	IPR000904 (CDD)	IPR046455 (PFAM); IPR015403 (PFAM); IPR023394 (G3DSA:1.10.1000.GENE3D); IPR000904 (PFAM); IPR011989 (G3DSA:1.25.10.GENE3D); G3DSA:1.10.220.20 (GENE3D); PTHR10663 (PANTHER); IPR000904 (PROSITE_PROFILES); IPR000904 (CDD); IPR016024 (SUPERFAMILY); IPR035999 (SUPERFAMILY)
TRINITY_DN42951_c0_g2_i5	lysophospholipase NTE1-like	5.26583e-154	57.92	IPR000595 (CDD); IPR000595 (CDD); cd07225 (CDD); IPR000595 (CDD)	G3DSA:3.40.1090.10 (GENE3D); IPR002641 (PFAM); IPR000595 (PFAM); IPR014710 (G3DSA:2.60.120.GENE3D); IPR014710 (G3DSA:2.60.120.GENE3D); IPR014710 (G3DSA:2.60.120.GENE3D); PTHR14226 (PANTHER); IPR001423 (PROSITE_PATTERNS); IPR000595 (PROSITE_PROFILES); IPR000595 (PROSITE_PROFILES); IPR000595 (PROSITE_PROFILES); IPR002641 (PROSITE_PROFILES); IPR000595 (CDD); IPR000595 (CDD); cd07225 (CDD); IPR000595…
TRINITY_DN17599_c0_g3_i5	---NA---			no IPS match	no IPS match
TRINITY_DN6741_c0_g2_i6	protein-tyrosine-phosphatase PTP1-like	3.24829e-42	55.96	no IPS match	IPR000242 (PRINTS); IPR012265 (PIRSF); IPR029021 (G3DSA:3.90.190.GENE3D); IPR000242 (PFAM); PTHR46047 (PANTHER); IPR016130 (PROSITE_PATTERNS); IPR000242 (PROSITE_PROFILES); IPR000387 (PROSITE_PROFILES); IPR029021 (SUPERFAMILY)
TRINITY_DN4623_c0_g3_i1	MOB kinase activator-like 1A	5.9652e-99	81.38	no IPS match	IPR036703 (G3DSA:1.20.140.GENE3D); IPR005301 (PFAM); IPR005301 (PANTHER); IPR036703 (SUPERFAMILY)
TRINITY_DN34715_c0_g1_i10	---NA---			no IPS match	G3DSA:1.10.287.1490 (GENE3D); IPR019018 (PFAM); G3DSA:1.20.5.2440 (GENE3D); IPR019323 (PFAM); PTHR18861 (PANTHER); IPR019018 (PROSITE_PROFILES); SSF57997 (SUPERFAMILY); SSF90257 (SUPERFAMILY); IPR037245 (SUPERFAMILY)
TRINITY_DN4166_c0_g1_i3	ras GTPase-activating protein-binding protein 2-like	2.62672e-32	44.49	IPR034376 (CDD); IPR018222 (CDD)	G3DSA:3.10.450.50 (GENE3D); IPR012677 (G3DSA:3.30.70.GENE3D); IPR002075 (PFAM); IPR000504 (PFAM); IPR039539 (PANTHER); IPR000504 (PROSITE_PROFILES); IPR018222 (PROSITE_PROFILES); IPR034376 (CDD); IPR018222 (CDD); IPR032710 (SUPERFAMILY); IPR035979 (SUPERFAMILY)
TRINITY_DN67_c0_g1_i2	endocytosis protein end4-like	2.57836e-25	50.46	cd17171 (CDD); cd10569 (CDD); cd17173 (CDD); IPR019748 (CDD); IPR037438 (CDD)	IPR015224 (PFAM); IPR015009 (PFAM); IPR019748 (PFAM); G3DSA:1.20.1420.10 (GENE3D); G3DSA:3.10.20.90 (GENE3D); G3DSA:1.20.120.230 (GENE3D); IPR014352 (G3DSA:1.20.80.GENE3D); G3DSA:1.20.120.230 (GENE3D); G3DSA:1.20.1420.10 (GENE3D); G3DSA:1.20.1420.10 (GENE3D); G3DSA:1.20.120.230 (GENE3D); G3DSA:1.20.1410.10 (GENE3D); IPR002558 (PFAM); G3DSA:3.10.20.90 (GENE3D); G3DSA:1.20.120.230 (GENE3D); G3DSA:1…
TRINITY_DN334_c0_g1_i20	K(+) efflux antiporter 3, chloroplastic isoform X1	0	95.11	no IPS match	IPR006153 (PFAM); IPR038770 (G3DSA:1.20.1530.GENE3D); PTHR46157 (PANTHER)
TRINITY_DN9137_c0_g2_i8	phosphoglycolate phosphatase 2	1.15188e-10	43.64	IPR006355 (CDD)	IPR023214 (G3DSA:3.40.50.GENE3D); IPR023214 (G3DSA:3.40.50.GENE3D); IPR006357 (PFAM); IPR006355 (TIGRFAM); PF13242 (PFAM); IPR006357 (TIGRFAM); SFLDG01139 (SFLD); SFLDS00003 (SFLD); PTHR19288 (PANTHER); IPR006355 (CDD); IPR036412 (SUPERFAMILY)
TRINITY_DN183_c0_g2_i2	reducing polyketide synthase PKS1-like	6.5311e-105	47.22	cd02440 (CDD); cd08954 (CDD); cd08954 (CDD); cd00833 (CDD); cd05195 (CDD)	IPR029063 (G3DSA:3.40.50.GENE3D); IPR009081 (PFAM); IPR001227 (G3DSA:3.40.366.GENE3D); G3DSA:3.40.50.720 (GENE3D); IPR042104 (G3DSA:3.10.129.GENE3D); IPR013149 (PFAM); IPR014030 (PFAM); IPR036736 (G3DSA:1.10.1200.GENE3D); IPR013968 (PFAM); IPR014043 (PFAM); IPR014031 (PFAM); G3DSA:3.30.70.3290 (GENE3D); IPR013217 (PFAM); IPR032821 (PFAM); IPR029058 (G3DSA:3.40.50.GENE3D); IPR001031 (PFAM); G3DSA:…
TRINITY_DN11884_c0_g1_i2	---NA---			no IPS match	IPR022168 (PFAM); IPR022188 (PFAM); IPR046432 (PANTHER)
TRINITY_DN24624_c0_g1_i1	vacuolar protein sorting-associated protein 13-like	1.53869e-19	45.14	no IPS match	IPR031645 (PFAM); IPR009543 (PFAM); IPR039782 (PANTHER)
TRINITY_DN12083_c0_g2_i4	kelch-like protein 5	2.87955e-19	44.53	cd18460 (CDD)	IPR015915 (G3DSA:2.120.10.GENE3D); IPR011333 (G3DSA:3.30.710.GENE3D); IPR006652 (PFAM); G3DSA:1.25.40.420 (GENE3D); PF13964 (PFAM); IPR011705 (PFAM); IPR000210 (PFAM); PTHR24412 (PANTHER); IPR000210 (PROSITE_PROFILES); cd18460 (CDD); IPR015915 (SUPERFAMILY); IPR011333 (SUPERFAMILY)
TRINITY_DN4799_c0_g1_i1	---NA---			no IPS match	G3DSA:2.30.30.140 (GENE3D); PTHR12505 (PANTHER)
TRINITY_DN100876_c0_g1_i1	uncharacterized protein LOC8289907, partial	3.65217e-19	50.58	no IPS match	IPR033764 (PFAM); IPR013783 (G3DSA:2.60.40.GENE3D); SSF63825 (SUPERFAMILY); SSF117074 (SUPERFAMILY)
TRINITY_DN12734_c0_g1_i13	histone-lysine N-methyltransferase SUVR5 isoform X2	0	85.52	no IPS match	IPR007728 (PFAM); G3DSA:3.30.160.60 (GENE3D); IPR040689 (PFAM); IPR001214 (PFAM); IPR046341 (G3DSA:2.170.270.GENE3D); PTHR47325 (PANTHER); IPR013087 (PROSITE_PATTERNS); IPR013087 (PROSITE_PATTERNS); IPR013087 (PROSITE_PATTERNS); IPR007728 (PROSITE_PROFILES); IPR013087 (PROSITE_PROFILES); IPR001214 (PROSITE_PROFILES); IPR013087 (PROSITE_PROFILES); IPR013087 (PROSITE_PROFILES); IPR003616 (PROSITE_P…
TRINITY_DN33063_c0_g1_i2	NADH-plastoquinone oxidoreductase subunit 5 (chloroplast)	1.36413e-54	55	no IPS match	PR01434 (PRINTS); IPR007182 (PFAM); IPR001516 (PFAM); IPR025383 (PFAM); IPR001750 (PFAM); IPR046806 (PFAM); PTHR43373 (PANTHER)
TRINITY_DN47342_c1_g1_i1	---NA---			no IPS match	G3DSA:3.40.50.11530 (GENE3D); IPR043046 (G3DSA:2.60.40.GENE3D); IPR038683 (G3DSA:2.60.40.GENE3D); PF16578 (PFAM); IPR032356 (PFAM); IPR013568 (PFAM); IPR039465 (PANTHER); IPR013568 (PROSITE_PROFILES)
TRINITY_DN18001_c0_g1_i3	uncharacterized protein LOC102613555 isoform X1	0	79.38	no IPS match	IPR032436 (PFAM); IPR039844 (PANTHER)
TRINITY_DN12694_c0_g1_i1	CLIP-associated protein	1.55877e-47	47.62	no IPS match	IPR024395 (PFAM); IPR011989 (G3DSA:1.25.10.GENE3D); IPR011989 (G3DSA:1.25.10.GENE3D); IPR011989 (G3DSA:1.25.10.GENE3D); PTHR21567 (PANTHER); IPR021133 (PROSITE_PROFILES); IPR016024 (SUPERFAMILY); IPR016024 (SUPERFAMILY)
TRINITY_DN14069_c0_g1_i14	conserved oligomeric Golgi complex subunit 5	3.71992e-130	54.62	no IPS match	IPR019465 (PFAM); IPR019465 (PANTHER)
TRINITY_DN11037_c1_g1_i8	ankyrin repeat domain-containing protein 13C	4.5435e-44	50.17	no IPS match	IPR036770 (G3DSA:1.25.40.GENE3D); IPR021832 (PFAM); IPR002110 (PFAM); IPR021832 (PANTHER); PS50297 (PROSITE_PROFILES); IPR002110 (PROSITE_PROFILES); IPR036770 (SUPERFAMILY)
TRINITY_DN19026_c0_g2_i1	plastidal glycolate/glycerate translocator 1, chloroplastic	1.64349e-13	52.93	no IPS match	no IPS match
TRINITY_DN1403_c0_g1_i9	histone-lysine N-methyltransferase ATXR3	0	89.65	cd10531 (CDD)	PTHR46655 (PANTHER)
TRINITY_DN2842_c0_g1_i1	cleavage and polyadenylation specificity factor subunit CG7185-like	2.16559e-60	91.4	no IPS match	no IPS match
TRINITY_DN30283_c0_g7_i2	DEAD-box ATP-dependent RNA helicase 20	5.4151e-88	63.25	no IPS match	IPR001851 (PFAM); IPR017779 (TIGRFAM); PTHR11795 (PANTHER); cd06582 (CDD)
TRINITY_DN4860_c0_g1_i1	probable protein S-acyltransferase 14	1.33031e-151	84.95	no IPS match	IPR004088 (PFAM); G3DSA:2.30.30.140 (GENE3D); IPR002999 (PFAM); IPR035437 (G3DSA:2.40.50.GENE3D); IPR036612 (G3DSA:3.30.1370.GENE3D); PTHR22948 (PANTHER); IPR002999 (PROSITE_PROFILES); PS50084 (PROSITE_PROFILES); cd00105 (CDD); IPR002999 (CDD); SSF63748 (SUPERFAMILY); IPR036612 (SUPERFAMILY)
TRINITY_DN3841_c4_g1_i1	luminal-binding protein 4	5.23111e-82	57.12	IPR042048 (CDD)	PR00301 (PRINTS); G3DSA:3.90.640.10 (GENE3D); G3DSA:3.30.420.40 (GENE3D); G3DSA:3.30.420.40 (GENE3D); IPR013126 (PFAM); IPR013126 (PANTHER); IPR018181 (PROSITE_PATTERNS); IPR018181 (PROSITE_PATTERNS); IPR018181 (PROSITE_PATTERNS); IPR042048 (CDD); IPR043129 (SUPERFAMILY); IPR043129 (SUPERFAMILY)
TRINITY_DN23425_c0_g5_i1	---NA---			no IPS match	IPR015500 (PRINTS); IPR036852 (G3DSA:3.40.50.GENE3D); IPR000209 (PFAM); IPR000209 (PFAM); G3DSA:2.60.120.1290 (GENE3D); PTHR43806 (PANTHER); IPR023828 (PROSITE_PATTERNS); PS51892 (PROSITE_PROFILES); IPR036852 (SUPERFAMILY)
TRINITY_DN10209_c1_g1_i7	WD repeat and HMG-box DNA-binding protein 1	4.32135e-89	49.32	cd00084 (CDD); cd00200 (CDD)	IPR015943 (G3DSA:2.130.10.GENE3D); IPR036910 (G3DSA:1.10.30.GENE3D); IPR009071 (PFAM); IPR024977 (PFAM); IPR015943 (G3DSA:2.130.10.GENE3D); IPR022100 (PFAM); IPR001680 (PFAM); PTHR19932 (PANTHER); IPR019775 (PROSITE_PATTERNS); IPR019775 (PROSITE_PATTERNS); PS50294 (PROSITE_PROFILES); IPR001680 (PROSITE_PROFILES); IPR001680 (PROSITE_PROFILES); PS50294 (PROSITE_PROFILES); IPR001680 (PROSITE_PROFILE…
TRINITY_DN31785_c0_g1_i6	---NA---			no IPS match	IPR027892 (PFAM); IPR027892 (PANTHER)
TRINITY_DN5040_c0_g2_i3	transcription initiation factor TFIID subunit 6-like isoform X3	2.09172e-85	60.64	IPR011442 (CDD)	IPR009072 (G3DSA:1.10.20.GENE3D); IPR011442 (PFAM); IPR046344 (G3DSA:1.25.40.GENE3D); IPR004823 (PFAM); IPR037796 (PANTHER); IPR011442 (CDD); IPR016024 (SUPERFAMILY); IPR009072 (SUPERFAMILY)
TRINITY_DN266068_c0_g1_i1	beta-glucuronosyltransferase GlcAT14B-like	1.65619e-10	52.4	cd10329 (CDD)	IPR038377 (G3DSA:1.20.1730.GENE3D); IPR001734 (PFAM); IPR001734 (TIGRFAM); PTHR11819 (PANTHER); IPR018212 (PROSITE_PATTERNS); IPR001734 (PROSITE_PROFILES); cd10329 (CDD)
TRINITY_DN12202_c0_g1_i14	serine/threonine-protein kinase AtPK2/AtPK19-like	9.82972e-67	70.84	no IPS match	IPR000719 (PFAM); G3DSA:1.10.510.10 (GENE3D); IPR017892 (PFAM); PTHR24351 (PANTHER); IPR008271 (PROSITE_PATTERNS); IPR000961 (PROSITE_PROFILES); IPR000719 (PROSITE_PROFILES); IPR011009 (SUPERFAMILY)
TRINITY_DN37792_c0_g2_i1	glucomannan 4-beta-mannosyltransferase 9	2.84257e-68	59.37	cd06437 (CDD)	IPR001173 (PFAM); IPR029044 (G3DSA:3.90.550.GENE3D); PTHR32044 (PANTHER); cd06437 (CDD); IPR029044 (SUPERFAMILY)
TRINITY_DN889_c1_g1_i4	G-type lectin S-receptor-like serine/threonine-protein kinase At4g27290	0	71.03	IPR001480 (CDD); cd14066 (CDD); cd01098 (CDD)	IPR024171 (PIRSF); IPR000858 (PFAM); G3DSA:3.30.200.20 (GENE3D); IPR001480 (PFAM); IPR003609 (PFAM); IPR001245 (PFAM); G3DSA:1.10.510.10 (GENE3D); IPR036426 (G3DSA:2.90.10.GENE3D); PTHR32444 (PANTHER); IPR008271 (PROSITE_PATTERNS); IPR001480 (PROSITE_PROFILES); IPR003609 (PROSITE_PROFILES); IPR000719 (PROSITE_PROFILES); cd14066 (CDD); cd01098 (CDD); IPR001480 (CDD); IPR036426 (SUPERFAMILY); IPR01…
TRINITY_DN4344_c1_g1_i6	probable BOI-related E3 ubiquitin-protein ligase 3	1.31972e-11	53.66	cd08329 (CDD); cd16713 (CDD); IPR001370 (CDD); IPR001370 (CDD); IPR001370 (CDD)	IPR001370 (PFAM); PF13920 (PFAM); G3DSA:1.10.1170.10 (GENE3D); G3DSA:1.10.8.10 (GENE3D); IPR011029 (G3DSA:1.10.533.GENE3D); G3DSA:1.10.1170.10 (GENE3D); IPR001315 (PFAM); PTHR10044 (PANTHER); IPR001370 (PROSITE_PATTERNS); IPR001370 (PROSITE_PATTERNS); IPR001370 (PROSITE_PROFILES); IPR001370 (PROSITE_PROFILES); IPR001315 (PROSITE_PROFILES); IPR001370 (PROSITE_PROFILES); IPR001841 (PROSITE_PROFILES…
TRINITY_DN4491_c1_g1_i1	---NA---			no IPS match	IPR043937 (PFAM); IPR043976 (PFAM); IPR024858 (PANTHER)
TRINITY_DN20483_c0_g1_i2	mitogen-activated protein kinase kinase kinase NPK1 isoform X1	1.35566e-58	63.59	cd06624 (CDD)	G3DSA:3.30.200.20 (GENE3D); G3DSA:1.10.510.10 (GENE3D); IPR025136 (PFAM); IPR000719 (PFAM); IPR043969 (PFAM); IPR046873 (PFAM); IPR046874 (PANTHER); IPR017441 (PROSITE_PATTERNS); IPR008271 (PROSITE_PATTERNS); IPR000719 (PROSITE_PROFILES); cd06624 (CDD); IPR013761 (SUPERFAMILY); IPR011009 (SUPERFAMILY)
TRINITY_DN3998_c0_g1_i34	uncharacterized protein LOC102627135 isoform X2	0	88.39	no IPS match	IPR006927 (PFAM); PTHR31860 (PANTHER)
TRINITY_DN47866_c0_g2_i1	aspartate aminotransferase	8.1465e-104	60.78	cd00609 (CDD)	IPR011055 (G3DSA:2.70.70.GENE3D); IPR016047 (PFAM); IPR029020 (G3DSA:1.10.3430.GENE3D); IPR004937 (PFAM); PTHR21666 (PANTHER); IPR011055 (SUPERFAMILY)
TRINITY_DN10616_c0_g1_i8	protease KEX1-like	1.28889e-103	59.7	IPR006212 (CDD); IPR034182 (CDD); IPR006212 (CDD)	IPR015500 (PRINTS); IPR000209 (PFAM); G3DSA:2.60.120.260 (GENE3D); G3DSA:2.10.220.10 (GENE3D); IPR002884 (PFAM); IPR032815 (PFAM); IPR038466 (G3DSA:3.30.70.GENE3D); IPR036852 (G3DSA:3.40.50.GENE3D); PTHR42884 (PANTHER); IPR022398 (PROSITE_PATTERNS); IPR023827 (PROSITE_PATTERNS); IPR023828 (PROSITE_PATTERNS); PS51892 (PROSITE_PROFILES); IPR002884 (PROSITE_PROFILES); IPR034182 (CDD); IPR006212 (CDD…
TRINITY_DN60804_c0_g1_i4	---NA---			no IPS match	no IPS match
TRINITY_DN7294_c0_g1_i10	uncharacterized protein LOC102621032 isoform X2	0	82.44	no IPS match	PTHR35833 (PANTHER)
TRINITY_DN3121_c1_g1_i3	SNF1-related protein kinase catalytic subunit alpha KIN11-like	2.46704e-34	50.74	cd14022 (CDD)	IPR000719 (PFAM); G3DSA:3.30.200.20 (GENE3D); G3DSA:1.10.510.10 (GENE3D); IPR024104 (PANTHER); IPR000719 (PROSITE_PROFILES); cd14022 (CDD); IPR011009 (SUPERFAMILY)
TRINITY_DN14310_c1_g1_i1	nonribosomal peptide synthetase dtxS1-like	2.35847e-84	49.03	cd19531 (CDD)	IPR000873 (PFAM); IPR045851 (G3DSA:3.30.300.GENE3D); IPR009081 (PFAM); IPR042099 (G3DSA:3.40.50.GENE3D); IPR025110 (PFAM); IPR023213 (G3DSA:3.30.559.GENE3D); G3DSA:3.30.559.30 (GENE3D); IPR029058 (G3DSA:3.40.50.GENE3D); IPR001242 (PFAM); PTHR45527 (PANTHER); IPR009081 (PROSITE_PROFILES); cd19531 (CDD); IPR036736 (SUPERFAMILY); SSF56801 (SUPERFAMILY); SSF52777 (SUPERFAMILY); SSF52777 (SUPERFAMILY)
TRINITY_DN83856_c0_g3_i1	probable galacturonosyltransferase-like 4	4.56442e-12	43.96	no IPS match	IPR001563 (PFAM); IPR029058 (G3DSA:3.40.50.GENE3D); IPR001563 (PANTHER); IPR029058 (SUPERFAMILY)
TRINITY_DN15927_c1_g1_i1	cyclin-dependent kinase A-1-like isoform X2	2.7473e-80	66.53	IPR028788 (CDD)	G3DSA:1.10.510.10 (GENE3D); IPR000719 (PFAM); G3DSA:3.30.200.20 (GENE3D); PTHR24056 (PANTHER); IPR017441 (PROSITE_PATTERNS); IPR008271 (PROSITE_PATTERNS); IPR000719 (PROSITE_PROFILES); IPR028788 (CDD); IPR011009 (SUPERFAMILY)
TRINITY_DN10698_c0_g1_i6	---NA---			no IPS match	IPR019139 (PFAM); G3DSA:1.20.5.4090 (GENE3D); IPR019139 (PANTHER)
TRINITY_DN38648_c0_g2_i2	electron transfer flavoprotein-ubiquinone oxidoreductase, mitochondrial isoform X2	5.58267e-180	68.78	no IPS match	no IPS match
TRINITY_DN4538_c0_g1_i6	AT-rich interactive domain-containing protein 6-like	3.18135e-09	47.8	cd16884 (CDD)	IPR036431 (G3DSA:1.10.150.GENE3D); IPR001606 (PFAM); PTHR13964 (PANTHER); IPR001606 (PROSITE_PROFILES); cd16884 (CDD); IPR036431 (SUPERFAMILY)
TRINITY_DN24329_c0_g1_i12	---NA---			no IPS match	no IPS match
TRINITY_DN17876_c1_g2_i4	serine/threonine-protein kinase EDR1-like isoform X2	2.15898e-20	48.16	cd05086 (CDD)	IPR001245 (PRINTS); IPR001245 (PFAM); G3DSA:1.10.510.10 (GENE3D); PTHR24417 (PANTHER); IPR008266 (PROSITE_PATTERNS); IPR017441 (PROSITE_PATTERNS); IPR000719 (PROSITE_PROFILES); cd05086 (CDD); IPR011009 (SUPERFAMILY)
TRINITY_DN34548_c1_g1_i4	ankyrin repeat domain-containing protein 50-like	6.95405e-64	50.69	no IPS match	IPR002110 (PRINTS); IPR036770 (G3DSA:1.25.40.GENE3D); IPR036770 (G3DSA:1.25.40.GENE3D); IPR036770 (G3DSA:1.25.40.GENE3D); IPR036770 (G3DSA:1.25.40.GENE3D); IPR002110 (PFAM); IPR002110 (PFAM); IPR002110 (PFAM); PTHR24123 (PANTHER); PS50297 (PROSITE_PROFILES); PS50297 (PROSITE_PROFILES); IPR002110 (PROSITE_PROFILES); IPR002110 (PROSITE_PROFILES); PS50297 (PROSITE_PROFILES); IPR002110 (PROSITE_PROFI…
TRINITY_DN11823_c0_g1_i4	probable E3 ubiquitin-protein ligase hulA	9.21792e-09	46.94	IPR001202 (CDD); IPR037771 (CDD); IPR001202 (CDD)	G3DSA:2.20.70.10 (GENE3D); G3DSA:2.20.70.10 (GENE3D); IPR000008 (PFAM); IPR001202 (PFAM); IPR035892 (G3DSA:2.60.40.GENE3D); PTHR14791 (PANTHER); IPR001202 (PROSITE_PATTERNS); IPR000008 (PROSITE_PROFILES); IPR001202 (PROSITE_PROFILES); IPR001202 (PROSITE_PROFILES); IPR001202 (CDD); IPR037771 (CDD); IPR001202 (CDD); IPR035892 (SUPERFAMILY); IPR036020 (SUPERFAMILY); IPR036020 (SUPERFAMILY)
TRINITY_DN33423_c0_g3_i1	4-coumarate--CoA ligase 2-like	4.94522e-34	44.68	cd05909 (CDD); cd06173 (CDD); cd07989 (CDD)	IPR022324 (PRINTS); IPR036259 (G3DSA:1.20.1250.GENE3D); IPR011701 (PFAM); IPR042099 (G3DSA:3.40.50.GENE3D); IPR000873 (PFAM); IPR002123 (PFAM); IPR045851 (G3DSA:3.30.300.GENE3D); PTHR43201 (PANTHER); IPR020845 (PROSITE_PATTERNS); cd06173 (CDD); cd05909 (CDD); cd07989 (CDD); IPR036259 (SUPERFAMILY); SSF56801 (SUPERFAMILY); SSF69593 (SUPERFAMILY)
TRINITY_DN3173_c2_g1_i5	protein NLP9-like isoform X1	0	79.19	no IPS match	IPR003035 (PFAM); IPR000270 (PFAM); G3DSA:3.10.20.90 (GENE3D); IPR045012 (PANTHER); IPR000270 (PROSITE_PROFILES); IPR003035 (PROSITE_PROFILES); SSF54277 (SUPERFAMILY)
TRINITY_DN7812_c0_g1_i8	---NA---			no IPS match	PF16025 (PFAM); IPR033207 (PANTHER)
TRINITY_DN4316_c0_g1_i2	SART-1 family protein DOT2 isoform X1	9.54283e-09	69.12	cd15639 (CDD)	IPR012921 (PFAM); IPR013083 (G3DSA:3.30.40.GENE3D); IPR036575 (G3DSA:1.10.472.GENE3D); IPR019787 (PFAM); IPR003618 (PFAM); PTHR11477 (PANTHER); IPR019786 (PROSITE_PATTERNS); IPR019787 (PROSITE_PROFILES); IPR003618 (PROSITE_PROFILES); cd15639 (CDD); IPR036575 (SUPERFAMILY); IPR011011 (SUPERFAMILY)
TRINITY_DN19010_c0_g2_i5	---NA---			IPR000014 (CDD); cd18950 (CDD)	IPR014920 (PFAM); G3DSA:3.30.450.20 (GENE3D); IPR010011 (PFAM); IPR017426 (PIRSF); IPR032565 (PFAM); IPR013767 (PFAM); PF14598 (PFAM); IPR036638 (G3DSA:4.10.280.GENE3D); G3DSA:3.30.450.20 (GENE3D); PF16665 (PFAM); IPR014935 (PFAM); IPR037077 (G3DSA:6.10.140.GENE3D); IPR017426 (PANTHER); IPR011598 (PROSITE_PROFILES); IPR000014 (PROSITE_PROFILES); cd18950 (CDD); IPR000014 (CDD); IPR009110 (SUPERFAM…
TRINITY_DN17708_c0_g2_i1	uncharacterized protein LOC107409187	1.22238e-16	46.58	IPR001633 (CDD)	no IPS match
TRINITY_DN5732_c0_g1_i6	synaptotagmin-5-like isoform X2	1.2699e-41	46.27	IPR037733 (CDD); IPR037733 (CDD); IPR037749 (CDD); IPR037752 (CDD); IPR037749 (CDD)	IPR000008 (PRINTS); IPR035892 (G3DSA:2.60.40.GENE3D); IPR035892 (G3DSA:2.60.40.GENE3D); IPR000008 (PFAM); IPR035892 (G3DSA:2.60.40.GENE3D); IPR039010 (PFAM); PTHR45761 (PANTHER); IPR000008 (PROSITE_PROFILES); IPR000008 (PROSITE_PROFILES); IPR000008 (PROSITE_PROFILES); IPR000008 (PROSITE_PROFILES); IPR000008 (PROSITE_PROFILES); IPR031468 (PROSITE_PROFILES); IPR037749 (CDD); IPR037733 (CDD); IPR037…
TRINITY_DN211072_c0_g1_i1	uncharacterized protein LOC112417872	9.31848e-86	56.01	cd16441 (CDD)	IPR007833 (PFAM); cd16441 (CDD)
TRINITY_DN40256_c0_g3_i1	glycerophosphodiester phosphodiesterase GDPD4 isoform X1	1.05878e-08	54.28	cd08566 (CDD)	IPR036942 (G3DSA:2.40.170.GENE3D); IPR023997 (TIGRFAM); G3DSA:2.60.40.1120 (GENE3D); IPR023996 (TIGRFAM); PF13715 (PFAM); IPR012910 (PFAM); IPR037066 (G3DSA:2.170.130.GENE3D); PTHR47322 (PANTHER); IPR008969 (SUPERFAMILY); SSF56935 (SUPERFAMILY)
TRINITY_DN34235_c0_g9_i1	probable tRNA N6-adenosine threonylcarbamoyltransferase, mitochondrial	1.02996e-56	54.68	no IPS match	PR00368 (PRINTS); IPR027477 (G3DSA:3.90.700.GENE3D); IPR011280 (TIGRFAM); IPR003953 (PFAM); G3DSA:1.20.58.100 (GENE3D); IPR015939 (PFAM); IPR036188 (G3DSA:3.50.50.GENE3D); IPR030664 (PANTHER); IPR027477 (SUPERFAMILY); IPR036188 (SUPERFAMILY); IPR037099 (SUPERFAMILY)
TRINITY_DN32263_c0_g1_i11	ubiquitin carboxyl-terminal hydrolase 37-like	9.11645e-21	47.97	IPR032069 (CDD); cd02257 (CDD)	IPR001394 (PFAM); G3DSA:3.90.70.10 (GENE3D); IPR032069 (PFAM); IPR038093 (G3DSA:2.30.29.GENE3D); PTHR24006 (PANTHER); IPR018200 (PROSITE_PATTERNS); IPR028889 (PROSITE_PROFILES); IPR032069 (CDD); cd02257 (CDD); IPR038765 (SUPERFAMILY)
TRINITY_DN17160_c0_g1_i2	cuticle collagen 2C-like isoform X1	2.18721e-15	43.08	no IPS match	PR00453 (PRINTS); IPR008160 (PFAM); G3DSA:2.60.120.200 (GENE3D); IPR036465 (G3DSA:3.40.50.GENE3D); IPR002035 (PFAM); IPR013783 (G3DSA:2.60.40.GENE3D); IPR003961 (PFAM); IPR013783 (G3DSA:2.60.40.GENE3D); PTHR24020 (PANTHER); IPR003961 (PROSITE_PROFILES); IPR003961 (PROSITE_PROFILES); IPR003961 (PROSITE_PROFILES); IPR003961 (PROSITE_PROFILES); IPR003961 (PROSITE_PROFILES); IPR003961 (PROSITE_PROFIL…
TRINITY_DN10476_c0_g2_i3	nuclear pore complex protein NUP133	2.25329e-12	40.26	no IPS match	G3DSA:1.25.40.700 (GENE3D); IPR007187 (PFAM); G3DSA:1.20.58.1380 (GENE3D); IPR015943 (G3DSA:2.130.10.GENE3D); IPR037624 (PANTHER); SSF117289 (SUPERFAMILY)
TRINITY_DN3862_c1_g2_i1	cell division control protein 25-like	3.38363e-59	48.1	IPR001895 (CDD); IPR000219 (CDD); cd01261 (CDD); IPR000651 (CDD)	IPR036964 (G3DSA:1.10.840.GENE3D); IPR000651 (PFAM); IPR011993 (G3DSA:2.30.29.GENE3D); G3DSA:1.20.870.10 (GENE3D); IPR001849 (PFAM); IPR000219 (PFAM); IPR035899 (G3DSA:1.20.900.GENE3D); G3DSA:6.10.250.3060 (GENE3D); IPR009072 (G3DSA:1.10.20.GENE3D); IPR001895 (PFAM); IPR008937 (PANTHER); IPR019804 (PROSITE_PATTERNS); IPR001849 (PROSITE_PROFILES); IPR000219 (PROSITE_PROFILES); IPR001895 (PROSITE_P…
TRINITY_DN13307_c0_g2_i3	dehydrodolichyl diphosphate synthase 2	2.25151e-132	77.27	IPR001441 (CDD)	IPR001441 (TIGRFAM); IPR001441 (PFAM); IPR036424 (G3DSA:3.40.1180.GENE3D); IPR001441 (PANTHER); IPR018520 (PROSITE_PATTERNS); IPR001441 (HAMAP); IPR001441 (CDD); IPR036424 (SUPERFAMILY)
TRINITY_DN10755_c0_g1_i4	phosphatidylinositol 3-kinase 1	2.05951e-92	53.09	cd08693 (CDD); IPR037703 (CDD)	IPR042236 (G3DSA:1.25.40.GENE3D); IPR002420 (PFAM); G3DSA:3.30.1010.10 (GENE3D); IPR036940 (G3DSA:1.10.1070.GENE3D); IPR035892 (G3DSA:2.60.40.GENE3D); IPR003113 (PFAM); IPR000403 (PFAM); IPR000341 (PFAM); G3DSA:3.10.20.770 (GENE3D); IPR001263 (PFAM); IPR015433 (PANTHER); IPR018936 (PROSITE_PATTERNS); IPR018936 (PROSITE_PATTERNS); IPR001263 (PROSITE_PROFILES); IPR000341 (PROSITE_PROFILES); IPR0024…
TRINITY_DN4596_c0_g1_i3	DNA-directed RNA polymerases IV and V subunit 2-like	0	88.94	IPR015712 (CDD)	G3DSA:3.90.1800.10 (GENE3D); IPR007120 (PFAM); IPR007641 (PFAM); IPR014724 (G3DSA:2.40.50.GENE3D); IPR007646 (PFAM); IPR007647 (PFAM); IPR007645 (PFAM); IPR037033 (G3DSA:2.40.270.GENE3D); G3DSA:3.90.1070.20 (GENE3D); IPR015712 (PANTHER); IPR007121 (PROSITE_PATTERNS); IPR015712 (CDD); SSF64484 (SUPERFAMILY)
TRINITY_DN2432_c0_g1_i11	zinc finger protein 813-like	2.70656e-21	58.89	no IPS match	G3DSA:3.30.160.60 (GENE3D); G3DSA:3.30.160.60 (GENE3D); G3DSA:3.30.160.60 (GENE3D); G3DSA:3.30.160.60 (GENE3D); IPR013087 (PFAM); IPR039938 (PANTHER); IPR013087 (PROSITE_PATTERNS); IPR013087 (PROSITE_PATTERNS); IPR013087 (PROSITE_PATTERNS); IPR013087 (PROSITE_PROFILES); IPR013087 (PROSITE_PROFILES); IPR013087 (PROSITE_PROFILES); IPR013087 (PROSITE_PROFILES); IPR036236 (SUPERFAMILY); IPR036236 (SU…
TRINITY_DN3162_c0_g1_i5	zinc finger CCCH domain-containing protein 19	0	72.91	IPR003169 (CDD)	IPR035445 (G3DSA:3.30.1490.GENE3D); IPR003169 (PFAM); PTHR46695 (PANTHER); IPR003169 (PROSITE_PROFILES); IPR000571 (PROSITE_PROFILES); IPR003169 (CDD); IPR035445 (SUPERFAMILY); IPR036855 (SUPERFAMILY)
TRINITY_DN18038_c0_g1_i10	---NA---			cd01474 (CDD)	IPR036465 (G3DSA:3.40.50.GENE3D); IPR008399 (PFAM); IPR002035 (PFAM); IPR017360 (PIRSF); IPR008400 (PFAM); PTHR16059 (PANTHER); IPR002035 (PROSITE_PROFILES); cd01474 (CDD); IPR036465 (SUPERFAMILY)
TRINITY_DN20892_c0_g1_i1	---NA---			no IPS match	IPR012334 (G3DSA:2.160.20.GENE3D); IPR022441 (TIGRFAM); IPR039448 (PFAM); IPR012334 (G3DSA:2.160.20.GENE3D); IPR007742 (PFAM); PTHR22990 (PANTHER); IPR011050 (SUPERFAMILY); IPR011050 (SUPERFAMILY); IPR011050 (SUPERFAMILY)
TRINITY_DN27297_c0_g1_i1	NADH-cytochrome b5 reductase 2-like	6.08791e-11	51.36	no IPS match	IPR029058 (G3DSA:3.40.50.GENE3D); IPR024501 (PFAM); PTHR36837 (PANTHER); IPR029058 (SUPERFAMILY)
TRINITY_DN60457_c0_g4_i1	---NA---			no IPS match	no IPS match
TRINITY_DN12671_c0_g3_i1	bifunctional protein FolD 4, chloroplastic-like	9.54688e-81	65.69	IPR020631 (CDD)	IPR006664 (PRINTS); IPR006665 (PFAM); IPR011990 (G3DSA:1.25.40.GENE3D); IPR011659 (PFAM); G3DSA:2.60.40.1120 (GENE3D); IPR036737 (G3DSA:3.30.1330.GENE3D); IPR011042 (G3DSA:2.120.10.GENE3D); PTHR30329 (PANTHER); IPR006665 (PROSITE_PROFILES); IPR006665 (CDD); SSF82171 (SUPERFAMILY); IPR008969 (SUPERFAMILY); IPR036737 (SUPERFAMILY); IPR011990 (SUPERFAMILY)
TRINITY_DN13786_c0_g1_i2	nuclear receptor coactivator 7 isoform X2	5.33564e-30	54.15	IPR018392 (CDD)	IPR018392 (PFAM); IPR006571 (PFAM); IPR036779 (G3DSA:3.10.350.GENE3D); PTHR23354 (PANTHER); IPR006571 (PROSITE_PROFILES); IPR018392 (PROSITE_PROFILES); IPR018392 (CDD); IPR036779 (SUPERFAMILY)
TRINITY_DN18705_c3_g1_i1	aldose 1-epimerase	9.10364e-68	58.03	no IPS match	PR00411 (PRINTS); PR00368 (PRINTS); IPR003953 (PFAM); IPR036188 (G3DSA:3.50.50.GENE3D); PIRSF000171 (PIRSF); IPR015939 (PFAM); IPR030664 (PANTHER); IPR036188 (SUPERFAMILY); IPR037099 (SUPERFAMILY)
TRINITY_DN13526_c0_g1_i12	---NA---			cd10494 (CDD); cd10500 (CDD)	IPR003619 (PFAM); IPR017855 (G3DSA:2.60.200.GENE3D); IPR001132 (PFAM); IPR036578 (G3DSA:3.90.520.GENE3D); IPR013790 (PANTHER); IPR013019 (PROSITE_PROFILES); IPR001132 (PROSITE_PROFILES); cd10494 (CDD); cd10500 (CDD); IPR008984 (SUPERFAMILY); IPR036578 (SUPERFAMILY)
TRINITY_DN42077_c0_g1_i2	uncharacterized protein LOC8287335, partial	2.81966e-102	59.21	no IPS match	IPR001036 (PRINTS); G3DSA:3.30.70.1320 (GENE3D); IPR027463 (G3DSA:3.30.2090.GENE3D); G3DSA:1.20.1640.10 (GENE3D); IPR001036 (PFAM); G3DSA:1.20.1640.10 (GENE3D); IPR027463 (G3DSA:3.30.2090.GENE3D); G3DSA:3.30.70.1430 (GENE3D); IPR004763 (TIGRFAM); G3DSA:3.30.70.1430 (GENE3D); G3DSA:3.30.70.1440 (GENE3D); IPR001036 (PANTHER); IPR027463 (SUPERFAMILY); SSF82866 (SUPERFAMILY); SSF82693 (SUPERFAMILY); …
TRINITY_DN51608_c0_g4_i1	1,4-alpha-glucan-branching enzyme 1, chloroplastic/amyloplastic isoform X3	3.15144e-43	51.2	IPR044143 (CDD); cd11322 (CDD)	IPR036942 (G3DSA:2.40.170.GENE3D); PF13620 (PFAM); G3DSA:2.60.40.1120 (GENE3D); IPR041700 (PFAM); IPR013784 (SUPERFAMILY); SSF56935 (SUPERFAMILY)
TRINITY_DN9783_c0_g1_i4	nicotinamide adenine dinucleotide transporter 1, chloroplastic	2.74443e-31	52.54	no IPS match	IPR002067 (PRINTS); IPR018108 (PFAM); IPR023395 (G3DSA:1.50.40.GENE3D); PTHR45829 (PANTHER); IPR018108 (PROSITE_PROFILES); IPR018108 (PROSITE_PROFILES); IPR023395 (SUPERFAMILY)
TRINITY_DN105413_c0_g1_i3	---NA---			no IPS match	PTHR13006 (PANTHER); IPR013087 (PROSITE_PATTERNS); IPR013087 (PROSITE_PROFILES)
TRINITY_DN34517_c1_g1_i1	uncharacterized protein LOC8272918	2.38948e-71	51.32	no IPS match	G3DSA:3.40.190.10 (GENE3D); IPR022448 (TIGRFAM); IPR001638 (PFAM); G3DSA:3.40.190.10 (GENE3D); PTHR35936 (PANTHER); SSF53850 (SUPERFAMILY)
TRINITY_DN14917_c0_g2_i7	sodium/hydrogen exchanger 8	2.06037e-49	53.57	no IPS match	IPR004709 (PRINTS); IPR001970 (PRINTS); IPR006153 (PFAM); G3DSA:6.10.250.1040 (GENE3D); G3DSA:6.10.250.2020 (GENE3D); IPR032103 (PFAM); G3DSA:6.10.140.1330 (GENE3D); IPR004709 (TIGRFAM); IPR018422 (PANTHER)
TRINITY_DN1301_c0_g1_i2	AP-2 complex subunit alpha-like	0	59.39	no IPS match	IPR003164 (PFAM); IPR012295 (G3DSA:3.30.310.GENE3D); IPR017104 (PIRSF); IPR002553 (PFAM); IPR011989 (G3DSA:1.25.10.GENE3D); IPR008152 (PFAM); G3DSA:2.60.40.1230 (GENE3D); PTHR22780 (PANTHER); IPR013041 (SUPERFAMILY); IPR009028 (SUPERFAMILY); IPR016024 (SUPERFAMILY)
TRINITY_DN13764_c0_g1_i3	NADH dehydrogenase subunit 2 (mitochondrion)	4.07002e-79	98.06	no IPS match	IPR001750 (PFAM); PTHR22773 (PANTHER)
TRINITY_DN15836_c0_g1_i3	uncharacterized protein LOC18045636 isoform X1	0	75.79	IPR001005 (CDD)	G3DSA:1.20.58.1880 (GENE3D); G3DSA:1.10.10.60 (GENE3D); IPR001005 (PFAM); PTHR47340 (PANTHER); IPR017884 (PROSITE_PROFILES); IPR017884 (PROSITE_PROFILES); IPR001005 (CDD); IPR009057 (SUPERFAMILY); IPR009057 (SUPERFAMILY)
[truncated: 217,614+ more rows]

## Sheet: COG
Type	Query ID	Gene Name	Description
[truncated: 10,950 more rows]

## Sheet: KOG
Type	Query ID	Gene Name	Description
[truncated: 5,422 more rows]
