# Supplementary material for: Transcriptome profiling, physiological, and biochemical analyses provide new insights towards drought stress response in sugar maple (Acer saccharum Marshall) saplings
Source: Front Plant Sci. 2023 Apr 19;14:1150204. doi: 10.3389/fpls.2023.1150204 (PMC10154611; doi:10.3389/fpls.2023.1150204)
Supplement: Supplementary file 8 [file Table_4.xlsx]

## Sheet: Sheet1
Table S4: Differentially expressed genes (DEGs) based on FDR<0.05 and log2fold change >1.
Samples	Total DEGs	UP-Regulated	Down-Regulated
7Day Vs Control	9936	416	9520
14Day vs Control	2374	1223	1151
21Day vs Control	4456	2978	1478
