# Supplementary material for: Transcriptome profiling, physiological, and biochemical analyses provide new insights towards drought stress response in sugar maple (Acer saccharum Marshall) saplings
Source: Front Plant Sci. 2023 Apr 19;14:1150204. doi: 10.3389/fpls.2023.1150204 (PMC10154611; doi:10.3389/fpls.2023.1150204)
Supplement: Supplementary file 9 [file Table_5.xlsx]

## Sheet: Sheet1
Table S5: DEGs from 7DAS conditions.
Name	baseMean	log2FoldChange	lfcSE	stat	pvalue	padj	UP/DOWN	Annotation	Arabidopsis Locus
TRINITY_DN1263_c0_g1_i3	175.325	24.4043	2.90843	8.39086	4.82601e-17	2.43703e-13	UP	heat shock cognate 70 kDa protein 2	AT3G12580.1
TRINITY_DN1136_c0_g1_i1	92.2936	23.503	2.87053	8.18769	2.66286e-16	1.10739e-12	UP	DNA-binding protein SMUBP-2	AT5G35970.1
TRINITY_DN518_c0_g1_i11	85.1953	21.9727	2.87038	7.655	1.93311e-14	4.79527e-11	UP	---NA---	---NA---
TRINITY_DN6027_c0_g2_i1	209.799	10.9967	1.42594	7.71188	1.23974e-14	3.37101e-11	UP	S-adenosylmethionine synthase 1	AT4G01850.2
TRINITY_DN13036_c0_g1_i3	197.775	10.912	2.16122	5.04899	4.44157e-07	6.81879e-05	UP	endoglucanase 9-like	AT1G71380.1
TRINITY_DN17853_c1_g1_i3	145.373	10.4681	2.48616	4.21054	2.54763e-05	0.00157991	UP	probable RNA-dependent RNA polymerase 1	AT1G14790.1
TRINITY_DN1752_c0_g1_i8	99.9383	9.92592	1.32065	7.51594	5.65045e-14	1.22914e-10	UP	mitochondrial-processing peptidase subunit alpha	AT1G51980.1
TRINITY_DN76237_c0_g2_i1	390.582	9.90173	1.5202	6.51342	7.34589e-11	5.19333e-08	UP	agglutinin-like isoform X2	AT1G19715.1
TRINITY_DN5719_c0_g1_i7	67.1922	9.35492	2.00313	4.67015	3.00976e-06	0.0003095	UP	small subunit processome component 20 homolog isoform X1	AT4G30990.1
TRINITY_DN3263_c0_g1_i10	63.024	9.26056	1.25886	7.35628	1.89108e-13	3.47256e-10	UP	uncharacterized protein LOC18033813	AT5G22340.1
TRINITY_DN1879_c0_g1_i20	50.7439	8.95143	1.22586	7.30218	2.83146e-13	4.82352e-10	UP	uncharacterized protein LOC102623639	AT1G73390.3
TRINITY_DN7270_c0_g2_i4	132.934	8.94493	1.65546	5.40329	6.54293e-08	1.5241e-05	UP	kinesin-like protein KIN-14C	AT4G05190.1
TRINITY_DN6081_c0_g1_i9	48.026	8.86946	2.03665	4.35492	1.33118e-05	0.0009663	UP	polygalacturonate 4-alpha-galacturonosyltransferase-like	AT3G61130.1
TRINITY_DN17853_c1_g1_i6	46.559	8.82554	2.82113	3.12837	0.00175776	0.0313049	UP	probable RNA-dependent RNA polymerase 1	AT1G14790.1
TRINITY_DN4596_c0_g1_i9	73.0215	8.74799	1.18785	7.36458	1.777e-13	3.30602e-10	UP	DNA-directed RNA polymerases IV and V subunit 2-like	AT3G23780.2
TRINITY_DN2598_c0_g1_i7	118.039	8.60794	1.83945	4.67964	2.87386e-06	0.000298345	UP	mannose/glucose-specific lectin-like	AT1G19715.1
TRINITY_DN2342_c0_g1_i8	39.1582	8.576	1.63369	5.24947	1.52535e-07	3.00803e-05	UP	---NA---	---NA---
TRINITY_DN1520_c0_g1_i5	37.8681	8.52657	2.07569	4.10782	3.99414e-05	0.00217797	UP	E3 ubiquitin-protein ligase RKP	AT2G22010.1
TRINITY_DN10096_c0_g1_i11	37.7982	8.52547	1.95577	4.35913	1.30581e-05	0.000953578	UP	auxilin-related protein 2	AT4G12770.2
TRINITY_DN1768_c1_g1_i12	37.7656	8.52097	1.69975	5.01309	5.3564e-07	7.84832e-05	UP	ADP-ribosylation factor GTPase-activating protein AGD3	AT5G13300.1
TRINITY_DN518_c0_g1_i2	55.0859	8.34294	2.52512	3.30398	0.000953229	0.0206151	UP	---NA---	---NA---
TRINITY_DN1752_c0_g1_i3	31.4004	8.25544	1.29672	6.36641	1.93504e-10	1.12594e-07	UP	mitochondrial-processing peptidase subunit alpha	AT1G51980.1
TRINITY_DN518_c1_g1_i2	31.2663	8.25079	2.29069	3.60188	0.000315928	0.00960857	UP	---NA---	---NA---
TRINITY_DN1230_c0_g1_i11	27.5723	8.06727	1.24637	6.4726	9.63283e-11	6.45509e-08	UP	peroxidase P7-like	AT1G44970.1
TRINITY_DN2236_c0_g2_i11	26.9443	8.03446	2.1317	3.76904	0.000163874	0.00601526	UP	heat shock protein 90-5, chloroplastic	AT2G04030.1
TRINITY_DN3263_c0_g1_i1	25.9197	7.97636	1.63799	4.8696	1.11823e-06	0.000139041	UP	uncharacterized protein LOC18033813	AT5G22340.1
TRINITY_DN10364_c0_g1_i2	25.7548	7.97346	1.29122	6.17513	6.61081e-10	3.14723e-07	UP	nucleolar protein 56	AT1G56110.1
TRINITY_DN4225_c0_g1_i10	25.6543	7.9677	1.95737	4.07062	4.68879e-05	0.00243812	UP	cystinosin homolog	AT5G40670.1
TRINITY_DN1228_c0_g1_i14	101.278	7.87395	1.97357	3.98969	6.61591e-05	0.00310471	UP	thaumatin-like protein 1b	AT1G20030.2
TRINITY_DN661_c1_g1_i4	23.9811	7.8652	1.78805	4.39875	1.08874e-05	0.000833464	UP	uncharacterized protein LOC102620672 isoform X2	AT1G11170.1
TRINITY_DN3178_c0_g2_i7	23.7659	7.85254	1.59783	4.9145	8.901e-07	0.000117292	UP	disease resistance-like protein DSC1	AT5G17680.1
TRINITY_DN16588_c0_g1_i11	22.6498	7.79256	1.19886	6.5	8.032e-11	5.62216e-08	UP	diacylglycerol kinase 1	AT5G07920.1
TRINITY_DN76237_c0_g1_i1	36.362	7.74241	1.4073	5.50162	3.76309e-08	9.81695e-06	UP	putative late blight resistance protein homolog R1B-16	AT1G73040.1
TRINITY_DN6377_c0_g2_i1	21.2293	7.68884	1.88554	4.07779	4.54656e-05	0.00239069	UP	uncharacterized protein LOC102630528	---NA---
TRINITY_DN345_c0_g2_i12	20.3887	7.63269	2.01019	3.79701	0.000146453	0.00553236	UP	cellulose synthase-like protein B4	AT2G32540.1
TRINITY_DN11010_c0_g1_i15	19.7692	7.58251	1.21444	6.24362	4.27555e-10	2.19115e-07	UP	mitochondrial thiamine diphosphate carrier 2	AT5G48970.1
TRINITY_DN1378_c0_g1_i6	19.531	7.57301	2.12847	3.55797	0.000373736	0.0108089	UP	ruBisCO large subunit-binding protein subunit beta, chloroplastic	AT1G55490.2
TRINITY_DN8337_c0_g1_i12	18.6548	7.51034	1.21848	6.1637	7.10656e-10	3.33829e-07	UP	protein NLRC3-like	AT1G10510.1
TRINITY_DN13975_c0_g3_i2	18.6252	7.50331	1.972	3.80493	0.000141847	0.00540894	UP	kinesin-like protein KIN-14C isoform X1	AT4G21270.1
TRINITY_DN13156_c0_g1_i1	18.3977	7.48846	1.92608	3.88793	0.000101103	0.00422688	UP	dedicator of cytokinesis protein 3-like	---NA---
TRINITY_DN2190_c0_g1_i11	18.245	7.47257	1.95787	3.81667	0.000135262	0.00524452	UP	5'-3' exoribonuclease 4-like isoform X2	AT1G54490.1
TRINITY_DN6069_c0_g4_i1	30.1795	7.46966	1.8408	4.05785	4.95273e-05	0.00253268	UP	---NA---	---NA---
TRINITY_DN8932_c1_g1_i10	17.9968	7.45228	1.98946	3.74588	0.00017976	0.00639743	UP	---NA---	---NA---
TRINITY_DN13975_c0_g3_i1	50.6005	7.45077	1.53508	4.85366	1.21202e-06	0.00014799	UP	kinesin-like protein KIN-14C isoform X1	AT4G21270.1
TRINITY_DN83_c4_g1_i10	17.8525	7.44234	1.96393	3.78951	0.000150948	0.00566881	UP	calmodulin-binding protein 60 C isoform X1	AT5G57580.1
TRINITY_DN8400_c0_g2_i2	17.6038	7.42205	2.00521	3.70139	0.000214422	0.00729447	UP	2-isopropylmalate synthase 1, chloroplastic-like	AT1G18500.1
TRINITY_DN8639_c0_g3_i2	17.2807	7.39687	1.88251	3.92926	8.52085e-05	0.00372426	UP	LON peptidase N-terminal domain and RING finger protein 1	AT1G18660.1
TRINITY_DN7549_c0_g1_i4	16.9964	7.3751	1.39326	5.29341	1.20055e-07	2.5074e-05	UP	caffeic acid 3-O-methyltransferase-like isoform X1	AT5G54160.1
TRINITY_DN689_c0_g1_i8	16.87	7.35944	1.95541	3.76363	0.000167466	0.00610003	UP	---NA---	---NA---
TRINITY_DN7771_c0_g1_i8	15.6524	7.25055	2.01417	3.59977	0.000318496	0.00965968	UP	serine/threonine-protein kinase svkA isoform X5	AT1G69220.1
TRINITY_DN8499_c0_g1_i25	15.4825	7.23271	1.26882	5.70035	1.19564e-08	3.79049e-06	UP	uncharacterized protein LOC112031280	---NA---
TRINITY_DN1176_c0_g1_i12	15.4032	7.22879	2.12545	3.40106	0.00067126	0.0162883	UP	---NA---	---NA---
TRINITY_DN7227_c0_g1_i6	15.11	7.20482	1.54814	4.65387	3.2577e-06	0.000328544	UP	uncharacterized protein LOC110815515 isoform X1	AT2G24960.1
TRINITY_DN14690_c0_g1_i5	14.9964	7.19303	1.87825	3.82964	0.00012833	0.00505294	UP	mediator of RNA polymerase II transcription subunit 14	AT3G04740.1
TRINITY_DN7791_c0_g2_i9	14.8631	7.18087	1.91765	3.74461	0.000180673	0.00641538	UP	serine/threonine-protein phosphatase BSL3	AT2G27210.1
TRINITY_DN274_c0_g1_i1	14.8729	7.17995	1.89027	3.79838	0.000145646	0.00550922	UP	nucleolar protein 56-like	AT1G56110.1
TRINITY_DN3079_c0_g1_i3	14.7625	7.1721	1.19623	5.99558	2.0276e-09	8.38277e-07	UP	transmembrane protein 205-like	AT3G62580.1
TRINITY_DN6630_c0_g1_i5	14.7687	7.16716	2.00249	3.57913	0.000344745	0.0102041	UP	PREDICTED: uncharacterized protein LOC100255878 isoform X2	AT4G37560.1
TRINITY_DN4020_c2_g1_i4	14.694	7.16338	1.88742	3.79533	0.000147446	0.00556242	UP	pyruvate kinase, cytosolic isozyme	AT5G56350.1
TRINITY_DN1497_c0_g1_i5	14.4504	7.13393	2.04726	3.48463	0.000492816	0.0131474	UP	uncharacterized LOC107793530	AT1G23360.1
TRINITY_DN1290_c0_g1_i6	14.1625	7.10464	2.10444	3.37602	0.000735423	0.0173077	UP	ubiquitin carboxyl-terminal hydrolase 25 isoform X1	AT3G14400.1
TRINITY_DN5139_c0_g1_i10	13.9018	7.07891	1.15673	6.11977	9.37077e-10	4.28793e-07	UP	uncharacterized protein LOC112100779 isoform X2	AT1G51310.1
TRINITY_DN20148_c0_g1_i1	13.9174	7.07753	1.41491	5.00209	5.67129e-07	8.18392e-05	UP	---NA---	---NA---
TRINITY_DN2534_c0_g2_i2	13.4928	7.0418	1.20289	5.85405	4.79756e-09	1.71733e-06	UP	DExH-box ATP-dependent RNA helicase DExH10 isoform X1	AT2G06990.1
TRINITY_DN13538_c0_g1_i4	13.2824	7.01502	1.91345	3.66616	0.00024622	0.00805322	UP	acetoacetyl-CoA synthetase-like	AT5G36880.2
TRINITY_DN558_c0_g1_i22	13.1954	7.00873	1.38429	5.06305	4.126e-07	6.49657e-05	UP	NAC transcription factor 29 isoform X1	AT1G65910.1
TRINITY_DN27572_c0_g3_i2	12.6553	6.94955	1.96255	3.54108	0.000398496	0.0113097	UP	protein transport protein sec23-like	AT3G23660.1
TRINITY_DN3973_c0_g2_i7	12.5116	6.92126	1.31293	5.27163	1.35219e-07	2.74306e-05	UP	---NA---	---NA---
TRINITY_DN18931_c0_g1_i5	12.2519	6.8891	1.36279	5.05513	4.30099e-07	6.66587e-05	UP	---NA---	---NA---
TRINITY_DN14806_c0_g1_i7	19.911	6.86846	1.95823	3.50748	0.000452377	0.0123744	UP	UPF0565 protein C2orf69 homolog	---NA---
TRINITY_DN30862_c0_g1_i8	11.7371	6.83753	1.95052	3.5055	0.000455758	0.0124452	UP	---NA---	---NA---
TRINITY_DN4346_c0_g1_i14	11.6599	6.82394	1.99343	3.42322	0.000618832	0.0154211	UP	protein FAM135B isoform X1	AT1G58350.2
TRINITY_DN15321_c0_g1_i10	11.494	6.81794	1.38494	4.9229	8.52695e-07	0.000112889	UP	---NA---	---NA---
TRINITY_DN2039_c0_g1_i2	11.5249	6.80902	2.00482	3.39633	0.000682962	0.0164665	UP	protein phosphatase 2C 56-like isoform X1	AT1G72770.3
TRINITY_DN11689_c0_g1_i16	11.4754	6.80361	1.73298	3.92596	8.63854e-05	0.00375596	UP	---NA---	---NA---
TRINITY_DN816_c1_g1_i1	11.4274	6.80326	1.32944	5.1174	3.09774e-07	5.20192e-05	UP	probable Xaa-Pro aminopeptidase P	AT4G36760.1
TRINITY_DN15215_c0_g1_i6	11.4719	6.8005	1.98192	3.43127	0.000600754	0.015101	UP	---NA---	---NA---
TRINITY_DN1330_c0_g1_i11	11.3911	6.79836	2.1643	3.14114	0.00168291	0.0303842	UP	luc7-like protein 3	AT5G51410.3
TRINITY_DN13073_c0_g1_i3	11.3836	6.79369	1.95163	3.48103	0.00049948	0.0132761	UP	protein ALP1-like	AT5G41980.1
TRINITY_DN3581_c0_g1_i8	11.388	6.7927	2.17314	3.12575	0.00177354	0.0314995	UP	diacylglycerol O-acyltransferase 2D	AT3G51520.1
TRINITY_DN4768_c0_g2_i2	11.3436	6.77958	1.20578	5.62258	1.88123e-08	5.55313e-06	UP	protein FREE1-like	AT1G61690.1
TRINITY_DN5733_c2_g1_i3	11.1712	6.76238	1.99221	3.39441	0.000687765	0.0165343	UP	zinc finger MYM-type protein 1-like	AT4G10200.1
TRINITY_DN20141_c0_g2_i1	11.0985	6.76036	1.87422	3.60703	0.000309721	0.00947484	UP	probable lysosomal cobalamin transporter	---NA---
TRINITY_DN1361_c1_g2_i2	10.8445	6.71236	1.37797	4.8712	1.10922e-06	0.000138304	UP	---NA---	---NA---
TRINITY_DN14431_c0_g1_i9	10.7395	6.70621	1.9446	3.44863	0.00056343	0.0144505	UP	---NA---	---NA---
TRINITY_DN5300_c0_g1_i4	10.6712	6.69571	2.15305	3.10987	0.00187173	0.0326401	UP	---NA---	---NA---
TRINITY_DN17689_c0_g1_i5	10.4189	6.66825	1.86517	3.57514	0.000350038	0.0103175	UP	---NA---	---NA---
TRINITY_DN13975_c0_g2_i3	27.2898	6.6546	1.70615	3.90036	9.60499e-05	0.00407223	UP	kinesin-like protein KIN-14C	AT4G21270.1
TRINITY_DN3509_c1_g1_i4	10.1961	6.63578	1.97579	3.35854	0.000783558	0.0180764	UP	inactive poly [ADP-ribose] polymerase RCD1	AT1G32230.1
TRINITY_DN4601_c0_g2_i9	10.0494	6.6154	1.93343	3.42158	0.000622585	0.0154846	UP	---NA---	---NA---
TRINITY_DN2249_c0_g1_i6	10.0055	6.60926	1.98215	3.33439	0.000854868	0.0191134	UP	chaperone protein dnaJ 16	AT1G24120.1
TRINITY_DN52974_c0_g1_i16	29.7362	6.60056	1.88386	3.50373	0.000458784	0.0125013	UP	polypyrimidine tract-binding protein homolog 1 isoform X1	AT3G01150.1
TRINITY_DN3540_c0_g1_i9	16.5724	6.59402	1.21099	5.44515	5.17617e-08	1.26623e-05	UP	G-type lectin S-receptor-like serine/threonine-protein kinase CES101	AT4G23160.1
TRINITY_DN2355_c0_g1_i11	9.80585	6.57582	1.96323	3.34949	0.000809616	0.0184547	UP	cyclin-T1-3-like isoform X2	AT5G45190.1
TRINITY_DN20067_c0_g1_i1	9.80595	6.57271	2.14155	3.06914	0.00214677	0.0357569	UP	endoplasmic reticulum metallopeptidase 1 isoform X2	AT1G67420.1
TRINITY_DN10357_c0_g1_i18	9.59045	6.54361	1.96886	3.32354	0.000888815	0.0196292	UP	probable starch synthase 4, chloroplastic/amyloplastic isoform X1	AT5G65685.2
TRINITY_DN32540_c0_g1_i3	9.48929	6.53517	1.97823	3.30354	0.000954725	0.0206316	UP	alpha-1,4 glucan phosphorylase L-2 isozyme, chloroplastic/amyloplastic-like isoform X1	AT3G29320.1
TRINITY_DN2848_c0_g1_i10	9.47104	6.53207	1.40556	4.64731	3.36287e-06	0.000336511	UP	protein SHOOT GRAVITROPISM 6 isoform X1	AT2G36810.1
TRINITY_DN3922_c1_g1_i1	15.818	6.5302	1.56012	4.18571	2.84275e-05	0.00170389	UP	tuberous sclerosis 2 protein homolog	---NA---
TRINITY_DN21112_c0_g1_i13	9.44571	6.52788	1.85713	3.51504	0.000439695	0.0121426	UP	rho1 guanine nucleotide exchange factor 1-like	---NA---
TRINITY_DN9912_c0_g1_i2	9.49385	6.52568	1.2063	5.40966	6.31455e-08	1.48248e-05	UP	uncharacterized protein LOC102629495 isoform X5	AT1G53120.1
TRINITY_DN11009_c1_g1_i10	9.3548	6.51493	1.91384	3.40411	0.000663808	0.0161658	UP	DDB1- and CUL4-associated factor 8	AT4G38480.1
TRINITY_DN6821_c0_g1_i14	9.3445	6.50825	1.9385	3.35736	0.000786905	0.0181276	UP	---NA---	---NA---
TRINITY_DN1618_c1_g1_i2	9.10012	6.46698	1.98226	3.26242	0.00110464	0.0227777	UP	probable methyltransferase PMT3	AT3G23300.1
TRINITY_DN7493_c0_g3_i2	9.02026	6.45987	1.85641	3.47976	0.000501854	0.0133207	UP	RNA polymerase II subunit 5-mediating protein homolog isoform X2	AT1G03760.1
TRINITY_DN8221_c2_g1_i6	8.99031	6.45346	1.33235	4.84366	1.27469e-06	0.000154839	UP	protein MCM10 homolog isoform X2	AT2G20980.1
TRINITY_DN43911_c0_g1_i19	8.85305	6.4356	1.88418	3.4156	0.000636416	0.0156894	UP	protein-tyrosine-phosphatase PTP1	AT1G71860.3
TRINITY_DN4466_c0_g2_i5	8.92809	6.43373	1.33695	4.81222	1.4926e-06	0.000176017	UP	transcription factor E2FB-like	AT5G22220.2
TRINITY_DN13437_c0_g1_i8	8.72138	6.41599	1.34925	4.75521	1.98236e-06	0.00022053	UP	cytochrome P450 CYP749A22-like	AT2G26710.1
TRINITY_DN5572_c0_g1_i25	8.73822	6.41014	1.90728	3.36088	0.000776953	0.017968	UP	uncharacterized protein LOC102614996 isoform X2	---NA---
TRINITY_DN11389_c0_g1_i7	8.7425	6.39833	1.24595	5.13529	2.81715e-07	4.81073e-05	UP	---NA---	---NA---
TRINITY_DN11168_c0_g1_i10	8.66941	6.39673	1.34494	4.75615	1.97324e-06	0.000220035	UP	ATP-dependent RNA helicase DEAH13 isoform X1	AT1G33390.1
TRINITY_DN5111_c0_g1_i3	8.6073	6.39378	1.88088	3.39936	0.000675436	0.0163448	UP	mitogen-activated protein kinase kinase kinase 5-like	AT3G06030.1
TRINITY_DN1455_c0_g4_i1	8.53055	6.37192	2.03128	3.1369	0.00170742	0.0306884	UP	uncharacterized mitochondrial carrier C19G12.05-like	AT5G01340.1
TRINITY_DN2666_c0_g1_i1	8.4281	6.3599	2.05712	3.09166	0.00199042	0.0340224	UP	protein SUPPRESSOR OF FRI 4 isoform X1	AT1G30970.1
TRINITY_DN7944_c0_g1_i5	8.40096	6.35247	1.95126	3.25558	0.00113162	0.0231688	UP	tRNA ligase 1 isoform X1	AT1G07910.2
TRINITY_DN17_c0_g2_i4	8.3312	6.34599	1.37078	4.62946	3.66617e-06	0.000358737	UP	bifunctional purine biosynthesis protein ADE17-like	AT2G35040.2
TRINITY_DN4245_c0_g1_i5	8.33479	6.34552	1.4973	4.23797	2.25553e-05	0.00143851	UP	uncharacterized protein LOC110669836	AT5G65960.1
TRINITY_DN3239_c0_g1_i11	8.33737	6.33948	1.95654	3.24015	0.00119467	0.0240831	UP	zinc finger protein BRUTUS-like At1g18910 isoform X2	AT1G74770.1
TRINITY_DN7890_c0_g1_i3	8.29681	6.3386	1.8911	3.35181	0.00080286	0.0183653	UP	PREDICTED: uncharacterized protein LOC108661405	---NA---
TRINITY_DN8018_c0_g1_i14	8.18017	6.3241	2.03268	3.11121	0.00186323	0.0325254	UP	centrosomal protein of 78 kDa-like isoform X2	AT1G10510.1
TRINITY_DN17376_c1_g1_i2	8.24022	6.32291	2.1098	2.99693	0.00272718	0.0420784	UP	protein SPA, chloroplastic-like	AT3G44020.1
TRINITY_DN2832_c1_g1_i9	8.22621	6.32257	1.94771	3.24616	0.00116974	0.0237091	UP	trafficking protein particle complex subunit 8 isoform X1	AT5G16280.1
TRINITY_DN939_c0_g1_i7	13.5516	6.30698	1.72345	3.65952	0.000252689	0.00820217	UP	---NA---	---NA---
TRINITY_DN2051_c0_g1_i3	7.88447	6.26423	1.25441	4.99375	5.92192e-07	8.49212e-05	UP	wall-associated receptor kinase-like 6	AT1G21270.1
TRINITY_DN36086_c0_g1_i7	7.88421	6.25828	1.4125	4.43063	9.39585e-06	0.000747197	UP	K(+) efflux antiporter 5-like isoform X1	AT5G51710.2
TRINITY_DN6116_c0_g1_i11	7.854	6.24918	1.33734	4.67284	2.97068e-06	0.000306372	UP	tetratricopeptide repeat protein 1	AT4G30480.3
TRINITY_DN14617_c0_g1_i7	7.82121	6.24551	2.02175	3.08917	0.00200719	0.0341934	UP	---NA---	---NA---
TRINITY_DN39552_c0_g2_i6	7.72164	6.22915	2.00158	3.11211	0.00185754	0.0324653	UP	histone-lysine N-methyltransferase ASHH1 isoform X1	AT1G76710.2
TRINITY_DN49564_c0_g1_i2	7.63805	6.22333	1.43162	4.34704	1.37984e-05	0.0009944	UP	---NA---	---NA---
TRINITY_DN3518_c0_g1_i8	7.61001	6.21959	2.02867	3.06584	0.00217057	0.0360025	UP	polyadenylate-binding protein-interacting protein 3 isoform X1	AT3G14010.3
TRINITY_DN18947_c0_g1_i3	7.5082	6.19773	1.84744	3.35477	0.00079432	0.0182414	UP	---NA---	---NA---
TRINITY_DN8320_c0_g1_i1	7.47869	6.18919	1.93124	3.20478	0.00135167	0.0261734	UP	ubiquitin-like modifier-activating enzyme 5	AT1G05350.1
TRINITY_DN1089_c3_g1_i1	7.44575	6.18193	1.4137	4.37288	1.22616e-05	0.000910089	UP	transmembrane protein 33 homolog	AT3G02420.1
TRINITY_DN481_c0_g1_i14	7.46267	6.17789	2.05255	3.00987	0.00261363	0.0409179	UP	ethylene-responsive transcription factor RAP2-7-like	AT2G28550.2
TRINITY_DN736_c0_g1_i9	7.4382	6.17705	1.95854	3.15391	0.00161102	0.0294808	UP	glutathione S-transferase zeta class-like isoform X1	AT2G02390.1
TRINITY_DN1247_c0_g1_i4	31.3651	6.17409	2.00896	3.07328	0.00211719	0.0354102	UP	transcription factor GTE9 isoform X4	AT1G73150.1
TRINITY_DN3410_c0_g1_i2	7.33811	6.16784	2.01345	3.06332	0.00218899	0.0361789	UP	uncharacterized protein LOC102614509	AT5G58250.1
TRINITY_DN7655_c3_g1_i3	7.32964	6.16017	2.03985	3.01992	0.00252845	0.039936	UP	transcription factor RAX2-like	AT4G37780.1
TRINITY_DN6079_c0_g1_i5	7.27798	6.14377	2.02944	3.02732	0.00246735	0.0393032	UP	probable UDP-N-acetylglucosamine--peptide N-acetylglucosaminyltransferase SEC	AT3G04240.1
TRINITY_DN66728_c0_g1_i1	12.0795	6.13591	1.6865	3.63825	0.000274493	0.00869958	UP	kinesin-like protein KIN-1	AT3G63480.1
TRINITY_DN12518_c0_g1_i16	7.18411	6.13486	1.36699	4.48785	7.19458e-06	0.000609144	UP	hydroxyacylglutathione hydrolase cytoplasmic	AT1G06130.1
TRINITY_DN82203_c0_g1_i4	7.08462	6.11039	1.85897	3.28696	0.00101273	0.0214878	UP	---NA---	---NA---
TRINITY_DN22543_c0_g1_i5	7.01433	6.09098	1.94883	3.12545	0.00177534	0.0315077	UP	PREDICTED: uncharacterized protein LOC18593570	AT1G31150.1
TRINITY_DN12756_c0_g1_i8	6.94338	6.08139	1.37348	4.42773	9.52293e-06	0.000755027	UP	lysine-specific demethylase JMJ25-like	AT1G11950.1
TRINITY_DN20853_c0_g1_i6	6.89793	6.06474	1.95412	3.10357	0.00191198	0.033114	UP	---NA---	---NA---
TRINITY_DN5748_c0_g2_i4	6.79229	6.04288	1.21378	4.97854	6.40645e-07	9.05834e-05	UP	uncharacterized protein LOC18769125	AT4G36440.1
TRINITY_DN8650_c0_g3_i1	6.69236	6.0217	1.96114	3.07051	0.00213695	0.0356605	UP	alpha-mannosidase At3g26720 isoform X1	AT5G66150.1
TRINITY_DN3505_c0_g1_i6	18.6099	6.01259	1.58771	3.78696	0.000152502	0.00571213	UP	uncharacterized protein At2g39795, mitochondrial	AT1G15870.1
TRINITY_DN5631_c0_g1_i5	6.58124	6.00656	1.37828	4.35803	1.31239e-05	0.000957008	UP	RNA exonuclease 4	AT3G15080.1
TRINITY_DN34944_c0_g1_i8	6.58941	5.99804	2.01047	2.9834	0.0028507	0.0433379	UP	---NA---	---NA---
TRINITY_DN654_c1_g1_i2	6.59047	5.99748	1.99799	3.00176	0.00268424	0.0416824	UP	uncharacterized protein LOC18045203 isoform X4	AT1G14180.1
TRINITY_DN7407_c0_g3_i4	6.55308	5.99671	1.95573	3.06623	0.00216779	0.0359773	UP	cation-chloride co-transporter 1	AT1G30450.2
TRINITY_DN49381_c0_g1_i1	6.54332	5.99592	1.91003	3.13917	0.0016943	0.0305215	UP	PREDICTED: uncharacterized protein LOC104889316	AT1G51172.1
TRINITY_DN12749_c0_g1_i3	30.3006	5.99014	1.53796	3.89485	9.82603e-05	0.00414605	UP	G-type lectin S-receptor-like serine/threonine-protein kinase At2g19130 isoform X1	AT2G19130.1
TRINITY_DN9791_c0_g1_i6	6.44478	5.98022	1.88744	3.16842	0.00153268	0.0284885	UP	RHO GTPase-activating protein RGD1-like	AT3G11490.1
TRINITY_DN15146_c0_g2_i2	6.45558	5.97466	1.98079	3.01629	0.00255886	0.0402634	UP	ankyrin repeat domain-containing protein 17-like	AT5G13530.1
TRINITY_DN1831_c0_g1_i4	18.1843	5.96718	1.89546	3.14815	0.0016431	0.0298771	UP	monodehydroascorbate reductase, seedling isozyme	AT3G52880.1
TRINITY_DN4495_c0_g1_i5	64.1845	5.9513	1.95351	3.04647	0.00231545	0.0376355	UP	pumilio homolog 4	AT3G10360.1
TRINITY_DN2584_c0_g2_i11	28.4484	5.93048	1.27457	4.65292	3.2726e-06	0.000329343	UP	uncharacterized protein LOC112163854	AT1G43260.1
TRINITY_DN14528_c0_g1_i2	6.25099	5.92384	1.95287	3.0334	0.00241814	0.0387741	UP	zinc finger protein Gfi-1b-like	AT4G06634.2
TRINITY_DN56173_c0_g1_i4	6.23358	5.92148	2.01002	2.94597	0.0032194	0.0470203	UP	histidine kinase CKI1-like	AT2G47430.1
TRINITY_DN6193_c0_g1_i23	6.21881	5.9146	1.97892	2.9888	0.00280078	0.0428633	UP	dol-P-Man:Man(5)GlcNAc(2)-PP-Dol alpha-1,3-mannosyltransferase isoform X1	AT2G47760.1
TRINITY_DN19504_c0_g2_i7	6.09266	5.90118	2.00456	2.94388	0.00324128	0.047252	UP	---NA---	---NA---
TRINITY_DN5733_c0_g1_i3	6.13159	5.89871	1.94563	3.03178	0.00243119	0.0389128	UP	ubiquitin-conjugating enzyme E2 36-like isoform X1	AT1G16890.2
TRINITY_DN7751_c0_g1_i1	6.14348	5.89291	1.40867	4.18331	2.87293e-05	0.00171761	UP	RNA-binding KH domain-containing protein RCF3	AT5G53060.1
TRINITY_DN3345_c0_g1_i2	10.1401	5.88698	1.88468	3.1236	0.00178651	0.0316226	UP	protein ENHANCED DISEASE RESISTANCE 2-like	AT5G35180.2
TRINITY_DN3576_c0_g1_i9	5.99804	5.87607	1.91348	3.07088	0.00213425	0.0356282	UP	succinate dehydrogenase assembly factor 2, mitochondrial isoform X2	AT5G51040.3
TRINITY_DN12456_c0_g1_i7	6.00022	5.86732	1.98493	2.95594	0.00311723	0.0459553	UP	---NA---	---NA---
TRINITY_DN3009_c0_g1_i18	5.95399	5.86455	1.95638	2.99765	0.00272071	0.0420154	UP	general transcription factor 3C polypeptide 3-like isoform X1	AT1G17680.2
TRINITY_DN9213_c0_g1_i11	5.95581	5.85798	1.88213	3.11242	0.00185563	0.0324442	UP	phospholipid--sterol O-acyltransferase isoform X2	AT1G04010.1
TRINITY_DN7549_c0_g1_i5	5.88918	5.84492	1.85342	3.15359	0.00161278	0.0294971	UP	caffeic acid 3-O-methyltransferase-like	AT5G54160.1
TRINITY_DN2868_c1_g1_i3	5.86694	5.84435	1.52875	3.82297	0.000131854	0.00515128	UP	1,2-dihydroxy-3-keto-5-methylthiopentene dioxygenase 2	AT4G14716.1
TRINITY_DN43989_c0_g3_i3	5.89214	5.84263	1.94249	3.00781	0.00263138	0.0411072	UP	protein GPR107-like	AT5G42090.1
TRINITY_DN5699_c0_g1_i5	5.76751	5.81371	1.98626	2.92697	0.00342284	0.049046	UP	---NA---	---NA---
TRINITY_DN3045_c1_g1_i4	5.67901	5.79746	1.9865	2.91843	0.003518	0.0499873	UP	protein ABCI12, chloroplastic	---NA---
TRINITY_DN9996_c0_g1_i5	14.6542	5.79488	1.34196	4.31821	1.57301e-05	0.0010951	UP	protein TAR1-like	---NA---
TRINITY_DN20187_c0_g1_i9	5.72914	5.79164	1.33735	4.33068	1.48653e-05	0.00104727	UP	putative hydrolase C777.06c isoform X1	AT3G13800.1
TRINITY_DN6146_c0_g1_i7	5.72815	5.7907	1.37197	4.22073	2.43513e-05	0.00152892	UP	PREDICTED: uncharacterized protein LOC103321776	AT1G70480.2
TRINITY_DN1228_c0_g1_i10	598.296	5.79056	1.44823	3.99836	6.37824e-05	0.00302227	UP	thaumatin-like protein 1b	AT1G20030.2
TRINITY_DN16381_c0_g2_i6	5.61237	5.77219	1.91242	3.01826	0.00254228	0.0400728	UP	zinc finger CCHC domain-containing protein 8-like isoform X1	AT1G67210.2
TRINITY_DN17150_c1_g2_i1	5.5425	5.75954	1.97061	2.92271	0.00346999	0.0495041	UP	pentatricopeptide repeat-containing protein At1g22960, mitochondrial	AT1G22960.1
TRINITY_DN20173_c0_g1_i1	5.42204	5.72868	1.85507	3.08812	0.00201425	0.0342559	UP	---NA---	---NA---
TRINITY_DN59762_c0_g2_i2	5.42741	5.70633	1.48137	3.85207	0.000117124	0.00472195	UP	nudix hydrolase 11-like	AT1G28960.2
TRINITY_DN1158_c0_g1_i5	9.04569	5.70442	1.89735	3.00653	0.00264251	0.0412401	UP	protein ACTIVITY OF BC1 COMPLEX KINASE 8, chloroplastic-like	AT5G64940.2
TRINITY_DN4843_c0_g1_i3	5.34387	5.69361	1.45245	3.92001	8.85441e-05	0.00381695	UP	---NA---	---NA---
TRINITY_DN4695_c1_g1_i7	5.22554	5.67518	1.85834	3.05389	0.00225896	0.0369758	UP	ubiquitin carboxyl-terminal hydrolase 27	AT4G39370.1
TRINITY_DN22125_c0_g1_i9	5.26561	5.67277	1.2633	4.49042	7.10834e-06	0.000602564	UP	---NA---	---NA---
TRINITY_DN24947_c0_g1_i11	5.16426	5.6455	1.2675	4.45404	8.42708e-06	0.000689031	UP	---NA---	---NA---
TRINITY_DN3192_c0_g1_i27	5.14725	5.62818	1.40703	4.00003	6.3334e-05	0.00300808	UP	S-adenosylmethionine carrier 1, chloroplastic/mitochondrial	AT1G74240.1
TRINITY_DN3830_c0_g1_i4	13.5774	5.62497	1.66344	3.38152	0.000720854	0.0170788	UP	selenium-binding protein 1-like	AT4G14040.1
TRINITY_DN6149_c1_g1_i5	5.03247	5.62205	1.91037	2.9429	0.00325149	0.0473374	UP	probable leucine-rich repeat receptor-like protein kinase At5g49770	AT3G59110.1
TRINITY_DN17835_c0_g1_i2	8.35636	5.61171	1.81325	3.09484	0.00196919	0.0338232	UP	beta-glucuronosyltransferase GlcAT14A-like	AT1G03520.2
TRINITY_DN19551_c0_g1_i1	4.90333	5.59119	1.56385	3.57528	0.000349854	0.0103143	UP	---NA---	---NA---
TRINITY_DN16028_c0_g2_i5	4.90681	5.58342	1.85547	3.00917	0.00261959	0.0409638	UP	carotene epsilon-monooxygenase, chloroplastic	AT4G15110.1
TRINITY_DN4245_c0_g1_i2	4.87876	5.57624	1.85975	2.99838	0.00271418	0.0419512	UP	uncharacterized protein LOC110669836	AT5G65960.1
TRINITY_DN96532_c0_g1_i11	4.87326	5.56328	1.41398	3.93448	8.33773e-05	0.00366575	UP	---NA---	---NA---
TRINITY_DN8616_c2_g1_i1	4.86178	5.55883	1.3264	4.1909	2.77848e-05	0.00167882	UP	---NA---	---NA---
TRINITY_DN18107_c0_g1_i15	4.79539	5.54821	1.87605	2.95739	0.00310256	0.0458358	UP	ERI1 exoribonuclease 2	AT3G15140.1
TRINITY_DN1053_c0_g1_i3	4.71654	5.53822	1.38353	4.00296	6.25536e-05	0.00298404	UP	ADP,ATP carrier protein ER-ANT1	AT5G17400.1
TRINITY_DN2684_c0_g1_i9	28.3395	5.49886	1.10991	4.95433	7.25814e-07	9.93473e-05	UP	gamma-tubulin complex component 4-like isoform X3	AT3G53760.1
TRINITY_DN21029_c0_g1_i8	4.58182	5.48273	1.38481	3.95918	7.5206e-05	0.00340169	UP	---NA---	---NA---
TRINITY_DN224102_c0_g1_i1	4.51161	5.47122	1.43226	3.81999	0.000133455	0.00518969	UP	---NA---	---NA---
TRINITY_DN11351_c1_g1_i28	4.49001	5.44678	1.52589	3.56958	0.00035756	0.0104824	UP	---NA---	---NA---
TRINITY_DN1370_c0_g1_i17	33.1118	5.38599	1.08834	4.9488	7.46741e-07	0.000101426	UP	---NA---	---NA---
TRINITY_DN30319_c0_g1_i3	6.92045	5.33967	1.80767	2.9539	0.00313785	0.046187	UP	---NA---	---NA---
TRINITY_DN14451_c0_g2_i2	4.14392	5.33597	1.6202	3.2934	0.00098984	0.0211608	UP	---NA---	---NA---
TRINITY_DN33258_c0_g1_i11	6.85471	5.30135	1.56623	3.38479	0.000712316	0.0169553	UP	---NA---	---NA---
TRINITY_DN54885_c0_g1_i17	4.04241	5.28934	1.30276	4.06011	4.90489e-05	0.00251521	UP	MIOREX complex component 10-like	---NA---
TRINITY_DN12153_c0_g1_i2	3.99625	5.28199	1.4982	3.52555	0.000422598	0.0118065	UP	mitogen-activated protein kinase 5-like	AT1G10210.2
TRINITY_DN10664_c1_g1_i18	6.66082	5.25979	1.48519	3.54148	0.000397885	0.0112946	UP	---NA---	---NA---
TRINITY_DN33512_c0_g1_i11	3.8487	5.23842	1.37388	3.81286	0.000137368	0.00529239	UP	---NA---	---NA---
TRINITY_DN20141_c0_g2_i5	3.79932	5.22075	1.33019	3.9248	8.68006e-05	0.00376706	UP	---NA---	---NA---
TRINITY_DN10866_c1_g1_i9	3.78098	5.21377	1.34588	3.87387	0.000107119	0.0044106	UP	---NA---	---NA---
TRINITY_DN4824_c0_g1_i28	6.33162	5.20127	1.68158	3.09309	0.00198086	0.0339192	UP	uncharacterized protein LOC18039105	AT5G06440.1
TRINITY_DN6518_c0_g2_i1	3.76232	5.18725	1.36726	3.7939	0.000148302	0.00558281	UP	ribonuclease P protein subunit p29	AT2G43190.4
TRINITY_DN4536_c3_g1_i1	3.77248	5.17893	1.53556	3.37266	0.000744461	0.0174564	UP	uncharacterized protein LOC112032201	AT3G09510.1
TRINITY_DN69899_c0_g1_i5	3.59088	5.15344	1.40965	3.65582	0.000256363	0.0082872	UP	peptidyl-prolyl cis-trans isomerase FKBP15-2	AT5G48580.1
TRINITY_DN2395_c2_g1_i1	3.67894	5.1419	1.39189	3.69418	0.000220598	0.00743888	UP	charged multivesicular body protein 7	AT3G62080.1
TRINITY_DN1178_c1_g1_i7	6.1133	5.13628	1.27131	4.04015	5.3418e-05	0.00266984	UP	---NA---	---NA---
TRINITY_DN51723_c0_g1_i1	6.0349	5.11599	1.25166	4.08737	4.36296e-05	0.00231655	UP	serine/threonine-protein kinase gad8-like	AT3G08730.1
TRINITY_DN59924_c0_g1_i3	3.50086	5.10877	1.35704	3.76464	0.000166789	0.0060875	UP	---NA---	---NA---
TRINITY_DN3135_c0_g1_i3	3.52006	5.10324	1.39667	3.65385	0.000258336	0.00833004	UP	oxygen-dependent coproporphyrinogen-III oxidase, chloroplastic	AT1G03475.1
TRINITY_DN6734_c0_g1_i3	5.95505	5.09801	1.6986	3.0013	0.00268833	0.0417183	UP	protein ras-2-like	AT1G02130.1
TRINITY_DN17984_c0_g1_i7	3.34413	5.02941	1.36804	3.67636	0.000236584	0.00782494	UP	---NA---	---NA---
TRINITY_DN259_c1_g1_i2	3.36593	5.0257	1.55934	3.22297	0.0012687	0.0250692	UP	ADP-ribosylation factor 1-like	AT3G03120.1
TRINITY_DN17644_c0_g2_i4	55.6844	5.02124	1.25759	3.99274	6.53151e-05	0.00307437	UP	---NA---	---NA---
TRINITY_DN7441_c0_g1_i5	5.68728	5.00939	1.43032	3.50227	0.000461304	0.0125434	UP	---NA---	---NA---
TRINITY_DN12499_c1_g1_i4	5.48816	5.00026	1.56395	3.19721	0.00138764	0.0266334	UP	---NA---	---NA---
TRINITY_DN66975_c0_g1_i1	3.28495	4.98285	1.3498	3.69153	0.000222905	0.00748811	UP	heme-binding-like protein At3g10130, chloroplastic isoform X2	---NA---
TRINITY_DN22019_c1_g2_i2	3.29629	4.97905	1.48692	3.34856	0.000812329	0.0184795	UP	---NA---	---NA---
TRINITY_DN25433_c0_g1_i1	5.40011	4.96592	1.20403	4.1244	3.71698e-05	0.00206995	UP	---NA---	---NA---
TRINITY_DN11928_c0_g1_i20	3.20009	4.95572	1.40733	3.52136	0.00042934	0.0119406	UP	sulfhydryl oxidase 2 isoform X2	AT1G15020.2
TRINITY_DN19904_c0_g1_i19	3.22176	4.94447	1.58151	3.12643	0.00176941	0.0314579	UP	thioredoxin-like 3-2, chloroplastic	AT5G04260.1
TRINITY_DN1880_c3_g1_i1	3.08901	4.91407	1.34279	3.6596	0.000252611	0.00820152	UP	---NA---	---NA---
TRINITY_DN6597_c0_g2_i3	5.23352	4.8963	1.41089	3.47035	0.000519776	0.0136884	UP	uncharacterized protein LOC102624625	AT5G45540.1
TRINITY_DN3396_c2_g1_i1	5.10739	4.89303	1.59419	3.06929	0.00214565	0.0357534	UP	---NA---	---NA---
TRINITY_DN13485_c1_g1_i5	3.03378	4.88586	1.61611	3.02321	0.00250105	0.0396272	UP	---NA---	---NA---
TRINITY_DN3479_c0_g1_i1	2.99427	4.87253	1.45442	3.35015	0.000807683	0.0184285	UP	GTP-binding protein SAR1B-like	AT1G02620.1
TRINITY_DN148493_c0_g1_i1	3.02601	4.86979	1.61888	3.00812	0.00262865	0.0410691	UP	---NA---	---NA---
TRINITY_DN9830_c4_g1_i2	3.04334	4.86684	1.37371	3.54283	0.000395859	0.0112564	UP	---NA---	---NA---
TRINITY_DN9631_c1_g2_i7	3.00197	4.86523	1.31949	3.6872	0.000226738	0.00758086	UP	histidine--tRNA ligase, mitochondrial-like	AT3G02760.1
TRINITY_DN1309_c0_g1_i3	23.3186	4.8608	1.06659	4.55733	5.18082e-06	0.00047352	UP	---NA---	---NA---
TRINITY_DN12089_c0_g1_i1	2.99115	4.84987	1.57378	3.08167	0.00205846	0.0347444	UP	---NA---	---NA---
TRINITY_DN3744_c0_g2_i10	4.9551	4.83315	1.43851	3.35983	0.000779914	0.0180177	UP	2-hydroxyacyl-CoA lyase-like	AT5G17380.1
TRINITY_DN13861_c1_g3_i4	2.95728	4.82799	1.43084	3.37423	0.000740223	0.0173772	UP	UDP-N-acetylmuramoylalanine--D-glutamate ligase	---NA---
TRINITY_DN58263_c0_g1_i6	30.1758	4.82633	1.18191	4.08352	4.43594e-05	0.0023456	UP	peroxygenase 1	AT5G55240.1
TRINITY_DN474_c0_g1_i16	22.2583	4.82155	1.37319	3.51121	0.000446071	0.0122628	UP	probable LRR receptor-like serine/threonine-protein kinase At1g29720 isoform X1	AT1G29740.1
TRINITY_DN129342_c0_g1_i4	8.08963	4.78806	1.43286	3.34161	0.000832926	0.0188012	UP	zinc finger BED domain-containing protein RICESLEEPER 2-like isoform X1	AT3G42170.1
TRINITY_DN19229_c1_g3_i4	2.83071	4.77276	1.54222	3.09472	0.00196996	0.0338242	UP	---NA---	---NA---
TRINITY_DN10324_c0_g1_i4	94.1843	4.75858	1.53462	3.10081	0.00192992	0.0333389	UP	autophagy-related protein 8f	AT4G16520.2
TRINITY_DN20121_c0_g2_i1	2.71502	4.71929	1.38718	3.40207	0.000668779	0.0162535	UP	---NA---	---NA---
TRINITY_DN6756_c0_g1_i9	48.9453	4.69327	0.974237	4.81738	1.45456e-06	0.000172394	UP	---NA---	---NA---
TRINITY_DN127227_c0_g1_i3	2.68303	4.6893	1.46136	3.20887	0.00133257	0.0259136	UP	protoporphyrinogen oxidase 1, chloroplastic	AT4G01690.1
TRINITY_DN30219_c0_g1_i12	2.57912	4.67691	1.4721	3.17704	0.00148787	0.0279421	UP	---NA---	---NA---
TRINITY_DN35924_c0_g3_i1	6.83554	4.67539	1.3252	3.52806	0.000418624	0.0117396	UP	---NA---	---NA---
TRINITY_DN44407_c0_g2_i2	2.6415	4.66961	1.42927	3.26712	0.00108646	0.0225513	UP	glycerol-3-phosphate dehydrogenase SDP6, mitochondrial	AT3G10370.1
TRINITY_DN8703_c0_g1_i5	2.53846	4.63801	1.55729	2.97826	0.00289887	0.0438565	UP	---NA---	---NA---
TRINITY_DN11824_c0_g2_i4	11.3797	4.59202	1.41777	3.2389	0.00119991	0.0241544	UP	chaperone protein dnaJ 13 isoform X1	AT2G35720.1
TRINITY_DN12328_c0_g1_i10	2.45524	4.58801	1.39878	3.28001	0.00103805	0.0218674	UP	---NA---	---NA---
TRINITY_DN18475_c0_g1_i14	10.9338	4.5445	1.15197	3.945	7.98009e-05	0.00355158	UP	ENHANCER OF AG-4 protein 2-like isoform X1	AT5G23150.1
TRINITY_DN57947_c0_g1_i5	2.36354	4.53901	1.47911	3.06874	0.00214967	0.0357925	UP	---NA---	---NA---
TRINITY_DN9290_c0_g4_i3	2.34235	4.53572	1.49964	3.02454	0.00249012	0.0395204	UP	---NA---	---NA---
TRINITY_DN17882_c0_g3_i15	2.38554	4.53492	1.39955	3.24028	0.00119414	0.0240788	UP	---NA---	---NA---
TRINITY_DN16640_c0_g1_i20	37.535	4.53161	1.32733	3.41408	0.000639974	0.0157481	UP	uncharacterized protein LOC18044537 isoform X1	AT3G26085.1
TRINITY_DN3218_c0_g1_i4	27.7267	4.51127	1.30199	3.46491	0.000530403	0.0138778	UP	sterol 3-beta-glucosyltransferase UGT80A2	AT3G07020.2
TRINITY_DN5104_c0_g1_i8	12.1742	4.49801	1.27526	3.52714	0.000420074	0.0117523	UP	proton pump-interactor 1	AT4G27500.1
TRINITY_DN33_c0_g1_i9	2.31217	4.49769	1.39695	3.21964	0.0012835	0.0252897	UP	actin-related protein 4-like	AT1G18450.1
TRINITY_DN6191_c2_g1_i3	2.29867	4.48944	1.40081	3.20488	0.00135119	0.0261713	UP	---NA---	---NA---
TRINITY_DN10216_c0_g1_i3	3.88822	4.48322	1.41883	3.1598	0.00157876	0.0290397	UP	---NA---	---NA---
TRINITY_DN15227_c1_g1_i3	2.27066	4.4731	1.49475	2.99254	0.00276664	0.042511	UP	---NA---	---NA---
TRINITY_DN10931_c0_g1_i3	3.89393	4.45276	1.36857	3.2536	0.00113954	0.0232838	UP	DNA-directed RNA polymerases II, IV and V subunit 6A-like	AT5G51940.1
TRINITY_DN4623_c0_g2_i1	2.20696	4.44268	1.44856	3.06697	0.0021624	0.0359369	UP	MOB kinase activator-like 1A isoform X1	AT4G19045.1
TRINITY_DN48347_c0_g2_i2	2.14495	4.37321	1.49334	2.92847	0.00340629	0.0488666	UP	citrate synthase, glyoxysomal-like	AT2G42790.1
TRINITY_DN4144_c0_g2_i1	5.45286	4.35592	1.40668	3.0966	0.00195754	0.0336966	UP	---NA---	---NA---
TRINITY_DN134703_c0_g1_i1	2.10724	4.35499	1.4696	2.96339	0.00304268	0.0452717	UP	---NA---	---NA---
TRINITY_DN54891_c0_g1_i2	3.52098	4.33781	1.31373	3.30191	0.000960297	0.0207235	UP	---NA---	---NA---
TRINITY_DN162227_c0_g1_i1	5.75575	4.31679	1.37649	3.13608	0.00171225	0.030743	UP	---NA---	---NA---
TRINITY_DN6208_c0_g1_i6	8.85757	4.26202	1.09635	3.88745	0.000101302	0.00423397	UP	protein MICRORCHIDIA 6 isoform X13	AT4G24970.1
TRINITY_DN19899_c0_g1_i12	5.70313	4.25106	1.18014	3.60216	0.000315588	0.00960444	UP	serine/threonine-protein kinase AtPK2/AtPK19-like	AT3G08720.2
TRINITY_DN116272_c0_g1_i2	7.20617	4.22806	1.22575	3.44937	0.000561898	0.0144243	UP	uncharacterized protein LOC112015598	AT4G29090.1
TRINITY_DN1801_c0_g1_i6	6.89207	4.22531	1.38583	3.04894	0.00229647	0.0374031	UP	---NA---	---NA---
TRINITY_DN34664_c0_g4_i13	5.53805	4.2172	1.41494	2.98049	0.00287789	0.0436419	UP	---NA---	---NA---
TRINITY_DN5713_c0_g1_i1	8.79679	4.19176	1.22767	3.41441	0.000639199	0.0157345	UP	4-sulfomuconolactone hydrolase	AT2G35450.1
TRINITY_DN595_c0_g2_i5	8.90456	4.16455	1.42014	2.9325	0.00336243	0.0484093	UP	U6 snRNA phosphodiesterase	AT5G51170.2
TRINITY_DN595_c0_g1_i3	4.95754	4.15683	1.21495	3.4214	0.000623003	0.0154922	UP	U6 snRNA phosphodiesterase	AT5G51170.2
TRINITY_DN3808_c0_g1_i12	3.13062	4.1495	1.36472	3.04055	0.00236149	0.0381296	UP	aladin isoform X1	AT3G56900.1
TRINITY_DN5642_c0_g1_i3	4.76155	4.13626	1.34751	3.06956	0.00214374	0.0357359	UP	isochorismatase domain-containing protein 2-like	---NA---
TRINITY_DN181762_c0_g4_i4	5.31614	4.10408	1.30493	3.14507	0.00166049	0.0301158	UP	mitochondrial arginine transporter BAC2-like	AT1G79900.1
TRINITY_DN17897_c0_g1_i6	3.01685	4.08696	1.32328	3.0885	0.0020117	0.0342428	UP	---NA---	---NA---
TRINITY_DN133639_c0_g1_i2	3.0404	4.07332	1.30318	3.12568	0.00177393	0.0315025	UP	---NA---	---NA---
TRINITY_DN364_c0_g1_i8	7.20128	4.06878	1.22915	3.31025	0.000932129	0.0203047	UP	heat shock factor-binding protein 1	AT4G15802.1
TRINITY_DN19427_c0_g2_i4	8.30594	4.05726	1.24397	3.26154	0.00110809	0.0228293	UP	---NA---	---NA---
TRINITY_DN27917_c0_g2_i7	6.36405	4.04261	1.17642	3.43636	0.000589591	0.0149025	UP	---NA---	---NA---
TRINITY_DN11316_c0_g1_i3	8.73592	4.03125	1.26234	3.19348	0.00140569	0.0268707	UP	---NA---	---NA---
TRINITY_DN552_c1_g1_i1	259.083	4.02174	0.714412	5.62945	1.80786e-08	5.3477e-06	UP	---NA---	---NA---
TRINITY_DN4137_c0_g1_i3	15.059	4.01839	1.21554	3.30584	0.000946923	0.0205226	UP	squamosa promoter-binding-like protein 1 isoform X1	AT2G47070.1
TRINITY_DN2556_c0_g2_i14	26.3808	3.93126	1.10329	3.56321	0.000366346	0.0106605	UP	alkaline ceramidase isoform X2	AT4G22330.1
TRINITY_DN9222_c0_g1_i1	22.2443	3.92396	1.10287	3.55796	0.000373739	0.0108089	UP	afadin- and alpha-actinin-binding protein-like isoform X3	AT2G18876.1
TRINITY_DN2793_c0_g1_i8	8.6575	3.8904	1.14743	3.39052	0.000697598	0.0167038	UP	protein YIF1B-like isoform X1	AT3G59500.1
TRINITY_DN24209_c0_g1_i11	10.5849	3.87765	1.23878	3.13021	0.00174681	0.0311737	UP	alpha-mannosidase I MNS5 isoform X1	AT1G27520.1
TRINITY_DN1642_c10_g1_i2	13.4277	3.85376	1.20833	3.18933	0.00142601	0.0271224	UP	---NA---	---NA---
TRINITY_DN16354_c0_g1_i14	4.19748	3.8468	1.18869	3.23618	0.00121142	0.0243065	UP	uncharacterized protein LOC112284787 isoform X2	---NA---
TRINITY_DN6117_c0_g1_i19	6.23617	3.83613	1.11319	3.44606	0.000568814	0.0145516	UP	ATP-dependent DNA helicase Q-like 5	AT1G27880.1
TRINITY_DN18596_c0_g1_i4	3.781	3.77544	1.24047	3.04357	0.00233791	0.0378829	UP	receptor protein kinase-like protein ZAR1	AT2G01210.1
TRINITY_DN20188_c0_g1_i3	9.10875	3.76465	1.17995	3.19051	0.00142024	0.0270477	UP	---NA---	---NA---
TRINITY_DN8487_c1_g1_i6	10.0899	3.75423	0.953004	3.93936	8.16985e-05	0.00360877	UP	---NA---	---NA---
TRINITY_DN7237_c0_g1_i1	64.0668	3.75294	1.06386	3.52766	0.000419254	0.0117423	UP	gibberellin-regulated protein 11-like	AT5G14920.1
TRINITY_DN15796_c0_g1_i3	6.94324	3.6916	1.15258	3.20292	0.00136044	0.0262999	UP	---NA---	---NA---
TRINITY_DN17950_c0_g1_i8	5.60492	3.65674	1.18576	3.08387	0.00204326	0.0345539	UP	DNA polymerase lambda	AT1G10520.1
TRINITY_DN45163_c0_g1_i10	9.18934	3.64663	1.19223	3.05867	0.00222321	0.0365699	UP	mitochondrial chaperone BCS1-like	AT5G17760.1
TRINITY_DN827_c0_g1_i6	7.21795	3.62994	1.21806	2.9801	0.00288154	0.043681	UP	---NA---	---NA---
TRINITY_DN7489_c3_g1_i12	4.87627	3.62492	1.23853	2.92679	0.00342475	0.0490518	UP	---NA---	---NA---
TRINITY_DN7865_c2_g1_i5	4.76535	3.58976	1.20104	2.98888	0.00280002	0.0428563	UP	---NA---	---NA---
TRINITY_DN3138_c0_g1_i5	13.6852	3.56249	1.21392	2.9347	0.00333872	0.0481969	UP	gamma-interferon-inducible lysosomal thiol reductase-like	AT1G07080.1
TRINITY_DN23041_c0_g1_i3	9.23111	3.56158	1.06809	3.33454	0.000854403	0.019106	UP	---NA---	---NA---
TRINITY_DN2743_c0_g1_i12	19.5945	3.53145	1.1509	3.06841	0.00215202	0.0358233	UP	probable starch synthase 4, chloroplastic/amyloplastic isoform X2	AT4G18240.1
TRINITY_DN13518_c0_g1_i1	98.6641	3.52234	0.740504	4.75668	1.96798e-06	0.000219795	UP	trafficking protein particle complex subunit 2-like	AT1G80500.1
TRINITY_DN18197_c0_g1_i12	9.00379	3.52023	1.08857	3.23382	0.00122147	0.0244318	UP	---NA---	---NA---
TRINITY_DN7156_c0_g2_i4	18.1423	3.51039	0.852984	4.11543	3.86464e-05	0.00213202	UP	cholinesterase 1-like	---NA---
TRINITY_DN136424_c0_g1_i1	4.98506	3.4997	1.18465	2.9542	0.00313484	0.0461573	UP	phenylalanine--tRNA ligase, chloroplastic/mitochondrial-like	AT3G58140.1
TRINITY_DN12704_c0_g1_i6	15.0055	3.49511	0.854961	4.08804	4.35042e-05	0.00231336	UP	fibril-forming collagen alpha chain-like	---NA---
TRINITY_DN12845_c0_g1_i7	4.89247	3.40875	1.14338	2.9813	0.00287029	0.0435593	UP	---NA---	---NA---
TRINITY_DN17051_c0_g1_i12	8.0673	3.40137	0.904895	3.75885	0.000170696	0.00617115	UP	---NA---	---NA---
TRINITY_DN8731_c3_g1_i2	4.76507	3.38419	1.07325	3.15323	0.00161477	0.0295253	UP	---NA---	---NA---
TRINITY_DN7897_c1_g1_i3	36.5998	3.37183	0.983707	3.42767	0.000608779	0.0152458	UP	glycine-rich RNA-binding protein GRP1A-like	AT4G39260.3
TRINITY_DN5903_c0_g2_i6	29.0129	3.32619	1.07124	3.10499	0.00190288	0.0330004	UP	ABC transporter B family member 25, mitochondrial	AT5G58270.1
TRINITY_DN20199_c0_g1_i14	5.09129	3.27895	1.11387	2.94374	0.00324268	0.0472675	UP	---NA---	---NA---
TRINITY_DN12119_c0_g1_i2	5.65967	3.24137	0.974507	3.32617	0.000880491	0.0195074	UP	protein BOLA1, chloroplastic	AT1G55805.1
TRINITY_DN39958_c0_g1_i2	4.61898	3.22533	1.1014	2.9284	0.0034071	0.0488733	UP	---NA---	---NA---
TRINITY_DN7788_c0_g1_i9	9.7183	3.19764	0.935245	3.41904	0.000628423	0.0155668	UP	leucine-rich repeat-containing protein 45-like isoform X1	AT1G10510.1
TRINITY_DN6008_c2_g1_i5	73.7157	3.18059	1.04622	3.04008	0.00236518	0.0381646	UP	uncharacterized protein LOC18050929	AT2G32650.2
TRINITY_DN24109_c0_g6_i1	8.9208	3.16225	1.08173	2.92334	0.00346301	0.0494445	UP	uncharacterized protein LOC102617756	AT3G42725.1
TRINITY_DN3245_c0_g2_i1	9.87193	3.09782	0.87305	3.54828	0.000387758	0.0110806	UP	histone acetyltransferase MCC1	AT5G16800.2
TRINITY_DN83103_c0_g2_i4	11.5618	3.0557	0.924267	3.30607	0.000946129	0.0205179	UP	sideroflexin-like	---NA---
TRINITY_DN8451_c0_g1_i15	13.0572	2.98254	0.904967	3.29575	0.000981609	0.0210421	UP	serine/threonine-protein kinase STY8-like	AT3G58760.1
TRINITY_DN2031_c0_g1_i5	1131.49	2.95385	0.849908	3.47549	0.000509921	0.0134841	UP	photosystem I reaction center subunit XI, chloroplastic	AT4G12800.1
TRINITY_DN6273_c1_g1_i3	29.7101	2.91058	0.759095	3.83428	0.000125932	0.00498627	UP	---NA---	---NA---
TRINITY_DN5420_c0_g1_i7	11.6153	2.89697	0.828414	3.49701	0.000470506	0.0127202	UP	protein NAP1-like isoform X3	AT2G35110.1
TRINITY_DN268_c1_g3_i6	50.5716	2.89174	0.746438	3.87406	0.000107038	0.00440855	UP	protein CURVATURE THYLAKOID 1B, chloroplastic-like	AT2G46820.2
TRINITY_DN4475_c0_g2_i2	84.6677	2.89039	0.610008	4.73828	2.1554e-06	0.000235883	UP	---NA---	---NA---
TRINITY_DN8636_c0_g1_i5	19.36	2.87226	0.931101	3.08479	0.00203693	0.0344813	UP	---NA---	---NA---
TRINITY_DN22660_c0_g1_i5	17.7257	2.83279	0.900944	3.14425	0.00166513	0.0301613	UP	protein transport protein Sec24-like At3g07100	AT3G44340.2
TRINITY_DN13079_c0_g1_i2	28.203	2.83115	0.91004	3.11102	0.00186442	0.0325413	UP	cytochrome b5	AT5G53560.1
TRINITY_DN2604_c0_g2_i1	18.3987	2.80175	0.607212	4.61412	3.94756e-06	0.000382302	UP	protein CutA, chloroplastic	AT2G33740.2
TRINITY_DN11367_c0_g1_i2	17.135	2.78974	0.857027	3.25513	0.00113339	0.0231923	UP	phospholipase D delta	AT4G35790.1
TRINITY_DN3190_c0_g2_i5	8.06506	2.67937	0.907196	2.95346	0.00314234	0.0462099	UP	---NA---	---NA---
TRINITY_DN3068_c1_g5_i4	44.0249	2.6478	0.633071	4.18248	2.88353e-05	0.00172176	UP	---NA---	---NA---
TRINITY_DN22675_c1_g3_i1	5.68003	2.64024	0.82815	3.18812	0.00143201	0.0271927	UP	---NA---	---NA---
TRINITY_DN10550_c0_g1_i4	65.4659	2.55212	0.835457	3.05475	0.00225246	0.0369257	UP	expansin-like A1	AT3G45970.1
TRINITY_DN68936_c0_g1_i1	9.39458	2.53585	0.683582	3.70965	0.000207543	0.00711746	UP	---NA---	---NA---
TRINITY_DN208384_c0_g1_i1	6.3909	2.51097	0.818607	3.06737	0.00215954	0.035901	UP	---NA---	---NA---
TRINITY_DN3605_c0_g1_i3	14.81	2.47289	0.835537	2.95964	0.00307996	0.0456343	UP	branched-chain-amino-acid aminotransferase-like protein 1	AT5G27410.2
TRINITY_DN9238_c0_g1_i5	11.1351	2.46298	0.689579	3.57172	0.000354649	0.0104187	UP	fibroin heavy chain-like	---NA---
TRINITY_DN4009_c0_g1_i5	104.065	2.38604	0.692549	3.4453	0.000570427	0.0145744	UP	organic cation/carnitine transporter 7	AT3G13050.1
TRINITY_DN7277_c0_g1_i2	109.63	2.37665	0.744917	3.19048	0.00142035	0.0270477	UP	2-methyl-6-phytyl-1,4-hydroquinone methyltransferase, chloroplastic	AT3G63410.1
TRINITY_DN823_c3_g1_i3	7.33535	2.34233	0.798259	2.93429	0.00334307	0.0482257	UP	---NA---	---NA---
TRINITY_DN23270_c1_g1_i3	8.55558	2.3344	0.782678	2.98258	0.00285834	0.0434228	UP	putative ribosomal large subunit pseudouridine synthase SVR1, chloroplastic	AT2G39140.1
TRINITY_DN466_c2_g2_i1	173.356	2.31208	0.538899	4.29037	1.78373e-05	0.00120528	UP	---NA---	---NA---
TRINITY_DN22584_c0_g2_i2	13.2852	2.26403	0.668817	3.38512	0.000711472	0.0169453	UP	disease resistance protein At4g27190-like	AT1G61190.1
TRINITY_DN11980_c0_g1_i8	10.4027	2.25985	0.70932	3.18594	0.00144286	0.0273307	UP	endoribonuclease Dicer homolog 1	AT1G01040.1
TRINITY_DN27294_c0_g1_i6	10.013	2.22951	0.677959	3.28857	0.00100699	0.0213949	UP	---NA---	---NA---
TRINITY_DN7554_c0_g1_i6	17.343	2.19752	0.653917	3.36054	0.000777897	0.0179853	UP	uncharacterized protein LOC102625923 isoform X2	AT3G09250.1
TRINITY_DN2236_c0_g2_i9	294.82	2.17513	0.710935	3.05953	0.00221685	0.0365027	UP	heat shock protein 90-5, chloroplastic	AT2G04030.1
TRINITY_DN1540_c0_g1_i5	46.9449	2.1585	0.670703	3.21827	0.00128968	0.0253691	UP	cysteine-rich and transmembrane domain-containing protein A-like	---NA---
TRINITY_DN5885_c0_g1_i4	9.18498	2.07967	0.639742	3.2508	0.00115082	0.0234465	UP	ADP-ribosylation factor GTPase-activating protein AGD3-like isoform X2	AT1G60860.1
TRINITY_DN8766_c0_g1_i1	18.9987	2.07278	0.554257	3.73974	0.00018421	0.00650568	UP	---NA---	---NA---
TRINITY_DN11345_c0_g1_i1	24.2444	2.02202	0.596579	3.38935	0.000700576	0.0167553	UP	zinc finger and BTB domain-containing protein 49-like	AT3G48430.1
TRINITY_DN1537_c0_g1_i2	11.0975	2.00221	0.584606	3.42488	0.000615071	0.0153544	UP	serine/threonine-protein kinase AtPK2/AtPK19-like	AT3G08720.2
TRINITY_DN1544_c1_g1_i14	63.1441	1.99965	0.667068	2.99767	0.00272056	0.0420154	UP	---NA---	---NA---
TRINITY_DN1143_c0_g1_i6	3606.9	1.97977	0.66591	2.97303	0.00294874	0.0443405	UP	uncharacterized protein LOC110926957, partial	---NA---
TRINITY_DN150701_c0_g1_i2	12.838	1.97194	0.637569	3.0929	0.00198209	0.0339292	UP	---NA---	---NA---
TRINITY_DN2931_c0_g1_i4	13.152	1.94548	0.647177	3.0061	0.00264625	0.0412712	UP	protein disulfide-isomerase SCO2	AT3G19220.1
TRINITY_DN158155_c4_g1_i1	8.38944	1.94028	0.646799	2.99982	0.0027014	0.0418123	UP	---NA---	---NA---
TRINITY_DN12632_c0_g1_i5	56.8171	1.93938	0.589117	3.29201	0.000994726	0.0212322	UP	---NA---	---NA---
TRINITY_DN72647_c0_g3_i4	10.7991	1.9373	0.607702	3.18792	0.001433	0.0272044	UP	---NA---	---NA---
TRINITY_DN4697_c0_g1_i12	105.018	1.89747	0.563547	3.36702	0.000759862	0.0176969	UP	myosin-3-like isoform X1	AT3G19960.1
TRINITY_DN2788_c0_g1_i7	61.3483	1.8464	0.59239	3.11686	0.00182788	0.0321058	UP	---NA---	---NA---
TRINITY_DN30369_c0_g1_i4	15.3669	1.82717	0.545472	3.34969	0.000809006	0.0184468	UP	GTP-binding protein rhoA-like	AT4G35020.3
TRINITY_DN5000_c0_g1_i2	58.2698	1.78286	0.562732	3.16822	0.00153374	0.0284954	UP	nuclear pore complex protein NUP50A-like isoform X1	AT1G52380.1
TRINITY_DN9266_c0_g1_i5	10.706	1.77924	0.579699	3.06924	0.00214605	0.0357534	UP	60S ribosomal protein L27a-2-like	AT1G23290.1
TRINITY_DN5780_c0_g1_i2	14.3244	1.74266	0.515673	3.37939	0.000726479	0.0171588	UP	---NA---	---NA---
TRINITY_DN5946_c0_g1_i11	53.1051	1.73366	0.430273	4.0292	5.59664e-05	0.00275533	UP	protein NLRC3 isoform X2	AT1G10510.1
TRINITY_DN696_c0_g1_i5	20.1518	1.71218	0.458563	3.73379	0.00018862	0.00663097	UP	eukaryotic peptide chain release factor GTP-binding subunit ERF3A-like	AT1G18070.2
TRINITY_DN27825_c0_g1_i17	94.9936	1.67451	0.4499	3.72196	0.000197682	0.00686926	UP	quinone oxidoreductase PIG3-like	AT5G61510.1
TRINITY_DN3068_c1_g3_i1	98.1949	1.63358	0.550318	2.96843	0.00299328	0.0447864	UP	---NA---	---NA---
TRINITY_DN37844_c0_g1_i3	11.384	1.61711	0.543047	2.97785	0.00290278	0.0438828	UP	---NA---	---NA---
TRINITY_DN9368_c1_g2_i1	120.29	1.58053	0.4053	3.89965	9.6333e-05	0.00408178	UP	zinc finger protein CONSTANS-LIKE 16-like	AT1G25440.1
TRINITY_DN8774_c0_g2_i3	24.9863	1.57922	0.530277	2.97811	0.00290033	0.0438641	UP	---NA---	---NA---
TRINITY_DN899_c0_g1_i10	73.9793	1.57679	0.493095	3.19774	0.00138509	0.0266046	UP	---NA---	---NA---
TRINITY_DN25233_c0_g1_i1	12.7314	1.57458	0.530478	2.96822	0.00299528	0.0448069	UP	---NA---	---NA---
TRINITY_DN4042_c1_g1_i2	27.2429	1.55569	0.50738	3.06613	0.00216847	0.0359786	UP	ubiquitin recognition factor in ER-associated degradation protein 1-like isoform X3	AT4G38930.1
TRINITY_DN7163_c0_g1_i10	86.3399	1.52947	0.495199	3.08859	0.00201111	0.0342428	UP	protein indeterminate-domain 2-like	AT5G66730.1
TRINITY_DN34673_c0_g3_i2	17.6729	1.51687	0.469324	3.23204	0.0012291	0.0245221	UP	probable D-2-hydroxyglutarate dehydrogenase, mitochondrial	AT4G36400.2
TRINITY_DN1782_c0_g1_i10	81.0366	1.49898	0.475078	3.15523	0.00160371	0.0293801	UP	ribosome biogenesis protein BMS1 homolog	AT1G06720.1
TRINITY_DN8013_c0_g1_i15	97.6823	1.4761	0.414685	3.55956	0.000371474	0.0107664	UP	methylcrotonoyl-CoA carboxylase beta chain, mitochondrial-like isoform X1	AT4G34030.1
TRINITY_DN7308_c0_g2_i7	53.2259	1.44174	0.331818	4.34497	1.39298e-05	0.00100009	UP	SNF1 kinase homolog 11	AT3G29160.3
TRINITY_DN2099_c0_g1_i1	28.7363	1.4401	0.446091	3.22827	0.00124541	0.0247184	UP	---NA---	---NA---
TRINITY_DN17432_c0_g1_i7	67.9301	1.4244	0.436331	3.26449	0.00109663	0.0226758	UP	CTP synthase-like	AT1G30820.1
TRINITY_DN6928_c0_g1_i6	59.4429	1.41301	0.458737	3.08021	0.00206852	0.0348409	UP	NADH dehydrogenase [ubiquinone] iron-sulfur protein 1, mitochondrial-like	AT5G37510.2
TRINITY_DN21601_c1_g1_i1	16.6553	1.40217	0.476565	2.94225	0.00325834	0.0473836	UP	---NA---	---NA---
TRINITY_DN13076_c0_g1_i8	25.08	1.36579	0.407157	3.35445	0.000795232	0.0182505	UP	---NA---	---NA---
TRINITY_DN3373_c0_g1_i10	43.9499	1.34634	0.407281	3.30569	0.00094744	0.0205272	UP	geranylgeranyl transferase type-2 subunit alpha 1	AT4G24490.2
TRINITY_DN4158_c0_g1_i8	40.7017	1.33583	0.395402	3.37841	0.00072906	0.0172068	UP	calcium-dependent protein kinase 20-like isoform X2	AT2G38910.1
TRINITY_DN9492_c0_g2_i1	38.4944	1.31348	0.403524	3.25504	0.00113377	0.0231928	UP	---NA---	---NA---
TRINITY_DN88802_c0_g1_i14	26.146	1.29644	0.438163	2.9588	0.00308839	0.0457064	UP	---NA---	---NA---
TRINITY_DN2910_c0_g5_i1	29.1428	1.28966	0.423936	3.04212	0.00234917	0.0380174	UP	secretory carrier-associated membrane protein 1-like isoform X2	AT1G61250.1
TRINITY_DN11120_c0_g1_i3	40.0966	1.27315	0.426856	2.98262	0.00285795	0.0434228	UP	---NA---	---NA---
TRINITY_DN23369_c0_g1_i13	36.4717	1.27244	0.389976	3.26286	0.00110296	0.0227566	UP	---NA---	---NA---
TRINITY_DN18608_c0_g1_i5	69.5708	1.25014	0.357712	3.49482	0.000474378	0.0127833	UP	CSC1-like protein At4g02900	AT3G21620.1
TRINITY_DN4403_c3_g1_i1	30.539	1.15984	0.3934	2.94824	0.00319591	0.0467738	UP	---NA---	---NA---
TRINITY_DN15451_c0_g1_i6	39.6059	1.13626	0.355841	3.19316	0.00140724	0.0268886	UP	COBW domain-containing protein 1	AT1G26520.1
TRINITY_DN19104_c0_g1_i4	47.2225	1.08175	0.339982	3.18179	0.00146369	0.0275943	UP	cysteine--tRNA ligase, cytoplasmic	AT3G56300.1
TRINITY_DN26116_c0_g1_i19	37.2625	1.0551	0.34836	3.02877	0.00245556	0.0391653	UP	---NA---	---NA---
TRINITY_DN20894_c1_g1_i4	174.145	1.04866	0.34161	3.06975	0.00214241	0.0357218	UP	ubiquitin carboxyl-terminal hydrolase 9-like	AT4G10590.1
TRINITY_DN4684_c0_g2_i11	45.8987	1.02188	0.326035	3.13427	0.0017228	0.0308458	UP	delta(3,5)-Delta(2,4)-dienoyl-CoA isomerase, peroxisomal	AT5G43280.1
TRINITY_DN5090_c0_g1_i14	83.5339	-1.0065	0.301188	-3.34177	0.000832468	0.0187969	DOWN	fanconi-associated nuclease 1 homolog isoform X1	AT1G48360.2
TRINITY_DN268_c0_g1_i4	1017.14	-1.01975	0.304299	-3.35114	0.000804803	0.0183786	DOWN	inositol transporter 1 isoform X2	AT2G43330.1
TRINITY_DN5031_c0_g1_i4	67.5453	-1.03263	0.287908	-3.58668	0.000334911	0.0100115	DOWN	BTB/POZ domain-containing protein SR1IP1	AT5G67385.1
TRINITY_DN3604_c0_g1_i6	183.06	-1.04025	0.321333	-3.2373	0.00120669	0.0242493	DOWN	vacuolar protein-sorting-associated protein 11 homolog	AT2G05170.1
TRINITY_DN5586_c0_g2_i1	368.134	-1.04384	0.356432	-2.92857	0.00340524	0.0488664	DOWN	uncharacterized protein LOC112201537	AT5G22210.2
TRINITY_DN2717_c0_g1_i1	82.834	-1.06429	0.3101	-3.4321	0.000598923	0.015063	DOWN	nuclear pore complex protein NUP160 isoform X1	AT1G33410.2
TRINITY_DN2347_c0_g2_i1	124.342	-1.06725	0.32992	-3.23488	0.00121695	0.0243691	DOWN	AP-5 complex subunit mu	AT2G20790.2
TRINITY_DN5401_c0_g2_i4	130.51	-1.07716	0.363359	-2.96447	0.00303207	0.045166	DOWN	transducin beta-like protein 3 isoform X1	AT5G16750.1
TRINITY_DN2837_c0_g1_i9	408.772	-1.07723	0.367279	-2.933	0.00335705	0.0483713	DOWN	protein S-acyltransferase 10 isoform X1	AT3G51390.1
TRINITY_DN1884_c0_g1_i4	215.775	-1.07899	0.254086	-4.24655	2.17092e-05	0.00139843	DOWN	protease Do-like 8, chloroplastic	AT5G39830.1
TRINITY_DN5173_c0_g1_i8	66.354	-1.08027	0.369653	-2.92239	0.00347355	0.0495294	DOWN	putative tRNA (cytidine(32)/guanosine(34)-2'-O)-methyltransferase	AT5G01230.1
TRINITY_DN28197_c0_g1_i1	780.949	-1.09287	0.307866	-3.54984	0.000385466	0.0110351	DOWN	UDP-glycosyltransferase 73C6-like	AT2G36800.1
TRINITY_DN48412_c0_g1_i2	59.6533	-1.09357	0.369789	-2.95727	0.00310377	0.0458358	DOWN	uncharacterized protein LOC18046496 isoform X3	AT3G59430.2
TRINITY_DN788_c0_g1_i16	60.3185	-1.09665	0.346908	-3.16123	0.00157107	0.0289555	DOWN	calcium-dependent protein kinase 3-like	AT4G23650.1
TRINITY_DN11267_c0_g1_i4	120.479	-1.09994	0.324605	-3.38856	0.000702602	0.0167924	DOWN	SKP1-like protein 1B	AT5G42190.1
TRINITY_DN2641_c0_g1_i15	71.0564	-1.10031	0.366709	-3.00051	0.00269529	0.0417687	DOWN	uncharacterized protein LOC110751262 isoform X2	AT5G20220.2
TRINITY_DN3128_c0_g1_i13	583.687	-1.11605	0.335378	-3.32774	0.000875537	0.0194433	DOWN	uncharacterized protein LOC102614279	AT4G25170.1
TRINITY_DN4824_c0_g1_i3	176.339	-1.1177	0.315357	-3.54423	0.000393765	0.011216	DOWN	uncharacterized protein LOC102609018 isoform X1	AT5G06440.3
TRINITY_DN1246_c0_g1_i5	82.604	-1.12396	0.347321	-3.23607	0.00121186	0.0243119	DOWN	7-hydroxymethyl chlorophyll a reductase, chloroplastic	AT1G04620.1
TRINITY_DN5266_c0_g2_i15	690.406	-1.125	0.303875	-3.70219	0.000213746	0.00727901	DOWN	starch synthase 1, chloroplastic/amyloplastic	AT5G24300.2
TRINITY_DN638_c0_g1_i18	174.771	-1.12958	0.319547	-3.53495	0.000407849	0.011499	DOWN	39S ribosomal protein L22, mitochondrial-like	AT4G28360.1
TRINITY_DN3690_c0_g2_i1	67.4845	-1.13304	0.346676	-3.2683	0.00108194	0.0224904	DOWN	protease Do-like 2, chloroplastic isoform X1	AT2G47940.2
TRINITY_DN692_c0_g1_i6	544.396	-1.1398	0.337682	-3.37538	0.00073715	0.017331	DOWN	protein BPS1, chloroplastic	AT2G46080.1
TRINITY_DN27761_c2_g1_i3	694.399	-1.1399	0.384813	-2.96221	0.00305437	0.0453788	DOWN	uncharacterized protein LOC110417782	AT5G47060.1
TRINITY_DN7074_c0_g1_i8	73.5835	-1.14088	0.348604	-3.27272	0.00106519	0.0222338	DOWN	uncharacterized protein LOC18053120 isoform X2	AT1G15060.1
TRINITY_DN2523_c0_g2_i1	247.476	-1.14095	0.280738	-4.06413	4.82124e-05	0.00248555	DOWN	protein phosphatase 2C 77-like isoform X1	AT1G72770.3
TRINITY_DN4634_c0_g1_i4	513.464	-1.14455	0.384743	-2.97485	0.00293132	0.0441613	DOWN	E3 ubiquitin-protein ligase UPL4	AT5G02880.1
TRINITY_DN1200_c0_g1_i4	154.096	-1.14571	0.347779	-3.29437	0.000986441	0.0211137	DOWN	FBD-associated F-box protein At2g26860 isoform X1	AT5G22730.1
TRINITY_DN28524_c0_g1_i1	101.521	-1.14836	0.392111	-2.92865	0.00340433	0.0488632	DOWN	pentatricopeptide repeat-containing protein At1g79080, chloroplastic	AT1G79080.1
TRINITY_DN51025_c0_g1_i19	65.7626	-1.14845	0.357242	-3.21476	0.00130552	0.0255633	DOWN	zinc finger BED domain-containing protein RICESLEEPER 1-like	AT3G42170.1
TRINITY_DN6556_c0_g1_i7	144.611	-1.15091	0.361265	-3.18577	0.0014437	0.0273413	DOWN	transcription and mRNA export factor SUS1-like	AT3G27100.1
TRINITY_DN8_c0_g1_i4	256.491	-1.16143	0.370118	-3.13801	0.001701	0.0306266	DOWN	O-fucosyltransferase 31 isoform X3	AT4G24530.1
TRINITY_DN3076_c0_g1_i2	423.454	-1.16488	0.364304	-3.19756	0.00138598	0.0266118	DOWN	uncharacterized protein LOC102618481 isoform X1	AT4G01650.1
TRINITY_DN2859_c0_g2_i5	696.071	-1.1661	0.353704	-3.29682	0.000977856	0.0209807	DOWN	transcription termination factor MTERF4, chloroplastic	AT4G02990.1
TRINITY_DN7208_c0_g1_i3	140.571	-1.16873	0.366518	-3.18873	0.00142897	0.0271606	DOWN	LYR motif-containing protein 4	AT5G61220.1
TRINITY_DN4334_c0_g1_i2	46.3916	-1.1709	0.32304	-3.62463	0.000289374	0.00904816	DOWN	aromatic aminotransferase ISS1	AT1G80360.1
TRINITY_DN6135_c0_g1_i10	167.423	-1.17259	0.391322	-2.99648	0.00273116	0.0421258	DOWN	protein SRG1-like	AT1G17020.1
TRINITY_DN4531_c0_g1_i5	163.031	-1.17338	0.358872	-3.26963	0.00107689	0.0224151	DOWN	PREDICTED: uncharacterized protein LOC18607691	AT4G38980.1
TRINITY_DN2967_c0_g1_i2	241.884	-1.17516	0.391814	-2.99928	0.00270622	0.0418647	DOWN	uncharacterized protein LOC102625872	AT2G44065.2
TRINITY_DN173_c0_g2_i4	434.344	-1.17549	0.354196	-3.31875	0.000904213	0.0198515	DOWN	stress enhanced protein 1, chloroplastic	AT4G34190.1
TRINITY_DN5764_c1_g1_i8	74.3601	-1.18121	0.304128	-3.88392	0.000102785	0.00427826	DOWN	molybdenum cofactor sulfurase isoform X3	AT1G16540.1
TRINITY_DN320_c1_g1_i4	72.3154	-1.18281	0.392899	-3.01046	0.0026085	0.0408582	DOWN	peptidyl-prolyl cis-trans isomerase CYP37, chloroplastic	AT3G15520.1
TRINITY_DN4971_c0_g1_i6	209.112	-1.18345	0.327483	-3.61378	0.000301768	0.00932026	DOWN	UDP-sugar pyrophosphorylase	AT5G52560.1
TRINITY_DN110_c0_g3_i1	338.316	-1.18462	0.306817	-3.861	0.000112926	0.00459351	DOWN	3-ketoacyl-CoA thiolase 2, peroxisomal	AT2G33150.1
TRINITY_DN321_c1_g1_i1	209.317	-1.18488	0.338352	-3.50191	0.000461942	0.0125559	DOWN	uncharacterized protein LOC102625405	AT5G13950.2
TRINITY_DN5396_c0_g1_i5	68.9939	-1.18734	0.37268	-3.18594	0.00144287	0.0273307	DOWN	uncharacterized protein LOC18042499 isoform X2	AT4G07990.2
TRINITY_DN403114_c0_g1_i1	63.3744	-1.18841	0.401096	-2.96292	0.00304739	0.0453226	DOWN	---NA---	---NA---
TRINITY_DN15253_c0_g1_i1	116.084	-1.19205	0.394846	-3.01902	0.00253595	0.0400099	DOWN	elongator complex protein 3	AT5G50320.1
TRINITY_DN9804_c0_g2_i2	231.026	-1.19848	0.390421	-3.06972	0.00214263	0.0357218	DOWN	GDSL esterase/lipase CPRD49-like isoform X1	AT3G11210.1
TRINITY_DN3023_c0_g3_i1	440.186	-1.21348	0.406224	-2.98722	0.00281526	0.0429965	DOWN	cytochrome P450 89A2-like	AT1G64940.1
TRINITY_DN891_c3_g1_i1	348.954	-1.21567	0.324178	-3.75	0.000176838	0.00632848	DOWN	WD repeat-containing protein 48	AT3G05090.2
TRINITY_DN5199_c3_g1_i1	96.3251	-1.21572	0.380093	-3.19848	0.00138153	0.0265697	DOWN	protein rough sheath 2 homolog	AT2G37630.1
TRINITY_DN12606_c0_g1_i1	397.145	-1.21607	0.416179	-2.922	0.00347793	0.0495775	DOWN	uncharacterized protein LOC18034376	AT3G45050.3
TRINITY_DN7459_c0_g1_i5	54.701	-1.21971	0.387087	-3.15099	0.00162719	0.0296718	DOWN	probable membrane-associated 30 kDa protein, chloroplastic	AT1G65260.1
TRINITY_DN24127_c0_g2_i6	33.4674	-1.22044	0.415329	-2.93849	0.00329819	0.0477714	DOWN	vesicle-associated membrane protein 714	AT5G22360.1
TRINITY_DN3704_c4_g1_i5	67.3735	-1.22045	0.412704	-2.9572	0.00310442	0.0458358	DOWN	myb-binding protein 1A	AT5G64420.1
TRINITY_DN514_c1_g1_i2	15834.3	-1.22092	0.380679	-3.20721	0.00134031	0.0260247	DOWN	---NA---	---NA---
TRINITY_DN427_c0_g1_i9	642.649	-1.22211	0.332265	-3.67812	0.000234955	0.00779111	DOWN	two-component response regulator-like APRR1	AT5G61380.1
TRINITY_DN12014_c0_g1_i1	164.238	-1.22472	0.379005	-3.23142	0.00123178	0.0245615	DOWN	uncharacterized protein LOC105634992	AT3G01360.2
TRINITY_DN2192_c0_g1_i5	186.78	-1.22496	0.389587	-3.14426	0.00166507	0.0301613	DOWN	magnesium transporter MRS2-5	AT2G03620.2
TRINITY_DN13180_c0_g1_i1	246.879	-1.23213	0.415469	-2.96564	0.00302058	0.0450498	DOWN	exocyst complex component SEC10b	AT5G12370.2
TRINITY_DN3219_c1_g1_i4	416.77	-1.23629	0.403913	-3.06077	0.00220769	0.03639	DOWN	uncharacterized protein LOC18031660 isoform X2	AT1G04530.1
TRINITY_DN2385_c0_g1_i1	77.5177	-1.23669	0.399531	-3.09535	0.00196579	0.0337811	DOWN	FCS-like zinc-finger domain-containing protein	AT2G44670.1
TRINITY_DN31206_c0_g1_i13	59.7634	-1.23887	0.40511	-3.05811	0.00222737	0.0366206	DOWN	DCN1-like protein 4	AT1G15860.2
TRINITY_DN3343_c0_g1_i1	252.753	-1.23904	0.404024	-3.06675	0.00216397	0.0359459	DOWN	guanylate-binding protein 1	AT5G46070.1
TRINITY_DN6601_c0_g2_i5	151.959	-1.24031	0.418345	-2.96481	0.00302869	0.0451324	DOWN	proteasome subunit alpha type-4	AT3G22110.1
TRINITY_DN5691_c0_g1_i4	279.561	-1.24311	0.399103	-3.11476	0.00184092	0.0322786	DOWN	auxin-responsive protein IAA27-like	AT4G29080.1
TRINITY_DN4957_c0_g1_i1	290.426	-1.24493	0.414703	-3.00199	0.00268225	0.0416685	DOWN	eukaryotic translation initiation factor 3 subunit C	AT3G56150.2
TRINITY_DN7923_c0_g1_i6	94.2529	-1.24555	0.425999	-2.92383	0.0034575	0.0494007	DOWN	uncharacterized protein LOC102614270 isoform X1	AT3G02220.1
TRINITY_DN37767_c0_g5_i2	23.1488	-1.24571	0.42123	-2.95731	0.00310331	0.0458358	DOWN	protein transport protein SFT2-like	AT4G26550.1
TRINITY_DN7_c0_g1_i3	32.0271	-1.25074	0.388491	-3.21947	0.00128427	0.0253004	DOWN	peptidyl-prolyl cis-trans isomerase FKBP12	AT5G64350.1
TRINITY_DN2523_c0_g1_i8	566.557	-1.25128	0.400394	-3.12513	0.00177726	0.03153	DOWN	probable protein phosphatase 2C 53	AT1G72770.3
TRINITY_DN1254_c0_g1_i9	499.682	-1.25187	0.41854	-2.99104	0.00278033	0.0426471	DOWN	protein TIC 100	AT5G22640.1
TRINITY_DN4716_c0_g1_i2	171.307	-1.25223	0.4022	-3.11345	0.00184911	0.0323799	DOWN	scarecrow-like protein 1	AT1G21450.1
TRINITY_DN2996_c0_g2_i3	150.46	-1.25489	0.387001	-3.2426	0.00118444	0.0239589	DOWN	la-related protein 1C-like	AT4G35890.1
TRINITY_DN3609_c3_g1_i5	749.089	-1.25552	0.414854	-3.0264	0.00247481	0.0393925	DOWN	desmethylxanthohumol 6'-O-methyltransferase	AT4G35160.1
TRINITY_DN4297_c1_g2_i2	341.151	-1.25608	0.371937	-3.37713	0.000732467	0.0172663	DOWN	E3 ubiquitin ligase PQT3-like isoform X2	AT5G47430.1
TRINITY_DN514_c1_g1_i1	150.486	-1.25613	0.394244	-3.18617	0.00144172	0.0273243	DOWN	---NA---	---NA---
TRINITY_DN9657_c1_g1_i3	265.763	-1.25701	0.417172	-3.01318	0.00258527	0.0405707	DOWN	uncharacterized protein LOC18047138	AT1G17160.1
TRINITY_DN5886_c0_g2_i16	569.466	-1.25842	0.364506	-3.45239	0.000555647	0.0143002	DOWN	glycine dehydrogenase (decarboxylating), mitochondrial	AT4G33010.2
TRINITY_DN1042_c0_g1_i6	119.968	-1.25899	0.281081	-4.47912	7.49526e-06	0.000630449	DOWN	thioredoxin-like 3-1, chloroplastic	AT5G06690.1
TRINITY_DN3000_c1_g1_i16	195.683	-1.25938	0.368813	-3.4147	0.000638531	0.0157263	DOWN	AP-4 complex subunit epsilon	AT1G31730.1
TRINITY_DN25450_c0_g1_i2	151.408	-1.26024	0.404232	-3.11762	0.00182318	0.032063	DOWN	transcription factor UNE12	AT4G02590.2
TRINITY_DN2722_c0_g1_i4	113.212	-1.26073	0.388878	-3.24198	0.00118704	0.023978	DOWN	aldose 1-epimerase	AT3G17940.1
TRINITY_DN3082_c0_g1_i3	667.55	-1.26195	0.336128	-3.75439	0.000173763	0.00625326	DOWN	protein ILITYHIA	AT1G64790.1
TRINITY_DN11894_c0_g1_i3	287.336	-1.26197	0.428163	-2.94742	0.00320443	0.0468664	DOWN	E3 ubiquitin-protein ligase MARCH7 isoform X2	AT3G06330.1
TRINITY_DN4138_c0_g1_i6	107.651	-1.26357	0.431921	-2.92546	0.00343952	0.0492184	DOWN	uncharacterized protein At3g49055	AT3G49055.1
TRINITY_DN2362_c0_g1_i11	75.2641	-1.26512	0.380142	-3.32803	0.000874613	0.019432	DOWN	phenylalanine--tRNA ligase beta subunit, cytoplasmic	AT1G72550.1
TRINITY_DN4297_c2_g1_i23	336.284	-1.27042	0.355152	-3.57713	0.000347393	0.0102588	DOWN	serine/threonine-protein phosphatase 4 regulatory subunit 3 isoform X1	AT3G06670.1
TRINITY_DN3757_c0_g1_i7	286.578	-1.2707	0.411038	-3.09145	0.00199181	0.0340338	DOWN	histone-lysine N-methyltransferase, H3 lysine-9 specific SUVH6-like isoform X1	AT2G22740.1
TRINITY_DN4021_c1_g1_i2	126.09	-1.27148	0.377372	-3.3693	0.000753582	0.0176032	DOWN	F-box/LRR-repeat protein At3g48880-like	AT3G48880.2
TRINITY_DN14991_c1_g1_i3	158.653	-1.27174	0.406333	-3.12979	0.00174934	0.0311846	DOWN	uncharacterized protein LOC110649078 isoform X1	AT5G04460.3
TRINITY_DN444_c1_g1_i2	335.037	-1.27227	0.421845	-3.01595	0.00256174	0.0402998	DOWN	ETO1-like protein 1	AT4G02680.1
TRINITY_DN3141_c1_g1_i4	663.91	-1.27322	0.327776	-3.88444	0.000102568	0.00427172	DOWN	uncharacterized WD repeat-containing protein C2A9.03	AT3G13340.2
TRINITY_DN6357_c0_g1_i3	310.192	-1.27401	0.342462	-3.72015	0.000199104	0.00691187	DOWN	uncharacterized protein LOC8268829 isoform X1	AT3G15110.1
TRINITY_DN195773_c0_g4_i1	935.363	-1.27569	0.40899	-3.11912	0.00181391	0.0319576	DOWN	peptidyl-prolyl cis-trans isomerase FKBP15-1	AT3G25220.1
TRINITY_DN23815_c0_g1_i2	106.792	-1.27626	0.403553	-3.16256	0.00156388	0.0288861	DOWN	uncharacterized protein LOC18044140	AT5G51960.1
TRINITY_DN20120_c2_g1_i1	96.9469	-1.27805	0.386966	-3.30274	0.00095746	0.020673	DOWN	B3 domain-containing transcription factor VRN1-like	AT3G18990.1
TRINITY_DN21945_c0_g1_i1	109.497	-1.28564	0.421626	-3.04925	0.00229413	0.0373877	DOWN	uncharacterized protein At1g01500	AT1G19400.2
TRINITY_DN424_c0_g1_i6	125.641	-1.28606	0.431259	-2.98211	0.00286271	0.0434675	DOWN	chloroplast envelope quinone oxidoreductase homolog	AT4G13010.1
TRINITY_DN2996_c0_g2_i4	127.697	-1.28657	0.4211	-3.05525	0.00224871	0.036877	DOWN	la-related protein 1C-like	AT4G35890.1
TRINITY_DN405_c2_g1_i1	36.7469	-1.28768	0.399075	-3.22665	0.00125246	0.024827	DOWN	protein PLASTID TRANSCRIPTIONALLY ACTIVE 10 isoform X2	AT3G48500.1
TRINITY_DN10723_c0_g1_i11	72.9479	-1.28801	0.347976	-3.70142	0.000214398	0.00729447	DOWN	probable acyl-[acyl-carrier-protein]--UDP-N-acetylglucosamine O-acyltransferase, mitochondrial	AT4G29540.2
TRINITY_DN1043_c0_g2_i1	487.478	-1.28804	0.430204	-2.99401	0.00275334	0.0423849	DOWN	probable LRR receptor-like serine/threonine-protein kinase At1g06840	AT1G06840.1
TRINITY_DN2084_c1_g1_i5	402.009	-1.29079	0.410471	-3.14466	0.00166281	0.0301425	DOWN	SEC1 family transport protein SLY1	AT2G17980.1
TRINITY_DN11267_c0_g3_i1	47.4063	-1.29092	0.388938	-3.31908	0.000903132	0.0198442	DOWN	---NA---	---NA---
TRINITY_DN1831_c1_g1_i3	197.393	-1.29142	0.333128	-3.87664	0.000105909	0.00436967	DOWN	uncharacterized protein LOC18053248 isoform X1	AT1G29820.2
TRINITY_DN372_c0_g2_i6	314.794	-1.29157	0.38026	-3.39655	0.000682404	0.0164627	DOWN	ras-related protein RHN1 isoform X2	AT5G45130.1
TRINITY_DN1887_c0_g2_i4	1076.12	-1.29301	0.324435	-3.98543	6.73568e-05	0.00313801	DOWN	CTL-like protein DDB_G0288717	AT4G38640.1
TRINITY_DN4020_c2_g1_i2	171.618	-1.29351	0.405776	-3.18774	0.00143388	0.0272091	DOWN	pyruvate kinase, cytosolic isozyme	AT5G56350.1
TRINITY_DN10638_c0_g1_i14	22.9558	-1.29552	0.441702	-2.93303	0.00335677	0.0483713	DOWN	lipid droplet-associated hydrolase isoform X2	AT3G11620.1
TRINITY_DN2393_c0_g1_i4	216.334	-1.2959	0.313119	-4.1387	3.49281e-05	0.00198042	DOWN	PREDICTED: uncharacterized protein LOC18607963	AT4G34090.2
TRINITY_DN33217_c0_g2_i1	103.528	-1.29625	0.38611	-3.35721	0.000787341	0.0181312	DOWN	peptidyl-prolyl cis-trans isomerase PASTICCINO1	AT3G54010.1
TRINITY_DN2656_c1_g1_i1	173.593	-1.29634	0.430204	-3.01331	0.00258418	0.0405581	DOWN	transcription factor bHLH13	AT1G01260.3
TRINITY_DN16954_c0_g1_i7	22.8236	-1.29996	0.43931	-2.95909	0.00308553	0.0456785	DOWN	uncharacterized protein LOC102623109 isoform X1	AT5G52070.1
TRINITY_DN518_c2_g1_i1	73.4439	-1.30057	0.434139	-2.99575	0.00273767	0.0421897	DOWN	protein TWIN LOV 1 isoform X3	ATCG00540.1
TRINITY_DN2207_c0_g2_i7	180.484	-1.30277	0.435242	-2.9932	0.00276069	0.0424334	DOWN	protein S-acyltransferase 24	AT5G20350.1
TRINITY_DN746_c0_g1_i2	182.675	-1.30319	0.393465	-3.31207	0.000926073	0.0202101	DOWN	pentatricopeptide repeat-containing protein At4g39620, chloroplastic	AT4G39620.2
TRINITY_DN12667_c0_g3_i3	891.956	-1.30357	0.398131	-3.27423	0.0010595	0.0221575	DOWN	probable UDP-N-acetylglucosamine--peptide N-acetylglucosaminyltransferase SEC	AT3G04240.1
TRINITY_DN5686_c0_g1_i1	68.6227	-1.30461	0.410225	-3.18022	0.00147162	0.0277067	DOWN	protein IQ-DOMAIN 32	AT1G19870.1
TRINITY_DN5728_c0_g1_i8	156.411	-1.30801	0.444568	-2.9422	0.00325893	0.0473836	DOWN	ubiquitin carboxyl-terminal hydrolase 2 isoform X1	AT1G04860.1
TRINITY_DN2348_c0_g1_i14	202.582	-1.30816	0.444483	-2.94312	0.00324928	0.0473247	DOWN	uncharacterized protein LOC18048399 isoform X1	AT4G26190.1
TRINITY_DN7379_c2_g1_i1	131.605	-1.30844	0.423863	-3.08694	0.00202229	0.0343407	DOWN	transportin MOS14 isoform X2	AT5G62600.1
TRINITY_DN18458_c0_g1_i10	129.742	-1.30851	0.374368	-3.49524	0.000473631	0.0127681	DOWN	phospholipid-transporting ATPase 2 isoform X1	AT5G44240.2
TRINITY_DN1707_c1_g2_i3	537.755	-1.31107	0.391647	-3.34758	0.000815215	0.0185078	DOWN	photosystem II 10 kDa polypeptide, chloroplastic	AT1G79040.1
TRINITY_DN9251_c0_g1_i1	291.34	-1.31165	0.440779	-2.97577	0.00292256	0.0440781	DOWN	calcineurin subunit B	AT3G18430.2
TRINITY_DN9035_c2_g1_i3	407.257	-1.31246	0.401806	-3.26639	0.00108927	0.0225919	DOWN	uncharacterized protein LOC102626507	AT2G37570.1
TRINITY_DN15750_c5_g1_i2	46.2571	-1.31507	0.428928	-3.06595	0.0021698	0.0359964	DOWN	---NA---	---NA---
TRINITY_DN6264_c0_g1_i4	421.527	-1.31522	0.382398	-3.4394	0.000583003	0.0148114	DOWN	prostaglandin reductase-3 isoform X1	AT1G49670.1
TRINITY_DN20043_c0_g1_i2	28.0097	-1.31608	0.449897	-2.92529	0.00344135	0.0492347	DOWN	---NA---	AT3G59760.2
TRINITY_DN14987_c0_g1_i1	153.253	-1.31622	0.400731	-3.28454	0.00102148	0.0216279	DOWN	peroxiredoxin-2F, mitochondrial	AT3G06050.1
TRINITY_DN2185_c0_g4_i1	260.842	-1.31671	0.412942	-3.1886	0.00142965	0.0271663	DOWN	mediator of RNA polymerase II transcription subunit 11	AT3G01435.1
TRINITY_DN41243_c0_g1_i1	79.8084	-1.31752	0.397231	-3.31675	0.000910703	0.0199733	DOWN	pentatricopeptide repeat-containing protein At5g55840 isoform X1	AT5G55840.1
TRINITY_DN11530_c0_g1_i2	198.035	-1.31812	0.439233	-3.00096	0.00269133	0.0417302	DOWN	pre-mRNA-splicing factor CWC22 homolog	AT1G80930.1
TRINITY_DN876_c0_g1_i4	175.928	-1.31988	0.445333	-2.96381	0.00303859	0.0452393	DOWN	DNA-binding protein S1FA	AT2G37120.1
TRINITY_DN8486_c0_g1_i4	506.78	-1.31994	0.372503	-3.54343	0.000394957	0.0112363	DOWN	callose synthase 10 isoform X1	AT2G36850.1
TRINITY_DN4603_c3_g3_i2	217.07	-1.31999	0.348741	-3.78503	0.00015369	0.00575041	DOWN	splicing regulatory glutamine/lysine-rich protein 1	AT5G43490.1
TRINITY_DN5448_c4_g1_i3	483.866	-1.32002	0.437289	-3.01864	0.00253911	0.0400508	DOWN	auxin response factor 6 isoform X1	AT1G30330.1
TRINITY_DN3492_c1_g1_i6	400.395	-1.32012	0.358771	-3.67956	0.000233639	0.00775836	DOWN	calmodulin-binding transcription activator 5	AT4G16150.1
TRINITY_DN630_c4_g1_i1	180.459	-1.32013	0.441137	-2.99257	0.00276636	0.042511	DOWN	casein kinase 1-like protein HD16	AT2G25760.1
TRINITY_DN2440_c0_g2_i1	297.377	-1.32104	0.36772	-3.59251	0.000327512	0.00986121	DOWN	copia protein	AT4G23160.1
TRINITY_DN2674_c0_g2_i1	43.9797	-1.32245	0.40683	-3.25061	0.00115157	0.023455	DOWN	---NA---	---NA---
TRINITY_DN7083_c1_g1_i12	220.318	-1.32361	0.410734	-3.22255	0.00127057	0.0250898	DOWN	calmodulin-binding transcription activator 3-like isoform X1	AT2G22300.2
TRINITY_DN5639_c2_g1_i4	236.569	-1.32398	0.428322	-3.09109	0.00199421	0.0340625	DOWN	transcription factor GTE10	AT5G63320.1
TRINITY_DN898_c0_g1_i4	299.383	-1.32446	0.407882	-3.24718	0.00116555	0.0236613	DOWN	sm-like protein LSM1B	AT3G14080.2
TRINITY_DN709_c1_g5_i2	65.0245	-1.32469	0.430068	-3.08018	0.00206876	0.0348409	DOWN	mediator of RNA polymerase II transcription subunit 16 isoform X1	AT4G04920.1
TRINITY_DN342_c0_g2_i1	105.268	-1.3248	0.431143	-3.07277	0.00212081	0.0354499	DOWN	5'-nucleotidase SurE	AT4G14930.1
TRINITY_DN5124_c0_g1_i11	105.333	-1.32485	0.451744	-2.93274	0.00335985	0.0483869	DOWN	uncharacterized protein LOC112017487	AT1G04140.2
TRINITY_DN3701_c0_g1_i7	738.721	-1.32491	0.349018	-3.7961	0.000146992	0.00554825	DOWN	zeaxanthin epoxidase, chloroplastic	AT5G67030.1
TRINITY_DN9059_c1_g1_i3	90.9741	-1.32579	0.3827	-3.46429	0.000531624	0.0138924	DOWN	uncharacterized protein LOC102612949 isoform X1	AT4G11160.1
TRINITY_DN14707_c0_g3_i1	59.6679	-1.32772	0.411555	-3.22611	0.00125487	0.0248551	DOWN	E3 ubiquitin ligase BIG BROTHER-like	AT3G63530.2
TRINITY_DN3874_c0_g1_i3	116.24	-1.32804	0.434344	-3.05759	0.00223128	0.0366678	DOWN	protein argonaute 10	AT5G43810.2
TRINITY_DN221_c1_g1_i1	168.682	-1.32928	0.409419	-3.24675	0.00116731	0.0236845	DOWN	selenoprotein K	AT4G08230.1
TRINITY_DN30_c0_g3_i1	106.881	-1.33006	0.398229	-3.33993	0.000837995	0.0188795	DOWN	isocitrate dehydrogenase [NAD] regulatory subunit 1, mitochondrial isoform X1	AT4G35260.1
TRINITY_DN17973_c0_g1_i6	93.647	-1.33058	0.386003	-3.44708	0.000566682	0.0145155	DOWN	DNA mismatch repair protein PMS1 isoform X1	AT4G02460.1
TRINITY_DN864_c0_g3_i12	264.231	-1.33099	0.371399	-3.58373	0.000338726	0.010085	DOWN	serine/arginine-rich splicing factor SR30 isoform X1	AT1G09140.1
TRINITY_DN10920_c0_g1_i12	234.052	-1.33155	0.440488	-3.02291	0.00250361	0.03965	DOWN	mediator of RNA polymerase II transcription subunit 13	AT1G55325.2
TRINITY_DN1761_c1_g2_i1	43.7618	-1.33309	0.426549	-3.12531	0.0017762	0.0315192	DOWN	---NA---	---NA---
TRINITY_DN14812_c0_g1_i8	430.592	-1.33315	0.435168	-3.06353	0.00218743	0.03617	DOWN	uncharacterized protein LOC18031768 isoform X2	AT4G25290.1
TRINITY_DN4449_c0_g1_i7	87.6264	-1.33346	0.432808	-3.08094	0.00206346	0.0347831	DOWN	uncharacterized protein LOC18048871 isoform X2	AT5G16810.1
TRINITY_DN2573_c0_g1_i3	126.677	-1.3339	0.389759	-3.42238	0.000620752	0.0154553	DOWN	cellulose synthase-like protein E1 isoform X1	AT1G55850.1
TRINITY_DN38264_c0_g1_i1	113.64	-1.33553	0.398397	-3.35225	0.000801565	0.0183432	DOWN	uncharacterized protein LOC102630892 isoform X2	AT3G49800.1
TRINITY_DN877_c0_g1_i7	748.284	-1.33617	0.327962	-4.07414	4.61838e-05	0.00241856	DOWN	callose synthase 9	AT3G07160.1
TRINITY_DN428_c3_g1_i1	118.904	-1.33657	0.427387	-3.12731	0.00176416	0.0313882	DOWN	uncharacterized protein At1g51745 isoform X1	AT3G21295.1
TRINITY_DN5015_c0_g1_i7	73.0799	-1.33668	0.430533	-3.1047	0.00190474	0.0330209	DOWN	protein MAIN-LIKE 1-like isoform X1	AT5G37930.1
TRINITY_DN23910_c1_g2_i1	623.74	-1.33821	0.359827	-3.71904	0.000199983	0.0069305	DOWN	ankyrin repeat protein SKIP35	AT3G59910.1
TRINITY_DN3548_c0_g1_i2	986.187	-1.33851	0.428219	-3.12576	0.00177348	0.0314995	DOWN	THO complex subunit 4A-like	AT5G59950.5
TRINITY_DN47523_c0_g1_i2	22.3185	-1.34027	0.456807	-2.93399	0.00334635	0.0482562	DOWN	protein NAR1	AT4G16440.1
TRINITY_DN3948_c0_g1_i11	54.5708	-1.34364	0.433978	-3.0961	0.00196085	0.0337332	DOWN	TOM1-like protein 5	AT5G63640.1
TRINITY_DN16734_c0_g2_i2	193.407	-1.34382	0.410505	-3.27359	0.00106192	0.0221885	DOWN	exocyst complex component SEC15B	AT4G02350.1
TRINITY_DN3211_c1_g4_i2	49.157	-1.34575	0.399733	-3.36662	0.000760941	0.0177136	DOWN	mediator of RNA polymerase II transcription subunit 10b	AT1G26665.1
TRINITY_DN3001_c0_g2_i1	404.85	-1.34603	0.440728	-3.05411	0.00225728	0.0369681	DOWN	pentatricopeptide repeat-containing protein At1g77170	AT1G77170.1
TRINITY_DN1847_c0_g1_i5	142.038	-1.3474	0.399119	-3.37595	0.000735621	0.0173094	DOWN	WD repeat-containing protein 70	AT2G20330.1
TRINITY_DN23149_c0_g1_i3	63.9003	-1.34846	0.430118	-3.1351	0.00171796	0.0307812	DOWN	O-fucosyltransferase 27	AT3G30300.1
TRINITY_DN9195_c1_g1_i1	29.9245	-1.34854	0.41945	-3.21503	0.00130432	0.0255538	DOWN	eukaryotic translation initiation factor 4B2	AT3G26400.1
TRINITY_DN25776_c0_g1_i12	31.8875	-1.34922	0.430851	-3.13153	0.00173897	0.0310557	DOWN	receptor-like protein EIX1	AT2G34930.1
TRINITY_DN900_c0_g3_i2	191.39	-1.34935	0.273686	-4.93029	8.21067e-07	0.000109626	DOWN	uncharacterized protein At2g24330	AT4G31080.1
TRINITY_DN3509_c1_g1_i1	203.882	-1.34954	0.355063	-3.80085	0.0001442	0.00547061	DOWN	inactive poly [ADP-ribose] polymerase RCD1	AT1G32230.3
TRINITY_DN299_c0_g1_i11	534.324	-1.35042	0.428122	-3.15428	0.00160895	0.0294569	DOWN	uncharacterized protein LOC102607348	AT1G64430.2
TRINITY_DN2078_c0_g2_i2	424.49	-1.35059	0.462257	-2.92173	0.00348093	0.0496102	DOWN	casein kinase 1-like protein 2	AT1G72710.1
TRINITY_DN6710_c0_g1_i2	413.845	-1.35307	0.37005	-3.65646	0.000255722	0.00827025	DOWN	transmembrane protein 205	AT3G62580.1
TRINITY_DN5209_c0_g1_i5	85.6074	-1.35355	0.437036	-3.09711	0.00195416	0.0336589	DOWN	transcription elongation factor 1 homolog	AT5G46030.1
TRINITY_DN11183_c0_g1_i3	158.764	-1.35382	0.282149	-4.79824	1.60065e-06	0.000185815	DOWN	peptidyl-prolyl cis-trans isomerase CYP38, chloroplastic isoform X1	AT3G01480.1
TRINITY_DN831_c0_g1_i6	468.212	-1.35405	0.404332	-3.34886	0.000811461	0.0184789	DOWN	chlorophyll a-b binding protein CP26, chloroplastic	AT4G10340.1
TRINITY_DN19748_c0_g2_i7	76.2422	-1.35426	0.376978	-3.59242	0.000327627	0.00986257	DOWN	U-box domain-containing protein 30-like	AT5G65920.1
TRINITY_DN31507_c1_g2_i1	333.876	-1.35505	0.388926	-3.48407	0.000493848	0.0131638	DOWN	regulator of nonsense transcripts 1 homolog	AT5G47010.1
TRINITY_DN4822_c0_g1_i1	55.1318	-1.35638	0.461981	-2.93601	0.00332466	0.0480415	DOWN	PREDICTED: uncharacterized protein LOC108999585	---NA---
TRINITY_DN6760_c0_g1_i2	122.441	-1.35735	0.455781	-2.97808	0.00290061	0.0438641	DOWN	PREDICTED: uncharacterized protein LOC100265298 isoform X2	AT3G27050.1
TRINITY_DN2805_c0_g1_i2	194.034	-1.35775	0.376239	-3.60874	0.000307687	0.00944532	DOWN	metallothionein-like protein type 2	AT3G09390.1
TRINITY_DN68070_c0_g1_i1	19.5777	-1.35804	0.430334	-3.15577	0.00160072	0.0293494	DOWN	cytochrome b5	AT2G32720.1
TRINITY_DN5721_c0_g1_i8	7784.72	-1.35829	0.382608	-3.55008	0.000385113	0.0110273	DOWN	translation machinery-associated protein 7-like	AT1G15270.1
TRINITY_DN2205_c0_g1_i9	205.784	-1.36225	0.332223	-4.10042	4.124e-05	0.00222816	DOWN	AP-2 complex subunit sigma	AT1G47830.1
TRINITY_DN9974_c1_g1_i2	118.431	-1.36237	0.45474	-2.99593	0.00273611	0.0421747	DOWN	uncharacterized protein LOC102621178 isoform X2	AT5G42620.2
TRINITY_DN1095_c0_g1_i10	616.524	-1.36397	0.406988	-3.35138	0.000804111	0.0183767	DOWN	isoleucine--tRNA ligase, cytoplasmic	AT4G10320.1
TRINITY_DN5991_c0_g1_i4	84.4696	-1.36567	0.376575	-3.62656	0.000287221	0.00899873	DOWN	RNA polymerase sigma factor sigF, chloroplastic isoform X2	AT2G36990.1
TRINITY_DN1273_c0_g1_i4	317.126	-1.36573	0.464785	-2.93841	0.00329905	0.0477741	DOWN	phosphoinositide phosphatase SAC3-like	AT3G43220.1
TRINITY_DN391_c0_g1_i4	663.666	-1.36645	0.44684	-3.05803	0.00222797	0.0366261	DOWN	uncharacterized protein LOC18032980	AT5G52530.3
TRINITY_DN282_c0_g1_i6	496.116	-1.36674	0.442421	-3.08922	0.00200681	0.0341921	DOWN	CRAL-TRIO domain-containing protein C3H8.02 isoform X1	AT5G63060.1
TRINITY_DN11812_c0_g1_i2	378.094	-1.36784	0.383244	-3.56912	0.000358185	0.0104921	DOWN	uncharacterized protein LOC18034564	AT3G45630.1
TRINITY_DN12196_c0_g1_i2	332.287	-1.36837	0.414705	-3.29962	0.00096816	0.0208358	DOWN	riboflavin biosynthesis protein PYRD, chloroplastic	AT3G61320.1
TRINITY_DN1361_c1_g1_i4	319.829	-1.36853	0.433953	-3.15363	0.00161254	0.0294971	DOWN	UDP-glucose iridoid glucosyltransferase-like	AT5G59590.1
TRINITY_DN7574_c0_g1_i2	545.159	-1.36858	0.442617	-3.09201	0.00198804	0.0339981	DOWN	purple acid phosphatase 2-like	AT2G27190.1
TRINITY_DN6396_c0_g1_i4	320.158	-1.36923	0.452947	-3.02293	0.00250337	0.03965	DOWN	nudix hydrolase 1	AT1G68760.1
TRINITY_DN4150_c0_g1_i1	397.534	-1.36928	0.420959	-3.25275	0.00114293	0.0233396	DOWN	uncharacterized protein LOC102624472 isoform X1	AT3G17450.1
TRINITY_DN14971_c0_g1_i1	29.4782	-1.36945	0.458943	-2.98392	0.00284584	0.0432904	DOWN	CAAX prenyl protease 2 isoform X1	AT2G36305.1
TRINITY_DN145_c1_g1_i3	509.998	-1.3703	0.442608	-3.09596	0.00196174	0.0337361	DOWN	mitochondrial substrate carrier family protein C	AT2G35800.1
TRINITY_DN7830_c0_g2_i6	48.1701	-1.37032	0.460956	-2.97277	0.00295125	0.0443641	DOWN	haloacid dehalogenase-like hydrolase domain-containing protein At2g33255	AT2G33255.1
TRINITY_DN2272_c0_g1_i5	103.493	-1.37046	0.42306	-3.23938	0.00119788	0.0241289	DOWN	organic cation/carnitine transporter 7-like	AT3G13050.1
TRINITY_DN2223_c4_g1_i4	114.826	-1.37125	0.446484	-3.07123	0.0021318	0.0355999	DOWN	actin-related protein 2	AT3G27000.1
TRINITY_DN638_c0_g1_i2	110.99	-1.37231	0.377984	-3.63059	0.000282772	0.00890076	DOWN	39S ribosomal protein L22, mitochondrial-like	AT4G28360.1
TRINITY_DN9793_c0_g1_i11	49.3116	-1.37275	0.459661	-2.98644	0.0028225	0.0430798	DOWN	uncharacterized protein LOC102612697 isoform X2	AT2G13440.1
TRINITY_DN812_c0_g1_i3	762.498	-1.37277	0.44147	-3.10955	0.00187373	0.0326676	DOWN	GDSL esterase/lipase 1-like	AT5G40990.1
TRINITY_DN5578_c0_g1_i2	79.4062	-1.37356	0.404721	-3.39383	0.000689217	0.0165536	DOWN	---NA---	---NA---
TRINITY_DN7772_c0_g2_i3	65.3053	-1.374	0.397717	-3.45471	0.000550884	0.0142121	DOWN	reactive oxygen species modulator 1-like	AT3G07910.1
TRINITY_DN4880_c0_g1_i3	145.335	-1.37417	0.409734	-3.3538	0.000797087	0.0182723	DOWN	2-(3-amino-3-carboxypropyl)histidine synthase subunit 1	AT5G62030.1
TRINITY_DN29272_c0_g1_i1	306.501	-1.37477	0.464699	-2.9584	0.00309241	0.0457441	DOWN	ras-related protein RABC1	AT1G43890.3
TRINITY_DN22777_c0_g1_i8	31.9076	-1.37683	0.42063	-3.27325	0.0010632	0.0222118	DOWN	pentatricopeptide repeat-containing protein At2g26790, mitochondrial-like isoform X1	AT2G26790.1
TRINITY_DN1910_c5_g1_i1	186.404	-1.37775	0.431479	-3.19309	0.00140761	0.0268896	DOWN	casein kinase 1-like protein HD16	AT3G03940.1
TRINITY_DN2223_c5_g1_i1	94.4252	-1.37784	0.437165	-3.15176	0.0016229	0.0296304	DOWN	---NA---	---NA---
TRINITY_DN3097_c0_g2_i3	97.5594	-1.37834	0.461905	-2.98402	0.00284486	0.0432831	DOWN	putative disease resistance protein RGA3	AT3G14470.1
TRINITY_DN1584_c0_g1_i2	86.6819	-1.37854	0.338981	-4.06673	4.7677e-05	0.0024621	DOWN	dual specificity protein phosphatase 12-like	AT4G18593.1
TRINITY_DN2693_c0_g2_i1	302.579	-1.37858	0.42631	-3.23374	0.00122181	0.0244318	DOWN	---NA---	---NA---
TRINITY_DN3435_c2_g1_i8	253.915	-1.37916	0.438988	-3.14168	0.00167982	0.0303641	DOWN	calcium-transporting ATPase 1	AT1G27770.1
TRINITY_DN7107_c0_g1_i7	96.0012	-1.38041	0.414271	-3.33214	0.000861822	0.0192415	DOWN	metal tolerance protein C4	AT1G51610.1
TRINITY_DN14185_c0_g1_i7	43.6709	-1.38063	0.450684	-3.06342	0.00218825	0.036175	DOWN	protein phosphatase 2C 70 isoform X1	AT5G19280.1
TRINITY_DN13045_c0_g1_i2	353.019	-1.3815	0.396423	-3.48491	0.000492305	0.0131362	DOWN	AT-rich interactive domain-containing protein 4	AT3G43240.1
TRINITY_DN2838_c0_g1_i8	244.2	-1.38203	0.379645	-3.64031	0.000272312	0.0086517	DOWN	methyl-CpG-binding domain-containing protein 13-like isoform X4	AT5G52230.2
TRINITY_DN4826_c0_g1_i1	2027.79	-1.38285	0.346148	-3.99498	6.47011e-05	0.00305862	DOWN	HMG1/2-like protein	AT1G20696.3
TRINITY_DN11991_c1_g1_i1	96.1316	-1.38308	0.441817	-3.13044	0.00174544	0.0311531	DOWN	probable protein phosphatase 2C 63	AT4G33920.1
TRINITY_DN2529_c0_g1_i13	64.4188	-1.38422	0.399812	-3.46218	0.000535812	0.0139559	DOWN	TOM1-like protein 9	AT4G32760.1
TRINITY_DN16417_c0_g2_i1	94.7374	-1.38466	0.387149	-3.57656	0.00034815	0.0102748	DOWN	uncharacterized protein LOC107420352	AT4G37100.1
TRINITY_DN18196_c1_g1_i8	103.336	-1.38675	0.458555	-3.02419	0.00249302	0.0395577	DOWN	serine/threonine protein phosphatase 2A regulatory subunit B''beta-like	AT5G44090.1
TRINITY_DN6377_c0_g2_i3	84.7754	-1.38748	0.425531	-3.26058	0.00111185	0.0228868	DOWN	uncharacterized protein LOC102630528	---NA---
TRINITY_DN14290_c0_g1_i1	70.448	-1.39064	0.445779	-3.11958	0.00181108	0.0319178	DOWN	deoxynucleoside triphosphate triphosphohydrolase SAMHD1 homolog	AT5G40270.1
TRINITY_DN6478_c0_g1_i1	162.215	-1.39274	0.330547	-4.21343	2.51526e-05	0.00156602	DOWN	zinc finger A20 and AN1 domain-containing stress-associated protein 6-like	AT2G36320.1
TRINITY_DN2740_c0_g1_i1	27.8721	-1.39395	0.461233	-3.02223	0.00250917	0.0397248	DOWN	cytoplasmic 60S subunit biogenesis factor REI1 homolog 1	AT4G31420.1
TRINITY_DN2060_c1_g1_i1	80.0778	-1.39402	0.359923	-3.87312	0.000107453	0.00442306	DOWN	polyadenylate-binding protein 2	AT5G10350.1
TRINITY_DN2450_c0_g1_i2	60.5939	-1.39412	0.475633	-2.93109	0.0033778	0.0485909	DOWN	uncharacterized protein LOC102616407	AT4G32030.1
TRINITY_DN29161_c0_g1_i5	31.8386	-1.39523	0.427989	-3.25996	0.00111428	0.0229201	DOWN	probable disease resistance protein At1g61190	AT1G61190.1
TRINITY_DN5446_c0_g1_i5	15.797	-1.39562	0.475636	-2.93423	0.00334378	0.0482292	DOWN	uncharacterized protein LOC18033326	---NA---
TRINITY_DN577_c0_g1_i13	52.0651	-1.39584	0.443627	-3.14643	0.00165279	0.0300031	DOWN	protein PIN-LIKES 3-like	AT1G20925.1
TRINITY_DN3097_c1_g1_i10	145.137	-1.39597	0.460206	-3.03335	0.00241857	0.0387767	DOWN	putative disease resistance protein RGA3	AT3G14470.1
TRINITY_DN16951_c0_g2_i3	28.7875	-1.39613	0.470442	-2.9677	0.0030004	0.044855	DOWN	---NA---	---NA---
TRINITY_DN4051_c2_g1_i2	44.5244	-1.39615	0.352925	-3.95593	7.62372e-05	0.00343405	DOWN	proline-, glutamic acid- and leucine-rich protein 1	AT5G60840.1
TRINITY_DN1882_c0_g5_i2	103.019	-1.397	0.340651	-4.10097	4.11426e-05	0.0022246	DOWN	micronuclear linker histone polyprotein	AT5G11600.1
TRINITY_DN5928_c0_g1_i12	56.5463	-1.40098	0.44893	-3.12071	0.00180418	0.0318398	DOWN	alpha-mannosidase I MNS4	AT5G43710.1
TRINITY_DN4418_c0_g1_i1	263.521	-1.4021	0.413453	-3.3912	0.00069587	0.0166738	DOWN	peptide-N(4)-(N-acetyl-beta-glucosaminyl)asparagine amidase isoform X3	AT5G49570.1
TRINITY_DN36162_c0_g5_i1	64.4708	-1.40369	0.47065	-2.98246	0.00285947	0.0434276	DOWN	---NA---	---NA---
TRINITY_DN12123_c1_g2_i1	50.4847	-1.4042	0.387117	-3.62732	0.000286383	0.00898243	DOWN	MDIS1-interacting receptor like kinase 2-like	AT4G08850.1
TRINITY_DN577_c0_g1_i17	58.7845	-1.40497	0.459342	-3.05867	0.00222325	0.0365699	DOWN	protein PIN-LIKES 3 isoform X1	AT1G20925.1
TRINITY_DN29124_c0_g1_i4	116.57	-1.4056	0.395586	-3.5532	0.00038057	0.0109304	DOWN	---NA---	---NA---
TRINITY_DN15647_c0_g2_i1	96.9634	-1.40636	0.460889	-3.05141	0.00227766	0.0372114	DOWN	cold-responsive protein kinase 1-like	AT1G16670.1
TRINITY_DN21633_c0_g2_i1	48.4359	-1.40942	0.459729	-3.06576	0.00217119	0.0360025	DOWN	2-isopropylmalate synthase 1, chloroplastic isoform X3	AT1G74040.1
TRINITY_DN1552_c1_g1_i2	442.191	-1.40955	0.440831	-3.19748	0.00138636	0.0266155	DOWN	protein IQ-DOMAIN 14	AT3G59690.1
TRINITY_DN3827_c0_g1_i4	203.325	-1.41075	0.408103	-3.45686	0.000546518	0.0141425	DOWN	phospholipase D zeta 1 isoform X2	AT3G16785.1
TRINITY_DN29535_c0_g4_i2	94.6394	-1.41097	0.47009	-3.0015	0.00268654	0.0417016	DOWN	serine/threonine-protein kinase STY13-like	AT4G31170.4
TRINITY_DN14155_c0_g1_i3	77.7859	-1.41113	0.434189	-3.25005	0.00115386	0.0234814	DOWN	probable ubiquitin-like-specific protease 2B isoform X1	AT3G48480.1
TRINITY_DN4567_c0_g2_i2	21.4653	-1.41274	0.441528	-3.19966	0.00137589	0.0265224	DOWN	mitochondrial arginine transporter BAC2	AT1G79900.1
TRINITY_DN8885_c0_g1_i7	425.936	-1.41336	0.408146	-3.46289	0.000534407	0.0139285	DOWN	COP1-interactive protein 1	AT5G41790.1
TRINITY_DN5819_c2_g1_i5	139.074	-1.4144	0.483993	-2.92236	0.00347386	0.0495294	DOWN	uncharacterized protein LOC18052776 isoform X1	AT4G28260.2
TRINITY_DN3155_c1_g1_i6	1429.67	-1.41452	0.410886	-3.4426	0.000576153	0.0146734	DOWN	protein CHLORORESPIRATORY REDUCTION 7, chloroplastic	AT5G39210.1
TRINITY_DN5854_c0_g1_i3	200.454	-1.41482	0.466966	-3.02981	0.00244708	0.0390831	DOWN	nodulation receptor kinase-like	AT2G22640.1
TRINITY_DN4603_c2_g1_i1	175.661	-1.415	0.450122	-3.1436	0.00166886	0.0302095	DOWN	glycine-rich RNA-binding protein RZ1C isoform X1	AT1G60650.2
TRINITY_DN1089_c6_g1_i4	159.608	-1.41505	0.428277	-3.30406	0.000952967	0.0206151	DOWN	exocyst complex component EXO70B1-like	AT5G58430.1
TRINITY_DN4923_c0_g1_i4	81.4592	-1.41547	0.378187	-3.74278	0.000181992	0.00644359	DOWN	ABC transporter D family member 2, chloroplastic isoform X1	AT1G54350.1
TRINITY_DN713_c1_g2_i4	780.515	-1.41721	0.420892	-3.36717	0.000759446	0.0176946	DOWN	cytochrome P450 CYP72A219-like	AT3G14690.1
TRINITY_DN33203_c0_g1_i9	207.443	-1.41942	0.426662	-3.3268	0.000878485	0.019492	DOWN	uncharacterized protein LOC102629273	AT5G42950.1
TRINITY_DN5370_c0_g1_i1	246.507	-1.42125	0.453174	-3.13621	0.00171145	0.0307405	DOWN	probable acyl-activating enzyme 18, peroxisomal isoform X2	AT1G55320.1
TRINITY_DN1434_c3_g1_i3	819.689	-1.42155	0.459566	-3.09325	0.00197979	0.0339104	DOWN	squamosa promoter-binding-like protein 1	AT2G47070.1
TRINITY_DN8091_c0_g2_i3	57.1515	-1.42208	0.480886	-2.95721	0.00310433	0.0458358	DOWN	uncharacterized protein At4g17910 isoform X1	AT4G17910.1
TRINITY_DN3512_c0_g1_i13	24.8561	-1.42287	0.435293	-3.26875	0.00108024	0.0224682	DOWN	uncharacterized protein LOC102629113	AT1G69210.1
TRINITY_DN18057_c0_g1_i4	89.0351	-1.423	0.383139	-3.71407	0.000203956	0.00703027	DOWN	folate-biopterin transporter 1, chloroplastic	AT2G32040.1
TRINITY_DN1492_c0_g1_i8	1061.61	-1.4233	0.362757	-3.92356	8.72501e-05	0.00377729	DOWN	glutathione reductase, chloroplastic	AT3G54660.1
TRINITY_DN47012_c0_g1_i9	67.1078	-1.42548	0.383931	-3.71286	0.000204927	0.00705687	DOWN	cell division cycle protein 27 homolog B	AT2G20000.1
TRINITY_DN26110_c0_g1_i4	401.306	-1.42568	0.474593	-3.00402	0.0026644	0.0414719	DOWN	phosphoribosylaminoimidazole-succinocarboxamide synthase, chloroplastic isoform X1	AT3G21110.2
TRINITY_DN3919_c0_g1_i2	330.455	-1.42653	0.457619	-3.1173	0.00182518	0.0320825	DOWN	F-box protein At5g49610	AT5G49610.1
TRINITY_DN2050_c0_g1_i7	110.92	-1.42662	0.482577	-2.95626	0.00311394	0.0459291	DOWN	protein RTF1 homolog	AT1G61040.1
TRINITY_DN391_c3_g2_i2	69.9679	-1.42786	0.429253	-3.3264	0.000879764	0.0195013	DOWN	uncharacterized protein LOC18033149	AT4G25670.2
TRINITY_DN8469_c2_g1_i1	154.536	-1.42839	0.486105	-2.93844	0.00329866	0.0477733	DOWN	---NA---	---NA---
TRINITY_DN2707_c2_g1_i1	104.511	-1.42953	0.460355	-3.10527	0.00190102	0.0329808	DOWN	mitogen-activated protein kinase kinase kinase 1	AT4G08500.1
TRINITY_DN2367_c0_g1_i1	230.144	-1.43092	0.424038	-3.3745	0.000739502	0.0173685	DOWN	aconitate hydratase 1	AT4G35830.2
TRINITY_DN1292_c1_g1_i8	211.312	-1.43133	0.39436	-3.62951	0.000283963	0.00892834	DOWN	helicase-like transcription factor CHR28	AT1G61140.1
TRINITY_DN121562_c0_g1_i1	518.958	-1.43158	0.483569	-2.96045	0.00307186	0.0455682	DOWN	60S ribosomal protein L35-like	AT5G02610.1
TRINITY_DN16417_c0_g1_i3	155.137	-1.43344	0.35708	-4.01433	5.9615e-05	0.00287686	DOWN	uncharacterized protein LOC18036151	AT2G23520.1
TRINITY_DN576_c1_g1_i4	499.878	-1.43346	0.455405	-3.14766	0.00164581	0.0299148	DOWN	splicing factor 3B subunit 1	AT5G64270.1
TRINITY_DN2476_c0_g1_i6	461.953	-1.43408	0.413995	-3.464	0.000532205	0.0139018	DOWN	protein TIC 20-v, chloroplastic	AT5G55710.1
TRINITY_DN880_c0_g1_i4	140.863	-1.43425	0.465566	-3.08066	0.00206544	0.0347999	DOWN	probable plastid-lipid-associated protein 12, chloroplastic	AT1G51110.1
TRINITY_DN3073_c0_g6_i1	238.964	-1.43541	0.459881	-3.12127	0.00180072	0.0317907	DOWN	PREDICTED: uncharacterized protein LOC109020859	AT4G35980.1
TRINITY_DN3230_c0_g1_i2	4811.51	-1.43588	0.408906	-3.5115	0.000445583	0.0122597	DOWN	---NA---	---NA---
TRINITY_DN4329_c0_g1_i1	175.424	-1.43646	0.331561	-4.3324	1.47496e-05	0.0010416	DOWN	pentatricopeptide repeat-containing protein At4g28010	AT4G28010.1
TRINITY_DN736_c0_g1_i1	1055.3	-1.43649	0.476652	-3.0137	0.00258082	0.0405169	DOWN	glutathione S-transferase zeta class-like isoform X1	AT2G02390.1
TRINITY_DN5035_c0_g1_i4	48.6557	-1.43672	0.34488	-4.16587	3.10173e-05	0.00181914	DOWN	V-type proton ATPase subunit H	AT3G42050.1
TRINITY_DN4285_c0_g1_i1	294.339	-1.43912	0.414751	-3.46983	0.000520787	0.0137078	DOWN	zinc finger CCCH domain-containing protein 38 isoform X1	AT3G18640.1
TRINITY_DN19633_c0_g1_i5	151.36	-1.44088	0.453585	-3.17666	0.00148984	0.0279679	DOWN	putative ribosomal large subunit pseudouridine synthase SVR1, chloroplastic	AT2G39140.1
TRINITY_DN11124_c0_g1_i4	316.275	-1.44164	0.445941	-3.2328	0.00122582	0.024485	DOWN	uncharacterized protein LOC18046468 isoform X3	AT4G23160.1
TRINITY_DN4536_c0_g2_i1	1485.21	-1.44226	0.421478	-3.42191	0.000621823	0.0154711	DOWN	universal stress protein YxiE	AT1G68300.1
TRINITY_DN18689_c0_g1_i1	88.2935	-1.44231	0.427421	-3.37446	0.000739619	0.0173685	DOWN	zinc finger CCCH domain-containing protein 55-like isoform X3	AT3G26850.2
TRINITY_DN4035_c0_g1_i12	70.0427	-1.44386	0.375793	-3.84217	0.000121951	0.00486135	DOWN	signal recognition particle 54 kDa protein, chloroplastic	AT5G03940.1
TRINITY_DN2438_c0_g1_i8	177.43	-1.44466	0.420096	-3.43888	0.000584131	0.0148235	DOWN	DEAD-box ATP-dependent RNA helicase 38	AT3G53110.1
TRINITY_DN1158_c0_g1_i13	291.98	-1.44475	0.493862	-2.92542	0.00343993	0.0492194	DOWN	uncharacterized aarF domain-containing protein kinase At1g79600, chloroplastic-like isoform X1	AT5G64940.2
TRINITY_DN2384_c0_g1_i3	464.089	-1.44659	0.422872	-3.42086	0.000624231	0.0155091	DOWN	protein IWS1 homolog 1	AT1G32130.1
TRINITY_DN622_c0_g2_i5	316.105	-1.44666	0.442889	-3.26642	0.00108916	0.0225919	DOWN	SRSF protein kinase 2	AT3G44850.1
TRINITY_DN1273_c3_g2_i3	321.313	-1.44813	0.403521	-3.58872	0.000332302	0.0099609	DOWN	mediator of RNA polymerase II transcription subunit 15a isoform X1	AT1G15780.1
TRINITY_DN2875_c1_g1_i11	123.267	-1.44899	0.436101	-3.32259	0.000891852	0.0196728	DOWN	ubiquitin-conjugating enzyme E2-23 kDa-like isoform X1	AT2G46030.1
TRINITY_DN7700_c0_g1_i9	139.478	-1.44929	0.414779	-3.49413	0.00047561	0.0128092	DOWN	GPI inositol-deacylase isoform X1	AT3G27325.2
TRINITY_DN1020_c0_g1_i18	1299.76	-1.44931	0.475918	-3.0453	0.00232446	0.0377342	DOWN	---NA---	---NA---
TRINITY_DN1586_c0_g1_i3	174.574	-1.45021	0.407372	-3.55991	0.000370985	0.0107556	DOWN	polycomb group protein EMBRYONIC FLOWER 2 isoform X7	AT5G51230.1
TRINITY_DN2644_c0_g1_i7	1796.27	-1.45041	0.453398	-3.19897	0.00137919	0.0265413	DOWN	pleiotropic drug resistance protein 2	AT1G66950.1
TRINITY_DN9721_c1_g1_i2	140.635	-1.45064	0.481199	-3.01464	0.00257284	0.0404385	DOWN	uncharacterized protein LOC102612602 isoform X2	AT5G22450.1
TRINITY_DN10458_c0_g1_i2	48.6012	-1.45079	0.35591	-4.07629	4.57593e-05	0.00240167	DOWN	protein argonaute 16 isoform X2	AT2G32940.1
TRINITY_DN6196_c2_g2_i3	253.364	-1.45157	0.403695	-3.59572	0.000323493	0.00977008	DOWN	coronatine-insensitive protein 1	AT2G39940.1
TRINITY_DN1651_c0_g1_i14	24.4764	-1.45176	0.456131	-3.18276	0.00145879	0.0275313	DOWN	DExH-box ATP-dependent RNA helicase DExH1 isoform X1	AT2G35920.1
TRINITY_DN2533_c0_g2_i1	112.397	-1.45189	0.484594	-2.9961	0.00273455	0.0421691	DOWN	probable receptor-like serine/threonine-protein kinase At5g57670	AT1G77280.1
TRINITY_DN3454_c0_g1_i1	34.2463	-1.4519	0.420819	-3.45018	0.000560211	0.0143941	DOWN	---NA---	---NA---
TRINITY_DN4009_c0_g1_i6	439.467	-1.45308	0.450163	-3.2279	0.00124703	0.0247401	DOWN	organic cation/carnitine transporter 7	AT3G13050.1
TRINITY_DN3020_c0_g1_i2	406.559	-1.45413	0.440605	-3.30029	0.000965844	0.0208051	DOWN	60S ribosomal protein L26-1	AT3G49910.1
TRINITY_DN576_c1_g1_i2	280.458	-1.45464	0.355847	-4.08781	4.3546e-05	0.00231451	DOWN	splicing factor 3B subunit 1	AT5G64270.1
TRINITY_DN8176_c0_g1_i3	35.6099	-1.45475	0.495574	-2.93549	0.00333017	0.0481065	DOWN	vesicle-associated protein 1-3 isoform X2	AT4G00170.1
TRINITY_DN1066_c1_g1_i2	89.8555	-1.45481	0.299407	-4.85897	1.18e-06	0.000145082	DOWN	cytochrome P450 72A15	AT3G14680.1
TRINITY_DN11333_c0_g1_i7	34.1533	-1.45521	0.490613	-2.9661	0.00301598	0.0450117	DOWN	uncharacterized protein LOC18044775	AT3G54880.1
TRINITY_DN14952_c0_g3_i1	79.8929	-1.45556	0.370548	-3.92813	8.56098e-05	0.00373494	DOWN	probable ATP-dependent DNA helicase CHR12 isoform X2	AT3G06010.1
TRINITY_DN14174_c0_g1_i13	652.386	-1.45567	0.421982	-3.44961	0.000561399	0.0144141	DOWN	protein SUPPRESSOR OF QUENCHING 1, chloroplastic	AT1G56500.1
TRINITY_DN3456_c0_g2_i11	60.6666	-1.45615	0.449635	-3.23852	0.00120154	0.0241767	DOWN	maf-like protein DDB_G0281937 isoform X1	AT5G42770.2
TRINITY_DN3806_c0_g1_i16	60.2774	-1.45638	0.381811	-3.81441	0.000136509	0.00528085	DOWN	serine/arginine-rich SC35-like splicing factor SCL28 isoform X1	AT5G18810.1
TRINITY_DN2607_c0_g1_i7	158.374	-1.4573	0.391775	-3.71975	0.00019942	0.00691947	DOWN	probable protein phosphatase 2C 59	AT4G31750.1
TRINITY_DN18056_c0_g2_i9	131.78	-1.45731	0.440509	-3.30824	0.000938851	0.0203968	DOWN	ferrochelatase-2, chloroplastic	AT2G30390.1
TRINITY_DN7129_c0_g1_i4	58.7991	-1.45924	0.375577	-3.88533	0.000102192	0.00426233	DOWN	---NA---	---NA---
TRINITY_DN21632_c0_g1_i9	142.749	-1.46067	0.483908	-3.01848	0.00254046	0.0400541	DOWN	RNA-binding protein 28 isoform X1	AT2G21440.1
TRINITY_DN15522_c0_g1_i3	181.413	-1.4608	0.42742	-3.41772	0.000631478	0.0156069	DOWN	bifunctional fucokinase/fucose pyrophosphorylase	AT1G01220.1
TRINITY_DN12448_c0_g1_i3	47.8596	-1.46091	0.449012	-3.2536	0.00113951	0.0232838	DOWN	uncharacterized protein LOC18037403	AT5G10190.1
TRINITY_DN1761_c2_g2_i6	63.6421	-1.46123	0.478751	-3.05218	0.00227186	0.0371362	DOWN	leucine-rich repeat protein 1-like	AT5G61240.1
TRINITY_DN8665_c0_g1_i4	49.3731	-1.46163	0.465946	-3.1369	0.00170744	0.0306884	DOWN	DNA-directed RNA polymerase III subunit 1 isoform X1	AT5G60040.1
TRINITY_DN31594_c0_g1_i3	63.8468	-1.46169	0.493264	-2.9633	0.00304356	0.04528	DOWN	pentatricopeptide repeat-containing protein At5g38730	AT5G38730.1
TRINITY_DN2573_c0_g1_i5	37.2328	-1.46194	0.471587	-3.10005	0.00193487	0.0334041	DOWN	cellulose synthase-like protein E1 isoform X1	AT1G55850.1
TRINITY_DN4061_c0_g1_i5	64.8247	-1.4621	0.438418	-3.33494	0.000853173	0.0190846	DOWN	carboxyl-terminal-processing peptidase 3, chloroplastic isoform X2	AT3G57680.1
TRINITY_DN6191_c1_g1_i1	131.547	-1.46336	0.33985	-4.30589	1.66313e-05	0.00113933	DOWN	uncharacterized protein LOC18052956	AT1G24300.1
TRINITY_DN3719_c0_g2_i7	17.9903	-1.46374	0.479461	-3.05289	0.00226648	0.0370781	DOWN	phospholipase SGR2-like	AT1G31480.1
TRINITY_DN59052_c0_g1_i2	85.8754	-1.46473	0.417076	-3.5119	0.000444923	0.012244	DOWN	zinc finger BED domain-containing protein DAYSLEEPER-like	AT3G42170.1
TRINITY_DN9621_c0_g1_i1	107.687	-1.46579	0.47833	-3.0644	0.00218108	0.0361029	DOWN	protoheme IX farnesyltransferase, mitochondrial	AT2G44520.1
TRINITY_DN2929_c1_g2_i4	376.661	-1.46671	0.430411	-3.4077	0.00065512	0.0160196	DOWN	histone-lysine N-methyltransferase, H3 lysine-9 specific SUVH1	AT1G73100.1
TRINITY_DN34141_c0_g1_i3	101.668	-1.46831	0.494801	-2.96748	0.00300257	0.0448731	DOWN	transcription initiation factor TFIID subunit 8	AT3G02160.1
TRINITY_DN27250_c0_g1_i5	145.581	-1.46871	0.399577	-3.67567	0.000237224	0.00784054	DOWN	GTP-binding protein OBGC, chloroplastic	AT5G18570.1
TRINITY_DN15221_c0_g1_i5	19.9391	-1.46906	0.491618	-2.98822	0.00280611	0.0429122	DOWN	---NA---	---NA---
TRINITY_DN11335_c0_g1_i5	356.984	-1.46928	0.393447	-3.73437	0.000188184	0.00662223	DOWN	phospholipid-transporting ATPase 3	AT1G59820.1
TRINITY_DN1804_c0_g1_i8	86.6294	-1.46934	0.485792	-3.02463	0.00248941	0.0395137	DOWN	lipid phosphate phosphatase 2-like isoform X2	AT1G15080.1
TRINITY_DN4940_c0_g1_i4	34.5145	-1.46966	0.419699	-3.50169	0.000462314	0.0125612	DOWN	uncharacterized protein LOC110413613 isoform X1	AT2G47115.1
TRINITY_DN5768_c0_g1_i3	60.9477	-1.46987	0.491937	-2.98793	0.00280874	0.0429293	DOWN	hypothetical protein PHAVU_011G190900g	AT3G57770.1
TRINITY_DN27648_c0_g1_i3	46.3581	-1.47077	0.495884	-2.96595	0.00301752	0.0450256	DOWN	PREDICTED: uncharacterized protein LOC100855194	---NA---
TRINITY_DN15014_c0_g1_i2	38.2109	-1.47364	0.448877	-3.28295	0.00102727	0.0217115	DOWN	protein translation factor SUI1 homolog	AT4G27130.1
TRINITY_DN3045_c1_g1_i10	70.8409	-1.47512	0.361182	-4.08415	4.42387e-05	0.00234098	DOWN	PREDICTED: uncharacterized protein LOC18589274 isoform X3	---NA---
TRINITY_DN4002_c0_g3_i3	43.7051	-1.47512	0.462029	-3.19271	0.00140943	0.0269125	DOWN	uncharacterized protein LOC110663694 isoform X1	---NA---
TRINITY_DN2460_c0_g2_i2	120.786	-1.47596	0.39207	-3.76453	0.000166864	0.00608867	DOWN	eukaryotic translation initiation factor 2D	AT1G71350.1
TRINITY_DN3678_c0_g1_i1	187.163	-1.47615	0.472547	-3.12381	0.00178526	0.0316084	DOWN	pentatricopeptide repeat-containing protein At4g30825, chloroplastic	AT4G30825.1
TRINITY_DN4635_c1_g1_i2	103.349	-1.47695	0.435689	-3.38992	0.000699128	0.0167348	DOWN	protein HEADING DATE REPRESSOR 1-like isoform X2	AT1G80940.2
TRINITY_DN1721_c0_g1_i1	50.5323	-1.47716	0.3945	-3.74439	0.000180834	0.0064195	DOWN	---NA---	---NA---
TRINITY_DN5843_c0_g1_i7	66.9197	-1.47726	0.47248	-3.12661	0.00176833	0.0314505	DOWN	pentatricopeptide repeat-containing protein At4g26680, mitochondrial	AT4G26680.2
TRINITY_DN6706_c0_g1_i4	277.52	-1.47731	0.361399	-4.08775	4.35584e-05	0.00231451	DOWN	dynamin-like protein ARC5 isoform X1	AT3G19720.1
TRINITY_DN2245_c0_g1_i4	183.966	-1.47825	0.483629	-3.05658	0.0022388	0.0367592	DOWN	putative uncharacterized protein YDL057W isoform X1	AT3G47590.1
TRINITY_DN6439_c0_g1_i5	100.706	-1.47987	0.469542	-3.15174	0.00162303	0.0296304	DOWN	---NA---	---NA---
TRINITY_DN3300_c0_g1_i5	134.576	-1.47993	0.361416	-4.0948	4.22532e-05	0.00226473	DOWN	probable disease resistance protein At5g63020	AT5G63020.1
TRINITY_DN2790_c2_g1_i1	61.1721	-1.47995	0.468734	-3.15733	0.00159218	0.0292305	DOWN	---NA---	---NA---
TRINITY_DN8089_c1_g1_i1	53.5259	-1.48036	0.401409	-3.6879	0.000226109	0.00756698	DOWN	serine/threonine-protein kinase HT1-like	AT5G50000.1
TRINITY_DN4327_c0_g1_i1	6820.18	-1.48049	0.363536	-4.07245	4.65203e-05	0.00242988	DOWN	alpha-glucan phosphorylase, H isozyme	AT3G46970.1
TRINITY_DN71377_c0_g1_i3	132.319	-1.48154	0.461599	-3.20958	0.00132927	0.0258781	DOWN	homeobox protein LUMINIDEPENDENS	AT4G02560.2
TRINITY_DN4003_c0_g1_i4	194.897	-1.48407	0.43018	-3.44989	0.000560815	0.0144031	DOWN	far upstream element-binding protein 1 isoform X2	AT4G10070.1
TRINITY_DN28634_c0_g1_i2	790.24	-1.48459	0.464276	-3.19765	0.00138553	0.0266069	DOWN	CRAL-TRIO domain-containing protein YKL091C-like isoform X2	AT1G14820.3
TRINITY_DN8755_c0_g1_i1	37.1769	-1.48516	0.482823	-3.076	0.00209795	0.0351799	DOWN	small RNA degrading nuclease 5 isoform X1	AT5G25800.1
TRINITY_DN11035_c1_g3_i1	35.9769	-1.48519	0.413077	-3.59542	0.000323865	0.00977847	DOWN	uncharacterized protein LOC18776301	AT3G47850.1
TRINITY_DN2670_c0_g1_i10	100.986	-1.48541	0.443817	-3.3469	0.000817202	0.0185321	DOWN	protein RETICULATA-RELATED 5, chloroplastic	AT2G40400.2
TRINITY_DN16708_c0_g1_i1	72.1624	-1.48541	0.397819	-3.73389	0.000188545	0.00662998	DOWN	probable polyol transporter 4	AT2G20780.1
TRINITY_DN19157_c0_g1_i1	53.5894	-1.48546	0.451539	-3.28977	0.00100271	0.0213378	DOWN	uncharacterized protein LOC102626522	AT4G15020.2
TRINITY_DN1168_c0_g1_i12	903.219	-1.48564	0.508135	-2.92371	0.00345884	0.0494149	DOWN	protein TSS	AT1G15290.1
TRINITY_DN4321_c0_g1_i1	120.312	-1.48574	0.414792	-3.58189	0.000341121	0.010135	DOWN	enhancer of mRNA-decapping protein 4 isoform X1	AT3G13300.2
TRINITY_DN4882_c0_g1_i3	55.9048	-1.48597	0.383829	-3.87144	0.000108195	0.00444584	DOWN	random slug protein 5-like isoform X1	AT1G75170.2
TRINITY_DN2915_c0_g5_i1	167.249	-1.48606	0.480929	-3.08997	0.00200174	0.0341374	DOWN	probable protein kinase DDB_G0277539	AT3G15040.1
TRINITY_DN1119_c0_g1_i1	283.264	-1.48662	0.506055	-2.93766	0.00330703	0.0478505	DOWN	two-pore potassium channel 3	AT4G18160.1
TRINITY_DN3417_c0_g1_i3	294.817	-1.48664	0.477805	-3.1114	0.00186205	0.0325201	DOWN	glucan endo-1,3-beta-glucosidase 5	AT4G31140.1
TRINITY_DN15715_c0_g1_i2	64.5679	-1.48781	0.479487	-3.10292	0.00191619	0.0331626	DOWN	calcium-binding protein KIC-like	AT2G46600.1
TRINITY_DN2546_c0_g1_i4	25.2037	-1.4881	0.41223	-3.60987	0.00030635	0.00942472	DOWN	photosynthetic NDH subunit of subcomplex B 3, chloroplastic isoform X1	AT3G16250.1
TRINITY_DN8593_c1_g1_i3	26.7607	-1.48817	0.504871	-2.94762	0.00320226	0.0468425	DOWN	WAT1-related protein At3g28050-like	AT3G28050.1
TRINITY_DN5034_c0_g2_i1	395.527	-1.4887	0.472237	-3.15244	0.00161912	0.0295858	DOWN	26S proteasome non-ATPase regulatory subunit 1 homolog A	AT2G32730.1
TRINITY_DN6879_c1_g1_i2	157.192	-1.48992	0.505148	-2.94946	0.00318326	0.0466516	DOWN	nudix hydrolase 19, chloroplastic	AT5G20070.1
TRINITY_DN6759_c2_g1_i2	567.72	-1.49025	0.490543	-3.03797	0.00238181	0.0383831	DOWN	transcription factor bHLH145	AT5G50010.1
TRINITY_DN8206_c0_g3_i1	45.743	-1.49088	0.404376	-3.68686	0.000227039	0.00758733	DOWN	uncharacterized protein LOC104645282	---NA---
TRINITY_DN14679_c0_g1_i2	253.544	-1.49106	0.42088	-3.54272	0.000396024	0.0112576	DOWN	ubiquitin carboxyl-terminal hydrolase 26 isoform X2	AT3G49600.1
TRINITY_DN8593_c1_g1_i2	130.935	-1.49122	0.454593	-3.28035	0.00103679	0.0218507	DOWN	WAT1-related protein At3g28050-like	AT3G28050.1
TRINITY_DN12700_c0_g1_i7	29.2129	-1.49337	0.478321	-3.1221	0.00179566	0.0317408	DOWN	double-stranded RNA-binding protein 1	---NA---
TRINITY_DN3358_c0_g2_i2	56.5713	-1.49399	0.421746	-3.54238	0.000396537	0.0112677	DOWN	alpha,alpha-trehalose-phosphate synthase [UDP-forming] 1	AT1G78580.1
TRINITY_DN289_c2_g1_i3	238.143	-1.49403	0.41274	-3.61977	0.000294867	0.00916869	DOWN	G patch domain-containing protein 8 isoform X1	AT5G26610.3
TRINITY_DN10524_c1_g1_i9	124.403	-1.49414	0.420329	-3.55469	0.000378428	0.0108999	DOWN	nardilysin-like isoform X1	AT1G06900.1
TRINITY_DN1299_c0_g1_i26	79.1808	-1.49428	0.479505	-3.1163	0.00183138	0.0321472	DOWN	vacuolar protein sorting-associated protein 53 A	AT1G50500.2
TRINITY_DN24848_c0_g4_i2	33.6542	-1.49429	0.472676	-3.16135	0.00157041	0.0289538	DOWN	protein tesmin/TSO1-like CXC 5	AT4G29000.1
TRINITY_DN12562_c0_g1_i3	237.404	-1.49541	0.477773	-3.12997	0.00174826	0.0311819	DOWN	ABC transporter B family member 13-like	AT1G27940.1
TRINITY_DN3098_c2_g1_i10	262.058	-1.49618	0.256108	-5.842	5.15786e-09	1.81868e-06	DOWN	aspartic proteinase Asp1 isoform X2	AT1G44130.1
TRINITY_DN4603_c3_g1_i4	54.1088	-1.49649	0.499961	-2.99322	0.00276051	0.0424334	DOWN	myb-like protein X	AT5G43490.1
TRINITY_DN3623_c0_g1_i1	302.859	-1.49721	0.428775	-3.49183	0.000479727	0.0128931	DOWN	uncharacterized protein LOC102618788 isoform X1	AT2G03140.2
TRINITY_DN4592_c0_g1_i1	412.547	-1.49787	0.426732	-3.51011	0.000447924	0.0122954	DOWN	uncharacterized protein LOC18036936	AT1G15230.1
TRINITY_DN8547_c0_g1_i13	54.2595	-1.49818	0.449924	-3.32985	0.000868933	0.0193453	DOWN	uncharacterized protein LOC18037856 isoform X1	AT2G18465.1
TRINITY_DN1333_c0_g2_i6	14.817	-1.49926	0.481271	-3.1152	0.00183822	0.032248	DOWN	pentatricopeptide repeat-containing protein At3g22470, mitochondrial-like	---NA---
TRINITY_DN10435_c0_g1_i1	51.6716	-1.49949	0.390974	-3.83527	0.000125425	0.0049704	DOWN	uncharacterized protein LOC105644331	AT1G55265.1
TRINITY_DN3428_c2_g1_i3	160.276	-1.50174	0.467641	-3.21131	0.0013213	0.0257617	DOWN	probable serine/threonine-protein kinase PBL19	AT5G47070.1
TRINITY_DN390_c1_g1_i1	91.1646	-1.50187	0.373241	-4.02386	5.72517e-05	0.00279589	DOWN	---NA---	---NA---
TRINITY_DN1624_c0_g1_i13	195.244	-1.50201	0.510559	-2.94189	0.00326214	0.0474065	DOWN	E3 SUMO-protein ligase SIZ1	AT5G60410.5
TRINITY_DN427_c0_g1_i6	105.241	-1.50444	0.418035	-3.59884	0.00031964	0.0096779	DOWN	pentatricopeptide repeat-containing protein At5g61370, mitochondrial	AT5G61370.1
TRINITY_DN8665_c0_g1_i2	84.5029	-1.50467	0.36564	-4.11516	3.86913e-05	0.00213283	DOWN	DNA-directed RNA polymerase III subunit 1 isoform X1	AT5G60040.1
TRINITY_DN5611_c0_g1_i1	1004.72	-1.50531	0.501605	-3.00098	0.00269114	0.0417302	DOWN	uncharacterized protein LOC102624757	AT5G47830.1
TRINITY_DN7899_c1_g1_i1	122.079	-1.5054	0.502681	-2.99473	0.00274684	0.0422895	DOWN	F-box/LRR-repeat protein 4	AT2G06040.1
TRINITY_DN9528_c0_g1_i9	201.295	-1.50573	0.479452	-3.14052	0.00168647	0.0304192	DOWN	probable linoleate 9S-lipoxygenase 5	AT1G55020.1
TRINITY_DN1763_c0_g1_i16	93.2582	-1.50638	0.394816	-3.81539	0.000135967	0.00526564	DOWN	adenine DNA glycosylase	AT4G12740.1
TRINITY_DN11328_c0_g1_i9	588.207	-1.50658	0.417502	-3.60856	0.000307902	0.00944807	DOWN	homeobox protein BEL1 homolog	AT4G36870.2
TRINITY_DN5885_c1_g1_i14	94.8121	-1.50712	0.504885	-2.98508	0.00283501	0.0432047	DOWN	probable magnesium transporter NIPA6 isoform X1	AT2G21120.1
TRINITY_DN3398_c0_g2_i4	90.0013	-1.50775	0.418464	-3.60307	0.000314482	0.00957696	DOWN	dihydrofolate synthetase isoform X1	AT5G41480.1
TRINITY_DN19543_c0_g1_i3	91.6244	-1.50899	0.47489	-3.17756	0.00148521	0.0279069	DOWN	probable WRKY transcription factor 4	AT1G13960.1
TRINITY_DN77_c0_g2_i1	698.459	-1.50902	0.500692	-3.01387	0.0025794	0.040516	DOWN	protein NRT1/ PTR FAMILY 6.1	AT5G13400.1
TRINITY_DN9534_c0_g1_i2	205.322	-1.50908	0.348977	-4.3243	1.5302e-05	0.00107162	DOWN	uncharacterized protein LOC102628884 isoform X1	AT2G46560.1
TRINITY_DN15474_c0_g2_i5	306.891	-1.50923	0.505906	-2.98323	0.00285226	0.0433507	DOWN	probable sugar phosphate/phosphate translocator At3g14410	AT3G14410.1
TRINITY_DN4602_c0_g1_i9	147.87	-1.50965	0.497197	-3.03632	0.00239487	0.0385365	DOWN	DNA ligase 4 isoform X1	AT5G57160.1
TRINITY_DN13566_c0_g1_i6	116.217	-1.50994	0.452319	-3.33822	0.00084317	0.0189598	DOWN	kinesin-like protein KIN-14E isoform X1	AT5G65930.2
TRINITY_DN3331_c0_g3_i1	160.025	-1.51012	0.365377	-4.13305	3.57977e-05	0.00201262	DOWN	PREDICTED: uncharacterized protein LOC103959981	AT5G07020.1
TRINITY_DN16678_c0_g1_i9	58.1264	-1.51029	0.341259	-4.42563	9.6162e-06	0.000760018	DOWN	uncharacterized protein LOC112009334	AT3G12080.1
TRINITY_DN9462_c0_g1_i8	266.135	-1.51076	0.429334	-3.51884	0.000433436	0.0120238	DOWN	probable UDP-N-acetylglucosamine--peptide N-acetylglucosaminyltransferase SPINDLY isoform X1	AT3G11540.1
TRINITY_DN6625_c0_g2_i1	29.3196	-1.51128	0.464191	-3.25573	0.00113099	0.0231661	DOWN	probable magnesium transporter NIPA8	AT3G26670.3
TRINITY_DN1167_c0_g1_i5	889.022	-1.5116	0.514247	-2.93944	0.00328803	0.0476464	DOWN	phosphoenolpyruvate carboxylase 4-like	AT1G68750.1
TRINITY_DN24835_c0_g1_i2	22.8703	-1.51185	0.515295	-2.93396	0.00334668	0.0482562	DOWN	---NA---	---NA---
TRINITY_DN42536_c0_g1_i1	79.2665	-1.5124	0.493649	-3.06371	0.00218613	0.0361527	DOWN	CDP-diacylglycerol--glycerol-3-phosphate 3-phosphatidyltransferase 2	AT2G39290.1
TRINITY_DN13765_c0_g1_i5	23.217	-1.51248	0.454518	-3.32766	0.000875782	0.0194457	DOWN	---NA---	---NA---
TRINITY_DN8661_c0_g1_i1	276.813	-1.51262	0.392322	-3.85556	0.000115467	0.00467668	DOWN	micronuclear linker histone polyprotein	AT5G53930.1
TRINITY_DN33916_c0_g1_i1	368.616	-1.51375	0.452825	-3.3429	0.000829065	0.018732	DOWN	putative 1-phosphatidylinositol-3-phosphate 5-kinase FAB1C	AT1G71010.1
TRINITY_DN10426_c0_g2_i2	130.385	-1.51462	0.458959	-3.30012	0.000966432	0.0208146	DOWN	beta carbonic anhydrase 5, chloroplastic isoform X1	AT4G33580.1
TRINITY_DN2523_c1_g2_i2	64.3889	-1.51471	0.366759	-4.13	3.62761e-05	0.00203307	DOWN	---NA---	---NA---
TRINITY_DN4747_c0_g1_i4	203.442	-1.51493	0.399806	-3.78916	0.00015116	0.00567529	DOWN	uncharacterized protein LOC18044233	AT2G39950.1
TRINITY_DN191_c3_g1_i4	247.544	-1.51554	0.50495	-3.00136	0.00268774	0.0417157	DOWN	---NA---	---NA---
TRINITY_DN11054_c0_g3_i1	194.916	-1.51645	0.345246	-4.39236	1.12125e-05	0.000852357	DOWN	---NA---	---NA---
TRINITY_DN3129_c0_g1_i9	260.067	-1.51709	0.398164	-3.8102	0.000138854	0.00532712	DOWN	transcription factor TFIIIB component B'' homolog isoform X4	AT4G39160.1
TRINITY_DN23910_c1_g1_i5	120.202	-1.51739	0.353994	-4.28648	1.81524e-05	0.00122046	DOWN	AP-3 complex subunit delta-like	AT1G48760.3
TRINITY_DN974_c0_g2_i2	1077.41	-1.51758	0.376788	-4.02767	5.63318e-05	0.00276754	DOWN	probable aquaporin PIP2-2	AT5G60660.1
TRINITY_DN450_c4_g1_i1	16.0957	-1.51779	0.483867	-3.1368	0.00170802	0.0306945	DOWN	---NA---	---NA---
TRINITY_DN2273_c1_g1_i3	316.39	-1.51784	0.44377	-3.42034	0.000625421	0.0155305	DOWN	vacuolar fusion protein MON1 homolog	AT2G28390.1
TRINITY_DN2862_c0_g2_i4	366.179	-1.5193	0.434882	-3.49359	0.000476567	0.0128277	DOWN	callose synthase 3	AT5G13000.1
TRINITY_DN10087_c0_g1_i1	634.387	-1.51936	0.433099	-3.50812	0.000451293	0.0123589	DOWN	probable receptor-like protein kinase At5g24010	AT2G23200.1
TRINITY_DN10207_c0_g1_i2	120.413	-1.51992	0.38567	-3.94097	8.11513e-05	0.00359471	DOWN	probable ubiquitin-like-specific protease 2A isoform X2	AT4G33620.1
TRINITY_DN4069_c0_g1_i6	338.518	-1.52016	0.472248	-3.21898	0.00128646	0.025334	DOWN	uncharacterized protein LOC110422696 isoform X1	AT1G73650.3
TRINITY_DN1345_c0_g1_i8	42.7332	-1.52113	0.503494	-3.02115	0.00251815	0.0398267	DOWN	SKP1-like protein 1A	AT5G42190.1
TRINITY_DN975_c0_g1_i3	290.975	-1.52218	0.449495	-3.38643	0.000708082	0.0168919	DOWN	---NA---	---NA---
TRINITY_DN4147_c0_g1_i7	160.959	-1.52226	0.480048	-3.17105	0.00151888	0.0283475	DOWN	probable serine/threonine-protein kinase WNK3 isoform X1	AT3G48260.1
TRINITY_DN10508_c0_g1_i7	202.798	-1.52316	0.405402	-3.75716	0.000171851	0.00620338	DOWN	ABC transporter G family member 32	AT2G26910.1
TRINITY_DN164013_c0_g1_i7	114.031	-1.52334	0.364837	-4.17541	2.97451e-05	0.00176286	DOWN	DNA polymerase delta catalytic subunit isoform X1	AT5G63960.1
TRINITY_DN4020_c2_g2_i3	388.863	-1.52394	0.506271	-3.01012	0.0026114	0.04089	DOWN	structural maintenance of chromosomes protein 1	AT3G54670.3
TRINITY_DN1622_c0_g1_i1	1519.37	-1.52395	0.474367	-3.21259	0.00131546	0.0256974	DOWN	ABC transporter C family member 2-like	AT2G34660.2
TRINITY_DN12996_c0_g1_i2	37.0218	-1.52395	0.459848	-3.31402	0.000919641	0.0200976	DOWN	ATP synthase subunit delta', mitochondrial-like	AT5G47030.1
TRINITY_DN1724_c4_g1_i5	35.6656	-1.52445	0.425242	-3.5849	0.00033721	0.0100632	DOWN	FGGY carbohydrate kinase domain-containing protein	AT4G30310.2
TRINITY_DN5193_c0_g1_i3	304.444	-1.5247	0.457405	-3.33336	0.000858029	0.0191802	DOWN	caffeic acid 3-O-methyltransferase	AT5G54160.1
TRINITY_DN5882_c0_g2_i10	24.8419	-1.52474	0.513066	-2.97182	0.00296044	0.0444623	DOWN	increased DNA methylation 3 isoform X2	AT1G76440.3
TRINITY_DN596_c3_g1_i1	227.314	-1.52514	0.504709	-3.02181	0.00251265	0.0397709	DOWN	WD repeat-containing protein 20	AT3G53390.1
TRINITY_DN23787_c0_g1_i2	37.4825	-1.5254	0.489411	-3.1168	0.00182825	0.0321063	DOWN	histone-lysine N-methyltransferase SUVR3	AT3G03750.2
TRINITY_DN4947_c0_g1_i6	42.2009	-1.52543	0.513074	-2.97312	0.00294788	0.0443363	DOWN	high mobility group B protein 14	AT2G34450.1
TRINITY_DN12726_c0_g2_i1	103.926	-1.52672	0.491598	-3.10563	0.00189874	0.0329573	DOWN	anthranilate synthase beta subunit 2, chloroplastic-like	AT1G25220.1
TRINITY_DN15080_c0_g1_i1	66.9975	-1.52719	0.516211	-2.95846	0.00309183	0.045743	DOWN	prostamide/prostaglandin F synthase	---NA---
TRINITY_DN5764_c0_g1_i11	183.875	-1.52728	0.481808	-3.1699	0.00152491	0.0284105	DOWN	dnaJ homolog subfamily C member 16 isoform X1	AT1G26550.1
TRINITY_DN10732_c0_g1_i5	42.9581	-1.52858	0.47458	-3.2209	0.00127787	0.0251929	DOWN	cactin-like isoform X1	AT1G03910.1
TRINITY_DN5778_c0_g1_i7	213.307	-1.52879	0.467527	-3.26996	0.00107564	0.0223958	DOWN	RNA recognition motif protein 1 isoform X1	AT2G44710.1
TRINITY_DN3354_c0_g1_i3	61.4076	-1.52903	0.400216	-3.82052	0.000133172	0.00518296	DOWN	uncharacterized protein LOC18039444	AT1G26580.1
TRINITY_DN5177_c0_g2_i3	316.559	-1.52919	0.367505	-4.161	3.16851e-05	0.00184822	DOWN	betaine aldehyde dehydrogenase 1, chloroplastic	AT1G74920.1
TRINITY_DN14439_c2_g1_i2	292.327	-1.52997	0.39697	-3.85413	0.000116143	0.00469776	DOWN	ABC transporter C family member 5	AT1G04120.1
TRINITY_DN3180_c0_g1_i2	337.204	-1.53034	0.316955	-4.82825	1.37737e-06	0.000164838	DOWN	leucine aminopeptidase 1-like	AT4G30920.1
TRINITY_DN5274_c1_g1_i3	30.0902	-1.53179	0.459065	-3.33676	0.000847605	0.0190172	DOWN	---NA---	---NA---
TRINITY_DN11142_c0_g2_i4	97.3912	-1.53191	0.439809	-3.48313	0.000495584	0.0131963	DOWN	WW domain-binding protein 11	AT5G62640.1
TRINITY_DN6476_c0_g1_i2	23.565	-1.53197	0.504431	-3.03702	0.00238932	0.0384735	DOWN	zinc transporter ZTP29	AT3G20870.1
TRINITY_DN24679_c0_g1_i10	49.0233	-1.53249	0.499784	-3.06631	0.00216717	0.0359738	DOWN	BRCA1-A complex subunit Abraxas	AT3G08780.1
TRINITY_DN7484_c0_g1_i1	58.5874	-1.53269	0.499629	-3.06766	0.00215739	0.035884	DOWN	ATP synthase subunit gamma, mitochondrial	AT2G33040.1
TRINITY_DN312_c0_g1_i2	142.517	-1.53362	0.335246	-4.57463	4.77068e-06	0.000444072	DOWN	casein kinase 1-like protein HD16	AT3G03940.1
TRINITY_DN8864_c3_g1_i12	95.7211	-1.53441	0.33092	-4.6368	3.53839e-06	0.000348889	DOWN	uncharacterized protein LOC102625992 isoform X3	AT1G77620.1
TRINITY_DN1774_c2_g1_i5	235.893	-1.5348	0.477873	-3.21173	0.00131939	0.0257458	DOWN	crooked neck-like protein 1	AT5G41770.1
TRINITY_DN12471_c0_g2_i6	37.0006	-1.53511	0.379403	-4.04613	5.20716e-05	0.00262201	DOWN	---NA---	---NA---
TRINITY_DN10505_c0_g2_i6	29.513	-1.53712	0.511166	-3.00709	0.00263761	0.0411818	DOWN	growth-regulating factor 4-like isoform X1	AT3G13960.1
TRINITY_DN6803_c1_g1_i1	61.3369	-1.53735	0.510225	-3.01308	0.00258613	0.0405751	DOWN	lysine-specific demethylase JMJ25 isoform X4	AT1G11950.1
TRINITY_DN4296_c0_g2_i3	160.974	-1.53735	0.366807	-4.19116	2.77527e-05	0.00167839	DOWN	cell division cycle and apoptosis regulator protein 1 isoform X1	AT2G03150.1
TRINITY_DN161372_c0_g1_i1	15.1133	-1.53756	0.462261	-3.32617	0.000880474	0.0195074	DOWN	---NA---	AT3G24730.1
TRINITY_DN41109_c0_g1_i3	67.7648	-1.53798	0.402971	-3.81659	0.00013531	0.00524452	DOWN	L-aspartate oxidase, chloroplastic	AT5G14760.1
TRINITY_DN5926_c0_g1_i5	1086.92	-1.53806	0.490578	-3.1352	0.00171738	0.0307812	DOWN	solanesyl diphosphate synthase 2, chloroplastic	AT1G78510.1
TRINITY_DN5712_c0_g1_i3	41.8437	-1.53824	0.422604	-3.6399	0.000272742	0.00866219	DOWN	eukaryotic translation initiation factor 3 subunit H	AT1G10840.1
TRINITY_DN8546_c0_g2_i1	48.8193	-1.5387	0.459582	-3.34805	0.00081381	0.0184982	DOWN	fimbrin-5-like isoform X2	AT5G35700.1
TRINITY_DN6731_c0_g1_i6	32.1372	-1.53943	0.459622	-3.34934	0.000810029	0.0184612	DOWN	O-fucosyltransferase 38 isoform X2	AT5G64600.1
TRINITY_DN26530_c0_g1_i2	24.8548	-1.53958	0.449688	-3.42365	0.000617863	0.0154024	DOWN	PREDICTED: uncharacterized protein LOC103426686, partial	AT3G59870.1
TRINITY_DN11677_c0_g1_i3	53.7813	-1.5432	0.471674	-3.27176	0.00106882	0.0222831	DOWN	eIF-2-alpha kinase GCN2 isoform X1	AT3G59410.1
TRINITY_DN2088_c2_g1_i7	169.951	-1.5443	0.424307	-3.63958	0.000273083	0.00866913	DOWN	auxin-binding protein T85	AT4G02980.1
TRINITY_DN15663_c0_g1_i4	57.658	-1.54517	0.376203	-4.10729	4.00331e-05	0.00218129	DOWN	PREDICTED: uncharacterized protein LOC100252268	AT2G45520.1
TRINITY_DN342_c0_g1_i9	458.143	-1.54644	0.483423	-3.19895	0.0013793	0.0265413	DOWN	---NA---	---NA---
TRINITY_DN852_c0_g4_i2	106.612	-1.54707	0.380143	-4.0697	4.70729e-05	0.0024434	DOWN	UDP-rhamnose/UDP-galactose transporter 4	AT1G34020.1
TRINITY_DN8463_c0_g1_i2	19.3516	-1.54747	0.485191	-3.1894	0.00142571	0.0271205	DOWN	CBL-interacting serine/threonine-protein kinase 24-like	AT5G35410.1
TRINITY_DN9954_c0_g1_i3	317.316	-1.54776	0.392814	-3.94018	8.142e-05	0.00359984	DOWN	protein OBERON 4	AT3G63500.2
TRINITY_DN37668_c0_g3_i1	227.875	-1.54837	0.500813	-3.09172	0.00199002	0.0340196	DOWN	---NA---	---NA---
TRINITY_DN7122_c0_g1_i9	57.3146	-1.54934	0.487031	-3.1812	0.00146667	0.0276375	DOWN	mitogen-activated protein kinase kinase 3	AT5G40440.1
TRINITY_DN18876_c0_g1_i1	31.821	-1.54944	0.389166	-3.98143	6.85008e-05	0.00318182	DOWN	RING-box protein 1a-like isoform X1	AT5G20570.1
TRINITY_DN4178_c0_g1_i6	206.249	-1.54951	0.523356	-2.96072	0.00306926	0.0455521	DOWN	probable splicing factor 3A subunit 1	AT1G14650.2
TRINITY_DN37971_c1_g1_i1	104.088	-1.55021	0.431031	-3.59651	0.000322513	0.00975512	DOWN	ethylene-overproduction protein 1	AT3G51770.2
TRINITY_DN11183_c3_g1_i1	102.751	-1.55045	0.453774	-3.41678	0.000633663	0.0156336	DOWN	protein FRIGIDA-ESSENTIAL 1 isoform X1	AT2G33835.1
TRINITY_DN11636_c0_g1_i6	115.081	-1.55221	0.521897	-2.97418	0.00293777	0.0442208	DOWN	protein VACUOLELESS1	AT2G38020.1
TRINITY_DN20268_c0_g1_i1	250.208	-1.55233	0.469683	-3.30505	0.000949583	0.0205676	DOWN	dnaJ homolog subfamily C member 2-like	AT3G11450.1
TRINITY_DN6211_c1_g1_i2	94.6792	-1.55241	0.489119	-3.17388	0.00150417	0.0281323	DOWN	uncharacterized PE-PGRS family protein PE_PGRS54	AT5G55670.1
TRINITY_DN13876_c0_g2_i3	137.962	-1.55287	0.498861	-3.11284	0.00185297	0.0324257	DOWN	O-acyltransferase WSD1-like	AT5G53390.1
TRINITY_DN1794_c0_g4_i2	165.119	-1.55298	0.466254	-3.33076	0.000866093	0.0192959	DOWN	potassium channel AKT2/3-like	AT4G00980.1
TRINITY_DN2821_c0_g1_i2	70.3265	-1.55448	0.457195	-3.40005	0.000673747	0.0163207	DOWN	phosphatidylinositol-glycan biosynthesis class X protein-like isoform X1	AT5G46850.3
TRINITY_DN4908_c2_g1_i2	38.1636	-1.55474	0.490532	-3.1695	0.001527	0.028439	DOWN	gamma-glutamylcyclotransferase 2-3	AT1G44790.1
TRINITY_DN5061_c0_g1_i3	110.381	-1.55659	0.443949	-3.50623	0.000454508	0.0124183	DOWN	PREDICTED: uncharacterized protein LOC100250124	AT2G02960.3
TRINITY_DN2130_c0_g1_i14	65.0255	-1.55706	0.532385	-2.9247	0.00344792	0.0492938	DOWN	chromatin structure-remodeling complex protein SYD isoform X1	---NA---
TRINITY_DN10933_c3_g1_i5	96.6276	-1.5571	0.484402	-3.21448	0.0013068	0.0255743	DOWN	calcium-transporting ATPase, endoplasmic reticulum-type	AT4G00900.1
TRINITY_DN83066_c0_g1_i1	47.402	-1.55752	0.508949	-3.06028	0.00221133	0.0364374	DOWN	phospholipase A I	AT1G61850.2
TRINITY_DN190327_c0_g1_i1	73.097	-1.55795	0.510846	-3.04975	0.00229033	0.0373473	DOWN	hypothetical protein PHAVU_002G028400g	---NA---
TRINITY_DN48309_c1_g2_i3	95.6065	-1.55839	0.438386	-3.55483	0.000378227	0.0108995	DOWN	probable E3 ubiquitin-protein ligase XBOS32	AT5G57740.1
TRINITY_DN28795_c0_g1_i7	68.2394	-1.55852	0.488206	-3.19235	0.0014112	0.0269279	DOWN	ethylene-responsive transcription factor-like protein At4g13040 isoform X3	AT4G13040.2
TRINITY_DN2535_c0_g1_i5	22.3466	-1.55878	0.50006	-3.11719	0.00182583	0.0320846	DOWN	protein LOW PSII ACCUMULATION 3, chloroplastic isoform X1	AT5G48790.1
TRINITY_DN4693_c0_g2_i2	199.748	-1.55914	0.468067	-3.33102	0.000865286	0.0192882	DOWN	1-phosphatidylinositol-3-phosphate 5-kinase FAB1B	AT3G14270.1
TRINITY_DN1840_c1_g1_i1	58.1728	-1.55916	0.485456	-3.21174	0.00131933	0.0257458	DOWN	RNA-binding protein 39	AT5G09880.1
TRINITY_DN24013_c0_g1_i3	52.3234	-1.55927	0.456332	-3.41697	0.000633218	0.0156254	DOWN	uncharacterized protein LOC102624182	---NA---
TRINITY_DN5586_c0_g2_i3	56.3063	-1.55928	0.471807	-3.30491	0.000950075	0.0205713	DOWN	pentatricopeptide repeat-containing protein At1g05750, chloroplastic	AT1G05750.1
TRINITY_DN1297_c0_g1_i5	47.9893	-1.55958	0.459294	-3.39561	0.000684764	0.0164915	DOWN	pantothenate kinase 1 isoform X1	AT4G32180.3
TRINITY_DN2363_c1_g1_i3	279.963	-1.55964	0.465321	-3.35174	0.000803056	0.0183653	DOWN	serine/threonine-protein phosphatase BSL1	AT4G03080.1
TRINITY_DN3259_c0_g1_i4	193.014	-1.56026	0.515842	-3.02469	0.0024889	0.03951	DOWN	transcription factor bHLH149	AT1G09250.1
TRINITY_DN32905_c0_g1_i1	15.0732	-1.56145	0.463402	-3.36953	0.000752975	0.0176006	DOWN	---NA---	---NA---
TRINITY_DN1566_c0_g1_i4	69.8157	-1.56154	0.447026	-3.49317	0.000477328	0.0128416	DOWN	uncharacterized oxidoreductase At4g09670	AT4G09670.1
TRINITY_DN5448_c4_g2_i4	90.7587	-1.56157	0.523449	-2.98323	0.00285222	0.0433507	DOWN	auxin response factor 8 isoform X1	AT5G37020.1
TRINITY_DN6312_c0_g1_i3	77.6646	-1.56224	0.470213	-3.32241	0.000892422	0.0196792	DOWN	B3 domain-containing protein Os07g0563300 isoform X2	AT4G21550.1
TRINITY_DN11549_c0_g1_i5	583.711	-1.5634	0.440745	-3.54719	0.000389368	0.0111131	DOWN	serine/arginine-rich splicing factor SR34A	AT3G49430.3
TRINITY_DN3152_c1_g2_i1	47.552	-1.56454	0.462932	-3.37963	0.000725826	0.0171501	DOWN	ATP-dependent (S)-NAD(P)H-hydrate dehydratase isoform X1	AT5G19150.2
TRINITY_DN5832_c0_g1_i1	22.8104	-1.56485	0.496476	-3.15192	0.001622	0.0296192	DOWN	---NA---	---NA---
TRINITY_DN1398_c0_g1_i2	151.904	-1.56611	0.372959	-4.19916	2.67912e-05	0.00163917	DOWN	uncharacterized protein LOC18049243 isoform X1	AT3G49050.1
TRINITY_DN11183_c2_g1_i5	116.847	-1.56633	0.4107	-3.8138	0.000136848	0.00528225	DOWN	---NA---	---NA---
TRINITY_DN26691_c0_g1_i1	16.866	-1.5672	0.517898	-3.02608	0.0024775	0.0394137	DOWN	---NA---	---NA---
TRINITY_DN11220_c0_g1_i1	2571.61	-1.56746	0.525031	-2.98547	0.00283146	0.0431692	DOWN	mitochondrial amidoxime reducing component 2	AT1G30910.1
TRINITY_DN1167_c1_g2_i1	27.2191	-1.56759	0.484275	-3.23698	0.00120801	0.0242653	DOWN	uncharacterized protein LOC110749372 isoform X2	AT5G48335.1
TRINITY_DN41532_c0_g2_i3	39.219	-1.56792	0.474425	-3.30487	0.00095019	0.0205713	DOWN	abscisic-aldehyde oxidase isoform X1	AT2G27150.2
TRINITY_DN1898_c0_g1_i7	46.5326	-1.56792	0.490272	-3.19807	0.0013835	0.0266002	DOWN	uncharacterized protein LOC105640192 isoform X2	AT5G58100.1
TRINITY_DN2726_c0_g1_i7	62.1025	-1.56843	0.353771	-4.43345	9.27364e-06	0.00074123	DOWN	dehydrogenase/reductase SDR family member on chromosome X isoform X5	AT5G04070.1
TRINITY_DN11305_c0_g1_i1	126.021	-1.56949	0.382016	-4.10843	3.98351e-05	0.00217682	DOWN	uncharacterized protein LOC102612912	AT3G45830.1
TRINITY_DN4672_c0_g1_i8	28.0569	-1.57009	0.525051	-2.99035	0.0027866	0.0427112	DOWN	---NA---	---NA---
TRINITY_DN18615_c0_g1_i7	30.2321	-1.57019	0.468407	-3.35219	0.000801736	0.0183432	DOWN	kinesin-like protein KIN-4A isoform X1	AT5G47820.2
TRINITY_DN62358_c1_g1_i1	82.443	-1.57053	0.449224	-3.49609	0.000472121	0.0127414	DOWN	---NA---	---NA---
TRINITY_DN5244_c0_g3_i2	85.3398	-1.57069	0.515994	-3.04401	0.00233444	0.0378571	DOWN	---NA---	---NA---
TRINITY_DN23350_c0_g1_i1	18.3801	-1.57086	0.528692	-2.97122	0.00296622	0.0445082	DOWN	putative disease resistance RPP13-like protein 1	AT3G14470.1
TRINITY_DN9144_c0_g2_i1	85.7309	-1.57092	0.41591	-3.77708	0.00015868	0.00588111	DOWN	DExH-box ATP-dependent RNA helicase DExH3	AT1G48650.2
TRINITY_DN1241_c2_g1_i8	112.092	-1.57117	0.448827	-3.50061	0.000464198	0.0125943	DOWN	G-type lectin S-receptor-like serine/threonine-protein kinase CES101	AT1G65800.1
TRINITY_DN3277_c0_g1_i11	32.1698	-1.57138	0.537536	-2.9233	0.00346345	0.0494458	DOWN	FKBP12-interacting protein of 37 kDa	AT3G54170.1
TRINITY_DN12134_c0_g1_i8	18.0332	-1.57156	0.512627	-3.0657	0.00217162	0.0360039	DOWN	TBC1 domain family member 8B	AT3G55020.1
TRINITY_DN4348_c0_g1_i3	264.95	-1.57182	0.519154	-3.02767	0.0024645	0.0392726	DOWN	regulatory-associated protein of TOR 1-like isoform X1	AT3G08850.1
TRINITY_DN12655_c0_g1_i2	403.478	-1.57193	0.387721	-4.05427	5.02908e-05	0.00255947	DOWN	exosome complex component RRP45A isoform X1	AT3G60500.3
TRINITY_DN67764_c0_g1_i1	65.4785	-1.57229	0.498982	-3.15099	0.00162719	0.0296718	DOWN	protein CYPRO4	AT3G19240.1
TRINITY_DN6816_c0_g1_i6	72.5653	-1.57267	0.427687	-3.67714	0.000235862	0.00780932	DOWN	uncharacterized protein LOC18034847 isoform X1	AT1G50020.1
TRINITY_DN474_c0_g1_i27	1570.04	-1.57296	0.438596	-3.58636	0.00033533	0.0100198	DOWN	probable LRR receptor-like serine/threonine-protein kinase At1g29720 isoform X4	AT1G07650.1
TRINITY_DN1480_c1_g1_i3	522.05	-1.57312	0.442349	-3.55629	0.000376123	0.01086	DOWN	paired amphipathic helix protein Sin3-like 4 isoform X1	AT1G70060.1
TRINITY_DN18446_c0_g1_i1	21.266	-1.57442	0.511799	-3.07624	0.0020963	0.0351607	DOWN	F-box protein SKIP23	AT2G17030.1
TRINITY_DN5277_c0_g1_i1	18.9944	-1.57475	0.493544	-3.19069	0.00141934	0.0270396	DOWN	uncharacterized protein LOC102608828 isoform X2	AT5G17710.2
TRINITY_DN7051_c0_g1_i3	367.871	-1.57535	0.446696	-3.52668	0.000420804	0.0117626	DOWN	K(+) efflux antiporter 2, chloroplastic	AT4G00630.1
TRINITY_DN2528_c0_g2_i1	48.2392	-1.57561	0.51717	-3.0466	0.00231442	0.0376355	DOWN	AUGMIN subunit 5	AT5G38880.1
TRINITY_DN2701_c0_g1_i2	282.276	-1.57606	0.431238	-3.65473	0.000257455	0.00830921	DOWN	uncharacterized protein LOC18048554 isoform X1	AT2G20310.1
TRINITY_DN18468_c0_g1_i3	121.399	-1.57672	0.50293	-3.13507	0.00171811	0.0307812	DOWN	uncharacterized protein LOC8287926	AT5G66200.1
TRINITY_DN110544_c0_g2_i3	37.0877	-1.57817	0.412946	-3.82173	0.000132516	0.00516927	DOWN	protein SCAI	AT3G03570.1
TRINITY_DN29451_c0_g1_i3	133.573	-1.57871	0.482749	-3.27025	0.00107452	0.0223823	DOWN	uncharacterized protein LOC18046898	AT3G60590.3
TRINITY_DN19576_c1_g1_i1	35.8562	-1.57879	0.467507	-3.37705	0.000732688	0.0172663	DOWN	---NA---	---NA---
TRINITY_DN10116_c0_g1_i12	301.073	-1.57896	0.294732	-5.35726	8.44935e-08	1.87549e-05	DOWN	pentatricopeptide repeat-containing protein At3g24000, mitochondrial	AT3G24000.1
TRINITY_DN2295_c0_g1_i1	72.5376	-1.57911	0.340241	-4.64115	3.46469e-06	0.000344022	DOWN	putative dual specificity protein phosphatase DSP8	AT5G56610.1
TRINITY_DN8963_c0_g1_i1	475.497	-1.57921	0.540332	-2.92268	0.00347037	0.0495046	DOWN	E3 ubiquitin-protein ligase UPL3	AT4G38600.1
TRINITY_DN377_c0_g2_i12	496.217	-1.58005	0.493884	-3.19924	0.00137792	0.0265398	DOWN	uncharacterized protein At2g27730, mitochondrial	AT2G27730.1
TRINITY_DN2026_c0_g1_i9	286.675	-1.58008	0.457224	-3.45582	0.000548623	0.0141814	DOWN	folylpolyglutamate synthase isoform X1	AT5G05980.2
TRINITY_DN3108_c0_g1_i2	433.369	-1.58026	0.391599	-4.0354	5.45092e-05	0.00270716	DOWN	serine/arginine-rich splicing factor RSZ22A-like isoform X1	AT4G31580.2
TRINITY_DN7571_c0_g1_i1	193.552	-1.58051	0.434283	-3.63935	0.000273327	0.00867322	DOWN	protein FAR-RED-ELONGATED HYPOCOTYL 1-LIKE isoform X1	AT2G37678.1
TRINITY_DN35729_c0_g1_i2	49.6399	-1.58098	0.448185	-3.52752	0.000419467	0.0117423	DOWN	mitochondrial inner membrane protease ATP23	---NA---
TRINITY_DN1881_c3_g1_i1	85.7627	-1.58136	0.454243	-3.48131	0.000498976	0.0132713	DOWN	probable serine/threonine-protein kinase PBL19	AT5G47070.1
TRINITY_DN7971_c0_g1_i12	47.0318	-1.58168	0.401414	-3.94027	8.13911e-05	0.00359984	DOWN	beta-galactosidase-like isoform X1	AT3G13750.1
TRINITY_DN1108_c0_g1_i6	112.307	-1.58178	0.443333	-3.56793	0.000359814	0.0105148	DOWN	glutamine synthetase cytosolic isozyme	AT5G37600.1
TRINITY_DN1724_c0_g1_i4	1020.19	-1.58188	0.510909	-3.09621	0.00196012	0.0337288	DOWN	beta-amylase 3, chloroplastic	AT4G17090.1
TRINITY_DN3330_c0_g2_i4	296.27	-1.58197	0.409793	-3.86041	0.000113195	0.00460181	DOWN	L-type lectin-domain containing receptor kinase VII.1	AT4G04960.1
TRINITY_DN14271_c0_g2_i2	30.2735	-1.58257	0.50565	-3.12978	0.00174939	0.0311846	DOWN	putative acyl-activating enzyme 19 isoform X1	AT5G35930.1
TRINITY_DN3905_c0_g1_i1	57.0502	-1.58277	0.442155	-3.57967	0.000344029	0.0101893	DOWN	mitogen-activated protein kinase kinase 2	AT4G29810.1
TRINITY_DN24646_c0_g1_i1	52.9631	-1.58278	0.499826	-3.16666	0.00154203	0.0286059	DOWN	MFP1 attachment factor 1-like	AT5G43070.1
TRINITY_DN4238_c1_g2_i2	245.729	-1.58284	0.505272	-3.13265	0.00173237	0.0309784	DOWN	protein CELLULOSE SYNTHASE INTERACTIVE 1	AT2G22125.1
TRINITY_DN31512_c0_g1_i5	44.7157	-1.58347	0.414125	-3.82366	0.000131488	0.00514147	DOWN	uncharacterized protein LOC18046225 isoform X2	AT2G20320.1
TRINITY_DN11615_c0_g1_i2	135.329	-1.58408	0.525383	-3.0151	0.00256891	0.0403902	DOWN	pentatricopeptide repeat-containing protein At1g74850, chloroplastic	AT1G74850.1
TRINITY_DN1025_c0_g1_i9	405.159	-1.58419	0.538674	-2.9409	0.00327255	0.0474974	DOWN	ankyrin repeat-containing protein NPR4	AT5G35810.1
TRINITY_DN10103_c1_g1_i8	259.55	-1.58422	0.483739	-3.27495	0.00105682	0.0221146	DOWN	dentin sialophosphoprotein-like isoform X1	AT2G41520.1
TRINITY_DN51661_c0_g1_i1	62.7696	-1.58438	0.514186	-3.08134	0.00206074	0.0347622	DOWN	---NA---	AT4G28080.1
TRINITY_DN10218_c0_g1_i2	111.482	-1.58439	0.50033	-3.16669	0.00154183	0.0286059	DOWN	probable WRKY transcription factor 3	AT1G13960.1
TRINITY_DN4353_c0_g2_i3	31.6598	-1.5849	0.505992	-3.13226	0.00173468	0.031004	DOWN	putative lipase YDR444W isoform X1	AT1G29120.2
TRINITY_DN2656_c1_g2_i1	17.8668	-1.58503	0.52761	-3.00417	0.00266308	0.0414559	DOWN	---NA---	---NA---
TRINITY_DN9051_c0_g1_i6	181.082	-1.58504	0.461216	-3.43665	0.000588947	0.0148969	DOWN	methyl-CpG-binding domain-containing protein 9	AT3G01460.1
TRINITY_DN18848_c0_g3_i3	134.99	-1.58513	0.472138	-3.35735	0.000786928	0.0181276	DOWN	PHD finger protein At1g33420	AT1G33420.1
TRINITY_DN14398_c0_g1_i1	295.635	-1.58526	0.451103	-3.51418	0.000441119	0.0121677	DOWN	FACT complex subunit SPT16-like	AT4G10710.1
TRINITY_DN3484_c0_g1_i11	263.795	-1.58573	0.486809	-3.25741	0.00112435	0.0230736	DOWN	transcription initiation factor TFIID subunit 1 isoform X1	AT1G32750.1
TRINITY_DN5918_c0_g1_i1	798.662	-1.5859	0.465778	-3.40484	0.000662035	0.0161476	DOWN	gallate 1-beta-glucosyltransferase	AT4G15480.1
TRINITY_DN864_c0_g2_i3	381.24	-1.58621	0.441061	-3.59634	0.000322722	0.00975647	DOWN	serine/arginine-rich splicing factor SR30-like isoform X1	AT1G02840.3
TRINITY_DN1243_c0_g1_i4	64.4778	-1.58626	0.363029	-4.36951	1.24525e-05	0.000920872	DOWN	E3 ubiquitin-protein ligase At1g63170	AT4G32600.1
TRINITY_DN225872_c0_g1_i1	55.9868	-1.58639	0.414107	-3.83088	0.000127686	0.00503862	DOWN	F-box protein At2g32560-like isoform X2	AT2G26850.1
TRINITY_DN11183_c1_g1_i7	51.5538	-1.58655	0.365825	-4.3369	1.44504e-05	0.00102673	DOWN	trihelix transcription factor ASIL1-like isoform X1	AT3G58630.1
TRINITY_DN220390_c0_g1_i1	15.0019	-1.58742	0.540403	-2.93748	0.00330889	0.0478675	DOWN	---NA---	---NA---
TRINITY_DN5886_c0_g2_i1	11420.1	-1.58828	0.479417	-3.31294	0.000923194	0.0201597	DOWN	glycine dehydrogenase (decarboxylating), mitochondrial	AT4G33010.1
TRINITY_DN4513_c0_g1_i13	207.606	-1.58934	0.522601	-3.04121	0.00235633	0.0380941	DOWN	FACT complex subunit SPT16	AT4G10710.1
TRINITY_DN3066_c0_g1_i9	118.473	-1.58938	0.445227	-3.56981	0.000357235	0.0104751	DOWN	E3 ubiquitin-protein ligase RFI2	AT2G47700.1
TRINITY_DN2137_c0_g1_i1	275.12	-1.58953	0.508265	-3.12736	0.00176383	0.0313862	DOWN	regulatory protein NPR3-like	AT5G45110.1
TRINITY_DN22917_c0_g1_i4	24.8025	-1.58986	0.479666	-3.31451	0.000918035	0.0200718	DOWN	FBD-associated F-box protein At2g26860 isoform X1	AT1G78750.1
TRINITY_DN55094_c0_g1_i1	103.781	-1.58993	0.467551	-3.40056	0.000672482	0.016304	DOWN	nuclear pore complex protein NUP88	AT5G05680.1
TRINITY_DN4692_c0_g1_i3	25.214	-1.59008	0.529987	-3.00022	0.00269787	0.041795	DOWN	uncharacterized protein LOC112007205 isoform X2	AT1G21350.3
TRINITY_DN13988_c0_g1_i2	34.7743	-1.5902	0.526697	-3.01919	0.00253447	0.0399999	DOWN	14-3-3-like protein A	AT5G38480.2
TRINITY_DN8732_c0_g4_i7	76.6402	-1.59066	0.493648	-3.22227	0.00127181	0.0251014	DOWN	protein ALP1-like	AT3G19120.1
TRINITY_DN2257_c0_g1_i9	119.642	-1.59085	0.431429	-3.6874	0.000226557	0.00757839	DOWN	survival of motor neuron-related-splicing factor 30 isoform X2	AT2G02570.4
TRINITY_DN43049_c0_g1_i1	15.8396	-1.59096	0.525133	-3.02963	0.00244851	0.0390957	DOWN	---NA---	---NA---
TRINITY_DN16408_c0_g4_i2	83.1179	-1.591	0.451382	-3.52473	0.000423912	0.0118339	DOWN	PREDICTED: uncharacterized protein LOC18613827	AT2G46940.1
TRINITY_DN1359_c0_g1_i1	57.8263	-1.59126	0.505226	-3.1496	0.00163496	0.0297635	DOWN	sugar transporter ERD6-like 6 isoform X2	AT1G75220.1
TRINITY_DN14736_c0_g1_i5	48.8597	-1.59157	0.373731	-4.25859	2.05721e-05	0.00134853	DOWN	F-box/kelch-repeat protein At3g06240-like	AT3G06240.1
TRINITY_DN8571_c0_g1_i2	253.216	-1.59243	0.466223	-3.4156	0.000636408	0.0156894	DOWN	calvin cycle protein CP12-3, chloroplastic	AT1G76560.1
TRINITY_DN1574_c0_g1_i1	162.092	-1.59299	0.372769	-4.27341	1.9251e-05	0.00127433	DOWN	rhodanese-like domain-containing protein 11, chloroplastic	AT4G24750.1
TRINITY_DN15055_c0_g1_i4	10.1447	-1.59318	0.545828	-2.91884	0.00351335	0.0499606	DOWN	---NA---	---NA---
TRINITY_DN8321_c0_g1_i7	69.2673	-1.59327	0.521576	-3.05472	0.00225272	0.0369257	DOWN	F-box/kelch-repeat protein At1g80440-like	AT1G15670.1
TRINITY_DN11712_c0_g1_i1	80.697	-1.59329	0.374633	-4.25293	2.10988e-05	0.00137336	DOWN	telomere repeat-binding factor 4	AT1G17520.1
TRINITY_DN543_c0_g2_i2	75.0843	-1.59425	0.449346	-3.54794	0.000388251	0.0110902	DOWN	DDB1- and CUL4-associated factor 8 isoform X2	AT4G35140.1
TRINITY_DN9432_c0_g1_i2	614.246	-1.59488	0.509584	-3.12977	0.00174941	0.0311846	DOWN	coatomer subunit alpha-1	AT1G62020.1
TRINITY_DN2626_c0_g1_i30	224.545	-1.59516	0.486594	-3.27822	0.00104465	0.0219517	DOWN	ethylene-insensitive protein 2	AT5G03280.1
TRINITY_DN11027_c0_g1_i2	383.888	-1.59585	0.538294	-2.96464	0.0030304	0.0451507	DOWN	probable sucrose-phosphate synthase 1	AT5G20280.1
TRINITY_DN37724_c0_g1_i2	23.1055	-1.59601	0.543017	-2.93915	0.00329116	0.0476744	DOWN	---NA---	---NA---
TRINITY_DN10197_c0_g1_i3	36.0627	-1.59623	0.512449	-3.1149	0.00184008	0.0322719	DOWN	---NA---	---NA---
TRINITY_DN6661_c1_g1_i3	128.972	-1.59669	0.545009	-2.92966	0.00339335	0.0487601	DOWN	protein NUCLEAR FUSION DEFECTIVE 4-like	AT5G45275.1
TRINITY_DN3152_c1_g1_i4	25.3529	-1.59675	0.494271	-3.23051	0.0012357	0.0246016	DOWN	stem-specific protein TSJT1-like	AT5G19140.1
TRINITY_DN9753_c1_g1_i5	272.354	-1.59687	0.400634	-3.98584	6.72405e-05	0.00313362	DOWN	DUF724 domain-containing protein 1 isoform X1	AT2G47230.1
TRINITY_DN8182_c0_g1_i14	400.549	-1.59695	0.448048	-3.56424	0.000364912	0.0106318	DOWN	calcium sensing receptor, chloroplastic	AT3G59780.1
TRINITY_DN5337_c0_g1_i13	35.3059	-1.59772	0.445339	-3.58765	0.000333672	0.00998925	DOWN	---NA---	---NA---
TRINITY_DN2448_c0_g1_i12	117.894	-1.59791	0.396983	-4.02513	5.69427e-05	0.00278594	DOWN	pre-mRNA-processing protein 40A	AT1G44910.1
TRINITY_DN330_c0_g1_i4	152.758	-1.59848	0.439222	-3.63934	0.000273335	0.00867322	DOWN	lysophospholipid acyltransferase LPEAT2	AT2G45670.1
TRINITY_DN16144_c0_g1_i5	137.732	-1.59945	0.484945	-3.29822	0.000973016	0.0209147	DOWN	adenosine deaminase-like protein	AT4G04880.1
TRINITY_DN7739_c0_g1_i9	397.382	-1.59947	0.484621	-3.30046	0.000965274	0.020796	DOWN	uncharacterized protein LOC112034505	AT3G23640.2
TRINITY_DN10127_c0_g2_i10	171.656	-1.5995	0.36925	-4.33176	1.47924e-05	0.00104317	DOWN	kinesin-like protein KIN-7C, mitochondrial	AT1G21730.1
TRINITY_DN18735_c0_g1_i5	28.7186	-1.59954	0.505856	-3.16204	0.00156669	0.0289154	DOWN	---NA---	---NA---
TRINITY_DN416_c0_g2_i1	112.64	-1.59976	0.477904	-3.34744	0.000815605	0.0185082	DOWN	probable E3 ubiquitin-protein ligase ARI8	AT1G65430.1
TRINITY_DN2351_c0_g1_i4	88.4148	-1.60011	0.507631	-3.15211	0.00162097	0.0296118	DOWN	ABC transporter B family member 28	AT4G25450.3
TRINITY_DN14103_c0_g1_i6	35.235	-1.60187	0.503023	-3.18448	0.00145016	0.0274242	DOWN	probable disease resistance protein At5g63020	AT1G12220.2
TRINITY_DN2819_c0_g1_i3	53.2586	-1.60189	0.462864	-3.46083	0.000538522	0.0140094	DOWN	probable serine/threonine-protein kinase PIX13	AT2G26290.1
TRINITY_DN2010_c0_g2_i2	153.174	-1.60243	0.495102	-3.23658	0.00120973	0.0242885	DOWN	---NA---	---NA---
TRINITY_DN6679_c0_g1_i5	280.77	-1.60308	0.497116	-3.22476	0.00126078	0.0249498	DOWN	xanthine dehydrogenase 1 isoform X1	AT4G34890.1
TRINITY_DN2129_c2_g1_i2	354.023	-1.60312	0.538833	-2.97518	0.0029282	0.0441303	DOWN	probable calcium-binding protein CML21	AT4G26470.1
TRINITY_DN228_c0_g1_i1	51.7983	-1.60391	0.420681	-3.81265	0.000137482	0.00529534	DOWN	---NA---	---NA---
TRINITY_DN2327_c0_g1_i2	65.4596	-1.60493	0.428434	-3.74604	0.000179648	0.00639651	DOWN	uncharacterized protein LOC18048624 isoform X2	AT1G12800.1
TRINITY_DN7598_c0_g1_i3	417.172	-1.60583	0.532659	-3.01473	0.00257207	0.0404307	DOWN	protein ACTIVITY OF BC1 COMPLEX KINASE 1, chloroplastic isoform X1	AT4G31390.1
TRINITY_DN21397_c0_g1_i7	129.865	-1.6069	0.470189	-3.41756	0.000631844	0.0156132	DOWN	K(+) efflux antiporter 5	AT5G51710.2
TRINITY_DN3121_c0_g2_i2	339.402	-1.60715	0.382451	-4.20223	2.64293e-05	0.00162194	DOWN	putative disease resistance protein RGA3	AT3G14460.1
TRINITY_DN781_c0_g1_i1	480.249	-1.6072	0.537349	-2.99099	0.00278075	0.042649	DOWN	transcriptional corepressor SEUSS	AT1G43850.2
TRINITY_DN21218_c0_g1_i5	46.1353	-1.60819	0.38691	-4.15651	3.23144e-05	0.00187513	DOWN	uncharacterized protein LOC18054275 isoform X1	AT5G57910.1
TRINITY_DN5901_c0_g1_i4	94.435	-1.60829	0.546561	-2.94256	0.00325514	0.0473661	DOWN	protease 2	AT1G50380.1
TRINITY_DN3176_c0_g1_i9	2471.42	-1.60906	0.528877	-3.04241	0.00234696	0.037986	DOWN	ABC transporter C family member 3-like	AT3G13080.1
TRINITY_DN642_c0_g1_i4	35.0696	-1.60918	0.39153	-4.10998	3.957e-05	0.00216691	DOWN	homeobox protein knotted-1-like 3 isoform X1	AT5G25220.1
TRINITY_DN3894_c0_g1_i5	123.845	-1.60979	0.454872	-3.53899	0.000401668	0.0113701	DOWN	phosphatidylinositol 4-phosphate 5-kinase 1	AT1G21980.1
TRINITY_DN14296_c0_g1_i6	59.7496	-1.60988	0.445275	-3.61548	0.000299795	0.00927959	DOWN	protein EFR3 homolog B-like isoform X1	AT5G26850.4
TRINITY_DN1042_c0_g2_i1	121.689	-1.61026	0.459473	-3.50458	0.000457329	0.0124761	DOWN	uncharacterized protein LOC18055727	AT3G24560.1
TRINITY_DN8510_c1_g1_i6	616.938	-1.61041	0.435633	-3.69673	0.000218398	0.00739469	DOWN	transcription factor bHLH130-like	AT2G42280.1
TRINITY_DN3484_c1_g1_i2	164.863	-1.61061	0.490714	-3.28218	0.00103007	0.0217479	DOWN	probable phospholipid-transporting ATPase 4 isoform X1	AT1G17500.1
TRINITY_DN10798_c0_g1_i10	71.3896	-1.61075	0.391687	-4.11236	3.9164e-05	0.00215051	DOWN	protein OSB3, chloroplastic/mitochondrial isoform X1	AT5G44785.1
TRINITY_DN1634_c0_g1_i1	57.72	-1.61085	0.491839	-3.27516	0.00105601	0.0221074	DOWN	protein EMSY-LIKE 3 isoform X3	AT5G13020.1
TRINITY_DN9_c0_g1_i4	879.015	-1.61094	0.505231	-3.18852	0.00143004	0.0271663	DOWN	uncharacterized protein LOC18043356	AT1G10660.1
TRINITY_DN2960_c0_g1_i6	82.692	-1.61122	0.497552	-3.23829	0.00120248	0.0241819	DOWN	uncharacterized GPI-anchored protein At1g61900 isoform X3	AT2G30700.1
TRINITY_DN3653_c0_g2_i1	92.2909	-1.61173	0.467309	-3.44895	0.000562764	0.0144387	DOWN	katanin p80 WD40 repeat-containing subunit B1 homolog isoform X1	AT1G61210.2
TRINITY_DN1246_c0_g1_i8	273.44	-1.61179	0.389905	-4.1338	3.56819e-05	0.00201072	DOWN	7-hydroxymethyl chlorophyll a reductase, chloroplastic isoform X2	AT1G04620.1
TRINITY_DN111_c0_g1_i10	189.866	-1.6122	0.387238	-4.16332	3.13655e-05	0.00183184	DOWN	protein POLLEN DEFECTIVE IN GUIDANCE 1	AT1G67960.1
TRINITY_DN1488_c4_g1_i4	2787.66	-1.61295	0.377414	-4.27367	1.92279e-05	0.0012734	DOWN	cysteine proteinase inhibitor A-like	AT2G40880.1
TRINITY_DN5779_c1_g1_i5	26.9184	-1.61551	0.44043	-3.66804	0.000244419	0.00801097	DOWN	protein BLISTER isoform X1	AT3G23980.1
TRINITY_DN13860_c0_g1_i8	53.3491	-1.61563	0.527111	-3.06507	0.00217618	0.0360472	DOWN	histone-lysine N-methyltransferase ATXR2 isoform X1	AT3G21820.1
TRINITY_DN11448_c0_g1_i4	16.664	-1.61569	0.47056	-3.43355	0.000595741	0.0150097	DOWN	K(+) efflux antiporter 3, chloroplastic isoform X1	AT4G04850.2
TRINITY_DN1891_c0_g1_i20	281.729	-1.61575	0.42443	-3.80686	0.000140741	0.00537838	DOWN	pumilio homolog 5 isoform X1	AT3G20250.1
TRINITY_DN24467_c0_g1_i4	261.054	-1.6165	0.237186	-6.81531	9.40576e-12	8.74946e-09	DOWN	peroxisome biogenesis protein 1 isoform X1	AT5G08470.1
TRINITY_DN2568_c0_g1_i6	34.5386	-1.61726	0.518803	-3.11729	0.00182519	0.0320825	DOWN	phosphatase IMPL1, chloroplastic-like	AT1G31190.1
TRINITY_DN12941_c1_g1_i3	64.0001	-1.61729	0.520333	-3.10819	0.00188235	0.0327575	DOWN	uncharacterized protein LOC102610386 isoform X2	AT1G64050.2
TRINITY_DN17434_c0_g1_i2	33.1546	-1.61732	0.489222	-3.30589	0.000946747	0.0205226	DOWN	uncharacterized protein LOC112028047	AT1G13810.1
TRINITY_DN7193_c0_g1_i2	38.9164	-1.61739	0.496745	-3.25597	0.00113006	0.0231504	DOWN	protein OSB2, chloroplastic-like	AT4G20010.2
TRINITY_DN65421_c0_g1_i1	15.1604	-1.61764	0.51657	-3.13151	0.0017391	0.0310557	DOWN	general transcription factor IIE subunit 2-like	AT4G20330.1
TRINITY_DN145027_c0_g1_i3	55.6535	-1.61775	0.484784	-3.33705	0.000846721	0.0190053	DOWN	actin-related protein 3	AT1G13180.1
TRINITY_DN191_c1_g1_i2	43.358	-1.61777	0.446926	-3.61976	0.000294876	0.00916869	DOWN	uncharacterized protein LOC102629142	AT1G02070.1
TRINITY_DN3860_c0_g1_i22	52.8884	-1.61832	0.498858	-3.24405	0.00117843	0.0238544	DOWN	uncharacterized protein LOC18054091	AT2G45320.1
TRINITY_DN6105_c0_g2_i2	104.096	-1.61928	0.389831	-4.15381	3.2699e-05	0.00189098	DOWN	clustered mitochondria protein isoform X2	AT3G52140.2
TRINITY_DN10494_c0_g1_i2	21.9512	-1.61943	0.488911	-3.31233	0.000925213	0.0201944	DOWN	---NA---	---NA---
TRINITY_DN11482_c0_g1_i3	94.0614	-1.61997	0.54861	-2.95286	0.00314846	0.046271	DOWN	HVA22-like protein k isoform X1	AT4G36720.1
TRINITY_DN3435_c1_g1_i1	17736.6	-1.62052	0.542422	-2.98756	0.00281214	0.0429534	DOWN	protein SRC1-like	AT1G54410.1
TRINITY_DN31031_c0_g1_i3	112.616	-1.62115	0.414156	-3.91434	9.0652e-05	0.00389003	DOWN	GLABRA2 expression modulator	AT2G22475.1
TRINITY_DN3888_c0_g1_i2	599.944	-1.62263	0.388998	-4.17131	3.02856e-05	0.00178947	DOWN	ultraviolet-B receptor UVR8	AT3G26100.2
TRINITY_DN22234_c1_g1_i1	77.5484	-1.62267	0.542267	-2.99238	0.0027681	0.0425187	DOWN	ETHYLENE INSENSITIVE 3-like 3 protein	AT1G73730.1
TRINITY_DN2617_c0_g1_i9	230.078	-1.62295	0.477795	-3.39675	0.000681908	0.0164563	DOWN	glutamic acid-rich protein-like isoform X1	AT4G08310.1
TRINITY_DN2199_c1_g1_i1	22.7422	-1.62306	0.544636	-2.98007	0.00288179	0.043681	DOWN	---NA---	---NA---
TRINITY_DN1139_c0_g1_i5	744.945	-1.62334	0.516212	-3.14471	0.00166253	0.0301412	DOWN	uncharacterized endoplasmic reticulum membrane protein C16E8.02-like	AT1G18720.1
TRINITY_DN743_c0_g1_i9	385.339	-1.62369	0.496961	-3.26725	0.001086	0.0225482	DOWN	---NA---	---NA---
TRINITY_DN18511_c0_g1_i1	30.709	-1.6243	0.541708	-2.99847	0.0027134	0.0419437	DOWN	uncharacterized protein LOC18037707	AT3G26750.1
TRINITY_DN3727_c0_g1_i1	589.666	-1.62431	0.374833	-4.33342	1.46811e-05	0.00103895	DOWN	uncharacterized protein LOC18049587 isoform X1	AT4G23895.2
TRINITY_DN39626_c0_g1_i2	127.014	-1.62536	0.430607	-3.77458	0.000160277	0.00592497	DOWN	probable aminotransferase ACS12	AT5G51690.1
TRINITY_DN1831_c2_g1_i2	90.3449	-1.6257	0.516295	-3.14878	0.00163953	0.0298332	DOWN	vacuolar protein sorting-associated protein 35A isoform X2	AT1G75850.1
TRINITY_DN35591_c0_g1_i3	62.0734	-1.6263	0.531626	-3.05911	0.00221994	0.0365366	DOWN	PREDICTED: uncharacterized protein LOC18596430 isoform X2	AT2G35140.3
TRINITY_DN7944_c1_g1_i2	62.6101	-1.62663	0.469416	-3.46522	0.000529801	0.0138714	DOWN	uncharacterized protein LOC107425489	---NA---
TRINITY_DN14185_c1_g1_i1	55.035	-1.62684	0.44176	-3.68263	0.000230841	0.00769074	DOWN	3-methyl-2-oxobutanoate hydroxymethyltransferase 1, mitochondrial	AT3G61530.2
TRINITY_DN15101_c0_g1_i5	23.8497	-1.62696	0.552694	-2.94368	0.00324334	0.0472724	DOWN	SKP1-like protein 21 isoform X1	AT3G61415.1
TRINITY_DN708_c0_g1_i8	40.6997	-1.62699	0.412215	-3.94695	7.91536e-05	0.00352943	DOWN	uncharacterized protein LOC18054122 isoform X1	AT2G18860.1
TRINITY_DN10905_c0_g1_i6	141.063	-1.62703	0.502183	-3.23992	0.00119563	0.0240922	DOWN	uncharacterized protein LOC102623062 isoform X2	AT2G41040.1
TRINITY_DN19345_c0_g1_i8	42.9402	-1.62784	0.483299	-3.36818	0.000756675	0.0176434	DOWN	formin-binding protein 4 isoform X1	AT3G13225.2
TRINITY_DN5989_c1_g2_i2	13.6759	-1.62791	0.533935	-3.04889	0.00229692	0.0374031	DOWN	PREDICTED: uncharacterized protein LOC105788298	AT2G41150.2
TRINITY_DN16126_c0_g1_i4	61.5955	-1.62888	0.338679	-4.80952	1.51293e-06	0.000177674	DOWN	protein FAR1-RELATED SEQUENCE 5 isoform X1	AT2G43280.1
TRINITY_DN25440_c0_g2_i1	20.4758	-1.62894	0.542894	-3.00048	0.00269556	0.0417687	DOWN	---NA---	AT3G58470.1
TRINITY_DN39767_c0_g1_i1	142.895	-1.62943	0.508205	-3.20626	0.00134474	0.0260857	DOWN	uncharacterized protein LOC102611427	AT1G04790.1
TRINITY_DN5241_c0_g1_i16	17.7533	-1.62956	0.539012	-3.02325	0.00250079	0.0396272	DOWN	target of Myb protein 1-like	AT2G38410.1
TRINITY_DN3881_c0_g1_i3	318.163	-1.62967	0.521466	-3.12517	0.00177703	0.0315298	DOWN	vesicle-associated protein 1-2-like isoform X1	AT2G45140.1
TRINITY_DN664_c0_g1_i5	128.386	-1.62975	0.432191	-3.7709	0.000162661	0.00598823	DOWN	probable E3 ubiquitin-protein ligase RHC1A	AT2G40830.3
TRINITY_DN19136_c0_g1_i7	77.618	-1.62979	0.55605	-2.93101	0.00337859	0.0485974	DOWN	pentatricopeptide repeat-containing protein At5g11310, mitochondrial	AT5G11310.1
TRINITY_DN8943_c0_g3_i1	240.988	-1.63003	0.458598	-3.55438	0.000378874	0.010906	DOWN	uncharacterized protein LOC18036551	AT3G50590.1
TRINITY_DN11278_c0_g1_i9	46.536	-1.63024	0.516428	-3.15676	0.00159534	0.029276	DOWN	integrator complex subunit 9 homolog isoform X1	AT3G07530.1
TRINITY_DN4975_c0_g2_i15	594.455	-1.63049	0.400526	-4.07086	4.68404e-05	0.00243805	DOWN	ABC transporter A family member 1 isoform X1	AT2G41700.1
TRINITY_DN6867_c0_g1_i8	510.787	-1.63055	0.40136	-4.06256	4.85377e-05	0.00249523	DOWN	uncharacterized protein LOC18032595	AT5G43630.1
TRINITY_DN1054_c0_g2_i3	84.7675	-1.63371	0.395169	-4.13421	3.56175e-05	0.00200881	DOWN	pentatricopeptide repeat-containing protein At2g32630-like	AT2G32630.1
TRINITY_DN11471_c0_g1_i4	61.2479	-1.63403	0.519371	-3.14618	0.00165421	0.0300128	DOWN	PREDICTED: uncharacterized protein LOC108989373 isoform X1	---NA---
TRINITY_DN2454_c0_g1_i5	398.266	-1.63461	0.521323	-3.1355	0.00171559	0.0307687	DOWN	uncharacterized protein LOC107423484	AT5G52420.1
TRINITY_DN5032_c0_g1_i10	154.587	-1.63504	0.418438	-3.90749	9.32604e-05	0.00397422	DOWN	uncharacterized protein LOC18043259 isoform X1	AT5G16650.1
TRINITY_DN591_c2_g1_i1	440.045	-1.63544	0.418643	-3.90652	9.36344e-05	0.00398775	DOWN	CBL-interacting serine/threonine-protein kinase 10	AT5G58380.1
TRINITY_DN2043_c1_g1_i1	258.643	-1.63553	0.556989	-2.93638	0.00332065	0.0480131	DOWN	membrane-anchored ubiquitin-fold protein 3	AT1G22050.1
TRINITY_DN3935_c1_g1_i1	81.2218	-1.63578	0.37362	-4.3782	1.19665e-05	0.000894761	DOWN	NF-kappa-B-activating protein	AT4G02720.1
TRINITY_DN49474_c0_g1_i2	43.8005	-1.63679	0.466172	-3.51113	0.000446204	0.0122628	DOWN	cell cycle checkpoint protein RAD17 isoform X2	AT5G66130.1
TRINITY_DN9307_c0_g1_i11	304.633	-1.63687	0.46858	-3.49325	0.000477188	0.0128416	DOWN	protein CHROMATIN REMODELING 5 isoform X1	AT2G13370.1
TRINITY_DN6886_c0_g1_i10	27.0081	-1.63728	0.550379	-2.97482	0.00293157	0.0441613	DOWN	PREDICTED: uncharacterized protein LOC105107895 isoform X1	AT5G59960.1
TRINITY_DN5090_c0_g1_i10	53.936	-1.63737	0.476484	-3.43636	0.000589582	0.0149025	DOWN	fanconi-associated nuclease 1 homolog isoform X1	AT1G48360.2
TRINITY_DN5198_c0_g1_i5	65.7194	-1.63765	0.522945	-3.13159	0.00173862	0.0310549	DOWN	psbP domain-containing protein 4, chloroplastic	AT1G77090.1
TRINITY_DN32812_c0_g2_i2	13.8212	-1.638	0.538389	-3.04241	0.0023469	0.037986	DOWN	DNA-directed primase/polymerase protein	AT5G52800.3
TRINITY_DN1633_c0_g2_i1	266.753	-1.63813	0.531832	-3.08017	0.00206886	0.0348409	DOWN	uncharacterized protein LOC18047242 isoform X1	AT1G54130.1
TRINITY_DN4973_c0_g3_i1	48.9514	-1.63876	0.535853	-3.05823	0.00222645	0.0366097	DOWN	26S protease regulatory subunit 6B homolog	AT5G58290.1
TRINITY_DN8675_c0_g1_i4	51.0369	-1.63967	0.510083	-3.21452	0.00130664	0.0255743	DOWN	F-box/kelch-repeat protein SKIP6-like	AT2G21950.1
TRINITY_DN1092_c0_g2_i3	89.4698	-1.63973	0.358657	-4.57186	4.83407e-06	0.000449086	DOWN	probable pre-mRNA-splicing factor ATP-dependent RNA helicase DEAH4 isoform X1	AT1G27900.1
TRINITY_DN416_c1_g1_i4	57.4031	-1.64039	0.399536	-4.10573	4.03039e-05	0.00219266	DOWN	serine/threonine-protein phosphatase 6 regulatory subunit 3 isoform X1	AT1G30470.3
TRINITY_DN2644_c0_g2_i1	77.2063	-1.64058	0.428499	-3.82868	0.000128835	0.00506793	DOWN	pleiotropic drug resistance protein 2	AT2G36380.1
TRINITY_DN2184_c1_g2_i1	533.305	-1.64063	0.509032	-3.22303	0.0012684	0.0250692	DOWN	keratin-associated protein 5-5-like	AT1G52827.1
TRINITY_DN5110_c0_g1_i16	40.3578	-1.64122	0.451339	-3.63635	0.000276529	0.0087471	DOWN	LIM domain-containing protein WLIM1-like isoform X1	AT1G10200.1
TRINITY_DN2871_c1_g1_i6	40.1707	-1.64201	0.405911	-4.04524	5.22699e-05	0.00262732	DOWN	G-type lectin S-receptor-like serine/threonine-protein kinase At4g27290 isoform X3	AT4G27290.1
TRINITY_DN17159_c0_g3_i1	97.0902	-1.64232	0.38195	-4.29982	1.70934e-05	0.0011659	DOWN	zinc finger CCCH domain-containing protein 64	AT5G56900.2
TRINITY_DN3993_c0_g2_i5	1656.71	-1.64244	0.549377	-2.98964	0.00279307	0.0427823	DOWN	alpha-aminoadipic semialdehyde synthase-like isoform X1	AT4G33150.2
TRINITY_DN24553_c0_g1_i2	358.938	-1.64245	0.435361	-3.77262	0.000161541	0.00595745	DOWN	transcription elongation factor SPT6 homolog	AT1G65440.2
TRINITY_DN54113_c0_g1_i4	24.7845	-1.64271	0.518884	-3.16584	0.00154634	0.0286482	DOWN	phytosulfokine receptor 2	AT5G53890.1
TRINITY_DN3708_c0_g1_i7	221.232	-1.64291	0.455576	-3.60624	0.000310671	0.00949562	DOWN	probable serine/threonine protein kinase IREH1 isoform X1	AT3G17850.1
TRINITY_DN3138_c0_g1_i2	31.9457	-1.64314	0.526388	-3.12153	0.00179913	0.031781	DOWN	uncharacterized protein At1g03900	AT1G03900.1
TRINITY_DN8913_c0_g1_i4	566.486	-1.64323	0.492075	-3.33939	0.000839627	0.0189072	DOWN	protein NETWORKED 1D-like	AT1G03080.1
TRINITY_DN13869_c0_g1_i3	23.7679	-1.64353	0.555841	-2.95684	0.00310814	0.0458644	DOWN	cytochrome b5	AT1G26340.1
TRINITY_DN7791_c0_g2_i16	70.8313	-1.64356	0.510205	-3.22137	0.00127579	0.0251659	DOWN	serine/threonine-protein phosphatase BSL3-like isoform X1	AT2G27210.2
TRINITY_DN67923_c0_g1_i3	41.4831	-1.64442	0.382178	-4.30275	1.68691e-05	0.00115226	DOWN	plant cysteine oxidase 4 isoform X2	---NA---
TRINITY_DN936_c1_g1_i3	55.3181	-1.64486	0.396524	-4.14819	3.35112e-05	0.00192056	DOWN	F-box/LRR-repeat protein At5g63520	AT5G63520.1
TRINITY_DN35134_c0_g1_i10	27.9132	-1.64487	0.523444	-3.14239	0.00167572	0.0303105	DOWN	malignant T-cell-amplified sequence 1 homolog	AT1G09150.1
TRINITY_DN36731_c0_g1_i3	75.7825	-1.64491	0.52015	-3.16238	0.00156483	0.0288924	DOWN	uncharacterized protein LOC112095749	AT1G51538.1
TRINITY_DN2725_c1_g1_i13	49.0786	-1.64633	0.495568	-3.32211	0.000893389	0.0196944	DOWN	---NA---	---NA---
TRINITY_DN29917_c0_g1_i2	81.2797	-1.64706	0.550241	-2.99335	0.00275938	0.0424317	DOWN	---NA---	---NA---
TRINITY_DN1955_c0_g2_i4	34.0311	-1.64774	0.515538	-3.19615	0.00139273	0.0267076	DOWN	26S proteasome non-ATPase regulatory subunit 12 homolog A isoform X1	AT5G09900.2
TRINITY_DN7409_c0_g1_i3	68.1974	-1.64789	0.486351	-3.38828	0.000703324	0.0168067	DOWN	protein SRG1-like	AT1G78550.1
TRINITY_DN643_c2_g1_i3	501.694	-1.648	0.303863	-5.42349	5.84467e-08	1.39878e-05	DOWN	dipeptidyl aminopeptidase 4 isoform X1	AT5G24260.1
TRINITY_DN28374_c0_g1_i5	33.0936	-1.6483	0.552222	-2.98485	0.00283717	0.0432143	DOWN	uncharacterized protein LOC18039196	AT1G66520.1
TRINITY_DN52880_c0_g1_i2	70.7111	-1.64837	0.457368	-3.60404	0.000313303	0.00955342	DOWN	uncharacterized protein LOC112095582	AT2G07695.1
TRINITY_DN7672_c1_g1_i2	15.8733	-1.64838	0.512221	-3.2181	0.00129041	0.0253799	DOWN	auxin-induced protein 6B-like	AT4G38840.1
TRINITY_DN11457_c0_g1_i16	451.958	-1.64962	0.485986	-3.39439	0.000687829	0.0165343	DOWN	sugar transporter ERD6-like 5 isoform X1	AT3G05160.1
TRINITY_DN8842_c1_g1_i2	166.681	-1.64962	0.427577	-3.85808	0.000114283	0.00463539	DOWN	uncharacterized protein LOC102625419 isoform X1	AT5G12430.1
TRINITY_DN36030_c0_g1_i8	127.745	-1.64983	0.564893	-2.92061	0.00349343	0.0497532	DOWN	LAG1 longevity assurance homolog 3 isoform X2	AT1G13580.1
TRINITY_DN6194_c0_g1_i6	375.792	-1.65001	0.377467	-4.37127	1.23524e-05	0.000914909	DOWN	calmodulin-binding transcription activator 3	AT2G22300.2
TRINITY_DN6846_c0_g1_i16	33.5095	-1.65005	0.542714	-3.04036	0.00236293	0.038144	DOWN	protein MICRORCHIDIA 7 isoform X1	AT5G50780.1
TRINITY_DN2803_c0_g1_i6	183.039	-1.65006	0.526238	-3.13559	0.00171511	0.0307672	DOWN	phosphoenolpyruvate carboxylase 2	AT2G42600.1
TRINITY_DN2126_c0_g1_i7	31.8756	-1.65061	0.527707	-3.12789	0.00176068	0.031342	DOWN	PREDICTED: uncharacterized protein LOC108994644 isoform X3	AT1G50450.1
TRINITY_DN4423_c6_g1_i14	69.7996	-1.65102	0.490339	-3.3671	0.000759621	0.0176946	DOWN	nijmegen breakage syndrome 1 protein isoform X1	AT3G02680.1
TRINITY_DN7295_c0_g1_i3	36.3905	-1.65142	0.518172	-3.18701	0.00143753	0.027261	DOWN	protein phosphatase 1 regulatory subunit INH3	AT2G31305.1
TRINITY_DN13149_c0_g3_i4	111.048	-1.65171	0.5023	-3.28829	0.00100799	0.0214095	DOWN	uncharacterized protein LOC18046107 isoform X1	AT5G63040.1
TRINITY_DN97793_c0_g1_i3	59.718	-1.65219	0.52267	-3.16106	0.00157194	0.0289555	DOWN	microtubule-associated protein futsch	AT1G27850.1
TRINITY_DN13408_c0_g3_i1	99.2351	-1.65261	0.470199	-3.51471	0.000440231	0.0121503	DOWN	CASP-like protein 5B3	AT3G23200.1
TRINITY_DN12286_c0_g2_i2	13.9434	-1.65271	0.523323	-3.1581	0.00158801	0.0291681	DOWN	protein FAR1-RELATED SEQUENCE 5-like	AT4G38180.1
TRINITY_DN5248_c1_g1_i1	380.963	-1.65349	0.451372	-3.66324	0.000249041	0.00811545	DOWN	serine/threonine-protein phosphatase PP1	AT1G64040.1
TRINITY_DN2825_c1_g2_i3	90.3267	-1.65368	0.513911	-3.21783	0.00129164	0.0253933	DOWN	auxin response factor 17	AT1G77850.1
TRINITY_DN504_c2_g1_i5	172.722	-1.65392	0.420889	-3.92959	8.50891e-05	0.00372073	DOWN	UBP1-associated protein 2A	AT3G56860.5
TRINITY_DN3763_c0_g1_i7	89.5784	-1.65423	0.549249	-3.01181	0.00259699	0.0406868	DOWN	serine/arginine-rich splicing factor SR45a-like isoform X3	AT4G35785.3
TRINITY_DN2939_c0_g1_i7	52.8391	-1.65437	0.479948	-3.44697	0.000566907	0.0145186	DOWN	uncharacterized protein LOC102622087 isoform X3	AT5G18440.2
TRINITY_DN25470_c0_g1_i1	104.707	-1.65458	0.468642	-3.53058	0.000414643	0.0116487	DOWN	AT-hook motif nuclear-localized protein 14	AT3G04590.2
TRINITY_DN362_c0_g1_i13	16.325	-1.65502	0.52508	-3.15193	0.00162193	0.0296192	DOWN	vacuolar protein sorting-associated protein 52 A	AT1G71270.1
TRINITY_DN9332_c0_g1_i2	28.4157	-1.65551	0.537228	-3.08157	0.00205914	0.0347493	DOWN	D-tagatose-1,6-bisphosphate aldolase subunit GatY-like	AT1G18270.3
TRINITY_DN4321_c0_g3_i1	386.397	-1.6557	0.507706	-3.26114	0.00110964	0.0228529	DOWN	enhancer of mRNA-decapping protein 4-like isoform X1	AT3G13300.1
TRINITY_DN2502_c0_g1_i4	75.088	-1.65573	0.415516	-3.98476	6.75484e-05	0.00314383	DOWN	uncharacterized protein LOC18049121	AT1G79020.1
TRINITY_DN3943_c0_g2_i10	253.721	-1.65611	0.419165	-3.95098	7.78316e-05	0.00348478	DOWN	DDT domain-containing protein PTM	AT5G12400.1
TRINITY_DN2607_c0_g1_i11	2985.74	-1.65611	0.531173	-3.11784	0.00182184	0.0320493	DOWN	probable protein phosphatase 2C 59	AT4G31750.1
TRINITY_DN4423_c6_g1_i10	91.5336	-1.65629	0.447999	-3.69708	0.000218092	0.00739316	DOWN	nijmegen breakage syndrome 1 protein isoform X1	AT3G02680.1
TRINITY_DN43079_c0_g5_i1	16.6281	-1.6565	0.550826	-3.0073	0.00263582	0.041163	DOWN	uncharacterized protein LOC107404327	AT5G08450.3
TRINITY_DN17927_c0_g1_i4	44.9408	-1.65657	0.506148	-3.2729	0.00106452	0.0222296	DOWN	pentatricopeptide repeat-containing protein At3g48810	AT3G48810.1
TRINITY_DN1609_c0_g1_i4	2393.53	-1.65689	0.485377	-3.41361	0.000641091	0.0157591	DOWN	probable pyridoxal 5'-phosphate synthase subunit PDX1	AT5G01410.1
TRINITY_DN58910_c0_g1_i2	21.1632	-1.65726	0.561166	-2.95325	0.00314448	0.0462366	DOWN	zinc finger CCCH domain-containing protein 19 isoform X1	AT5G63700.1
TRINITY_DN26505_c0_g1_i1	83.206	-1.6573	0.44303	-3.74084	0.000183404	0.00648761	DOWN	transcription factor MAMYB	AT5G45420.1
TRINITY_DN5638_c0_g1_i7	97.1198	-1.6576	0.376644	-4.40098	1.07764e-05	0.00082721	DOWN	protein RST1 isoform X2	AT3G27670.1
TRINITY_DN1098_c1_g1_i3	23.2888	-1.65783	0.520475	-3.18522	0.00144643	0.027382	DOWN	---NA---	---NA---
TRINITY_DN17339_c2_g1_i2	82.2214	-1.65858	0.43745	-3.79148	0.00014975	0.0056328	DOWN	---NA---	---NA---
TRINITY_DN54528_c0_g2_i1	74.5447	-1.65872	0.49054	-3.38143	0.000721108	0.0170797	DOWN	cytochrome b561, DM13 and DOMON domain-containing protein At5g54830	AT5G54830.1
TRINITY_DN891_c1_g1_i8	21.0593	-1.65908	0.521829	-3.17936	0.00147601	0.0277784	DOWN	U3 small nucleolar ribonucleoprotein protein IMP3	AT5G15750.1
TRINITY_DN24919_c0_g1_i6	27.7866	-1.66052	0.557498	-2.97853	0.00289638	0.0438418	DOWN	high mobility group B protein 15	AT1G04880.1
TRINITY_DN3475_c0_g1_i4	1175.15	-1.66067	0.562278	-2.95347	0.00314225	0.0462099	DOWN	receptor-like protein EIX2	AT1G50670.1
TRINITY_DN11660_c0_g1_i1	39.081	-1.66167	0.528461	-3.14435	0.00166455	0.0301613	DOWN	derlin-2.2 isoform X1	AT4G04860.1
TRINITY_DN2894_c0_g1_i12	624.015	-1.66229	0.426694	-3.89575	9.78947e-05	0.00413556	DOWN	pentatricopeptide repeat-containing protein At4g33170	AT2G26280.1
TRINITY_DN35347_c0_g1_i6	12.9026	-1.66271	0.526446	-3.15836	0.00158657	0.0291529	DOWN	uncharacterized protein LOC102619318 isoform X1	AT5G06590.1
TRINITY_DN5791_c0_g1_i6	125.942	-1.66331	0.545935	-3.04673	0.00231348	0.0376251	DOWN	PREDICTED: uncharacterized protein LOC109331877	AT1G10740.4
TRINITY_DN1649_c0_g1_i3	41.7928	-1.66365	0.443708	-3.74943	0.000177238	0.00633799	DOWN	guard cell S-type anion channel SLAC1	AT1G12480.1
TRINITY_DN18376_c0_g1_i1	190.77	-1.664	0.4749	-3.50389	0.000458509	0.0124962	DOWN	glycine-rich protein A3-like	AT5G45350.2
TRINITY_DN4509_c0_g1_i2	71.9808	-1.6642	0.422728	-3.93681	8.25705e-05	0.0036382	DOWN	vesicle-associated protein 4-2-like	AT4G21450.1
TRINITY_DN604_c2_g1_i1	171.919	-1.66458	0.540034	-3.08236	0.00205365	0.0346914	DOWN	nicotinamide/nicotinic acid mononucleotide adenylyltransferase	AT5G55810.1
TRINITY_DN4109_c0_g1_i1	1857.75	-1.66487	0.56139	-2.96562	0.00302076	0.0450498	DOWN	triosephosphate isomerase, cytosolic	AT3G55440.1
TRINITY_DN919_c3_g1_i1	36.7012	-1.66537	0.509291	-3.26998	0.00107555	0.0223958	DOWN	uncharacterized protein LOC110668249	AT1G11120.1
TRINITY_DN6903_c0_g1_i5	95.215	-1.66681	0.560667	-2.9729	0.00294997	0.0443543	DOWN	clathrin heavy chain 1	AT3G11130.1
TRINITY_DN30525_c0_g1_i5	534.92	-1.66813	0.472877	-3.52762	0.000419311	0.0117423	DOWN	D-xylose-proton symporter-like 2	AT5G17010.3
TRINITY_DN644_c1_g7_i1	101.745	-1.66824	0.346416	-4.81572	1.46673e-06	0.00017369	DOWN	protein-tyrosine-phosphatase PTP1	AT1G71860.3
TRINITY_DN13554_c0_g1_i9	22.4832	-1.66837	0.439355	-3.79731	0.000146273	0.00552701	DOWN	---NA---	---NA---
TRINITY_DN20717_c0_g2_i2	107.105	-1.67028	0.472747	-3.53315	0.000410645	0.0115598	DOWN	ribosomal protein S2 (chloroplast)	ATCG00160.1
TRINITY_DN8514_c2_g1_i6	47.1149	-1.67037	0.511661	-3.2646	0.00109619	0.02267	DOWN	uncharacterized protein LOC102621245 isoform X1	AT1G12380.1
TRINITY_DN7945_c2_g1_i5	64.439	-1.67093	0.443923	-3.76401	0.000167211	0.00609765	DOWN	probable arabinosyltransferase ARAD1	AT5G16890.1
TRINITY_DN2230_c0_g1_i7	94.3079	-1.67193	0.559416	-2.98871	0.00280158	0.0428662	DOWN	UTP--glucose-1-phosphate uridylyltransferase-like isoform X1	AT3G03250.1
TRINITY_DN32978_c1_g1_i1	9.96394	-1.67222	0.551988	-3.02944	0.00245005	0.0391084	DOWN	---NA---	---NA---
TRINITY_DN3484_c0_g1_i4	65.6044	-1.67252	0.55216	-3.02904	0.00245332	0.0391464	DOWN	transcription initiation factor TFIID subunit 1 isoform X1	AT1G32750.1
TRINITY_DN11297_c0_g1_i2	54.7909	-1.67307	0.452763	-3.69525	0.000219668	0.00742395	DOWN	pentatricopeptide repeat-containing protein At5g27270 isoform X1	AT5G27270.1
TRINITY_DN11174_c0_g1_i3	64.0278	-1.67424	0.405994	-4.12381	3.72664e-05	0.00207369	DOWN	U-box domain-containing protein 32 isoform X2	AT3G49060.1
TRINITY_DN643_c0_g2_i2	105.355	-1.67455	0.462619	-3.61972	0.000294921	0.00916869	DOWN	thylakoid membrane protein slr0575-like	AT5G38660.1
TRINITY_DN17966_c0_g1_i3	38.3195	-1.67465	0.501051	-3.34227	0.000830947	0.0187655	DOWN	uncharacterized protein LOC102630077 isoform X1	AT3G14160.1
TRINITY_DN87303_c0_g1_i2	46.72	-1.67479	0.535165	-3.12948	0.00175115	0.0312116	DOWN	pentatricopeptide repeat-containing protein At2g16880	AT2G16880.1
TRINITY_DN3510_c0_g1_i2	59.8595	-1.67515	0.547634	-3.05889	0.00222162	0.0365515	DOWN	pentatricopeptide repeat-containing protein At1g77360, mitochondrial	AT1G77360.1
TRINITY_DN4161_c0_g1_i12	178.971	-1.676	0.319311	-5.24881	1.53084e-07	3.01046e-05	DOWN	translation factor GUF1 homolog, chloroplastic isoform X1	AT5G08650.1
TRINITY_DN12399_c0_g1_i1	19.3752	-1.67622	0.540104	-3.10351	0.00191239	0.033117	DOWN	UDP-glucose:glycoprotein glucosyltransferase-like	AT1G71220.2
TRINITY_DN3574_c0_g1_i10	47.4419	-1.67725	0.519946	-3.22582	0.00125613	0.0248753	DOWN	---NA---	---NA---
TRINITY_DN16057_c0_g1_i6	62.0818	-1.67789	0.416963	-4.02407	5.72017e-05	0.00279474	DOWN	uncharacterized protein LOC110615658	AT4G02940.1
TRINITY_DN11279_c1_g3_i1	25.4442	-1.67792	0.514828	-3.25919	0.00111732	0.0229627	DOWN	uncharacterized protein LOC18046550	AT2G20390.1
TRINITY_DN4501_c2_g1_i1	76.9907	-1.67841	0.524879	-3.19771	0.00138523	0.0266046	DOWN	rhodanese-like domain-containing protein 4, chloroplastic isoform X1	AT4G01050.1
TRINITY_DN6078_c0_g1_i1	79.27	-1.68007	0.386595	-4.34582	1.38759e-05	0.000998458	DOWN	pullulanase 1, chloroplastic isoform X1	AT5G04360.1
TRINITY_DN11147_c0_g1_i1	523.343	-1.68026	0.499467	-3.36411	0.000767914	0.0178348	DOWN	NADPH--cytochrome P450 reductase 2	AT4G30210.2
TRINITY_DN18001_c0_g1_i3	110.346	-1.68048	0.399455	-4.20694	2.58856e-05	0.00159735	DOWN	uncharacterized protein LOC102613555 isoform X1	AT4G27010.1
TRINITY_DN6328_c0_g1_i1	74.3069	-1.68081	0.506072	-3.32129	0.000896014	0.019743	DOWN	putative aminoacrylate hydrolase RutD	AT5G53050.1
TRINITY_DN28804_c0_g1_i1	42.9535	-1.68083	0.534798	-3.14293	0.00167266	0.030259	DOWN	---NA---	AT5G20140.1
TRINITY_DN416_c0_g3_i2	31.5406	-1.6819	0.498611	-3.37316	0.000743102	0.0174332	DOWN	protein SGT1 homolog A	AT4G11260.1
TRINITY_DN15830_c0_g1_i6	214.856	-1.68322	0.484874	-3.47146	0.00051763	0.0136497	DOWN	uncharacterized protein LOC18048571 isoform X3	AT3G61690.1
TRINITY_DN56692_c0_g1_i6	15.12	-1.68325	0.513183	-3.28001	0.00103802	0.0218674	DOWN	triosephosphate isomerase, cytosolic	AT3G55440.1
TRINITY_DN7718_c0_g1_i5	270.593	-1.6833	0.545042	-3.08838	0.0020125	0.0342428	DOWN	pentatricopeptide repeat-containing protein At3g29230	AT3G29230.1
TRINITY_DN35235_c0_g4_i1	50.9685	-1.68336	0.559066	-3.01102	0.00260373	0.040788	DOWN	---NA---	AT5G17510.1
TRINITY_DN6165_c0_g1_i10	365.262	-1.68359	0.53542	-3.14444	0.00166408	0.0301577	DOWN	tRNA-dihydrouridine(16/17) synthase [NAD(P)(+)]-like	AT5G67220.1
TRINITY_DN3694_c0_g2_i3	128.252	-1.68404	0.419203	-4.01724	5.88831e-05	0.00285225	DOWN	---NA---	---NA---
TRINITY_DN22431_c0_g1_i1	74.4571	-1.68425	0.529066	-3.18344	0.00145535	0.0274908	DOWN	protein SAMBA isoform X1	AT1G32310.1
TRINITY_DN9449_c1_g1_i2	187.807	-1.68497	0.405959	-4.15058	3.31629e-05	0.00191233	DOWN	splicing factor U2af small subunit B-like	AT5G42820.1
TRINITY_DN20463_c0_g1_i7	266.198	-1.6851	0.495583	-3.40023	0.000673301	0.0163136	DOWN	peptide chain release factor PrfB3, chloroplastic	AT3G57190.1
TRINITY_DN3968_c0_g1_i1	107.137	-1.6857	0.557689	-3.02266	0.00250565	0.0396778	DOWN	short-chain dehydrogenase TIC 32, chloroplastic	AT4G23430.2
TRINITY_DN68519_c0_g1_i2	24.0371	-1.6858	0.530995	-3.1748	0.00149941	0.0280953	DOWN	cyclic pyranopterin monophosphate synthase, mitochondrial	---NA---
TRINITY_DN1299_c0_g1_i5	81.9881	-1.68581	0.354556	-4.75469	1.98751e-06	0.00022093	DOWN	vacuolar protein sorting-associated protein 53 A isoform X1	AT1G50500.1
TRINITY_DN377_c0_g2_i1	112.479	-1.68585	0.401703	-4.19677	2.70752e-05	0.00164941	DOWN	---NA---	---NA---
TRINITY_DN12615_c0_g6_i2	38.8785	-1.6867	0.425062	-3.96813	7.24387e-05	0.00331041	DOWN	uncharacterized protein LOC102628651 isoform X2	AT5G16660.1
TRINITY_DN2584_c0_g3_i1	21.6618	-1.68677	0.570371	-2.95731	0.00310335	0.0458358	DOWN	---NA---	---NA---
TRINITY_DN13605_c0_g1_i3	41.1012	-1.68802	0.488872	-3.45289	0.00055462	0.0142815	DOWN	pentatricopeptide repeat-containing protein At5g16420, mitochondrial	AT5G16420.1
TRINITY_DN8158_c0_g1_i3	27.5935	-1.6894	0.414049	-4.08018	4.5e-05	0.00237398	DOWN	uncharacterized protein LOC102631365	AT1G79070.1
TRINITY_DN221_c1_g3_i1	153.974	-1.68972	0.418904	-4.03367	5.49126e-05	0.0027205	DOWN	---NA---	---NA---
TRINITY_DN5639_c3_g1_i3	746.86	-1.68995	0.553275	-3.05445	0.00225475	0.0369418	DOWN	long chain acyl-CoA synthetase 4	AT4G23850.1
TRINITY_DN1858_c0_g1_i5	78.9758	-1.69016	0.466517	-3.62293	0.000291283	0.00908776	DOWN	aspartic proteinase A1	AT1G11910.1
TRINITY_DN12338_c0_g1_i1	23.1429	-1.69029	0.46141	-3.66332	0.000248965	0.00811544	DOWN	uncharacterized protein LOC110757307	AT1G79740.1
TRINITY_DN7383_c2_g1_i1	27.8329	-1.69036	0.528893	-3.19603	0.00139333	0.0267095	DOWN	---NA---	---NA---
TRINITY_DN130_c0_g1_i5	43.5762	-1.69043	0.551979	-3.06249	0.00219504	0.0362533	DOWN	uncharacterized protein LOC110639983 isoform X2	AT4G24204.2
TRINITY_DN9213_c3_g1_i3	20.8211	-1.69089	0.511321	-3.30692	0.000943292	0.020463	DOWN	---NA---	---NA---
TRINITY_DN2323_c0_g2_i4	55.6265	-1.69105	0.496838	-3.40363	0.00066496	0.0161855	DOWN	SMR domain-containing protein At5g58720	AT5G58720.1
TRINITY_DN20740_c0_g1_i1	114.19	-1.69116	0.524721	-3.22297	0.00126869	0.0250692	DOWN	ARF guanine-nucleotide exchange factor GNOM	AT1G13980.2
TRINITY_DN20875_c0_g1_i2	19.2363	-1.69156	0.500119	-3.38231	0.00071878	0.0170436	DOWN	---NA---	---NA---
TRINITY_DN2445_c0_g2_i5	39.6919	-1.69179	0.470952	-3.59228	0.000327801	0.00986401	DOWN	BTB/POZ domain-containing protein At2g24240	AT2G24240.1
TRINITY_DN24945_c0_g1_i5	41.6721	-1.69189	0.552372	-3.06295	0.00219166	0.0362187	DOWN	---NA---	---NA---
TRINITY_DN1995_c0_g1_i7	220.691	-1.69246	0.533863	-3.17021	0.0015233	0.0283999	DOWN	putative disease resistance RPP13-like protein 1	AT3G14470.1
TRINITY_DN23931_c1_g1_i6	43.3901	-1.69274	0.534009	-3.16988	0.00152502	0.0284105	DOWN	cysteine-rich repeat secretory protein 56-like isoform X1	AT1G04520.1
TRINITY_DN32780_c0_g1_i2	44.2099	-1.69321	0.528885	-3.20147	0.0013673	0.0264002	DOWN	GABA transporter 1	AT1G08230.2
TRINITY_DN5375_c0_g1_i1	36.6001	-1.69327	0.56856	-2.97817	0.00289977	0.0438613	DOWN	small ubiquitin-related modifier 1-like	AT4G26840.1
TRINITY_DN6005_c0_g1_i1	49.9862	-1.6939	0.352639	-4.8035	1.55914e-06	0.000182042	DOWN	---NA---	---NA---
TRINITY_DN4319_c0_g1_i3	1497.86	-1.69447	0.27965	-6.05925	1.36757e-09	5.98656e-07	DOWN	photosynthetic NDH subunit of subcomplex B 4, chloroplastic	AT1G18730.1
TRINITY_DN8807_c0_g1_i9	29.165	-1.6946	0.560894	-3.02125	0.0025173	0.0398267	DOWN	potassium transporter 7	AT5G09400.1
TRINITY_DN117_c0_g1_i1	442.601	-1.69479	0.565054	-2.99935	0.00270559	0.0418595	DOWN	neurofilament heavy polypeptide	AT3G05900.1
TRINITY_DN3505_c0_g1_i3	32.8221	-1.69489	0.46732	-3.62682	0.000286934	0.00899372	DOWN	---NA---	---NA---
TRINITY_DN11034_c1_g1_i4	143.935	-1.6951	0.550538	-3.07899	0.00207705	0.0349485	DOWN	TSL-kinase interacting protein 1 isoform X1	AT2G36960.2
TRINITY_DN23159_c0_g1_i5	23.8381	-1.69533	0.518631	-3.26885	0.00107986	0.0224636	DOWN	O-fucosyltransferase 1 isoform X2	AT1G04910.1
TRINITY_DN11344_c0_g1_i2	198.08	-1.69538	0.543704	-3.11821	0.00181953	0.0320267	DOWN	IQ domain-containing protein IQM3	AT3G52870.1
TRINITY_DN6038_c1_g1_i3	48.7601	-1.69656	0.566771	-2.99339	0.00275901	0.0424307	DOWN	F-box protein PP2-A15	AT3G53000.1
TRINITY_DN17970_c1_g2_i5	76.6034	-1.69664	0.528216	-3.21202	0.00131806	0.0257339	DOWN	probable protein phosphatase 2C 68	AT5G06750.3
TRINITY_DN10239_c1_g1_i2	39.5071	-1.69668	0.520397	-3.26035	0.00111276	0.0229002	DOWN	14-3-3-like protein GF14 kappa isoform X2	AT5G65430.1
TRINITY_DN5599_c1_g1_i3	373.55	-1.69705	0.35109	-4.83366	1.34047e-06	0.000161443	DOWN	protein CROWDED NUCLEI 1	AT1G67230.1
TRINITY_DN2347_c0_g1_i1	654.637	-1.69732	0.553175	-3.06832	0.00215268	0.03583	DOWN	uncharacterized protein LOC18045504 isoform X2	---NA---
TRINITY_DN8600_c0_g1_i1	40.9476	-1.6977	0.48448	-3.50417	0.000458037	0.0124858	DOWN	---NA---	---NA---
TRINITY_DN13169_c0_g2_i2	198.039	-1.69785	0.524943	-3.23434	0.00121923	0.0243973	DOWN	calmodulin-binding receptor-like cytoplasmic kinase 2 isoform X1	AT5G58940.1
TRINITY_DN11964_c0_g1_i3	303.383	-1.69794	0.427808	-3.96892	7.21994e-05	0.00330267	DOWN	sister chromatid cohesion protein SCC2 isoform X2	AT5G15540.1
TRINITY_DN14918_c0_g1_i1	80.2847	-1.69831	0.558747	-3.0395	0.00236968	0.0382181	DOWN	pentatricopeptide repeat-containing protein DOT4, chloroplastic-like	AT1G17820.1
TRINITY_DN2929_c1_g2_i1	91.922	-1.69864	0.446976	-3.80028	0.000144531	0.00547778	DOWN	histone-lysine N-methyltransferase, H3 lysine-9 specific SUVH1	AT1G73100.1
TRINITY_DN3318_c0_g1_i5	341.006	-1.69887	0.364257	-4.66392	3.10235e-06	0.000316489	DOWN	uncharacterized protein LOC18054936	AT4G32440.1
TRINITY_DN1089_c1_g1_i11	57.9647	-1.69905	0.523376	-3.24633	0.00116902	0.0237046	DOWN	polypyrimidine tract-binding protein homolog 3 isoform X1	AT1G43190.3
TRINITY_DN2838_c0_g1_i3	65.7689	-1.69906	0.543798	-3.12442	0.00178155	0.0315591	DOWN	uncharacterized protein LOC112029691 isoform X2	AT5G52230.2
TRINITY_DN2270_c0_g1_i1	162.83	-1.69921	0.533654	-3.18411	0.00145202	0.0274486	DOWN	ADP-ribosylation factor GTPase-activating protein AGD3-like isoform X1	AT5G13300.1
TRINITY_DN40591_c0_g1_i1	177.772	-1.69973	0.561588	-3.02665	0.0024728	0.0393738	DOWN	probable BOI-related E3 ubiquitin-protein ligase 2	AT1G60610.3
TRINITY_DN4161_c0_g2_i9	101.148	-1.69982	0.453227	-3.7505	0.000176486	0.00631907	DOWN	translation factor GUF1 homolog, chloroplastic	AT5G08650.1
TRINITY_DN4644_c0_g1_i6	63.2448	-1.69996	0.565037	-3.00858	0.00262474	0.0410216	DOWN	peptidyl-prolyl cis-trans isomerase FKBP43-like isoform X1	AT3G12340.1
TRINITY_DN5588_c2_g1_i2	205.695	-1.70003	0.543321	-3.12896	0.00175427	0.0312595	DOWN	uncharacterized protein LOC102618242	AT5G07940.2
TRINITY_DN3619_c0_g1_i8	99.9873	-1.70019	0.512339	-3.31848	0.000905091	0.0198626	DOWN	G-type lectin S-receptor-like serine/threonine-protein kinase SD2-5 isoform X1	AT4G32300.1
TRINITY_DN412_c0_g1_i8	49.1981	-1.70035	0.453202	-3.75185	0.000175532	0.00629255	DOWN	ascorbate transporter, chloroplastic isoform X1	AT4G00370.1
TRINITY_DN3949_c0_g1_i5	547.592	-1.70048	0.350565	-4.85068	1.23038e-06	0.000149843	DOWN	calcium-transporting ATPase 3, endoplasmic reticulum-type isoform X1	AT1G10130.1
TRINITY_DN7794_c0_g1_i3	46.9782	-1.70097	0.554486	-3.06766	0.00215745	0.035884	DOWN	PHD finger protein ALFIN-LIKE 4 isoform X1	AT5G20510.1
TRINITY_DN1333_c0_g2_i5	67.4709	-1.70153	0.534321	-3.18447	0.00145021	0.0274242	DOWN	pentatricopeptide repeat-containing protein At3g22470, mitochondrial-like	---NA---
TRINITY_DN5843_c0_g1_i4	55.8378	-1.70162	0.378988	-4.4899	7.12574e-06	0.000603677	DOWN	pentatricopeptide repeat-containing protein At4g26680, mitochondrial	AT4G26680.2
TRINITY_DN34275_c0_g1_i2	70.459	-1.70179	0.472459	-3.60198	0.000315797	0.00960667	DOWN	protein TWIN LOV 1 isoform X1	ATCG00540.1
TRINITY_DN17225_c0_g2_i1	152.02	-1.70231	0.306425	-5.55538	2.77003e-08	7.66469e-06	DOWN	putative phospholipid-transporting ATPase 9 isoform X1	AT1G68710.1
TRINITY_DN4866_c0_g1_i11	236.416	-1.70252	0.405146	-4.20224	2.64287e-05	0.00162194	DOWN	microtubule-associated protein futsch-like	AT5G17910.2
TRINITY_DN14665_c1_g2_i1	67.9126	-1.70264	0.471634	-3.61008	0.000306105	0.00942128	DOWN	uncharacterized protein LOC107418888	AT1G48960.1
TRINITY_DN3050_c0_g1_i1	53.298	-1.70299	0.547538	-3.11028	0.00186913	0.0326075	DOWN	B3 domain-containing transcription repressor VAL2 isoform X1	AT4G32010.1
TRINITY_DN11471_c0_g1_i14	53.9246	-1.70302	0.511936	-3.32662	0.000879069	0.0194921	DOWN	serine/threonine-protein kinase rio2	AT3G51270.1
TRINITY_DN7470_c0_g1_i1	1549.5	-1.70323	0.569376	-2.9914	0.00277698	0.0426189	DOWN	chaperone protein dnaJ 8, chloroplastic-like	AT1G80920.1
TRINITY_DN3074_c0_g1_i2	74.9489	-1.70329	0.5418	-3.14375	0.00166795	0.0302009	DOWN	probable protein phosphatase 2C 74	AT1G07160.1
TRINITY_DN9420_c0_g1_i1	206.466	-1.70419	0.538127	-3.16688	0.00154081	0.0285945	DOWN	E3 UFM1-protein ligase 1 homolog	AT3G46220.1
TRINITY_DN26554_c0_g1_i2	27.0578	-1.70441	0.520649	-3.27362	0.00106179	0.0221885	DOWN	---NA---	---NA---
TRINITY_DN43254_c0_g1_i7	31.0443	-1.70447	0.486109	-3.50636	0.000454282	0.0124145	DOWN	pentatricopeptide repeat-containing protein At1g08070, chloroplastic	AT1G13410.1
TRINITY_DN6691_c1_g1_i4	131.156	-1.70489	0.465396	-3.6633	0.000248984	0.00811544	DOWN	probable phospholipid-transporting ATPase 8	AT3G27870.1
TRINITY_DN5054_c0_g1_i1	46.1154	-1.70492	0.5674	-3.0048	0.00265756	0.0413972	DOWN	---NA---	---NA---
TRINITY_DN36114_c0_g1_i2	10.6415	-1.7064	0.568871	-2.99962	0.00270314	0.0418266	DOWN	endoglucanase 25	AT4G24260.1
TRINITY_DN713_c1_g2_i12	48.1963	-1.70644	0.474105	-3.59928	0.000319095	0.00967163	DOWN	cytochrome P450 CYP72A219-like	AT3G14660.1
TRINITY_DN5610_c0_g1_i1	52.496	-1.7069	0.479319	-3.5611	0.000369301	0.0107215	DOWN	galacturonokinase isoform X1	AT3G10700.1
TRINITY_DN28570_c0_g1_i6	64.6947	-1.70692	0.396211	-4.30811	1.64655e-05	0.00112983	DOWN	maturase-related protein (mitochondrion)	ATMG00520.1
TRINITY_DN1643_c0_g2_i8	241.591	-1.70699	0.32087	-5.31986	1.03847e-07	2.24517e-05	DOWN	pentatricopeptide repeat-containing protein At4g08210	AT4G08210.1
TRINITY_DN74047_c0_g1_i7	50.3462	-1.70748	0.368381	-4.63509	3.56786e-06	0.000351061	DOWN	PREDICTED: uncharacterized protein LOC107956322	---NA---
TRINITY_DN3713_c0_g1_i4	121.524	-1.70785	0.491728	-3.47315	0.000514383	0.0135818	DOWN	type IV inositol polyphosphate 5-phosphatase 3 isoform X4	AT1G71710.1
TRINITY_DN4550_c1_g1_i1	47.9079	-1.70835	0.538403	-3.17299	0.00150876	0.0281964	DOWN	uncharacterized protein LOC18032948 isoform X1	AT4G25610.1
TRINITY_DN174472_c0_g1_i9	41.69	-1.70882	0.386725	-4.4187	9.92984e-06	0.00077849	DOWN	protein trichome birefringence-like 13	AT2G14530.1
TRINITY_DN56530_c0_g1_i1	17.9177	-1.70915	0.48724	-3.50783	0.000451783	0.0123629	DOWN	pentatricopeptide repeat-containing protein At4g21065	AT5G48910.1
TRINITY_DN111146_c0_g1_i1	41.9459	-1.70962	0.46766	-3.6557	0.000256484	0.00828923	DOWN	protein NETWORKED 3C	AT1G03470.2
TRINITY_DN10895_c0_g1_i5	118.294	-1.7097	0.492734	-3.46982	0.000520803	0.0137078	DOWN	protein CASP-like isoform X1	AT3G18480.1
TRINITY_DN10657_c0_g2_i7	53.0396	-1.70977	0.557904	-3.06463	0.00217941	0.0360837	DOWN	aldehyde dehydrogenase family 3 member H1-like isoform X1	AT4G34240.1
TRINITY_DN5392_c1_g1_i1	376.361	-1.71145	0.427825	-4.00035	6.32479e-05	0.00300601	DOWN	protein SMG7	AT5G19400.2
TRINITY_DN24393_c0_g1_i1	137.628	-1.71146	0.424447	-4.03222	5.5253e-05	0.00273067	DOWN	protein unc-13 homolog	AT2G20010.2
TRINITY_DN7631_c0_g1_i13	17.7845	-1.71186	0.531826	-3.21884	0.00128709	0.0253394	DOWN	eukaryotic initiation factor 4A	AT4G37020.1
TRINITY_DN1724_c4_g1_i2	72.0052	-1.71197	0.581432	-2.94441	0.00323573	0.0471955	DOWN	FGGY carbohydrate kinase domain-containing protein	AT4G30310.2
TRINITY_DN1136_c0_g1_i2	23.412	-1.7121	0.50065	-3.41975	0.000626779	0.0155479	DOWN	---NA---	---NA---
TRINITY_DN29765_c0_g1_i2	31.701	-1.71258	0.432443	-3.96026	7.48695e-05	0.00339071	DOWN	---NA---	---NA---
TRINITY_DN7420_c1_g1_i2	69.3725	-1.71283	0.581904	-2.94349	0.00324536	0.0472785	DOWN	synaptotagmin-3-like isoform X1	AT5G04220.2
TRINITY_DN4211_c0_g1_i6	495.831	-1.71286	0.420493	-4.07345	4.63216e-05	0.00242488	DOWN	translocase of chloroplast 120, chloroplastic-like	AT3G16620.1
TRINITY_DN4747_c0_g1_i6	179.888	-1.71288	0.409774	-4.18007	2.91425e-05	0.00173377	DOWN	uncharacterized protein LOC18044233	AT2G39950.2
TRINITY_DN11555_c0_g1_i1	18.8726	-1.71365	0.482252	-3.55343	0.000380248	0.0109262	DOWN	probable serine/threonine-protein kinase PBL7	AT5G02800.1
TRINITY_DN2322_c0_g1_i2	264.244	-1.71385	0.500619	-3.42346	0.00061829	0.0154103	DOWN	187-kDa microtubule-associated protein AIR9	AT2G34680.1
TRINITY_DN561_c0_g1_i1	719.195	-1.71395	0.4893	-3.50287	0.00046027	0.0125273	DOWN	interferon-related developmental regulator 1	AT1G27760.3
TRINITY_DN8318_c0_g1_i1	280.107	-1.71414	0.461456	-3.71464	0.000203492	0.00701879	DOWN	protein PLASTID MOVEMENT IMPAIRED 2	AT1G66840.1
TRINITY_DN3222_c0_g1_i10	47.6068	-1.71421	0.409252	-4.18863	2.80638e-05	0.00168997	DOWN	golgin candidate 6 isoform X1	AT3G27530.1
TRINITY_DN1957_c0_g1_i3	158.983	-1.71456	0.578518	-2.96371	0.0030395	0.0452482	DOWN	acyl-coenzyme A thioesterase 9, mitochondrial	AT2G30720.1
TRINITY_DN3066_c0_g1_i13	118.595	-1.71495	0.536153	-3.19863	0.00138084	0.0265616	DOWN	nuclear poly(A) polymerase 4-like isoform X2	AT4G32850.9
TRINITY_DN2951_c1_g1_i1	48.4455	-1.71536	0.527453	-3.25217	0.00114529	0.0233575	DOWN	uncharacterized protein LOC18038993 isoform X2	AT2G43945.1
TRINITY_DN16758_c0_g1_i3	37.5672	-1.7154	0.460623	-3.72408	0.000196027	0.0068336	DOWN	U-box domain-containing protein 13	AT3G46510.1
TRINITY_DN9594_c0_g1_i21	66.8652	-1.71579	0.502081	-3.41735	0.000632339	0.015616	DOWN	LEAF RUST 10 DISEASE-RESISTANCE LOCUS RECEPTOR-LIKE PROTEIN KINASE-like 2.1	AT5G38280.1
TRINITY_DN14406_c0_g1_i2	182.178	-1.71579	0.489805	-3.50301	0.000460036	0.0125234	DOWN	CRS2-associated factor 1, mitochondrial	AT4G31010.1
TRINITY_DN2573_c0_g1_i4	65.8484	-1.71611	0.462172	-3.71313	0.000204708	0.00705277	DOWN	cellulose synthase-like protein E1 isoform X1	AT1G55850.1
TRINITY_DN2671_c0_g1_i1	277.856	-1.71624	0.391428	-4.38456	1.16221e-05	0.000875026	DOWN	perakine reductase	AT1G60710.1
TRINITY_DN39861_c0_g2_i8	109.512	-1.71659	0.463062	-3.70705	0.000209688	0.0071719	DOWN	G patch domain-containing protein TGH	AT5G23080.1
TRINITY_DN461_c0_g1_i20	146.231	-1.71677	0.525299	-3.26818	0.00108241	0.0224936	DOWN	putative UDP-sugar transporter DDB_G0278631	AT4G32272.1
TRINITY_DN1032_c2_g1_i7	438.326	-1.71692	0.487968	-3.5185	0.000433987	0.012032	DOWN	uncharacterized serine-rich protein C215.13	AT5G11090.1
TRINITY_DN4946_c0_g1_i2	51.8778	-1.71696	0.493501	-3.47914	0.000503024	0.0133345	DOWN	nucleobase-ascorbate transporter 6	AT5G62890.3
TRINITY_DN4162_c0_g1_i3	132.629	-1.71705	0.507134	-3.38579	0.00070973	0.0169198	DOWN	2-oxoisovalerate dehydrogenase subunit alpha 2, mitochondrial	AT5G09300.1
TRINITY_DN64852_c1_g1_i4	166.188	-1.7171	0.547608	-3.13564	0.00171482	0.0307659	DOWN	calcium-binding protein 39	AT5G18940.1
TRINITY_DN678_c0_g1_i11	51.9521	-1.7175	0.447393	-3.8389	0.000123585	0.00490653	DOWN	serine carboxypeptidase-like 17	AT1G73280.1
TRINITY_DN7461_c0_g1_i6	118.344	-1.7177	0.55742	-3.08152	0.00205946	0.0347493	DOWN	epidermal growth factor receptor substrate 15 isoform X1	AT1G21630.1
TRINITY_DN858_c3_g1_i1	217.947	-1.71775	0.538786	-3.18819	0.00143169	0.0271903	DOWN	protein NUCLEAR FUSION DEFECTIVE 4-like	AT2G30300.1
TRINITY_DN4177_c0_g1_i14	59.4133	-1.71781	0.566408	-3.03282	0.00242283	0.0388097	DOWN	chromatin modification-related protein MEAF6 isoform X3	AT4G14385.3
TRINITY_DN17699_c0_g1_i8	65.3541	-1.7179	0.428835	-4.00597	6.17638e-05	0.00295437	DOWN	uncharacterized protein LOC102620625 isoform X1	AT4G34310.1
TRINITY_DN2643_c0_g1_i4	34.4981	-1.71818	0.434795	-3.95169	7.76002e-05	0.00347772	DOWN	glycogen synthase isoform X2	AT4G18240.1
TRINITY_DN61_c0_g1_i5	331.179	-1.71865	0.340521	-5.04713	4.485e-07	6.86765e-05	DOWN	cyclin-dependent kinase F-4	AT4G19110.1
TRINITY_DN12786_c0_g1_i5	81.2001	-1.71899	0.577011	-2.97913	0.00289065	0.043779	DOWN	outer envelope pore protein 16-3, chloroplastic/mitochondrial	AT2G42210.4
TRINITY_DN14458_c0_g1_i6	32.0375	-1.71929	0.467493	-3.67768	0.000235362	0.00779911	DOWN	transcription factor ICE1-like	AT1G12860.1
TRINITY_DN7064_c0_g1_i2	42.1689	-1.71944	0.496685	-3.46184	0.000536502	0.0139623	DOWN	light-inducible protein CPRF2 isoform X1	AT4G02640.1
TRINITY_DN1410_c0_g2_i2	603.73	-1.72005	0.462536	-3.71875	0.000200212	0.00693501	DOWN	squamosa promoter-binding-like protein 14 isoform X1	AT1G20980.1
TRINITY_DN13311_c0_g1_i14	406.524	-1.72014	0.495495	-3.47155	0.000517461	0.0136478	DOWN	protein OBERON 3	AT1G14740.1
TRINITY_DN15941_c0_g1_i2	137.678	-1.72015	0.580027	-2.96565	0.00302046	0.0450498	DOWN	carbamoyl-phosphate synthase large chain, chloroplastic	AT1G29900.1
TRINITY_DN35750_c0_g1_i1	165.61	-1.72078	0.572868	-3.0038	0.00266632	0.0414972	DOWN	protein ABIL2	AT5G24310.1
TRINITY_DN2135_c4_g1_i2	42.2605	-1.72084	0.495596	-3.47226	0.000516099	0.013617	DOWN	la-related protein 1C isoform X1	AT4G35890.1
TRINITY_DN15467_c0_g1_i3	63.9854	-1.72096	0.565083	-3.0455	0.00232294	0.0377181	DOWN	chaperone protein dnaJ 72	AT2G41000.1
TRINITY_DN11096_c4_g2_i1	23.9014	-1.7217	0.488113	-3.52726	0.000419881	0.0117515	DOWN	actin-related protein 6	AT3G33520.1
TRINITY_DN5612_c0_g2_i5	118.38	-1.72212	0.481506	-3.57653	0.000348188	0.0102748	DOWN	protein DETOXIFICATION 27 isoform X1	AT5G65380.1
TRINITY_DN8747_c1_g1_i1	483.458	-1.72213	0.568756	-3.02788	0.00246277	0.0392582	DOWN	probable phosphoribosylformylglycinamidine synthase, chloroplastic/mitochondrial	AT1G74260.1
TRINITY_DN14253_c1_g1_i1	123.677	-1.72273	0.498771	-3.45395	0.000552449	0.0142412	DOWN	uncharacterized protein LOC102626569 isoform X1	AT1G22310.1
TRINITY_DN13175_c0_g1_i4	657.295	-1.72292	0.482815	-3.56848	0.000359056	0.0105039	DOWN	tripeptidyl-peptidase 2 isoform X2	AT4G20850.1
TRINITY_DN25933_c1_g2_i11	31.711	-1.72302	0.482013	-3.57465	0.000350701	0.0103323	DOWN	RHOMBOID-like protein 10, chloroplastic isoform X2	AT1G25290.2
TRINITY_DN4362_c0_g2_i2	39.9288	-1.72327	0.51734	-3.33102	0.000865273	0.0192882	DOWN	---NA---	---NA---
TRINITY_DN1552_c1_g1_i1	16.7896	-1.72376	0.497452	-3.46518	0.000529873	0.0138714	DOWN	protein IQ-DOMAIN 14	AT3G59690.1
TRINITY_DN5639_c1_g1_i8	180.512	-1.72433	0.478704	-3.60207	0.000315695	0.00960562	DOWN	WRKY transcription factor 44 isoform X1	AT2G37260.1
TRINITY_DN2339_c0_g1_i26	1863.58	-1.72469	0.512398	-3.36592	0.000762885	0.017749	DOWN	uncharacterized protein LOC102627249 isoform X2	AT4G13550.1
TRINITY_DN14979_c0_g1_i11	30.8042	-1.72491	0.475504	-3.62755	0.000286119	0.00897615	DOWN	PREDICTED: uncharacterized protein LOC100248390 isoform X2	AT3G61690.1
TRINITY_DN3432_c0_g1_i3	46.661	-1.72518	0.571819	-3.017	0.00255291	0.0401965	DOWN	F-box/LRR-repeat protein 2 isoform X1	AT1G15740.1
TRINITY_DN2918_c0_g1_i1	53.534	-1.72524	0.548334	-3.14633	0.00165334	0.0300082	DOWN	E3 ubiquitin-protein ligase SINAT2	AT3G58040.1
TRINITY_DN8158_c0_g1_i2	113.686	-1.72532	0.52499	-3.28639	0.00101482	0.0215191	DOWN	uncharacterized protein LOC102631365	AT1G79070.1
TRINITY_DN26049_c0_g1_i1	9.77172	-1.72569	0.577547	-2.98796	0.0028085	0.0429293	DOWN	---NA---	---NA---
TRINITY_DN4901_c0_g1_i10	68.6486	-1.72602	0.514115	-3.35726	0.000787181	0.0181304	DOWN	uncharacterized protein LOC18042689	AT3G18310.1
TRINITY_DN3114_c0_g1_i4	42.4977	-1.7263	0.581077	-2.97085	0.00296974	0.0445473	DOWN	palmitoyl-protein thioesterase 1 isoform X2	AT3G60340.2
TRINITY_DN3230_c0_g1_i7	10813.7	-1.72638	0.462237	-3.73485	0.000187827	0.00661131	DOWN	---NA---	---NA---
TRINITY_DN2872_c0_g1_i2	77.8494	-1.72667	0.50715	-3.40465	0.000662494	0.016156	DOWN	4-hydroxy-tetrahydrodipicolinate synthase, chloroplastic isoform X2	AT2G45440.1
TRINITY_DN186_c0_g1_i3	135.044	-1.72715	0.339267	-5.09083	3.56492e-07	5.80044e-05	DOWN	serine/threonine-protein kinase STN7, chloroplastic	AT1G68830.1
TRINITY_DN2307_c0_g3_i6	897.716	-1.72758	0.575769	-3.00048	0.00269559	0.0417687	DOWN	O-acyltransferase WSD1-like	AT3G49190.1
TRINITY_DN3740_c0_g3_i9	229.481	-1.72879	0.420775	-4.10857	3.98109e-05	0.00217682	DOWN	putative leucine-rich repeat receptor-like protein kinase At2g19210 isoform X2	AT4G29990.1
TRINITY_DN10092_c0_g1_i5	58.4553	-1.72929	0.529215	-3.26766	0.00108442	0.022522	DOWN	aquaporin PIP1-3-like	AT2G45960.2
TRINITY_DN27495_c0_g1_i1	16.2345	-1.73011	0.570898	-3.0305	0.0024415	0.0390115	DOWN	phosphoinositide phosphatase SAC3 isoform X1	---NA---
TRINITY_DN8198_c0_g2_i12	105.283	-1.73146	0.563017	-3.07532	0.00210274	0.0352318	DOWN	fluoride export protein 2-like isoform X1	AT2G41705.2
TRINITY_DN5477_c0_g1_i1	105.024	-1.73157	0.535928	-3.23098	0.00123368	0.0245787	DOWN	autophagy-related protein 18f isoform X1	AT5G54730.1
TRINITY_DN21506_c0_g1_i1	58.7652	-1.73297	0.461094	-3.75838	0.000171014	0.00617951	DOWN	uncharacterized protein LOC18042555	AT4G09620.1
TRINITY_DN10076_c0_g1_i11	204.447	-1.73303	0.506802	-3.41953	0.000627294	0.0155497	DOWN	U3 small nucleolar RNA-associated protein 6 homolog	AT4G28200.1
TRINITY_DN8397_c0_g2_i1	251.052	-1.73306	0.464555	-3.73058	0.00019104	0.00669199	DOWN	uncharacterized protein LOC18055501	AT5G56240.1
TRINITY_DN12683_c1_g1_i4	184.111	-1.7333	0.552752	-3.13576	0.00171411	0.0307648	DOWN	glycine-rich RNA-binding protein RZ1A	AT3G26420.1
TRINITY_DN1430_c0_g1_i7	323.239	-1.73333	0.392072	-4.42096	9.82649e-06	0.000772321	DOWN	protein NRDE2 homolog	AT3G17740.1
TRINITY_DN3782_c0_g2_i1	246.488	-1.73374	0.587133	-2.95289	0.00314814	0.046271	DOWN	protein EARLY-RESPONSIVE TO DEHYDRATION 7, chloroplastic	AT2G17840.1
TRINITY_DN252_c0_g1_i1	104.595	-1.73401	0.562995	-3.07998	0.00207016	0.0348587	DOWN	serine/threonine-protein kinase SAPK2	AT4G33950.1
TRINITY_DN14585_c0_g3_i3	202.221	-1.73436	0.547789	-3.1661	0.00154496	0.0286376	DOWN	respiratory burst oxidase homolog protein E isoform X1	AT1G19230.2
TRINITY_DN5773_c0_g1_i6	24.7336	-1.7348	0.5827	-2.97718	0.00290914	0.0439414	DOWN	ribosomal protein S19 (mitochondrion)	AT5G47320.1
TRINITY_DN788_c0_g1_i8	136.732	-1.73529	0.523957	-3.3119	0.000926638	0.0202162	DOWN	calcium-dependent protein kinase 1	AT4G23650.1
TRINITY_DN22023_c0_g1_i1	283.739	-1.73536	0.403289	-4.30303	1.6848e-05	0.00115138	DOWN	ankyrin repeat-containing protein At5g02620	AT2G31820.1
TRINITY_DN14087_c0_g1_i2	9.20999	-1.73547	0.568175	-3.05447	0.00225461	0.0369418	DOWN	---NA---	---NA---
TRINITY_DN3208_c0_g1_i2	75.6904	-1.73551	0.511844	-3.39069	0.000697161	0.016699	DOWN	protein LOW PSII ACCUMULATION 3, chloroplastic-like isoform X2	AT1G73060.1
TRINITY_DN15955_c0_g1_i5	127.263	-1.73647	0.48473	-3.58235	0.000340522	0.0101236	DOWN	cell polarity protein mor2 isoform X3	AT5G15680.1
TRINITY_DN15301_c1_g1_i1	15.5191	-1.73731	0.532427	-3.263	0.00110239	0.0227525	DOWN	---NA---	---NA---
TRINITY_DN5778_c0_g1_i9	97.0972	-1.73776	0.508982	-3.41418	0.000639732	0.0157449	DOWN	heterogeneous nuclear ribonucleoprotein R isoform X1	AT2G44710.1
TRINITY_DN46_c0_g2_i15	44.3168	-1.73805	0.505401	-3.43896	0.000583961	0.0148235	DOWN	scavenger receptor class F member 2-like	AT3G57630.2
TRINITY_DN1790_c0_g1_i6	196.648	-1.73853	0.506943	-3.42944	0.000604823	0.0151709	DOWN	protein TRANSPORT INHIBITOR RESPONSE 1-like	AT3G62980.1
TRINITY_DN1358_c1_g1_i4	47.4613	-1.73869	0.478752	-3.63171	0.000281549	0.00887413	DOWN	---NA---	---NA---
TRINITY_DN13834_c0_g2_i1	24.5184	-1.73887	0.578417	-3.00625	0.00264492	0.041264	DOWN	PREDICTED: uncharacterized protein LOC103406108	---NA---
TRINITY_DN10782_c0_g1_i17	61.5927	-1.73926	0.460011	-3.78092	0.000156252	0.00582777	DOWN	probable protein S-acyltransferase 19	AT4G15080.1
TRINITY_DN8494_c0_g1_i3	167.25	-1.73927	0.442132	-3.93383	8.36037e-05	0.00367228	DOWN	uncharacterized protein LOC18771650	AT3G51500.1
TRINITY_DN1488_c5_g2_i2	159.413	-1.73937	0.531604	-3.27193	0.00106818	0.0222731	DOWN	ATP-dependent Clp protease adapter protein CLPS1, chloroplastic	AT1G68660.1
TRINITY_DN3494_c0_g1_i1	159.085	-1.73949	0.569554	-3.05412	0.00225721	0.0369681	DOWN	membrane protein of ER body-like protein isoform X2	AT4G27870.1
TRINITY_DN4835_c0_g1_i2	20.6387	-1.73999	0.545579	-3.18926	0.00142639	0.0271224	DOWN	transmembrane protein 64	AT2G02370.2
TRINITY_DN4118_c1_g1_i1	31.2449	-1.74004	0.571162	-3.0465	0.00231523	0.0376355	DOWN	---NA---	---NA---
TRINITY_DN1828_c0_g2_i15	54.9652	-1.74005	0.543932	-3.19902	0.00137896	0.0265413	DOWN	uncharacterized protein LOC18048025 isoform X2	AT4G02480.1
TRINITY_DN24894_c0_g1_i3	70.6964	-1.74071	0.490469	-3.54908	0.000386581	0.0110604	DOWN	---NA---	---NA---
TRINITY_DN14048_c0_g1_i3	128.058	-1.74074	0.514703	-3.38203	0.000719514	0.0170553	DOWN	titin isoform X1	AT5G40450.1
TRINITY_DN189_c0_g1_i3	186.46	-1.74104	0.358792	-4.85251	1.2191e-06	0.000148598	DOWN	catalase isozyme 1	AT4G35090.1
TRINITY_DN12222_c0_g1_i6	84.0985	-1.74105	0.513354	-3.39152	0.000695063	0.0166606	DOWN	CWF19-like protein 2	AT1G56290.1
TRINITY_DN12655_c1_g1_i5	95.1019	-1.74106	0.591073	-2.94559	0.00322343	0.0470646	DOWN	serine hydroxymethyltransferase 7-like isoform X2	AT1G36370.1
TRINITY_DN78292_c0_g2_i5	173.105	-1.74106	0.465792	-3.73785	0.0001856	0.00654595	DOWN	UPF0235 protein C15orf40 homolog	AT1G49170.1
TRINITY_DN191_c4_g1_i1	625.117	-1.74221	0.33071	-5.26808	1.37859e-07	2.7767e-05	DOWN	protein MODIFIER OF SNC1 11	AT5G02770.1
TRINITY_DN6970_c0_g1_i2	472.24	-1.74252	0.512338	-3.40112	0.000671098	0.0162883	DOWN	protein TOPLESS isoform X2	AT1G15750.4
TRINITY_DN3435_c2_g1_i3	608.913	-1.74364	0.436909	-3.99085	6.58376e-05	0.00309346	DOWN	calcium-transporting ATPase 1	AT1G27770.1
TRINITY_DN14456_c0_g1_i12	19.5807	-1.74402	0.511793	-3.40767	0.000655202	0.0160196	DOWN	myosin-3 isoform X1	AT2G14680.3
TRINITY_DN16045_c0_g1_i9	66.276	-1.74438	0.418721	-4.16597	3.10026e-05	0.00181914	DOWN	protein COFACTOR ASSEMBLY OF COMPLEX C SUBUNIT B CCB1, chloroplastic	AT3G26710.1
TRINITY_DN5258_c0_g1_i11	36.7954	-1.74446	0.448511	-3.88945	0.000100471	0.00420794	DOWN	receptor-like serine/threonine-protein kinase ALE2 isoform X7	AT5G56890.1
TRINITY_DN23829_c3_g1_i1	27.5735	-1.74509	0.574708	-3.03648	0.00239361	0.0385277	DOWN	uncharacterized protein LOC18045768	AT4G37608.1
TRINITY_DN6186_c1_g2_i5	55.1867	-1.74509	0.498474	-3.50086	0.000463752	0.012593	DOWN	lecithin-cholesterol acyltransferase-like 4	AT4G19860.1
TRINITY_DN294_c0_g2_i1	15.2739	-1.74512	0.531587	-3.28285	0.00102762	0.0217123	DOWN	acetyltransferase At1g77540	AT1G21770.1
TRINITY_DN851_c1_g1_i11	240.021	-1.74546	0.551852	-3.16292	0.00156196	0.0288659	DOWN	calcium-transporting ATPase 9, plasma membrane-type isoform X2	AT3G21180.1
TRINITY_DN17470_c0_g1_i3	114.587	-1.74575	0.55102	-3.16822	0.00153375	0.0284954	DOWN	tubby-like F-box protein 3	AT2G47900.2
TRINITY_DN2677_c0_g1_i7	479.354	-1.74603	0.436619	-3.99899	6.36135e-05	0.00301528	DOWN	histone acetyltransferase HAC1-like isoform X2	AT1G16710.1
TRINITY_DN1159_c0_g1_i14	75.6958	-1.7461	0.584005	-2.98987	0.00279097	0.0427594	DOWN	probable pre-mRNA-splicing factor ATP-dependent RNA helicase DEAH5	AT3G26560.1
TRINITY_DN14892_c0_g4_i2	19.4213	-1.74623	0.58494	-2.98531	0.00283295	0.0431872	DOWN	---NA---	---NA---
TRINITY_DN218_c3_g1_i7	317.274	-1.74624	0.547036	-3.19218	0.00141204	0.0269359	DOWN	E3 ubiquitin-protein ligase UPL6	AT3G17205.3
TRINITY_DN28361_c0_g1_i4	55.3052	-1.7464	0.492164	-3.54841	0.000387566	0.0110773	DOWN	cell division control protein 1 isoform X2	AT1G53710.1
TRINITY_DN14307_c0_g1_i5	48.2713	-1.7464	0.5141	-3.39701	0.000681258	0.0164435	DOWN	protein FAR1-RELATED SEQUENCE 7	AT3G06250.1
TRINITY_DN5578_c0_g1_i6	161.157	-1.74717	0.450586	-3.87756	0.00010551	0.00435705	DOWN	---NA---	---NA---
TRINITY_DN3331_c0_g5_i2	60.7383	-1.74734	0.429318	-4.07005	4.70029e-05	0.00244156	DOWN	protein MAINTENANCE OF PSII UNDER HIGH LIGHT 1	AT5G07020.1
TRINITY_DN3165_c0_g1_i2	46.8326	-1.74764	0.523902	-3.33582	0.000850485	0.0190516	DOWN	vacuolar protein sorting-associated protein 2 homolog 1	AT2G06530.1
TRINITY_DN3045_c2_g1_i5	56.2446	-1.74905	0.523456	-3.34135	0.000833728	0.0188133	DOWN	---NA---	---NA---
TRINITY_DN2353_c0_g2_i1	45.4113	-1.74905	0.359047	-4.87137	1.10827e-06	0.000138304	DOWN	sister-chromatid cohesion protein 3 isoform X1	AT2G47980.1
TRINITY_DN1395_c0_g1_i3	183.713	-1.74985	0.508873	-3.43868	0.00058456	0.0148284	DOWN	zinc finger CCCH domain-containing protein 44	AT2G16485.1
TRINITY_DN15660_c0_g1_i3	18.1867	-1.75004	0.590119	-2.96558	0.00302114	0.0450508	DOWN	PREDICTED: uncharacterized protein LOC104590462	---NA---
TRINITY_DN36919_c0_g1_i1	323.004	-1.75082	0.550821	-3.17856	0.00148011	0.0278407	DOWN	pyrophosphate-energized vacuolar membrane proton pump-like	AT1G15690.1
TRINITY_DN1333_c2_g2_i1	20.0478	-1.75093	0.445002	-3.93465	8.33171e-05	0.00366424	DOWN	probable E3 ubiquitin-protein ligase ARI8	AT1G65430.1
TRINITY_DN4582_c0_g1_i7	154.095	-1.75107	0.528839	-3.31115	0.000929135	0.0202636	DOWN	CBL-interacting serine/threonine-protein kinase 21	AT5G57630.1
TRINITY_DN1794_c0_g3_i2	220.483	-1.75164	0.533524	-3.28314	0.00102657	0.0217032	DOWN	PREDICTED: uncharacterized protein LOC108985893	AT4G05360.1
TRINITY_DN16400_c0_g1_i1	37.2504	-1.75208	0.424731	-4.12515	3.70493e-05	0.00206692	DOWN	---NA---	---NA---
TRINITY_DN6545_c0_g1_i4	25.2069	-1.75224	0.559062	-3.13424	0.00172299	0.0308458	DOWN	tyrosyl-DNA phosphodiesterase 1 isoform X3	AT5G15170.1
TRINITY_DN11271_c2_g1_i8	25.5083	-1.75225	0.447904	-3.91211	9.14948e-05	0.00391787	DOWN	---NA---	---NA---
TRINITY_DN3208_c0_g1_i5	56.078	-1.75294	0.489967	-3.57766	0.000346679	0.0102474	DOWN	putative cyclic nucleotide-gated ion channel 8	AT1G15990.1
TRINITY_DN13161_c0_g1_i1	110.065	-1.7535	0.554612	-3.16167	0.00156868	0.0289332	DOWN	transmembrane protein 56-B	AT4G10360.2
TRINITY_DN26429_c0_g1_i1	34.0215	-1.75426	0.455285	-3.85311	0.000116626	0.00470985	DOWN	---NA---	---NA---
TRINITY_DN1773_c0_g1_i10	91.2701	-1.75447	0.584675	-3.00077	0.00269302	0.0417472	DOWN	cytochrome P450 704C1-like isoform X2	AT2G45510.1
TRINITY_DN49470_c0_g1_i2	26.6582	-1.75461	0.53983	-3.2503	0.00115285	0.0234677	DOWN	protein CHROMOSOME TRANSMISSION FIDELITY 7	AT4G31400.1
TRINITY_DN10657_c0_g2_i3	369.752	-1.7548	0.478491	-3.66736	0.000245064	0.00802653	DOWN	aldehyde dehydrogenase family 3 member H1-like isoform X1	AT4G34240.1
TRINITY_DN1851_c3_g1_i9	38.6853	-1.75512	0.559576	-3.13652	0.00170965	0.0307198	DOWN	clathrin light chain 2	AT3G51890.1
TRINITY_DN3200_c0_g1_i2	172.359	-1.75521	0.326283	-5.37939	7.47379e-08	1.68541e-05	DOWN	uncharacterized protein At4g13200, chloroplastic	AT4G13200.1
TRINITY_DN7490_c0_g2_i3	86.5426	-1.75534	0.410536	-4.27572	1.90521e-05	0.00126394	DOWN	plant UBX domain-containing protein 8	AT4G00752.1
TRINITY_DN2678_c0_g2_i3	19.0517	-1.7554	0.598415	-2.93341	0.00335256	0.0483263	DOWN	syntaxin-61-like isoform X1	AT1G28490.2
TRINITY_DN22445_c0_g1_i3	133.878	-1.75551	0.549787	-3.19307	0.00140767	0.0268896	DOWN	exonuclease mut-7 homolog isoform X1	AT1G56310.1
TRINITY_DN5510_c2_g1_i3	66.6694	-1.75554	0.544562	-3.22377	0.00126514	0.0250186	DOWN	heparanase-like protein 1	AT5G07830.1
TRINITY_DN466_c2_g1_i7	149.118	-1.75621	0.464916	-3.77749	0.000158419	0.00587757	DOWN	cyclin-dependent kinase G-2 isoform X1	AT1G67580.2
TRINITY_DN9136_c1_g1_i5	27.154	-1.75633	0.554194	-3.16916	0.00152882	0.0284542	DOWN	pentatricopeptide repeat-containing protein At2g26790, mitochondrial	AT2G26790.1
TRINITY_DN664_c0_g1_i1	30.8058	-1.75641	0.446732	-3.93169	8.43518e-05	0.0036971	DOWN	nascent polypeptide-associated complex subunit alpha-like protein 1	AT5G13850.1
TRINITY_DN1294_c3_g1_i6	41.2998	-1.75648	0.535777	-3.27838	0.00104406	0.0219515	DOWN	PLASMODESMATA CALLOSE-BINDING PROTEIN 3	AT1G18650.1
TRINITY_DN739_c4_g1_i2	54.4199	-1.75662	0.407326	-4.31257	1.61368e-05	0.00111409	DOWN	---NA---	---NA---
TRINITY_DN1629_c1_g1_i1	170.096	-1.75703	0.389065	-4.51604	6.30075e-06	0.000551833	DOWN	vacuolar protein sorting-associated protein 8 homolog isoform X2	AT4G00800.1
TRINITY_DN18826_c0_g1_i1	71.4395	-1.75721	0.536687	-3.27417	0.00105971	0.0221587	DOWN	putative disease resistance RPP13-like protein 1	AT3G14470.1
TRINITY_DN67454_c0_g1_i1	17.3526	-1.75734	0.565603	-3.10702	0.00188983	0.0328632	DOWN	---NA---	---NA---
TRINITY_DN7603_c1_g1_i2	21.5168	-1.75788	0.536929	-3.27395	0.00106054	0.0221695	DOWN	---NA---	---NA---
TRINITY_DN1461_c0_g4_i1	182.132	-1.7582	0.437605	-4.01778	5.87486e-05	0.00284866	DOWN	telomere repeat-binding protein 2-like isoform X1	AT3G12560.1
TRINITY_DN2699_c0_g1_i19	25.0022	-1.75858	0.584914	-3.00656	0.00264224	0.0412401	DOWN	ribosomal RNA-processing protein 8	AT5G40530.2
TRINITY_DN16621_c0_g1_i2	111.261	-1.75921	0.543729	-3.23545	0.00121452	0.024337	DOWN	60S ribosomal protein L21-1	AT1G09690.1
TRINITY_DN1392_c0_g1_i16	2653.8	-1.75934	0.592578	-2.96897	0.00298803	0.0447353	DOWN	beta-amylase 1, chloroplastic-like	AT3G23920.1
TRINITY_DN11863_c0_g1_i8	77.0544	-1.75936	0.496883	-3.54079	0.000398927	0.0113174	DOWN	double-stranded RNA-binding protein 2-like	AT3G26932.2
TRINITY_DN5884_c0_g1_i7	58.1792	-1.75944	0.473372	-3.71683	0.000201735	0.00697241	DOWN	isoleucine--tRNA ligase, chloroplastic/mitochondrial	AT5G49030.1
TRINITY_DN20739_c0_g1_i4	19.1763	-1.76087	0.497718	-3.53788	0.00040336	0.0114037	DOWN	histone deacetylase 5	AT5G61060.2
TRINITY_DN8747_c3_g3_i1	30.5358	-1.76118	0.430978	-4.08646	4.37999e-05	0.00232384	DOWN	---NA---	---NA---
TRINITY_DN3648_c0_g1_i7	202.418	-1.76119	0.416014	-4.23349	2.30094e-05	0.0014563	DOWN	protein PHR1-LIKE 1 isoform X3	AT5G29000.3
TRINITY_DN3068_c0_g1_i10	580.103	-1.76148	0.312774	-5.63179	1.7835e-08	5.29781e-06	DOWN	abscisic-aldehyde oxidase	AT3G43600.1
TRINITY_DN11157_c0_g1_i4	66.5585	-1.7617	0.57543	-3.06153	0.00220208	0.0363442	DOWN	glucose-6-phosphate isomerase, cytosolic	AT5G42740.1
TRINITY_DN81087_c0_g2_i4	87.6406	-1.76173	0.508361	-3.4655	0.000529248	0.0138604	DOWN	cleavage and polyadenylation specificity factor subunit 2	AT5G23880.1
TRINITY_DN5934_c1_g1_i2	69.3688	-1.76216	0.545281	-3.23166	0.00123075	0.024548	DOWN	uncharacterized protein LOC102616458 isoform X1	---NA---
TRINITY_DN4020_c2_g2_i6	33.4343	-1.76222	0.457616	-3.85086	0.000117703	0.00473336	DOWN	structural maintenance of chromosomes protein 1	AT3G54670.1
TRINITY_DN9917_c0_g1_i2	25.0778	-1.76239	0.569531	-3.09445	0.00197176	0.0338466	DOWN	autophagy-related protein 8i	AT3G15580.1
TRINITY_DN3822_c0_g3_i1	140.519	-1.76263	0.439296	-4.01239	6.01067e-05	0.00289466	DOWN	trihelix transcription factor GTL1 isoform X1	AT1G33240.1
TRINITY_DN41979_c0_g1_i4	95.9752	-1.76273	0.436407	-4.03918	5.36385e-05	0.00267708	DOWN	---NA---	---NA---
TRINITY_DN22048_c0_g2_i1	254.785	-1.76298	0.502389	-3.5092	0.000449464	0.0123305	DOWN	protein SUPPRESSOR OF MAX2 1	AT5G57710.1
TRINITY_DN4884_c0_g3_i1	299.136	-1.76304	0.602387	-2.92675	0.00342522	0.0490535	DOWN	leucine--tRNA ligase, cytoplasmic	AT1G09620.1
TRINITY_DN4167_c0_g1_i16	32.8851	-1.76368	0.504831	-3.4936	0.000476561	0.0128277	DOWN	protein root UVB sensitive 2, chloroplastic-like isoform X1	AT2G31190.1
TRINITY_DN3720_c0_g1_i4	454.221	-1.76416	0.50198	-3.5144	0.000440752	0.0121623	DOWN	uncharacterized protein LOC102618036	AT2G06025.1
TRINITY_DN855_c4_g1_i5	51.9508	-1.76424	0.60377	-2.92204	0.00347742	0.0495752	DOWN	transcription factor HBI1 isoform X2	AT4G36540.1
TRINITY_DN9982_c0_g1_i11	25.2456	-1.76431	0.528955	-3.33547	0.000851556	0.0190672	DOWN	probable disease resistance protein At5g66900	AT5G66900.1
TRINITY_DN3227_c1_g1_i6	46.356	-1.76456	0.547518	-3.22283	0.0012693	0.0250763	DOWN	mitochondrial-processing peptidase subunit alpha-like	AT1G51980.2
TRINITY_DN5734_c0_g1_i5	95.2315	-1.76463	0.468933	-3.76308	0.000167836	0.00610761	DOWN	nuclear pore complex protein NUP107	AT3G14120.2
TRINITY_DN29601_c0_g2_i2	16.0361	-1.76492	0.52216	-3.38003	0.000724787	0.0171315	DOWN	---NA---	---NA---
TRINITY_DN3059_c0_g2_i1	85.3183	-1.76526	0.596298	-2.96036	0.00307282	0.0455714	DOWN	lipid phosphate phosphatase epsilon 2, chloroplastic	AT5G66450.2
TRINITY_DN19139_c0_g1_i4	1075.54	-1.76542	0.554461	-3.18404	0.00145235	0.0274501	DOWN	dehydrogenase/reductase SDR family member 12	AT4G09750.1
TRINITY_DN24612_c0_g1_i1	54.8731	-1.7661	0.469558	-3.76119	0.000169105	0.00613246	DOWN	probable methyltransferase PMT28 isoform X1	AT1G19430.1
TRINITY_DN8510_c1_g1_i8	34.4178	-1.76657	0.53849	-3.28061	0.00103584	0.0218436	DOWN	transcription factor bHLH130-like isoform X1	AT2G42280.1
TRINITY_DN4390_c0_g1_i5	42.7884	-1.76693	0.51679	-3.41905	0.000628393	0.0155668	DOWN	tetraspanin-20-like isoform X2	AT2G20230.1
TRINITY_DN1557_c0_g2_i15	37.149	-1.76722	0.536178	-3.29596	0.000980854	0.0210323	DOWN	chaperone protein dnaJ 15	AT1G68370.1
TRINITY_DN1273_c3_g1_i5	65.3948	-1.76728	0.593983	-2.9753	0.00292702	0.0441185	DOWN	mediator of RNA polymerase II transcription subunit 15a	AT1G15780.1
TRINITY_DN1616_c1_g2_i4	71.7785	-1.76747	0.346839	-5.09595	3.46993e-07	5.65891e-05	DOWN	---NA---	---NA---
TRINITY_DN12257_c0_g1_i4	43.8285	-1.7676	0.573413	-3.0826	0.002052	0.0346686	DOWN	UDP-glucose:glycoprotein glucosyltransferase	AT1G71220.2
TRINITY_DN4591_c3_g2_i1	80.2195	-1.76845	0.558164	-3.16834	0.00153311	0.0284928	DOWN	---NA---	---NA---
TRINITY_DN936_c0_g1_i2	182.662	-1.76874	0.484664	-3.64943	0.000262828	0.00843447	DOWN	protein SCAI isoform X2	AT4G40050.1
TRINITY_DN713_c1_g2_i3	31.4056	-1.76897	0.604372	-2.92695	0.00342299	0.049046	DOWN	cytochrome P450 CYP72A219-like	AT3G14620.1
TRINITY_DN3679_c0_g1_i2	24.302	-1.76972	0.494969	-3.57542	0.000349669	0.010311	DOWN	PREDICTED: uncharacterized protein LOC18603285	AT2G33390.1
TRINITY_DN4438_c1_g1_i2	104.455	-1.76975	0.489648	-3.61433	0.000301127	0.00930454	DOWN	E3 ubiquitin-protein ligase KEG	AT4G32250.3
TRINITY_DN32004_c0_g2_i1	16.7557	-1.76995	0.582156	-3.04033	0.00236319	0.038144	DOWN	---NA---	---NA---
TRINITY_DN4572_c0_g1_i9	23.368	-1.76997	0.502587	-3.52172	0.00042876	0.0119339	DOWN	mitochondrial inner membrane protease ATP23-like isoform X1	AT3G03420.1
TRINITY_DN5179_c0_g1_i10	213.263	-1.77004	0.590088	-2.99962	0.00270317	0.0418266	DOWN	exosome complex exonuclease RRP44 homolog A	AT2G17510.1
TRINITY_DN5126_c0_g1_i5	65.3498	-1.7708	0.594567	-2.9783	0.00289857	0.0438565	DOWN	flavin mononucleotide hydrolase 1, chloroplatic isoform X1	AT1G79790.1
TRINITY_DN13128_c0_g1_i1	617.601	-1.77153	0.497336	-3.56204	0.000367991	0.0106951	DOWN	uncharacterized protein LOC110415191	AT3G57062.2
TRINITY_DN397_c0_g1_i11	496.728	-1.77181	0.536452	-3.30283	0.00095713	0.0206709	DOWN	translocase of chloroplast 159, chloroplastic	AT4G02510.1
TRINITY_DN11302_c0_g1_i1	25.8921	-1.77184	0.598519	-2.96037	0.00307274	0.0455714	DOWN	---NA---	---NA---
TRINITY_DN786_c0_g1_i8	290.834	-1.77217	0.531367	-3.33512	0.000852639	0.0190787	DOWN	tropinone reductase homolog	AT1G07440.1
TRINITY_DN65106_c0_g1_i1	56.539	-1.77219	0.478839	-3.70101	0.00021474	0.00730054	DOWN	uncharacterized protein LOC102615119 isoform X1	AT4G13690.1
TRINITY_DN1169_c1_g1_i1	1336.24	-1.77271	0.456953	-3.87942	0.000104707	0.00433398	DOWN	beta-amylase isoform X1	AT4G15210.1
TRINITY_DN395_c0_g1_i4	295.256	-1.77274	0.436652	-4.05985	4.91033e-05	0.00251646	DOWN	DNA damage-binding protein 1a isoform X2	AT4G05420.2
TRINITY_DN13336_c1_g1_i2	21.2109	-1.77279	0.540564	-3.27952	0.00103984	0.0218855	DOWN	uridine-cytidine kinase C-like isoform X1	AT1G73980.1
TRINITY_DN391_c4_g1_i1	352.944	-1.77293	0.384523	-4.61072	4.01271e-06	0.000386494	DOWN	uncharacterized protein LOC102612451	AT5G57910.1
TRINITY_DN3544_c0_g1_i7	716.13	-1.77372	0.250276	-7.08705	1.37004e-12	1.71586e-09	DOWN	heterogeneous nuclear ribonucleoprotein A3	AT3G13224.1
TRINITY_DN24326_c0_g1_i2	45.7882	-1.7741	0.460658	-3.85123	0.000117527	0.00472898	DOWN	pentatricopeptide repeat-containing protein At2g30780	AT2G30780.1
TRINITY_DN36119_c0_g1_i6	216.249	-1.77412	0.538912	-3.29205	0.000994615	0.0212322	DOWN	lysophospholipid acyltransferase LPEAT1 isoform X1	AT1G80950.1
TRINITY_DN872_c1_g1_i5	474.136	-1.77427	0.440467	-4.02815	5.6218e-05	0.00276387	DOWN	uncharacterized protein LOC102609015	AT2G37520.1
TRINITY_DN2129_c0_g1_i7	420.992	-1.77427	0.571755	-3.1032	0.00191439	0.0331395	DOWN	CBL-interacting serine/threonine-protein kinase 23 isoform X1	AT1G30270.1
TRINITY_DN1498_c4_g1_i13	35.0948	-1.77444	0.539306	-3.29023	0.00100106	0.021317	DOWN	WEB family protein At3g02930, chloroplastic-like	AT5G16730.1
TRINITY_DN15672_c1_g1_i4	93.387	-1.77468	0.553754	-3.20482	0.00135146	0.026173	DOWN	transmembrane 9 superfamily member 2	AT2G01970.1
TRINITY_DN109516_c0_g1_i1	29.1738	-1.77479	0.507701	-3.49574	0.000472745	0.0127507	DOWN	---NA---	---NA---
TRINITY_DN7782_c0_g1_i13	56.6557	-1.77485	0.535751	-3.31283	0.000923578	0.020165	DOWN	uncharacterized protein LOC18042745 isoform X2	AT1G45110.1
TRINITY_DN11699_c0_g1_i5	23.0483	-1.77497	0.500356	-3.54742	0.000389023	0.0111055	DOWN	protein RCC2 homolog	AT1G19880.1
TRINITY_DN14517_c0_g1_i2	113.455	-1.77553	0.480259	-3.69702	0.000218149	0.00739332	DOWN	calcium-dependent protein kinase 11	AT4G09570.1
TRINITY_DN5476_c0_g1_i4	90.2712	-1.77601	0.580821	-3.05776	0.00222996	0.0366504	DOWN	F-box protein SKP2A	AT1G21410.1
TRINITY_DN19778_c0_g1_i3	121.099	-1.77632	0.414966	-4.28063	1.86362e-05	0.00124412	DOWN	protein-tyrosine-phosphatase MKP1	AT3G55270.1
TRINITY_DN97926_c1_g1_i5	227.912	-1.77665	0.431981	-4.1128	3.90881e-05	0.00214884	DOWN	pyruvate dehydrogenase E1 component subunit alpha-1, mitochondrial	AT1G24180.1
TRINITY_DN7065_c0_g2_i1	84.2718	-1.77736	0.467805	-3.79936	0.00014507	0.00549038	DOWN	disease resistance-like protein DSC1	AT4G12010.1
TRINITY_DN6450_c1_g3_i2	55.4099	-1.77738	0.434271	-4.09278	4.2623e-05	0.0022788	DOWN	---NA---	---NA---
TRINITY_DN1398_c0_g1_i4	114.165	-1.77745	0.586808	-3.02901	0.00245354	0.0391464	DOWN	PREDICTED: uncharacterized protein LOC100265467 isoform X2	AT4G00500.2
TRINITY_DN6319_c0_g1_i2	73.3657	-1.77757	0.513308	-3.46297	0.000534254	0.0139271	DOWN	dnaJ homolog subfamily B member 9 isoform X2	AT5G59610.1
TRINITY_DN1652_c1_g1_i8	826.017	-1.77818	0.52928	-3.35961	0.000780515	0.0180209	DOWN	uncharacterized protein LOC18054163	AT5G57610.1
TRINITY_DN81843_c0_g1_i1	36.7678	-1.77832	0.573835	-3.09901	0.00194171	0.0334868	DOWN	---NA---	---NA---
TRINITY_DN32733_c0_g1_i2	297.216	-1.77857	0.455332	-3.90609	9.38003e-05	0.00399241	DOWN	28 kDa ribonucleoprotein, chloroplastic	AT1G60000.1
TRINITY_DN15829_c2_g1_i6	141.516	-1.7787	0.558647	-3.18395	0.00145281	0.027455	DOWN	uncharacterized protein LOC18034531 isoform X3	AT2G28130.1
TRINITY_DN11015_c0_g1_i1	943.624	-1.77878	0.573791	-3.10005	0.00193487	0.0334041	DOWN	uncharacterized protein LOC102624935	AT1G16720.1
TRINITY_DN2230_c0_g1_i6	219.463	-1.77912	0.46492	-3.82673	0.000129858	0.00510033	DOWN	UTP--glucose-1-phosphate uridylyltransferase-like isoform X1	AT3G03250.1
TRINITY_DN15212_c0_g1_i3	61.3795	-1.77957	0.509818	-3.4906	0.000481933	0.0129376	DOWN	subtilisin-like protease SBT4.4	---NA---
TRINITY_DN33921_c0_g1_i3	172.347	-1.78005	0.560155	-3.17778	0.00148406	0.0278965	DOWN	glucose-6-phosphate/phosphate translocator 1, chloroplastic	AT5G54800.1
TRINITY_DN63809_c0_g1_i5	56.7259	-1.78009	0.551133	-3.22988	0.00123843	0.0246248	DOWN	shewanella-like protein phosphatase 1	AT1G07010.1
TRINITY_DN9375_c0_g1_i1	37.0437	-1.78087	0.534851	-3.32966	0.000869529	0.0193555	DOWN	tRNA-dihydrouridine(20) synthase [NAD(P)+]-like isoform X1	AT3G49640.1
TRINITY_DN10011_c1_g1_i3	276.009	-1.78169	0.599871	-2.97013	0.00297675	0.0446219	DOWN	---NA---	---NA---
TRINITY_DN4189_c0_g1_i3	125.43	-1.78224	0.35878	-4.9675	6.78218e-07	9.44787e-05	DOWN	D-ribulose kinase isoform X1	AT2G21370.1
TRINITY_DN9758_c0_g1_i10	58.3958	-1.78225	0.564482	-3.15732	0.00159224	0.0292305	DOWN	probable acyl-activating enzyme 2	AT2G17650.1
TRINITY_DN14682_c0_g1_i3	25.5281	-1.78227	0.416185	-4.28241	1.84878e-05	0.00123831	DOWN	uncharacterized protein LOC112036451 isoform X1	AT3G52905.1
TRINITY_DN11503_c0_g1_i9	49.4583	-1.78235	0.605266	-2.94474	0.00323225	0.0471593	DOWN	RNA cytidine acetyltransferase 1	AT1G10490.1
TRINITY_DN167_c2_g1_i4	107.528	-1.78272	0.491959	-3.62373	0.000290389	0.00906585	DOWN	uncharacterized protein At4g10930 isoform X4	AT4G10930.1
TRINITY_DN22258_c0_g1_i1	58.7077	-1.78322	0.453721	-3.93021	8.48728e-05	0.00371418	DOWN	uncharacterized protein LOC102617361 isoform X1	AT1G09710.2
TRINITY_DN10218_c0_g1_i5	37.6575	-1.78333	0.534659	-3.33546	0.000851598	0.0190672	DOWN	probable WRKY transcription factor 3	AT1G13960.1
TRINITY_DN7206_c0_g1_i1	294.236	-1.78338	0.500188	-3.56543	0.000363266	0.0105948	DOWN	uncharacterized protein LOC18048246 isoform X1	AT4G01290.2
TRINITY_DN8155_c0_g1_i7	45.4489	-1.78373	0.551351	-3.23519	0.00121561	0.0243457	DOWN	protease Do-like 9	AT5G40200.1
TRINITY_DN4013_c0_g1_i8	27.9319	-1.78389	0.5646	-3.15956	0.00158006	0.0290597	DOWN	autophagy-related protein 9	AT2G31260.1
TRINITY_DN255_c0_g1_i7	64.7564	-1.78395	0.443679	-4.02082	5.79968e-05	0.00281898	DOWN	CRM-domain containing factor CFM3, chloroplastic/mitochondrial	AT4G29750.1
TRINITY_DN5343_c0_g1_i1	27.8979	-1.78399	0.603753	-2.95484	0.00312835	0.0460904	DOWN	CRS2-associated factor 2, chloroplastic	AT1G23400.1
TRINITY_DN22233_c0_g1_i3	11.9626	-1.78403	0.606546	-2.9413	0.00326841	0.047447	DOWN	uncharacterized protein LOC102626198 isoform X2	AT1G53200.1
TRINITY_DN342_c3_g3_i6	573.923	-1.7841	0.527664	-3.38113	0.000721882	0.0170885	DOWN	CSC1-like protein At1g69450	AT1G69450.2
TRINITY_DN45397_c0_g1_i1	83.4343	-1.78476	0.437559	-4.07891	4.52465e-05	0.00238449	DOWN	DEAD-box ATP-dependent RNA helicase 41 isoform X1	AT3G02065.3
TRINITY_DN9579_c0_g1_i5	119.379	-1.78498	0.576168	-3.09802	0.00194818	0.0335723	DOWN	ultraviolet-B receptor UVR8	AT1G27060.1
TRINITY_DN14953_c0_g1_i1	228.856	-1.78509	0.580295	-3.07617	0.00209678	0.0351645	DOWN	glycosyltransferase family 92 protein RCOM_0530710	AT1G27200.1
TRINITY_DN3415_c0_g1_i13	57.4143	-1.78604	0.37771	-4.72861	2.26063e-06	0.000245499	DOWN	probable prolyl 4-hydroxylase 7	AT3G28480.1
TRINITY_DN27707_c0_g1_i1	8.84785	-1.78607	0.596152	-2.99601	0.00273541	0.0421731	DOWN	---NA---	---NA---
TRINITY_DN4138_c0_g1_i11	27.9196	-1.78663	0.599296	-2.98121	0.00287109	0.0435645	DOWN	uncharacterized protein At3g49055	AT3G49055.1
TRINITY_DN517_c0_g1_i9	233.586	-1.78714	0.577544	-3.09437	0.0019723	0.0338477	DOWN	mitogen-activated protein kinase 17 isoform X2	AT3G18040.1
TRINITY_DN11457_c0_g1_i1	58.3003	-1.78715	0.454526	-3.93189	8.42792e-05	0.00369506	DOWN	sugar transporter ERD6-like 5 isoform X1	AT3G05160.1
TRINITY_DN10270_c3_g1_i8	318.7	-1.78719	0.394286	-4.53271	5.82304e-06	0.000519459	DOWN	ATP-dependent RNA helicase DEAH11, chloroplastic-like	AT5G10370.1
TRINITY_DN4046_c0_g1_i12	34.7503	-1.78721	0.481741	-3.70989	0.000207346	0.00711416	DOWN	general transcription factor 3C polypeptide 5 isoform X3	AT5G24450.1
TRINITY_DN1227_c0_g1_i1	485.332	-1.78842	0.56503	-3.16518	0.00154988	0.028695	DOWN	cinnamoyl-CoA reductase 2	AT2G33590.1
TRINITY_DN10570_c0_g1_i4	99.3241	-1.7887	0.502436	-3.56005	0.000370781	0.0107519	DOWN	DNA repair protein RAD5A	AT5G22750.1
TRINITY_DN9753_c1_g1_i4	19.208	-1.78916	0.525919	-3.40197	0.000669017	0.0162538	DOWN	DUF724 domain-containing protein 1 isoform X1	AT3G62300.2
TRINITY_DN2929_c2_g1_i5	104.147	-1.78935	0.477399	-3.74811	0.000178169	0.0063568	DOWN	uncharacterized protein LOC102614775	---NA---
TRINITY_DN9452_c0_g1_i1	52.622	-1.7894	0.426502	-4.19554	2.72228e-05	0.00165625	DOWN	PREDICTED: uncharacterized protein LOC105787549	AT4G36660.1
TRINITY_DN7217_c0_g1_i5	208.015	-1.78976	0.431769	-4.14518	3.39544e-05	0.00193743	DOWN	FH protein interacting protein FIP2	AT5G55000.2
TRINITY_DN4004_c0_g1_i7	119.269	-1.79017	0.568538	-3.14873	0.00163984	0.0298332	DOWN	protein MID1-COMPLEMENTING ACTIVITY 1-like isoform X1	AT4G35920.2
TRINITY_DN8842_c1_g2_i1	348.28	-1.79044	0.544211	-3.28998	0.00100195	0.0213295	DOWN	lysine-specific histone demethylase 1 homolog 3 isoform X1	AT4G16310.1
TRINITY_DN13876_c2_g1_i1	110.587	-1.79064	0.546322	-3.27763	0.00104684	0.0219871	DOWN	uncharacterized TPR repeat-containing protein At1g05150-like	AT1G05150.1
TRINITY_DN5446_c0_g1_i8	219.167	-1.79108	0.489715	-3.65739	0.000254798	0.00825168	DOWN	uncharacterized protein LOC18033326	AT4G14920.1
TRINITY_DN92060_c0_g1_i3	185.079	-1.79164	0.601019	-2.981	0.00287307	0.0435828	DOWN	protein THYLAKOID ASSEMBLY 8, chloroplastic	AT3G27750.1
TRINITY_DN7151_c0_g1_i16	68.5714	-1.79331	0.492048	-3.64458	0.000267829	0.00854262	DOWN	DNA-directed RNA polymerase II subunit RPB7	AT5G59180.1
TRINITY_DN1182_c0_g1_i1	995.208	-1.79367	0.599674	-2.99107	0.00278005	0.0426471	DOWN	cullin-1 isoform X1	AT4G02570.4
TRINITY_DN21881_c0_g1_i4	420.558	-1.79467	0.61014	-2.94141	0.00326721	0.047446	DOWN	trifunctional UDP-glucose 4,6-dehydratase/UDP-4-keto-6-deoxy-D-glucose 3,5-epimerase/UDP-4-keto-L-rhamnose-reductase RHM1	AT1G78570.1
TRINITY_DN2130_c0_g1_i16	46.9039	-1.79492	0.488034	-3.67786	0.000235199	0.007797	DOWN	chromatin structure-remodeling complex protein SYD isoform X1	---NA---
TRINITY_DN6291_c0_g1_i4	20.1373	-1.79504	0.584268	-3.07229	0.00212421	0.035494	DOWN	---NA---	---NA---
TRINITY_DN2862_c0_g1_i15	66.204	-1.79526	0.572472	-3.13598	0.00171284	0.0307465	DOWN	callose synthase 2 isoform X1	AT1G05570.1
TRINITY_DN14717_c0_g1_i1	140.075	-1.79531	0.414002	-4.33646	1.44794e-05	0.00102776	DOWN	tubulin-folding cofactor C	AT4G39920.1
TRINITY_DN671_c0_g1_i3	1258.25	-1.79548	0.437697	-4.10211	4.09407e-05	0.00221537	DOWN	phototropin-2 isoform X1	AT5G58140.1
TRINITY_DN2837_c0_g1_i18	32.039	-1.79565	0.569926	-3.15067	0.00162896	0.0296964	DOWN	serine/arginine-rich SC35-like splicing factor SCL30A isoform X2	AT3G13570.1
TRINITY_DN4062_c0_g1_i5	119.252	-1.79582	0.568048	-3.16139	0.00157019	0.0289535	DOWN	probable disease resistance protein At4g27220 isoform X1	---NA---
TRINITY_DN1900_c1_g2_i1	63.9184	-1.79601	0.382059	-4.70086	2.59065e-06	0.000274795	DOWN	GPI mannosyltransferase 2 isoform X2	AT1G11880.1
TRINITY_DN11035_c1_g3_i4	32.3646	-1.79617	0.409745	-4.38364	1.16711e-05	0.000878247	DOWN	PREDICTED: uncharacterized protein LOC18507057 isoform X1	AT3G47850.1
TRINITY_DN118_c4_g1_i1	13.6127	-1.79651	0.520217	-3.45339	0.000553586	0.0142653	DOWN	probable galacturonosyltransferase 7 isoform X7	AT2G38650.2
TRINITY_DN5653_c1_g3_i2	382.682	-1.79658	0.567465	-3.16597	0.00154566	0.0286431	DOWN	mediator of RNA polymerase II transcription subunit 33A	AT3G23590.1
TRINITY_DN5100_c0_g1_i7	70.9224	-1.79661	0.562121	-3.19613	0.00139286	0.0267076	DOWN	ABC transporter B family member 25	AT5G39040.1
TRINITY_DN3498_c0_g1_i4	70.0713	-1.79686	0.423812	-4.23975	2.23767e-05	0.00142965	DOWN	LON peptidase N-terminal domain and RING finger protein 3 isoform X2	AT1G18660.1
TRINITY_DN1308_c0_g1_i7	97.1075	-1.797	0.52586	-3.41727	0.000632522	0.015616	DOWN	uncharacterized protein LOC102614379 isoform X3	AT4G37480.1
TRINITY_DN1294_c6_g1_i1	116.815	-1.79707	0.599836	-2.99593	0.00273607	0.0421747	DOWN	PREDICTED: uncharacterized protein LOC109013851	AT3G13677.2
TRINITY_DN81_c1_g1_i7	108.923	-1.79708	0.482452	-3.72489	0.000195403	0.00681519	DOWN	stem-specific protein TSJT1	AT1G65070.2
TRINITY_DN7606_c0_g1_i10	420.145	-1.79722	0.393218	-4.57056	4.8643e-06	0.000451129	DOWN	carbonic anhydrase 2 isoform X1	AT1G23730.1
TRINITY_DN3259_c0_g1_i1	134.45	-1.79754	0.56302	-3.19267	0.00140964	0.0269126	DOWN	protein MOS2	AT4G25020.1
TRINITY_DN2786_c0_g1_i5	61.3478	-1.79785	0.475743	-3.77904	0.000157431	0.00585106	DOWN	probable plastid-lipid-associated protein 7, chloroplastic	AT5G09820.1
TRINITY_DN3527_c0_g2_i13	139.794	-1.79799	0.55687	-3.22874	0.00124339	0.0246817	DOWN	COP1-interacting protein 7 isoform X2	AT5G43310.2
TRINITY_DN3179_c1_g1_i2	177.263	-1.79803	0.501602	-3.58457	0.000337636	0.0100717	DOWN	uncharacterized protein LOC18046966 isoform X1	AT2G46915.1
TRINITY_DN3606_c0_g1_i19	132.205	-1.79804	0.57242	-3.14111	0.00168307	0.0303842	DOWN	transcriptional corepressor LEUNIG-like isoform X4	AT4G32551.1
TRINITY_DN1774_c2_g2_i3	110.251	-1.79823	0.57978	-3.10157	0.00192498	0.0332885	DOWN	COP1-interactive protein 1-like	AT1G64320.1
TRINITY_DN21459_c0_g1_i3	167.815	-1.79903	0.572873	-3.14037	0.00168735	0.0304274	DOWN	mitochondrial Rho GTPase 2	AT3G63150.1
TRINITY_DN391017_c0_g1_i1	18.1399	-1.79903	0.605943	-2.96898	0.0029879	0.0447353	DOWN	---NA---	AT1G13320.2
TRINITY_DN8862_c0_g1_i7	240.042	-1.80034	0.608046	-2.96086	0.00306784	0.0455406	DOWN	serine/threonine-protein kinase BLUS1 isoform X1	AT4G24100.1
TRINITY_DN425_c0_g1_i8	329.11	-1.80077	0.567207	-3.1748	0.0014994	0.0280953	DOWN	MLO-like protein 12	AT1G61560.1
TRINITY_DN16724_c0_g1_i18	56.1081	-1.80107	0.532316	-3.38346	0.000715791	0.0170027	DOWN	pentatricopeptide repeat-containing protein At5g14770, mitochondrial	AT5G14770.1
TRINITY_DN94707_c1_g1_i2	71.6072	-1.80131	0.574574	-3.13504	0.00171829	0.0307812	DOWN	uncharacterized protein LOC102628678	AT3G06150.1
TRINITY_DN23889_c2_g1_i1	16.2897	-1.80142	0.595848	-3.02328	0.00250048	0.0396272	DOWN	---NA---	---NA---
TRINITY_DN19134_c0_g1_i7	134.696	-1.80146	0.443939	-4.05791	4.95145e-05	0.00253268	DOWN	uncharacterized protein LOC18049314	AT3G63390.1
TRINITY_DN3506_c0_g1_i3	425.737	-1.8015	0.382018	-4.71576	2.40813e-06	0.000258538	DOWN	protein NLP2	AT4G35270.1
TRINITY_DN9003_c2_g1_i1	32.598	-1.80168	0.411742	-4.37576	1.2101e-05	0.000902233	DOWN	---NA---	---NA---
TRINITY_DN4987_c0_g1_i8	75.3732	-1.8018	0.593583	-3.03547	0.00240163	0.0386165	DOWN	auxin-responsive protein SAUR68-like	AT1G29420.1
TRINITY_DN7473_c0_g1_i10	387.185	-1.80196	0.524011	-3.43878	0.000584337	0.0148254	DOWN	DDB1- and CUL4-associated factor homolog 1	AT4G31160.1
TRINITY_DN20359_c1_g2_i1	36.8797	-1.80209	0.493568	-3.65116	0.000261063	0.00839881	DOWN	myosin-16 isoform X2	---NA---
TRINITY_DN66_c1_g1_i6	18.5393	-1.80211	0.490492	-3.67409	0.000238697	0.00787273	DOWN	uncharacterized protein LOC110422396 isoform X2	AT1G48840.1
TRINITY_DN13949_c0_g1_i2	92.9115	-1.8023	0.54518	-3.30589	0.000946764	0.0205226	DOWN	ribosomal RNA processing protein 1 homolog	AT5G20600.1
TRINITY_DN8085_c0_g1_i1	32.6972	-1.80236	0.420663	-4.28457	1.8309e-05	0.00122983	DOWN	splicing factor U2af large subunit A isoform X1	AT4G36690.2
TRINITY_DN332_c0_g3_i1	92.7472	-1.80307	0.588181	-3.0655	0.00217305	0.0360179	DOWN	---NA---	---NA---
TRINITY_DN4334_c0_g1_i3	1689.85	-1.80367	0.545077	-3.30903	0.000936202	0.0203557	DOWN	aromatic aminotransferase ISS1	AT1G80360.1
TRINITY_DN5104_c0_g1_i6	222.381	-1.80387	0.583093	-3.09363	0.00197723	0.0338886	DOWN	proton pump-interactor 1	AT4G27500.1
TRINITY_DN14743_c0_g1_i6	237.4	-1.80453	0.609139	-2.96243	0.00305217	0.0453651	DOWN	nudix hydrolase 23, chloroplastic isoform X2	AT2G42070.1
TRINITY_DN17388_c0_g1_i3	111.478	-1.80469	0.577031	-3.12754	0.00176277	0.0313714	DOWN	putative receptor-like protein kinase At4g00960	---NA---
TRINITY_DN3152_c2_g3_i1	78.2773	-1.80498	0.573649	-3.14649	0.00165244	0.0300006	DOWN	ADP-ribosylation factor 1	AT1G10630.1
TRINITY_DN4242_c0_g1_i3	52.2619	-1.80507	0.441257	-4.09075	4.29975e-05	0.00229246	DOWN	PGR5-like protein 1A, chloroplastic	AT4G22890.5
TRINITY_DN2544_c0_g1_i1	91.5657	-1.80558	0.460331	-3.92236	8.7687e-05	0.00378664	DOWN	vesicle transport protein GOT1-like	AT5G01430.2
TRINITY_DN22165_c1_g1_i1	247.035	-1.80563	0.542342	-3.32932	0.000870575	0.0193757	DOWN	callose synthase 11	AT4G04970.1
TRINITY_DN3312_c0_g1_i1	545.576	-1.80593	0.592248	-3.04927	0.00229395	0.0373877	DOWN	uncharacterized protein LOC18036380	AT1G78020.1
TRINITY_DN45156_c0_g2_i8	37.9489	-1.80604	0.506081	-3.56869	0.000358772	0.0105039	DOWN	nucleolar GTP-binding protein 1 isoform X1	AT1G80770.1
TRINITY_DN27955_c0_g1_i1	23.0104	-1.80622	0.513476	-3.51763	0.000435425	0.0120518	DOWN	---NA---	---NA---
TRINITY_DN2212_c0_g2_i7	39.6409	-1.80644	0.520511	-3.47051	0.000519462	0.0136827	DOWN	AP-5 complex subunit zeta-1	AT3G15160.1
TRINITY_DN2837_c2_g1_i14	135.412	-1.80703	0.562197	-3.21422	0.00130799	0.0255869	DOWN	proteasome-associated protein ECM29 homolog isoform X1	AT2G26780.1
TRINITY_DN6240_c0_g1_i4	49.4444	-1.8074	0.586725	-3.0805	0.00206655	0.0348144	DOWN	---NA---	---NA---
TRINITY_DN25238_c0_g1_i1	22.2033	-1.80772	0.612174	-2.95295	0.00314758	0.0462676	DOWN	---NA---	---NA---
TRINITY_DN7583_c0_g1_i12	37.2217	-1.80799	0.592356	-3.05219	0.00227175	0.0371362	DOWN	dnaJ homolog subfamily C GRV2 isoform X2	AT2G26890.1
TRINITY_DN5206_c0_g1_i1	49.4837	-1.80867	0.497911	-3.63251	0.000280681	0.00885268	DOWN	PREDICTED: uncharacterized protein LOC103434319	AT1G54520.1
TRINITY_DN19141_c0_g1_i5	46.0899	-1.8087	0.546305	-3.31079	0.000930336	0.0202781	DOWN	uncharacterized protein LOC112023745	AT2G39170.1
TRINITY_DN3346_c0_g1_i12	237.74	-1.80878	0.576612	-3.13691	0.00170739	0.0306884	DOWN	uncharacterized protein LOC102617224 isoform X2	AT1G51560.1
TRINITY_DN1854_c0_g1_i6	257.01	-1.80879	0.496116	-3.6459	0.000266462	0.00851194	DOWN	vacuolar protein 8	AT2G45720.2
TRINITY_DN1389_c0_g1_i12	284.513	-1.80885	0.576723	-3.13643	0.00171016	0.0307251	DOWN	probable LRR receptor-like serine/threonine-protein kinase At3g47570 isoform X1	AT3G47570.1
TRINITY_DN13440_c1_g2_i1	59.177	-1.80922	0.36193	-4.99882	5.76821e-07	8.31387e-05	DOWN	subtilisin-like protease SBT4.15	---NA---
TRINITY_DN21946_c3_g1_i1	73.2627	-1.80922	0.543274	-3.33022	0.000867764	0.0193254	DOWN	CTL-like protein DDB_G0274487	AT5G13760.1
TRINITY_DN5236_c0_g1_i4	65.0154	-1.80925	0.586185	-3.08648	0.0020254	0.034361	DOWN	exocyst complex component EXO70A1-like	AT5G03540.1
TRINITY_DN12051_c0_g1_i3	192.825	-1.80947	0.549753	-3.29143	0.000996806	0.0212569	DOWN	probable inactive ATP-dependent zinc metalloprotease FTSHI 5, chloroplastic	AT3G04340.1
TRINITY_DN6706_c0_g2_i9	46.143	-1.80949	0.572758	-3.15927	0.00158167	0.0290856	DOWN	dynamin-like protein ARC5 isoform X1	AT3G19720.1
TRINITY_DN7746_c0_g1_i1	263.028	-1.81018	0.491674	-3.68166	0.000231724	0.00770925	DOWN	golgin subfamily A member 6-like protein 7	AT5G53020.1
TRINITY_DN33068_c0_g1_i1	16.3346	-1.81084	0.486451	-3.72256	0.000197214	0.00685975	DOWN	---NA---	---NA---
TRINITY_DN21761_c0_g1_i2	55.728	-1.81102	0.554501	-3.26604	0.00109063	0.0226046	DOWN	---NA---	---NA---
TRINITY_DN2237_c0_g4_i2	40.4972	-1.8112	0.545405	-3.32083	0.000897508	0.0197635	DOWN	---NA---	---NA---
TRINITY_DN1472_c0_g3_i3	388.921	-1.81194	0.439136	-4.12614	3.68906e-05	0.00206216	DOWN	serine/arginine-rich splicing factor RS40 isoform X1	AT4G25500.3
TRINITY_DN60347_c0_g1_i1	12.917	-1.81202	0.541853	-3.34413	0.000825425	0.0186734	DOWN	E3 ubiquitin-protein ligase SP1-like isoform X2	---NA---
TRINITY_DN5419_c0_g1_i3	90.5029	-1.81243	0.604151	-2.99996	0.00270017	0.0418077	DOWN	phosphoglucomutase, chloroplastic-like	AT5G51820.1
TRINITY_DN9608_c0_g1_i10	56.9351	-1.8126	0.550701	-3.29145	0.000996736	0.0212569	DOWN	DNA-binding protein RHL1 isoform X2	AT1G48380.1
TRINITY_DN1590_c0_g1_i5	78.2778	-1.81286	0.594052	-3.05169	0.00227559	0.0371841	DOWN	ubiquitin-conjugating enzyme E2 10-like	AT5G41700.3
TRINITY_DN1488_c5_g3_i1	61.0114	-1.81306	0.363429	-4.98874	6.07733e-07	8.70616e-05	DOWN	ATP-dependent Clp protease adapter protein CLPS1, chloroplastic-like	AT1G68660.1
TRINITY_DN390_c2_g1_i6	219.891	-1.81365	0.47505	-3.8178	0.000134645	0.00522497	DOWN	---NA---	---NA---
TRINITY_DN22002_c1_g1_i2	13.3164	-1.81409	0.533447	-3.40069	0.000672156	0.0163019	DOWN	---NA---	AT3G01400.1
TRINITY_DN5182_c0_g1_i5	37.7859	-1.8141	0.42428	-4.27572	1.90519e-05	0.00126394	DOWN	calcium-transporting ATPase 1, endoplasmic reticulum-type-like	AT1G07810.1
TRINITY_DN16732_c0_g1_i3	60.7516	-1.81415	0.575453	-3.15256	0.00161844	0.0295809	DOWN	---NA---	---NA---
TRINITY_DN7830_c0_g2_i10	52.8757	-1.81464	0.481249	-3.7707	0.00016279	0.00598823	DOWN	haloacid dehalogenase-like hydrolase domain-containing protein At2g33255	AT2G33255.1
TRINITY_DN10399_c1_g1_i17	132.77	-1.81474	0.372696	-4.86922	1.12039e-06	0.000139083	DOWN	E3 ubiquitin-protein ligase listerin	AT5G58410.1
TRINITY_DN4671_c0_g2_i5	29.4183	-1.81512	0.550545	-3.29695	0.000977415	0.0209788	DOWN	VQ motif-containing protein 9-like	AT1G78310.1
TRINITY_DN14330_c0_g1_i1	73.768	-1.81538	0.510036	-3.55931	0.000371824	0.0107667	DOWN	ATP synthase gamma chain, chloroplastic	AT1G15700.1
TRINITY_DN27761_c2_g1_i8	54.2666	-1.81604	0.450712	-4.02926	5.59517e-05	0.00275533	DOWN	PREDICTED: uncharacterized protein LOC101301109	AT5G47060.1
TRINITY_DN5603_c0_g1_i8	104.061	-1.81636	0.592162	-3.06734	0.00215974	0.035901	DOWN	probable sodium/metabolite cotransporter BASS6, chloroplastic	AT4G22840.1
TRINITY_DN766_c0_g1_i4	479.676	-1.81656	0.436087	-4.16558	3.10561e-05	0.00182054	DOWN	elongation factor G-2, chloroplastic	AT1G62750.1
TRINITY_DN370_c0_g1_i3	745.357	-1.81693	0.402726	-4.51158	6.43471e-06	0.000560006	DOWN	CLK4-associating serine/arginine rich protein isoform X3	AT4G36980.2
TRINITY_DN10468_c0_g1_i20	23.6576	-1.81743	0.597929	-3.03955	0.00236932	0.0382168	DOWN	protein ENHANCED DISEASE RESISTANCE 2	AT2G28320.1
TRINITY_DN9593_c0_g1_i16	34.8015	-1.81778	0.529546	-3.43271	0.000597573	0.0150406	DOWN	sugar transporter ERD6-like 5	AT1G54730.2
TRINITY_DN4504_c0_g1_i5	175.13	-1.8184	0.503781	-3.60951	0.000306773	0.00943039	DOWN	PREDICTED: uncharacterized protein LOC100266278 isoform X1	AT2G07360.1
TRINITY_DN5523_c0_g1_i3	69.1744	-1.81923	0.492176	-3.69629	0.00021877	0.00740534	DOWN	uncharacterized protein LOC18046872	AT5G36740.1
TRINITY_DN3871_c0_g1_i8	90.558	-1.81927	0.538977	-3.37542	0.000737041	0.017331	DOWN	uncharacterized protein LOC18050783	AT5G19430.1
TRINITY_DN7383_c0_g1_i8	59.6324	-1.81953	0.463584	-3.92491	8.67625e-05	0.00376656	DOWN	protein ROOT PRIMORDIUM DEFECTIVE 1-like	AT4G24320.1
TRINITY_DN25762_c0_g1_i1	68.2592	-1.81962	0.59537	-3.05628	0.00224102	0.0367809	DOWN	uncharacterized protein LOC18044558	AT4G00930.1
TRINITY_DN21565_c0_g1_i2	21.2074	-1.81987	0.549804	-3.31003	0.000932862	0.0203143	DOWN	---NA---	---NA---
TRINITY_DN7599_c0_g1_i3	31.7069	-1.81994	0.505489	-3.60036	0.000317782	0.00964524	DOWN	OTU domain-containing protein DDB_G0284757 isoform X1	AT5G04250.2
TRINITY_DN35642_c0_g1_i1	20.701	-1.82013	0.616733	-2.95124	0.00316497	0.046475	DOWN	splicing factor 3B subunit 1	AT5G64270.1
TRINITY_DN33745_c0_g1_i7	30.0205	-1.82076	0.57703	-3.1554	0.00160281	0.0293673	DOWN	protein FAR1-RELATED SEQUENCE 12 isoform X3	AT4G38180.1
TRINITY_DN12550_c0_g1_i12	89.9206	-1.82104	0.474479	-3.83798	0.00012405	0.00492282	DOWN	exportin-2	AT2G46520.1
TRINITY_DN4967_c2_g1_i7	68.7497	-1.82152	0.447609	-4.06944	4.7127e-05	0.00244352	DOWN	sister chromatid cohesion 1 protein 4 isoform X3	AT5G16270.1
TRINITY_DN97755_c0_g1_i4	76.188	-1.82161	0.505774	-3.60163	0.000316223	0.00961136	DOWN	WD and tetratricopeptide repeats protein 1 isoform X1	AT5G10940.2
TRINITY_DN7795_c0_g2_i1	99.7996	-1.82171	0.5307	-3.43265	0.000597714	0.0150406	DOWN	uncharacterized protein LOC102606947	AT3G20720.2
TRINITY_DN14408_c0_g1_i2	47.9796	-1.82171	0.583835	-3.12024	0.00180701	0.0318698	DOWN	cytochrome P450 71B34	AT3G26320.1
TRINITY_DN3073_c0_g1_i5	40.9372	-1.82186	0.612771	-2.97314	0.00294769	0.0443363	DOWN	uncharacterized PKHD-type hydroxylase At1g22950-like	AT3G18210.2
TRINITY_DN764_c1_g2_i1	553.646	-1.82192	0.388263	-4.69248	2.69911e-06	0.000283746	DOWN	E3 ubiquitin-protein ligase PRT6 isoform X1	AT5G02310.1
TRINITY_DN32821_c0_g2_i2	146.75	-1.82237	0.476523	-3.82432	0.000131136	0.00513232	DOWN	NEDD8-conjugating enzyme Ubc12	AT4G36800.2
TRINITY_DN1139_c0_g1_i1	250.685	-1.82245	0.458055	-3.97868	6.93002e-05	0.00320741	DOWN	uncharacterized endoplasmic reticulum membrane protein C16E8.02-like	AT1G18720.1
TRINITY_DN14456_c0_g1_i15	57.6947	-1.82275	0.45027	-4.04813	5.16283e-05	0.0026046	DOWN	uncharacterized protein LOC112034664 isoform X1	AT2G14680.2
TRINITY_DN1910_c0_g1_i4	119.338	-1.8228	0.501826	-3.63233	0.000280873	0.00885676	DOWN	---NA---	---NA---
TRINITY_DN68097_c0_g2_i3	35.328	-1.82374	0.559372	-3.26033	0.00111283	0.0229002	DOWN	---NA---	---NA---
TRINITY_DN3061_c0_g1_i18	13.5493	-1.82381	0.531289	-3.43281	0.000597363	0.0150406	DOWN	peroxisome biogenesis protein 6	AT1G03000.1
TRINITY_DN1185_c0_g1_i1	32.85	-1.82517	0.524311	-3.48109	0.000499381	0.0132761	DOWN	golgin candidate 5	AT4G02880.1
TRINITY_DN1724_c5_g1_i6	55.4473	-1.82531	0.512817	-3.55938	0.00037173	0.0107664	DOWN	sterol 3-beta-glucosyltransferase UGT80B1 isoform X1	AT1G43620.3
TRINITY_DN31429_c0_g1_i1	49.8672	-1.82542	0.562634	-3.24442	0.00117688	0.0238299	DOWN	phytosulfokine receptor 1	AT2G02220.1
TRINITY_DN6957_c2_g1_i2	17.0888	-1.8261	0.564889	-3.23267	0.00122638	0.0244885	DOWN	cyclic dof factor 3	---NA---
TRINITY_DN3145_c0_g1_i5	128.953	-1.82619	0.431553	-4.23166	2.3197e-05	0.00146621	DOWN	YTH domain-containing protein 1 isoform X3	AT4G11970.1
TRINITY_DN1403_c0_g1_i4	538.069	-1.82677	0.460219	-3.96934	7.20712e-05	0.00329788	DOWN	histone-lysine N-methyltransferase ATXR3	AT4G15180.1
TRINITY_DN6803_c0_g1_i7	71.6716	-1.82683	0.485632	-3.76176	0.000168723	0.0061249	DOWN	zinc finger CCHC domain-containing protein 7 isoform X2	AT3G43590.1
TRINITY_DN13170_c0_g1_i1	12.1459	-1.82696	0.539761	-3.38476	0.000712417	0.0169553	DOWN	protein POLLEN DEFECTIVE IN GUIDANCE 1	AT1G67960.1
TRINITY_DN6539_c0_g1_i2	967.275	-1.82731	0.387006	-4.72167	2.33917e-06	0.000252477	DOWN	uncharacterized protein LOC102630629	AT5G24610.1
TRINITY_DN1734_c0_g1_i12	51.5492	-1.82733	0.392339	-4.65753	3.20028e-06	0.000324606	DOWN	homeobox-leucine zipper protein ATHB-8	AT4G32880.1
TRINITY_DN371_c0_g1_i7	14.424	-1.82751	0.59817	-3.05518	0.00224927	0.036882	DOWN	RNA-binding KH domain-containing protein PEPPER-like	AT4G26000.1
TRINITY_DN761_c0_g2_i4	192.649	-1.82776	0.512329	-3.56755	0.000360336	0.0105267	DOWN	leucine--tRNA ligase, chloroplastic/mitochondrial isoform X1	AT4G04350.1
TRINITY_DN1262_c0_g1_i1	50.6401	-1.82793	0.593699	-3.07889	0.00207773	0.0349512	DOWN	uncharacterized protein LOC7455224	AT3G56290.1
TRINITY_DN1241_c1_g3_i9	148.687	-1.82827	0.579149	-3.15682	0.00159501	0.0292737	DOWN	G-type lectin S-receptor-like serine/threonine-protein kinase At4g27290 isoform X1	AT4G27290.1
TRINITY_DN11715_c0_g3_i2	47.9174	-1.82856	0.499266	-3.66251	0.00024976	0.00812763	DOWN	hypothetical protein PHAVU_011G006600g	---NA---
TRINITY_DN12726_c0_g1_i10	63.3258	-1.82857	0.486372	-3.7596	0.000170184	0.00615735	DOWN	---NA---	---NA---
TRINITY_DN428042_c0_g1_i1	14.3696	-1.82857	0.513733	-3.55937	0.000371739	0.0107664	DOWN	---NA---	---NA---
TRINITY_DN19134_c1_g1_i7	42.3573	-1.82893	0.413477	-4.42331	9.72021e-06	0.000764819	DOWN	E3 ubiquitin-protein ligase RING1	AT3G19950.1
TRINITY_DN5819_c1_g1_i5	80.8529	-1.82896	0.603386	-3.03116	0.00243619	0.0389576	DOWN	G-type lectin S-receptor-like serine/threonine-protein kinase SD1-1	AT4G27300.1
TRINITY_DN1379_c0_g1_i2	218.881	-1.82898	0.304718	-6.00221	1.94648e-09	8.09471e-07	DOWN	uncharacterized protein LOC18055699	AT3G25910.1
TRINITY_DN1378_c0_g1_i8	216.262	-1.8291	0.554678	-3.29759	0.000975191	0.0209427	DOWN	ruBisCO large subunit-binding protein subunit beta, chloroplastic	AT1G55490.2
TRINITY_DN5539_c0_g1_i2	36.9673	-1.82956	0.539974	-3.38823	0.00070344	0.0168067	DOWN	rab9 effector protein with kelch motifs isoform X2	AT2G36360.2
TRINITY_DN13518_c0_g1_i2	790.229	-1.82962	0.617258	-2.96411	0.00303561	0.0451998	DOWN	trafficking protein particle complex subunit 2-like	AT1G80500.1
TRINITY_DN297_c3_g1_i3	108.736	-1.82964	0.38564	-4.74442	2.09103e-06	0.000230265	DOWN	uncharacterized protein LOC18047811 isoform X1	AT3G24740.2
TRINITY_DN4200_c0_g1_i5	84.8833	-1.8298	0.597243	-3.06374	0.00218587	0.0361527	DOWN	retinol dehydrogenase 11-like	AT4G27760.1
TRINITY_DN2445_c0_g2_i2	106.843	-1.82987	0.484492	-3.77688	0.000158803	0.00588413	DOWN	BTB/POZ domain-containing protein At2g24240	AT2G24240.1
TRINITY_DN25864_c0_g1_i7	18.2	-1.82989	0.591837	-3.09188	0.00198892	0.0340091	DOWN	G-type lectin S-receptor-like serine/threonine-protein kinase At4g27290	AT4G27290.1
TRINITY_DN2053_c0_g1_i13	74.7012	-1.83032	0.577732	-3.16812	0.00153427	0.0284955	DOWN	auxin-repressed 12.5 kDa protein-like	AT2G33830.2
TRINITY_DN9010_c0_g1_i9	299.691	-1.83043	0.350563	-5.22141	1.77564e-07	3.36548e-05	DOWN	SAC3 family protein A isoform X1	AT2G39340.1
TRINITY_DN28587_c1_g1_i1	23.4128	-1.83096	0.528641	-3.46352	0.000533152	0.0139134	DOWN	---NA---	---NA---
TRINITY_DN7297_c0_g1_i3	69.7342	-1.83098	0.6224	-2.9418	0.00326306	0.0474065	DOWN	peroxidase 72	AT5G66390.1
TRINITY_DN14052_c0_g1_i1	25.2665	-1.83108	0.484611	-3.77845	0.000157807	0.00586256	DOWN	2-hydroxyisoflavanone dehydratase	AT2G03550.1
TRINITY_DN671_c0_g1_i9	75.9302	-1.83113	0.483589	-3.78654	0.00015276	0.00571864	DOWN	phototropin-2 isoform X1	AT5G58140.1
TRINITY_DN778_c0_g1_i10	255.313	-1.8316	0.455465	-4.02139	5.78568e-05	0.00281559	DOWN	phosphatidylinositol 3-kinase, nodule isoform isoform X1	AT1G60490.1
TRINITY_DN5660_c1_g1_i13	55.0641	-1.83176	0.532652	-3.43895	0.000583977	0.0148235	DOWN	putative SWI/SNF-related matrix-associated actin-dependent regulator of chromatin subfamily A member 3-like 1	AT5G05130.1
TRINITY_DN20165_c1_g2_i2	21.2997	-1.8326	0.510608	-3.58904	0.000331893	0.00995074	DOWN	dynamin-related protein 3A-like isoform X8	AT4G33650.2
TRINITY_DN1489_c0_g2_i6	186.957	-1.83346	0.611428	-2.99866	0.00271173	0.0419315	DOWN	cinnamoyl-CoA reductase-like SNL6 isoform X1	AT2G23910.1
TRINITY_DN21456_c0_g2_i8	86.9962	-1.83363	0.441549	-4.15273	3.28529e-05	0.0018991	DOWN	DExH-box ATP-dependent RNA helicase DExH8 isoform X1	AT2G47680.1
TRINITY_DN284_c1_g1_i1	384.789	-1.83377	0.414216	-4.42709	9.55124e-06	0.000756576	DOWN	serine/threonine-protein phosphatase 6 regulatory subunit 3-like isoform X1	AT1G07990.1
TRINITY_DN131094_c0_g1_i5	20.0089	-1.83438	0.453037	-4.04908	5.1419e-05	0.00259897	DOWN	protease Do-like 9	AT5G40200.1
TRINITY_DN10158_c0_g3_i4	19.6454	-1.83475	0.56754	-3.2328	0.00122581	0.024485	DOWN	serine/threonine-protein kinase-like protein CCR4	AT5G47850.1
TRINITY_DN1939_c1_g1_i4	241.674	-1.8357	0.521242	-3.52179	0.000428651	0.0119332	DOWN	SNF2 domain-containing protein CLASSY 1-like	AT5G20420.1
TRINITY_DN9206_c0_g1_i5	126.522	-1.83587	0.556793	-3.29723	0.000976439	0.0209662	DOWN	probable pre-mRNA-splicing factor ATP-dependent RNA helicase DEAH9 isoform X1	AT4G18465.1
TRINITY_DN919_c2_g1_i20	19.7515	-1.83604	0.516652	-3.55373	0.000379811	0.0109197	DOWN	vacuolar protein sorting-associated protein 25	AT4G19003.1
TRINITY_DN13705_c0_g1_i8	203.149	-1.83622	0.432523	-4.24536	2.18243e-05	0.00140312	DOWN	uncharacterized protein LOC102613578 isoform X1	AT1G05830.2
TRINITY_DN3161_c0_g1_i11	55.0208	-1.83632	0.494779	-3.7114	0.00020612	0.0070859	DOWN	tubulin-folding cofactor E	AT1G71440.1
TRINITY_DN1100_c2_g1_i1	122.796	-1.83721	0.496219	-3.70241	0.000213561	0.00727481	DOWN	protein ENHANCED DISEASE RESISTANCE 4	AT3G61670.1
TRINITY_DN7830_c0_g2_i7	21.8547	-1.8373	0.510426	-3.59954	0.000318779	0.00966619	DOWN	haloacid dehalogenase-like hydrolase domain-containing protein At2g33255	AT2G33255.1
TRINITY_DN708_c0_g1_i4	146.057	-1.83746	0.512887	-3.58259	0.000340208	0.0101206	DOWN	uncharacterized protein LOC18040375 isoform X3	AT1G75730.2
TRINITY_DN1290_c3_g1_i1	87.214	-1.83759	0.475727	-3.8627	0.00011214	0.00457207	DOWN	serine/threonine protein phosphatase 2A 57 kDa regulatory subunit B' beta isoform-like	AT5G03470.1
TRINITY_DN2672_c0_g3_i7	833.529	-1.83759	0.496651	-3.69997	0.000215626	0.00732361	DOWN	fructose-1,6-bisphosphatase, cytosolic	AT1G43670.1
TRINITY_DN14586_c0_g1_i1	38.6347	-1.83771	0.518254	-3.54597	0.000391171	0.0111555	DOWN	PREDICTED: uncharacterized protein LOC108987257	AT3G09510.1
TRINITY_DN2307_c0_g1_i2	134.134	-1.83775	0.546143	-3.36496	0.000765557	0.0177976	DOWN	protein LONGIFOLIA 1	AT1G74160.1
TRINITY_DN7622_c2_g1_i4	217.749	-1.83833	0.493288	-3.7267	0.000194007	0.00677652	DOWN	dual specificity protein kinase YAK1 homolog isoform X1	AT5G35980.1
TRINITY_DN24932_c0_g1_i1	91.41	-1.8384	0.392966	-4.67828	2.89286e-06	0.000299878	DOWN	uncharacterized protein LOC102623508	AT3G61780.1
TRINITY_DN12895_c1_g1_i4	88.1074	-1.83891	0.397434	-4.62695	3.71093e-06	0.000362364	DOWN	phospholipase D beta 2-like	AT2G42010.1
TRINITY_DN30743_c1_g3_i1	16.9275	-1.839	0.617986	-2.9758	0.00292228	0.0440781	DOWN	---NA---	---NA---
TRINITY_DN3957_c3_g1_i2	329.299	-1.8392	0.531064	-3.46324	0.000533717	0.0139169	DOWN	CDPK-related kinase 5	AT3G50530.1
TRINITY_DN10166_c0_g1_i2	122.278	-1.83928	0.472413	-3.89337	9.88601e-05	0.00416515	DOWN	uncharacterized mitochondrial protein AtMg00810-like	AT4G23160.1
TRINITY_DN1442_c0_g1_i5	76.0159	-1.83936	0.546641	-3.36484	0.00076587	0.017799	DOWN	cytochrome P450 CYP72A219-like	AT1G17060.1
TRINITY_DN1294_c2_g2_i1	127.876	-1.83949	0.553544	-3.32311	0.000890197	0.0196455	DOWN	PREDICTED: uncharacterized protein LOC108996395	AT1G31130.1
TRINITY_DN5639_c0_g1_i24	314.385	-1.83954	0.426539	-4.31271	1.61263e-05	0.00111409	DOWN	ultraviolet-B receptor UVR8-like isoform X1	AT3G53830.1
TRINITY_DN420_c0_g4_i4	43.9925	-1.84025	0.423542	-4.3449	1.3934e-05	0.00100009	DOWN	2-carboxy-1,4-naphthoquinone phytyltransferase, chloroplastic isoform X1	AT1G60600.2
TRINITY_DN271719_c0_g1_i1	35.654	-1.84061	0.521763	-3.52766	0.000419243	0.0117423	DOWN	---NA---	AT5G14390.1
TRINITY_DN3558_c0_g1_i5	1032.88	-1.8407	0.62183	-2.96013	0.0030751	0.0455958	DOWN	probable leucine-rich repeat receptor-like protein kinase At5g49770	AT5G49760.1
TRINITY_DN17131_c0_g1_i5	53.7772	-1.84097	0.544289	-3.38234	0.0007187	0.0170436	DOWN	APO protein 3, mitochondrial	AT5G61930.2
TRINITY_DN1287_c2_g1_i1	296.196	-1.84098	0.525855	-3.50092	0.000463647	0.0125926	DOWN	protein TPR2-like isoform X1	AT1G15750.4
TRINITY_DN10461_c1_g1_i2	9.19068	-1.84105	0.575874	-3.19697	0.0013888	0.0266515	DOWN	---NA---	---NA---
TRINITY_DN2384_c0_g1_i7	47.622	-1.84115	0.591257	-3.11396	0.00184597	0.0323406	DOWN	protein IWS1 homolog 1	AT1G32130.1
TRINITY_DN15313_c0_g1_i6	93.8676	-1.84128	0.4491	-4.09992	4.13287e-05	0.00223124	DOWN	uncharacterized protein LOC102612327	AT5G14680.1
TRINITY_DN552_c2_g1_i1	322.099	-1.84136	0.488235	-3.77146	0.000162294	0.00598056	DOWN	strigolactone esterase D14	AT3G03990.1
TRINITY_DN6684_c0_g1_i27	41.007	-1.84141	0.463852	-3.96982	7.19264e-05	0.00329338	DOWN	uncharacterized protein LOC18038074	AT5G01010.1
TRINITY_DN10599_c0_g2_i1	63.6805	-1.84193	0.609674	-3.02118	0.00251794	0.0398267	DOWN	serine/arginine-rich splicing factor SC35-like isoform X1	AT5G64200.2
TRINITY_DN8412_c0_g1_i16	27.9421	-1.84238	0.532504	-3.45984	0.000540497	0.0140458	DOWN	cyclin-dependent kinase C-1 isoform X1	AT5G64960.1
TRINITY_DN14674_c0_g1_i1	85.8846	-1.84267	0.478444	-3.85138	0.000117452	0.0047273	DOWN	monosaccharide-sensing protein 2	AT4G35300.4
TRINITY_DN38443_c0_g1_i1	18.0864	-1.84341	0.560073	-3.29137	0.000997023	0.0212569	DOWN	---NA---	---NA---
TRINITY_DN6666_c1_g1_i2	276.672	-1.84341	0.480122	-3.83945	0.000123308	0.00489887	DOWN	uncharacterized protein LOC7485175	AT1G48440.1
TRINITY_DN14638_c0_g1_i5	50.0822	-1.84425	0.525523	-3.50936	0.000449184	0.0123252	DOWN	putative pentatricopeptide repeat-containing protein At1g19290	AT1G19290.1
TRINITY_DN2401_c0_g1_i14	197.052	-1.84448	0.568242	-3.24594	0.00117065	0.0237241	DOWN	6-phosphofructo-2-kinase/fructose-2,6-bisphosphatase isoform X1	AT1G07110.1
TRINITY_DN10161_c0_g1_i9	71.4959	-1.84492	0.554269	-3.32856	0.000872966	0.0194137	DOWN	probable lysine-specific demethylase ELF6	AT5G04240.1
TRINITY_DN5152_c0_g3_i3	49.1735	-1.84495	0.528843	-3.48865	0.000485471	0.012998	DOWN	protein EI24 homolog isoform X1	AT4G06676.1
TRINITY_DN18368_c0_g3_i6	20.3904	-1.84498	0.586345	-3.14657	0.00165198	0.0300001	DOWN	---NA---	---NA---
TRINITY_DN14058_c0_g3_i2	36.5022	-1.84522	0.437756	-4.21519	2.49565e-05	0.00155724	DOWN	cilia- and flagella-associated protein 91 isoform X1	AT3G07120.1
TRINITY_DN3713_c0_g1_i18	100.817	-1.84556	0.462218	-3.99282	6.52912e-05	0.00307437	DOWN	type IV inositol polyphosphate 5-phosphatase 3 isoform X2	AT1G71710.2
TRINITY_DN5653_c1_g1_i10	248.205	-1.84577	0.612426	-3.01386	0.00257949	0.040516	DOWN	cullin-associated NEDD8-dissociated protein 1	AT2G02560.2
TRINITY_DN10048_c0_g1_i6	98.2562	-1.84579	0.529309	-3.48717	0.000488169	0.0130579	DOWN	receptor-like protein 12	AT2G33060.1
TRINITY_DN41001_c0_g1_i1	184.931	-1.84668	0.361806	-5.10405	3.32469e-07	5.49171e-05	DOWN	potassium transporter 11	AT2G35060.2
TRINITY_DN561_c0_g1_i6	219.026	-1.8467	0.392817	-4.70118	2.58662e-06	0.00027458	DOWN	interferon-related developmental regulator 1	AT1G27760.3
TRINITY_DN9861_c0_g1_i21	13.646	-1.84692	0.550187	-3.3569	0.000788227	0.018143	DOWN	protein ENHANCED DISEASE RESISTANCE 2-like isoform X1	AT4G19040.1
TRINITY_DN14067_c0_g1_i2	15.7727	-1.8478	0.489691	-3.77339	0.000161045	0.00594848	DOWN	flotillin-like protein 2	AT5G15880.1
TRINITY_DN3423_c0_g1_i8	332.79	-1.84792	0.538566	-3.43118	0.000600951	0.0151033	DOWN	uncharacterized protein LOC18047796 isoform X1	AT3G48050.2
TRINITY_DN3768_c0_g1_i5	33.9733	-1.84895	0.484775	-3.81403	0.000136719	0.00528149	DOWN	glucose-1-phosphate adenylyltransferase large subunit 3, chloroplastic/amyloplastic	AT5G19220.1
TRINITY_DN5120_c0_g1_i7	36.6981	-1.85019	0.614891	-3.00897	0.00262131	0.0409816	DOWN	protein STAY-GREEN LIKE, chloroplastic	AT1G44000.1
TRINITY_DN735_c3_g1_i1	93.81	-1.85034	0.624383	-2.96347	0.00304189	0.0452662	DOWN	---NA---	---NA---
TRINITY_DN3447_c0_g1_i1	300.678	-1.85035	0.435656	-4.24727	2.16389e-05	0.00139549	DOWN	UDP-glucose:glycoprotein glucosyltransferase	AT1G71220.2
TRINITY_DN8116_c0_g1_i1	20.0884	-1.85053	0.550378	-3.36229	0.000772995	0.0179151	DOWN	pheophytinase, chloroplastic	AT5G13800.1
TRINITY_DN3975_c1_g1_i7	84.7767	-1.85117	0.575795	-3.21499	0.00130449	0.0255538	DOWN	---NA---	---NA---
TRINITY_DN1073_c0_g1_i20	280.174	-1.85128	0.457306	-4.04823	5.16066e-05	0.0026046	DOWN	probable LRR receptor-like serine/threonine-protein kinase At1g06840 isoform X2	AT5G01950.1
TRINITY_DN31372_c0_g1_i4	16.5357	-1.85169	0.624453	-2.9653	0.0030239	0.0450733	DOWN	---NA---	---NA---
TRINITY_DN4923_c0_g1_i16	86.6379	-1.85202	0.481399	-3.84717	0.00011949	0.00479072	DOWN	ABC transporter D family member 2, chloroplastic isoform X1	AT1G54350.1
TRINITY_DN30008_c0_g1_i1	582.281	-1.85245	0.572418	-3.23619	0.00121135	0.0243065	DOWN	(S)-ureidoglycine aminohydrolase isoform X2	AT4G17050.1
TRINITY_DN4118_c0_g1_i10	231.888	-1.85347	0.577059	-3.21192	0.00131851	0.0257357	DOWN	uncharacterized protein LOC102613557 isoform X3	AT4G32440.1
TRINITY_DN644_c1_g3_i15	169.19	-1.85367	0.57438	-3.22726	0.00124982	0.0247851	DOWN	probable helicase MAGATAMA 3 isoform X1	AT4G15570.1
TRINITY_DN9213_c0_g1_i8	50.62	-1.85427	0.432706	-4.28529	1.82499e-05	0.00122644	DOWN	phospholipid--sterol O-acyltransferase isoform X1	AT1G04010.1
TRINITY_DN43699_c0_g2_i3	118.621	-1.85472	0.590087	-3.14314	0.00167149	0.0302455	DOWN	PH, RCC1 and FYVE domains-containing protein 1-like	AT5G42140.1
TRINITY_DN1689_c0_g3_i1	36.3559	-1.85483	0.572066	-3.24233	0.00118557	0.023968	DOWN	uncharacterized protein LOC110225883	AT1G66235.1
TRINITY_DN113541_c0_g1_i1	19.9741	-1.85586	0.481324	-3.85575	0.000115376	0.00467434	DOWN	paired amphipathic helix protein Sin3-like 2 isoform X1	AT5G15020.1
TRINITY_DN307_c0_g1_i2	183.681	-1.85595	0.483759	-3.83651	0.000124793	0.00494674	DOWN	pre-mRNA-processing factor 39 isoform X2	AT1G04080.1
TRINITY_DN3247_c1_g1_i8	76.0073	-1.85674	0.541661	-3.42787	0.000608342	0.0152402	DOWN	putative RNA-binding protein Luc7-like 2 isoform X2	AT5G17440.1
TRINITY_DN5971_c0_g1_i8	20.6989	-1.85702	0.54031	-3.43696	0.000588287	0.0148855	DOWN	polyadenylate-binding protein-interacting protein 12-like	AT1G32790.1
TRINITY_DN182_c0_g1_i11	20.7744	-1.85704	0.619501	-2.99763	0.00272085	0.0420154	DOWN	malate dehydrogenase [NADP], chloroplastic	AT5G58330.3
TRINITY_DN9565_c0_g1_i6	281.637	-1.8573	0.40613	-4.57318	4.80372e-06	0.000446853	DOWN	peptidyl-prolyl cis-trans isomerase FKBP20-1	AT3G55520.1
TRINITY_DN5764_c0_g1_i3	209.472	-1.85828	0.31913	-5.82296	5.78144e-09	1.99868e-06	DOWN	dnaJ homolog subfamily C member 16 isoform X1	AT1G18700.2
TRINITY_DN15746_c0_g1_i1	42.0882	-1.85834	0.598402	-3.1055	0.00189959	0.0329639	DOWN	probable sodium/metabolite cotransporter BASS1, chloroplastic	AT1G78560.1
TRINITY_DN2003_c2_g1_i8	864.99	-1.85875	0.469712	-3.95721	7.5831e-05	0.00342711	DOWN	auxin transport protein BIG	AT3G02260.1
TRINITY_DN395_c1_g1_i4	167.561	-1.85904	0.428318	-4.34032	1.42276e-05	0.00101582	DOWN	DNA damage-binding protein 1a isoform X1	AT4G05420.2
TRINITY_DN5961_c0_g1_i1	54.8606	-1.85943	0.477918	-3.8907	9.99555e-05	0.00419456	DOWN	two pore potassium channel c	AT5G46360.1
TRINITY_DN3987_c0_g1_i14	106.239	-1.85964	0.493243	-3.77023	0.000163094	0.00598975	DOWN	uncharacterized protein LOC18054574	AT5G54540.1
TRINITY_DN3656_c5_g2_i5	21.3992	-1.86127	0.584383	-3.18503	0.00144741	0.0273927	DOWN	---NA---	---NA---
TRINITY_DN5047_c2_g1_i11	34.4107	-1.86128	0.579306	-3.21294	0.00131382	0.0256761	DOWN	TMV resistance protein N-like	AT1G27170.1
TRINITY_DN5778_c0_g1_i8	57.395	-1.86266	0.596474	-3.12279	0.00179145	0.0316886	DOWN	heterogeneous nuclear ribonucleoprotein Q isoform X2	AT2G44710.1
TRINITY_DN73679_c1_g1_i1	131.865	-1.8629	0.584247	-3.18855	0.00142987	0.0271663	DOWN	glycine cleavage system H protein 2, mitochondrial-like	AT2G35120.1
TRINITY_DN4521_c0_g1_i2	79.3859	-1.86297	0.397411	-4.68776	2.7621e-06	0.000289722	DOWN	sorting nexin 2B-like isoform X1	AT5G07120.1
TRINITY_DN8177_c0_g1_i1	49.7521	-1.863	0.395395	-4.71175	2.45601e-06	0.000263079	DOWN	magnesium transporter MRS2-3	AT3G19640.1
TRINITY_DN6655_c1_g1_i2	87.7969	-1.86314	0.534707	-3.48442	0.000493213	0.013153	DOWN	E3 ubiquitin-protein ligase RHF1A	AT4G14220.1
TRINITY_DN4521_c0_g1_i7	118.036	-1.86333	0.485533	-3.83769	0.000124197	0.00492585	DOWN	sorting nexin 2B-like isoform X1	AT5G07120.1
TRINITY_DN19035_c0_g1_i3	70.939	-1.86365	0.564226	-3.30302	0.000956507	0.0206606	DOWN	uncharacterized protein LOC111291147 isoform X2	AT4G19160.2
TRINITY_DN4510_c0_g1_i1	88.7894	-1.8639	0.528119	-3.52933	0.00041662	0.0116906	DOWN	cryptochrome-1 isoform X1	AT4G08920.1
TRINITY_DN4375_c1_g1_i12	178.236	-1.86398	0.420545	-4.43229	9.32381e-06	0.00074314	DOWN	PREDICTED: uncharacterized protein LOC18608669	AT4G03420.1
TRINITY_DN1831_c1_g2_i5	85.3837	-1.86419	0.368581	-5.05774	4.24261e-07	6.60661e-05	DOWN	uncharacterized protein LOC18046468 isoform X1	AT4G23160.1
TRINITY_DN46280_c0_g1_i11	29.9757	-1.8652	0.426231	-4.37602	1.20866e-05	0.000901833	DOWN	urease accessory protein D	AT2G35035.1
TRINITY_DN9922_c0_g5_i1	22.8365	-1.8652	0.447736	-4.16585	3.10193e-05	0.00181914	DOWN	DNA repair protein recA homolog 1, chloroplastic	AT1G79050.1
TRINITY_DN9501_c0_g1_i2	30.2661	-1.86588	0.54248	-3.43953	0.000582724	0.0148083	DOWN	bifunctional TH2 protein, mitochondrial isoform X1	AT5G32470.1
TRINITY_DN274527_c0_g1_i1	73.6184	-1.8663	0.551742	-3.38257	0.000718115	0.0170372	DOWN	uncharacterized protein LOC112019286	AT3G62920.1
TRINITY_DN1297_c0_g1_i9	68.4823	-1.86667	0.594281	-3.14106	0.00168338	0.0303842	DOWN	pantothenate kinase 1 isoform X2	AT4G32180.3
TRINITY_DN22891_c0_g1_i3	92.5569	-1.86674	0.465968	-4.00615	6.17155e-05	0.00295437	DOWN	protein NEN1-like	AT5G07710.1
TRINITY_DN27995_c0_g1_i3	85.498	-1.86676	0.610725	-3.05663	0.00223839	0.0367591	DOWN	protein tesmin/TSO1-like CXC 2	AT4G14770.1
TRINITY_DN13557_c0_g2_i1	27.1461	-1.86676	0.604749	-3.08684	0.00202297	0.0343463	DOWN	transmembrane protein 208 homolog	---NA---
TRINITY_DN2201_c0_g1_i3	356.747	-1.86734	0.622944	-2.99761	0.00272104	0.0420154	DOWN	calmodulin-binding protein 60 A isoform X1	AT5G62570.2
TRINITY_DN3795_c0_g1_i11	59.9961	-1.86752	0.542363	-3.44331	0.000574641	0.0146495	DOWN	autophagy-related protein 11	AT4G30790.1
TRINITY_DN53633_c0_g1_i2	23.0601	-1.86836	0.605041	-3.08798	0.00201521	0.034268	DOWN	PREDICTED: uncharacterized protein LOC109009242	AT2G02910.1
TRINITY_DN1270_c1_g1_i2	54.9337	-1.86877	0.546222	-3.42127	0.000623287	0.0154953	DOWN	probable aminotransferase ACS10	AT1G62960.1
TRINITY_DN34392_c0_g1_i1	44.4137	-1.86966	0.490449	-3.81215	0.000137764	0.00530056	DOWN	uncharacterized protein LOC18046742	AT4G10300.1
TRINITY_DN6061_c0_g1_i8	51.9956	-1.87002	0.630401	-2.96641	0.00301302	0.0449866	DOWN	cytochrome P450 71A26-like	AT3G48270.1
TRINITY_DN11234_c0_g1_i9	120.211	-1.87019	0.529114	-3.53457	0.000408445	0.0115135	DOWN	syndetin isoform X1	AT2G27900.2
TRINITY_DN8281_c0_g3_i1	126.462	-1.87019	0.47097	-3.97094	7.15899e-05	0.00327903	DOWN	formin-like protein 5	AT5G54650.2
TRINITY_DN1672_c0_g1_i6	46.948	-1.87065	0.464071	-4.03095	5.55523e-05	0.00274354	DOWN	protein UXT homolog	AT1G26660.1
TRINITY_DN104676_c0_g1_i3	39.9346	-1.87072	0.59433	-3.14761	0.0016461	0.0299148	DOWN	ubiquitin carboxyl-terminal hydrolase 21	AT5G46740.1
TRINITY_DN115804_c0_g1_i3	55.5558	-1.87084	0.58404	-3.20328	0.00135873	0.0262781	DOWN	uncharacterized protein At1g66480-like	AT1G66480.1
TRINITY_DN3261_c0_g1_i6	55.5064	-1.87125	0.414871	-4.51044	6.46937e-06	0.000561528	DOWN	F-box protein At3g12350 isoform X2	AT3G12350.2
TRINITY_DN3090_c0_g2_i4	467.211	-1.87126	0.436507	-4.2869	1.81185e-05	0.00121877	DOWN	uncharacterized protein LOC107434355 isoform X1	AT1G50000.2
TRINITY_DN5719_c0_g1_i12	358.408	-1.87138	0.539375	-3.46953	0.000521373	0.0137203	DOWN	small subunit processome component 20 homolog isoform X1	AT4G30990.1
TRINITY_DN11134_c0_g1_i7	542.781	-1.87157	0.461252	-4.05758	4.95837e-05	0.00253368	DOWN	UNC93-like protein 1	AT1G18010.1
TRINITY_DN732_c0_g1_i5	270.111	-1.87167	0.546485	-3.42493	0.000614967	0.0153544	DOWN	auxin response factor 18 isoform X2	AT4G23980.1
TRINITY_DN5088_c1_g1_i9	65.2236	-1.8721	0.538735	-3.475	0.000510862	0.013504	DOWN	importin-9 isoform X2	AT1G26170.1
TRINITY_DN10524_c0_g2_i2	9.82714	-1.87243	0.638639	-2.9319	0.00336891	0.0484944	DOWN	probable apyrase 6 isoform X2	---NA---
TRINITY_DN28828_c1_g1_i1	13.586	-1.8734	0.605357	-3.0947	0.00197009	0.0338242	DOWN	---NA---	AT4G35410.1
TRINITY_DN7502_c0_g1_i7	33.0739	-1.87486	0.588642	-3.18506	0.00144726	0.0273927	DOWN	uncharacterized protein LOC102627827 isoform X1	AT1G14770.2
TRINITY_DN13788_c0_g1_i3	203.164	-1.87528	0.464229	-4.03957	5.35503e-05	0.00267362	DOWN	U-box domain-containing protein 44-like	AT1G20780.1
TRINITY_DN3696_c0_g1_i5	575.641	-1.87573	0.572898	-3.27411	0.00105996	0.0221605	DOWN	protein ULTRAPETALA 1	AT4G28190.1
TRINITY_DN3045_c0_g1_i2	393.873	-1.87634	0.499817	-3.75406	0.000173992	0.00625745	DOWN	homeobox-leucine zipper protein ATHB-6	AT4G40060.1
TRINITY_DN10197_c7_g1_i2	19.5383	-1.87694	0.552864	-3.39493	0.000686462	0.0165183	DOWN	protein decapping 5-like isoform X1	---NA---
TRINITY_DN25904_c0_g1_i2	23.2415	-1.87695	0.564174	-3.3269	0.000878192	0.01949	DOWN	---NA---	AT2G15240.1
TRINITY_DN6555_c0_g2_i1	30.0648	-1.87711	0.549077	-3.41867	0.000629284	0.0155772	DOWN	ribonuclease P protein subunit p25-like protein	---NA---
TRINITY_DN7343_c1_g1_i4	78.722	-1.87721	0.467348	-4.01673	5.90104e-05	0.00285744	DOWN	uncharacterized protein LOC18034614	AT2G27950.1
TRINITY_DN11015_c0_g2_i3	105.92	-1.87808	0.593103	-3.16653	0.00154271	0.0286112	DOWN	BAG-associated GRAM protein 1 isoform X1	AT3G59660.1
TRINITY_DN2615_c0_g1_i4	84.8519	-1.87812	0.642582	-2.92277	0.00346929	0.0494992	DOWN	uncharacterized protein LOC18046729 isoform X2	AT3G29270.2
TRINITY_DN2912_c0_g1_i8	52.0822	-1.87828	0.575558	-3.26341	0.00110081	0.0227356	DOWN	protein GUCD1 isoform X1	AT5G05930.1
TRINITY_DN7541_c0_g1_i8	36.0706	-1.87846	0.52462	-3.58061	0.000342789	0.0101653	DOWN	uncharacterized protein LOC18034248 isoform X1	AT1G71430.1
TRINITY_DN49375_c0_g1_i3	32.7994	-1.87864	0.508738	-3.69275	0.000221841	0.007463	DOWN	transcription initiation factor TFIID subunit 15-like	AT1G50300.1
TRINITY_DN28906_c0_g2_i1	17.3114	-1.87882	0.629581	-2.98424	0.0028428	0.0432675	DOWN	S-locus-specific glycoprotein S13-like	AT4G21390.1
TRINITY_DN13136_c0_g3_i1	65.5012	-1.87923	0.50356	-3.73189	0.000190049	0.00666518	DOWN	ABC transporter G family member 17-like	AT3G53510.1
TRINITY_DN23316_c2_g1_i1	46.0963	-1.8795	0.577131	-3.25662	0.00112747	0.0231208	DOWN	zinc finger protein ZAT5-like	AT5G03510.1
TRINITY_DN2289_c1_g4_i4	139.918	-1.87957	0.410211	-4.58196	4.60633e-06	0.000431615	DOWN	mitotic spindle checkpoint protein MAD2	AT3G25980.1
TRINITY_DN3986_c3_g1_i6	14.8408	-1.87995	0.598322	-3.14204	0.00167776	0.0303358	DOWN	---NA---	---NA---
TRINITY_DN1694_c2_g1_i9	127.219	-1.88032	0.558235	-3.36832	0.000756265	0.0176434	DOWN	F-box protein At5g51370-like	AT5G51380.1
TRINITY_DN4216_c1_g1_i8	22.0212	-1.88052	0.607646	-3.09477	0.00196968	0.0338242	DOWN	---NA---	---NA---
TRINITY_DN684_c4_g1_i3	36.0864	-1.88219	0.567285	-3.31788	0.000907024	0.0199019	DOWN	perakine reductase-like	---NA---
TRINITY_DN8339_c0_g1_i1	13.4705	-1.88242	0.615313	-3.05929	0.00221861	0.0365274	DOWN	cytochrome c6, chloroplastic	AT5G45040.1
TRINITY_DN11475_c0_g1_i3	209.097	-1.88268	0.54496	-3.45471	0.000550884	0.0142121	DOWN	protein ROS1 isoform X1	AT5G04560.1
TRINITY_DN1410_c5_g1_i1	13.4498	-1.88298	0.610897	-3.08232	0.00205396	0.0346914	DOWN	mediator of RNA polymerase II transcription subunit 15a isoform X1	AT1G15780.1
TRINITY_DN9474_c0_g1_i2	30.6738	-1.88326	0.611147	-3.08152	0.00205949	0.0347493	DOWN	probable LRR receptor-like serine/threonine-protein kinase RFK1	AT1G07650.1
TRINITY_DN29940_c0_g1_i3	13.2689	-1.88327	0.611911	-3.07769	0.00208611	0.0350563	DOWN	replication protein A 14 kDa subunit B	AT4G18590.1
TRINITY_DN3461_c0_g1_i14	70.3941	-1.88338	0.635622	-2.96305	0.00304604	0.0453082	DOWN	general transcription and DNA repair factor IIH helicase subunit XPD isoform X1	AT1G03190.2
TRINITY_DN11003_c0_g3_i6	31.2116	-1.88371	0.631792	-2.98153	0.00286812	0.043531	DOWN	aladin isoform X1	AT3G56900.1
TRINITY_DN1071_c0_g1_i2	148.386	-1.88388	0.622766	-3.02501	0.00248621	0.0394932	DOWN	PREDICTED: uncharacterized protein LOC103321118	AT5G23390.1
TRINITY_DN1815_c1_g1_i3	150.477	-1.88439	0.561414	-3.35651	0.000789334	0.0181565	DOWN	cell division cycle 5-like protein	AT1G09770.1
TRINITY_DN4677_c0_g1_i2	53.053	-1.88453	0.638072	-2.95348	0.00314211	0.0462099	DOWN	coatomer subunit beta'-2 isoform X1	AT1G52360.1
TRINITY_DN2095_c0_g1_i1	172.292	-1.88467	0.423532	-4.44989	8.59159e-06	0.000698964	DOWN	KH domain-containing protein At5g56140	AT4G26480.1
TRINITY_DN12104_c0_g1_i19	151.695	-1.88471	0.50104	-3.76159	0.000168836	0.00612743	DOWN	RNA polymerase II C-terminal domain phosphatase-like 3 isoform X1	AT2G33540.1
TRINITY_DN4334_c0_g1_i6	44.5803	-1.88583	0.556801	-3.3869	0.000706884	0.016869	DOWN	aromatic aminotransferase ISS1	AT1G80360.1
TRINITY_DN8741_c0_g1_i2	32.099	-1.88588	0.57937	-3.25505	0.00113371	0.0231928	DOWN	uncharacterized protein LOC18045660	AT1G13820.1
TRINITY_DN926_c0_g1_i3	56.5771	-1.88734	0.471117	-4.00609	6.17315e-05	0.00295437	DOWN	NADP-dependent glyceraldehyde-3-phosphate dehydrogenase	AT2G24270.3
TRINITY_DN8821_c0_g1_i5	181.975	-1.88753	0.48661	-3.87894	0.000104913	0.00433999	DOWN	PREDICTED: uncharacterized protein LOC108993875	AT3G58110.2
TRINITY_DN5199_c0_g1_i5	118.346	-1.88771	0.453938	-4.15853	3.20309e-05	0.00186454	DOWN	serine/threonine-protein phosphatase PP2A-2 catalytic subunit	AT1G10430.1
TRINITY_DN509_c0_g1_i2	30.9535	-1.88823	0.601449	-3.13946	0.0016926	0.0304948	DOWN	---NA---	---NA---
TRINITY_DN30102_c0_g1_i1	11.2397	-1.88878	0.560086	-3.37231	0.000745409	0.0174673	DOWN	E3 ubiquitin protein ligase DRIP2	AT2G30580.1
TRINITY_DN6599_c0_g1_i5	19.6112	-1.88885	0.623323	-3.0303	0.00244314	0.0390275	DOWN	vacuolar-sorting receptor 3	AT2G14740.2
TRINITY_DN11922_c0_g1_i1	100.752	-1.88906	0.418791	-4.51076	6.45965e-06	0.000561374	DOWN	R3H domain-containing protein 1-like	AT3G10770.1
TRINITY_DN4000_c0_g1_i4	53.946	-1.88907	0.572761	-3.29818	0.000973133	0.0209147	DOWN	protein SPA1-RELATED 2	AT4G11110.1
TRINITY_DN3538_c0_g1_i9	183.055	-1.88985	0.430589	-4.38899	1.13881e-05	0.000860612	DOWN	ABC transporter B family member 26, chloroplastic isoform X2	AT1G70610.1
TRINITY_DN76231_c0_g1_i2	100.523	-1.89071	0.53739	-3.51831	0.000434301	0.0120384	DOWN	aluminum-activated malate transporter 4	AT1G25480.1
TRINITY_DN35703_c0_g1_i1	78.2864	-1.89076	0.532005	-3.55403	0.000379377	0.0109135	DOWN	serine/threonine receptor-like kinase NFP	AT2G23770.1
TRINITY_DN952_c6_g1_i1	123.41	-1.89145	0.509508	-3.7123	0.000205386	0.00706579	DOWN	transcription factor TCP8-like	AT1G58100.1
TRINITY_DN26287_c0_g1_i1	67.6385	-1.89153	0.614365	-3.07883	0.00207817	0.0349519	DOWN	zinc finger CCCH domain-containing protein 1	AT1G01350.1
TRINITY_DN26477_c0_g2_i2	12.4492	-1.89156	0.562736	-3.36137	0.000775567	0.0179536	DOWN	isoamylase 3, chloroplastic isoform X1	AT4G09020.1
TRINITY_DN4161_c0_g2_i34	43.9651	-1.89184	0.589948	-3.20679	0.00134226	0.0260553	DOWN	translation factor GUF1 homolog, chloroplastic-like	AT5G08650.1
TRINITY_DN7583_c0_g1_i1	348.366	-1.89201	0.352011	-5.37488	7.66335e-08	1.7254e-05	DOWN	dnaJ homolog subfamily C GRV2 isoform X1	AT2G26890.1
TRINITY_DN40241_c0_g1_i4	11.3023	-1.89226	0.579492	-3.26538	0.00109318	0.0226343	DOWN	---NA---	---NA---
TRINITY_DN21276_c2_g1_i1	28.1183	-1.89357	0.632282	-2.99482	0.00274608	0.0422837	DOWN	---NA---	---NA---
TRINITY_DN30129_c0_g1_i4	22.7814	-1.89358	0.477047	-3.96938	7.20602e-05	0.00329788	DOWN	glutaredoxin	AT5G40370.1
TRINITY_DN14037_c1_g1_i3	31.8013	-1.89419	0.523743	-3.61664	0.000298458	0.0092463	DOWN	polypyrimidine tract-binding protein homolog 2 isoform X1	AT5G53180.1
TRINITY_DN4010_c1_g1_i1	49.1982	-1.89464	0.612982	-3.09086	0.00199579	0.0340813	DOWN	F-box protein SKIP1	AT5G57900.1
TRINITY_DN20520_c0_g1_i2	45.6524	-1.89484	0.569388	-3.32785	0.000875202	0.0194389	DOWN	uncharacterized protein LOC7459778	AT1G70900.1
TRINITY_DN3141_c1_g1_i8	158.746	-1.89503	0.457099	-4.14577	3.38678e-05	0.00193405	DOWN	uncharacterized WD repeat-containing protein C2A9.03	---NA---
TRINITY_DN289_c3_g1_i3	69.3267	-1.89548	0.615184	-3.08116	0.00206198	0.0347665	DOWN	proline--tRNA ligase, cytoplasmic-like	AT3G62120.2
TRINITY_DN9465_c0_g1_i2	48.0633	-1.8957	0.38866	-4.87752	1.07426e-06	0.000134886	DOWN	protein RER1A-like	AT2G21600.1
TRINITY_DN6819_c0_g1_i8	113.476	-1.8963	0.39358	-4.81808	1.44947e-06	0.000172003	DOWN	paladin-like isoform X2	AT3G62010.1
TRINITY_DN13797_c0_g1_i5	74.1761	-1.89641	0.557056	-3.40434	0.000663248	0.0161657	DOWN	uncharacterized protein LOC102629240	AT2G01410.1
TRINITY_DN3552_c0_g1_i4	15.6594	-1.89645	0.484337	-3.91557	9.01926e-05	0.00387149	DOWN	uncharacterized protein LOC112195507	AT4G22000.1
TRINITY_DN4415_c0_g1_i2	110.902	-1.8965	0.538249	-3.52346	0.000425951	0.0118742	DOWN	cytochrome c oxidase assembly protein COX15	AT5G56090.1
TRINITY_DN3327_c0_g1_i3	121.131	-1.89664	0.389475	-4.86973	1.11751e-06	0.000139041	DOWN	putative E3 ubiquitin-protein ligase RF298 isoform X1	AT3G14720.1
TRINITY_DN5214_c0_g1_i12	50.0911	-1.89668	0.554421	-3.42102	0.000623878	0.0155031	DOWN	histone-lysine N-methyltransferase ATXR7	AT5G42400.1
TRINITY_DN5384_c0_g1_i2	112.638	-1.89685	0.56337	-3.36698	0.000759973	0.0176969	DOWN	probable nucleoredoxin 2 isoform X2	AT1G60420.1
TRINITY_DN13321_c0_g1_i3	13.721	-1.89692	0.604634	-3.13731	0.00170508	0.0306649	DOWN	transcription termination factor MTERF2, chloroplastic	AT1G78930.1
TRINITY_DN5108_c0_g1_i8	43.9763	-1.89698	0.579148	-3.27546	0.00105489	0.0220905	DOWN	mitochondrial uncoupling protein 2	AT5G58970.1
TRINITY_DN14308_c0_g1_i6	28.7468	-1.89714	0.599243	-3.1659	0.00154604	0.0286465	DOWN	glycerophosphodiester phosphodiesterase GDPD4 isoform X1	AT1G71340.1
TRINITY_DN6900_c0_g1_i3	310.447	-1.8972	0.457271	-4.14896	3.33983e-05	0.00191872	DOWN	serine/threonine-protein kinase STN8, chloroplastic	AT5G01920.1
TRINITY_DN28024_c0_g1_i1	12.5104	-1.89723	0.506748	-3.74394	0.000181159	0.00642781	DOWN	---NA---	---NA---
TRINITY_DN64_c0_g1_i5	31.0872	-1.89752	0.434405	-4.36809	1.25338e-05	0.000925193	DOWN	B-box zinc finger protein 19-like	AT4G38960.3
TRINITY_DN5879_c0_g1_i7	113.266	-1.89778	0.581293	-3.26475	0.00109562	0.0226631	DOWN	5'-3' exoribonuclease 4	AT1G54490.1
TRINITY_DN11041_c0_g1_i13	207.598	-1.8978	0.567235	-3.3457	0.000820747	0.0185856	DOWN	---NA---	---NA---
TRINITY_DN21899_c2_g1_i1	8.76723	-1.89781	0.612836	-3.09677	0.00195639	0.0336851	DOWN	PREDICTED: uncharacterized protein LOC18599407, partial	AT4G26090.1
TRINITY_DN12655_c0_g1_i14	142.26	-1.8979	0.549242	-3.45549	0.000549288	0.0141952	DOWN	exosome complex component RRP45A isoform X1	AT3G60500.3
TRINITY_DN1724_c5_g1_i7	36.7384	-1.89809	0.392173	-4.83992	1.29892e-06	0.000157377	DOWN	sterol 3-beta-glucosyltransferase UGT80B1 isoform X1	AT1G43620.3
TRINITY_DN375_c1_g2_i1	68.6635	-1.89825	0.596292	-3.18342	0.00145548	0.0274908	DOWN	two-component response regulator-like APRR7	AT5G60100.3
TRINITY_DN6279_c0_g1_i5	25.3924	-1.89833	0.593075	-3.20083	0.00137033	0.026437	DOWN	ERBB-3 BINDING PROTEIN 1	AT3G51800.3
TRINITY_DN25656_c0_g1_i1	15.6576	-1.89934	0.579221	-3.27913	0.00104127	0.0219058	DOWN	probable disease resistance protein At4g27220	AT3G24900.1
TRINITY_DN4671_c1_g1_i4	365.773	-1.89956	0.579647	-3.27709	0.00104881	0.0220072	DOWN	uncharacterized protein LOC102630837 isoform X1	AT1G34320.1
TRINITY_DN17420_c0_g1_i4	75.2446	-1.89964	0.551661	-3.44349	0.000574251	0.0146457	DOWN	calcineurin B-like protein 3	AT4G26570.1
TRINITY_DN1249_c0_g1_i2	96.1057	-1.8999	0.497078	-3.82213	0.000132303	0.00516477	DOWN	factor of DNA methylation 1	AT1G15910.1
TRINITY_DN17799_c0_g1_i2	31.8006	-1.8999	0.504914	-3.76283	0.000168004	0.00610868	DOWN	protein ALP1-like	AT3G55350.1
TRINITY_DN6593_c0_g2_i2	69.0046	-1.90014	0.622779	-3.05107	0.00228027	0.0372395	DOWN	GTP cyclohydrolase 1	AT3G07270.1
TRINITY_DN299_c1_g1_i4	48.3206	-1.90104	0.457488	-4.15539	3.24733e-05	0.001881	DOWN	HMG-Y-related protein B-like	AT1G14900.1
TRINITY_DN630_c3_g1_i5	644.108	-1.90128	0.63058	-3.01514	0.00256864	0.0403902	DOWN	---NA---	---NA---
TRINITY_DN5510_c2_g1_i4	13.3763	-1.90131	0.602809	-3.15408	0.00161003	0.0294691	DOWN	heparanase-like protein 1	AT5G07830.1
TRINITY_DN9518_c0_g1_i7	215.797	-1.90145	0.447118	-4.25268	2.11225e-05	0.00137336	DOWN	zinc finger HIT domain-containing protein 3	AT4G28820.1
TRINITY_DN4031_c0_g1_i4	253.187	-1.90182	0.451387	-4.21327	2.51697e-05	0.0015664	DOWN	glutathione S-transferase 2	AT2G02380.1
TRINITY_DN153_c0_g2_i6	70.2408	-1.90205	0.601381	-3.1628	0.00156259	0.0288736	DOWN	GTPase LSG1-2	AT1G08410.1
TRINITY_DN10083_c0_g1_i6	60.8747	-1.90221	0.488756	-3.89193	9.94489e-05	0.00418123	DOWN	small G protein signaling modulator 1 isoform X1	AT2G43490.3
TRINITY_DN5843_c0_g1_i1	36.2979	-1.90221	0.578294	-3.28935	0.00100418	0.0213511	DOWN	pentatricopeptide repeat-containing protein At4g26680, mitochondrial	AT4G26680.2
TRINITY_DN1154_c0_g1_i7	85.8055	-1.90226	0.459978	-4.13555	3.54104e-05	0.00200193	DOWN	WAT1-related protein At4g19185	AT4G19185.1
TRINITY_DN714_c0_g1_i6	39.1338	-1.90237	0.640272	-2.97118	0.00296656	0.0445082	DOWN	probable peptide/nitrate transporter At3g43790 isoform X2	AT3G43790.1
TRINITY_DN2387_c1_g1_i1	72.6064	-1.9025	0.598579	-3.17836	0.00148113	0.0278562	DOWN	ethylene-responsive transcription factor ERF011-like	AT1G46768.1
TRINITY_DN621_c0_g2_i1	369.982	-1.90296	0.51632	-3.68562	0.000228144	0.00761884	DOWN	transcription factor TGA2.3-like isoform X1	AT3G12250.2
TRINITY_DN11242_c0_g1_i4	86.8068	-1.90315	0.634633	-2.99882	0.00271026	0.041918	DOWN	tropomyosin-like isoform X1	AT1G28410.1
TRINITY_DN22609_c0_g1_i1	20.5165	-1.90375	0.629133	-3.02599	0.00247821	0.0394137	DOWN	G-type lectin S-receptor-like serine/threonine-protein kinase At1g11300 isoform X1	AT2G19130.1
TRINITY_DN8369_c0_g1_i5	68.7293	-1.90436	0.56427	-3.37492	0.000738374	0.0173494	DOWN	probable oxidosqualene cyclase	AT3G45130.1
TRINITY_DN1983_c0_g1_i1	171.682	-1.90443	0.533769	-3.5679	0.000359855	0.0105148	DOWN	helicase-like transcription factor CHR28 isoform X4	AT1G50410.1
TRINITY_DN23805_c0_g2_i1	82.2198	-1.90453	0.597013	-3.1901	0.00142224	0.0270655	DOWN	uncharacterized protein LOC18049143 isoform X1	AT1G12530.1
TRINITY_DN406_c0_g1_i2	54.4409	-1.90475	0.509428	-3.739	0.000184756	0.00651783	DOWN	probable inositol transporter 2	AT1G30220.1
TRINITY_DN613_c1_g1_i8	326.93	-1.9048	0.449643	-4.23625	2.27288e-05	0.00144567	DOWN	homeobox-DDT domain protein RLT1 isoform X2	AT1G28420.1
TRINITY_DN13376_c3_g2_i3	12.818	-1.90542	0.578295	-3.29489	0.000984596	0.0210854	DOWN	---NA---	---NA---
TRINITY_DN61264_c0_g1_i1	139.97	-1.90595	0.460668	-4.13736	3.51324e-05	0.00198939	DOWN	receptor-like protein kinase HSL1	AT4G28490.1
TRINITY_DN3602_c0_g2_i4	131.221	-1.90627	0.653112	-2.91875	0.00351438	0.0499661	DOWN	poly [ADP-ribose] polymerase 1	AT2G31320.1
TRINITY_DN3784_c1_g1_i2	82.2628	-1.90722	0.537198	-3.55032	0.00038476	0.0110194	DOWN	YTH domain-containing family protein 2	AT1G48110.2
TRINITY_DN5951_c0_g1_i9	1705.87	-1.9073	0.589737	-3.23415	0.00122005	0.0244068	DOWN	18.1 kDa class I heat shock protein-like	AT1G53540.1
TRINITY_DN4914_c0_g1_i6	146.41	-1.90776	0.569964	-3.34716	0.000816451	0.018521	DOWN	asparagine synthetase [glutamine-hydrolyzing] 2	AT5G10240.1
TRINITY_DN3423_c0_g1_i5	287.763	-1.9078	0.516466	-3.69394	0.000220805	0.00744055	DOWN	uncharacterized protein LOC102607943 isoform X1	AT3G48050.2
TRINITY_DN1308_c0_g1_i5	476.415	-1.90799	0.646615	-2.95073	0.00317024	0.0465331	DOWN	probable trehalose-phosphate phosphatase D	AT4G39770.1
TRINITY_DN3033_c0_g1_i2	33.1949	-1.9084	0.585955	-3.25692	0.0011263	0.0231001	DOWN	protein SPT2 homolog isoform X1	AT2G22720.1
TRINITY_DN11018_c0_g1_i2	16.1246	-1.90844	0.646845	-2.95038	0.00317378	0.0465618	DOWN	mitochondrial phosphate carrier protein 1, mitochondrial-like	AT2G17270.1
TRINITY_DN5345_c0_g2_i1	12.5952	-1.90899	0.642215	-2.9725	0.00295381	0.0443838	DOWN	protein DEHYDRATION-INDUCED 19 homolog 4	---NA---
TRINITY_DN15136_c0_g1_i6	54.2102	-1.90926	0.612556	-3.11687	0.0018278	0.0321058	DOWN	putative leucine-rich repeat-containing protein DDB_G0290503	AT5G52280.1
TRINITY_DN3719_c0_g1_i5	79.8327	-1.90983	0.653948	-2.92046	0.00349511	0.0497671	DOWN	phospholipase SGR2 isoform X9	AT1G31480.1
TRINITY_DN30210_c0_g1_i1	19.7324	-1.91024	0.45023	-4.24281	2.20737e-05	0.0014161	DOWN	---NA---	---NA---
TRINITY_DN13606_c0_g1_i16	78.9025	-1.91077	0.536188	-3.56361	0.000365784	0.0106485	DOWN	major facilitator superfamily domain-containing protein 12 isoform X1	AT3G60070.1
TRINITY_DN5680_c0_g1_i4	17.5062	-1.91108	0.624375	-3.06079	0.0022075	0.03639	DOWN	bromodomain-containing protein 4B-like isoform X1	AT1G58025.3
[truncated: 7,938 more rows]
