# Supplementary material for: Transcriptome profiling, physiological, and biochemical analyses provide new insights towards drought stress response in sugar maple (Acer saccharum Marshall) saplings
Source: Front Plant Sci. 2023 Apr 19;14:1150204. doi: 10.3389/fpls.2023.1150204 (PMC10154611; doi:10.3389/fpls.2023.1150204)
Supplement: Supplementary file 10 [file Table_6.xlsx]

## Sheet: Sheet1
Table S6: DEGs from 14DAS conditions.
Name	baseMean	log2FoldChange	lfcSE	stat	pvalue	padj	UP/DOWN	Annotation	Arabidopsis Locus
TRINITY_DN16954_c0_g1_i1	490.942	26.094	3.12993	8.33695	7.62323e-17	8.33455e-13	UP	TNF receptor-associated factor homolog 1b isoform X1	AT1G04300.1
TRINITY_DN3269_c0_g2_i6	475.088	26.0436	3.11847	8.35141	6.74545e-17	8.11235e-13	UP	uncharacterized protein LOC111291563, partial	---NA---
TRINITY_DN8412_c0_g1_i12	92.3426	23.7458	2.90942	8.16169	3.3036e-16	2.33708e-12	UP	cyclin-dependent kinase C-1 isoform X1	AT5G10270.1
TRINITY_DN13311_c0_g1_i15	81.1163	23.5836	2.84355	8.29371	1.09767e-16	1.01546e-12	UP	cryptochrome-1 isoform X2	AT1G04400.1
TRINITY_DN3463_c0_g1_i4	70.1851	23.3742	2.93661	7.9596	1.72603e-15	9.88471e-12	UP	cytochrome P450 83B1	AT4G31500.1
TRINITY_DN2894_c3_g2_i2	67.8587	23.3315	2.91317	8.00899	1.15658e-15	7.32077e-12	UP	AMP deaminase isoform X2	AT2G38280.2
TRINITY_DN6027_c0_g2_i1	687.485	12.9818	1.42541	9.1074	8.43832e-20	2.53706e-15	UP	S-adenosylmethionine synthase 1	AT4G01850.2
TRINITY_DN5719_c0_g1_i7	316.399	11.8617	1.32706	8.93827	3.95298e-19	9.50801e-15	UP	small subunit processome component 20 homolog isoform X1	AT4G30990.1
TRINITY_DN13036_c0_g1_i3	253.636	11.5446	1.30548	8.8432	9.30124e-19	1.86434e-14	UP	endoglucanase 9-like	AT1G71380.1
TRINITY_DN2203_c0_g1_i4	221.528	11.348	2.39763	4.73299	2.21235e-06	0.000574657	UP	sulfite reductase [ferredoxin], chloroplastic	AT5G04590.1
TRINITY_DN386_c1_g1_i5	138.45	10.6693	1.87193	5.69961	1.2008e-08	8.44523e-06	UP	ankyrin repeat-containing protein NPR4-like	AT4G05040.4
TRINITY_DN1520_c0_g1_i5	133.426	10.6167	2.18188	4.86584	1.13974e-06	0.000334317	UP	E3 ubiquitin-protein ligase RKP	AT2G22010.1
TRINITY_DN6377_c0_g2_i1	133.113	10.6117	1.59283	6.6622	2.69755e-11	4.32558e-08	UP	uncharacterized protein LOC102630528	---NA---
TRINITY_DN3263_c0_g1_i10	104.294	10.2591	1.24043	8.27062	1.33269e-16	1.06179e-12	UP	uncharacterized protein LOC18033813	AT5G22340.1
TRINITY_DN16588_c0_g1_i11	90.2156	10.0495	1.37379	7.31518	2.57034e-13	7.72798e-10	UP	diacylglycerol kinase 1	AT5G07920.1
TRINITY_DN345_c0_g2_i12	87.6798	10.0088	1.44272	6.93748	3.99144e-12	8.88938e-09	UP	cellulose synthase-like protein B4	AT2G32540.1
TRINITY_DN39465_c1_g1_i3	86.3251	9.98553	1.32106	7.55872	4.07053e-14	1.52981e-10	UP	pentatricopeptide repeat-containing protein At3g16610	AT3G16610.1
TRINITY_DN868_c1_g1_i3	73.6698	9.76057	2.23215	4.37272	1.22709e-05	0.00222922	UP	vacuolar protein sorting-associated protein 26A	AT5G53530.1
TRINITY_DN47562_c0_g1_i2	72.7056	9.73891	1.77656	5.48188	4.20836e-08	2.29011e-05	UP	zinc finger CCCH domain-containing protein 48	AT5G51980.1
TRINITY_DN19130_c0_g1_i6	69.5037	9.67592	2.41196	4.01164	6.02987e-05	0.00714941	UP	protein DEHYDRATION-INDUCED 19 homolog 4 isoform X1	AT3G05700.1
TRINITY_DN7771_c0_g1_i8	68.9863	9.66246	1.16873	8.26752	1.36776e-16	1.06179e-12	UP	serine/threonine-protein kinase svkA isoform X5	AT1G69220.1
TRINITY_DN2534_c0_g2_i2	66.2445	9.60316	1.57194	6.10913	1.00176e-09	1.02971e-06	UP	DExH-box ATP-dependent RNA helicase DExH10 isoform X1	AT2G06990.1
TRINITY_DN1516_c0_g1_i11	65.9878	9.59821	1.2898	7.44162	9.94564e-14	3.41269e-10	UP	cellulose synthase A catalytic subunit 2 [UDP-forming]-like	AT2G21770.1
TRINITY_DN1230_c0_g1_i11	64.6677	9.56955	1.43024	6.69085	2.21873e-11	3.75822e-08	UP	peroxidase P7-like	AT1G44970.1
TRINITY_DN8412_c0_g1_i10	63.3726	9.54131	2.24685	4.24653	2.17109e-05	0.00340423	UP	cyclin-dependent kinase C-1 isoform X1	AT5G10270.1
TRINITY_DN7728_c0_g1_i4	60.246	9.46912	1.43716	6.58879	4.43412e-11	6.83672e-08	UP	uncharacterized protein At3g06530 isoform X1	AT3G06530.1
TRINITY_DN661_c1_g1_i4	58.3191	9.42206	2.02051	4.66322	3.11297e-06	0.000755906	UP	uncharacterized protein LOC102620672 isoform X2	AT1G11170.1
TRINITY_DN3774_c0_g1_i4	95.4923	9.40991	2.01278	4.67508	2.93844e-06	0.000724157	UP	protein CLP1 homolog	AT3G04680.2
TRINITY_DN7270_c0_g2_i4	148.738	9.38076	1.66964	5.61843	1.92704e-08	1.25953e-05	UP	kinesin-like protein KIN-14C	AT4G05190.1
TRINITY_DN9307_c0_g1_i4	56.0795	9.36536	2.17346	4.30896	1.64023e-05	0.00274737	UP	protein CHROMATIN REMODELING 5 isoform X1	AT2G13370.1
TRINITY_DN4220_c0_g1_i2	55.2906	9.34626	1.1512	8.11872	4.71129e-16	3.14777e-12	UP	DNA-directed RNA polymerase II subunit 1	AT4G35800.1
TRINITY_DN63302_c0_g1_i6	50.4548	9.21399	2.79599	3.29543	0.000982717	0.0498634	UP	mitochondrial import receptor subunit TOM9-2-like	AT5G43970.1
TRINITY_DN3308_c0_g1_i4	50.2238	9.20798	2.73153	3.371	0.000748956	0.0415464	UP	---NA---	---NA---
TRINITY_DN6081_c0_g1_i4	50.2311	9.20341	1.31584	6.99431	2.66563e-12	6.41158e-09	UP	polygalacturonate 4-alpha-galacturonosyltransferase-like	AT3G61130.1
TRINITY_DN1838_c1_g1_i13	48.7428	9.15972	1.41988	6.45107	1.11062e-10	1.51782e-07	UP	protein NRT1/ PTR FAMILY 4.6 isoform X1	AT1G69850.1
TRINITY_DN2848_c0_g1_i10	48.4084	9.15308	1.54839	5.91134	3.39338e-09	3.00074e-06	UP	protein SHOOT GRAVITROPISM 6 isoform X1	AT2G36810.1
TRINITY_DN3509_c1_g1_i4	48.1007	9.14333	2.0577	4.44347	8.8518e-06	0.00172852	UP	inactive poly [ADP-ribose] polymerase RCD1	AT1G32230.1
TRINITY_DN3135_c0_g1_i3	47.898	9.13382	1.60855	5.6783	1.36042e-08	9.34914e-06	UP	oxygen-dependent coproporphyrinogen-III oxidase, chloroplastic	AT1G03475.1
TRINITY_DN5786_c0_g1_i15	45.9948	9.07945	1.17503	7.72701	1.10104e-14	5.5173e-11	UP	probable ADP-ribosylation factor GTPase-activating protein AGD14	AT4G13350.2
TRINITY_DN6081_c0_g1_i9	45.5174	9.06438	2.09527	4.3261	1.5177e-05	0.00260749	UP	polygalacturonate 4-alpha-galacturonosyltransferase-like	AT3G61130.1
TRINITY_DN1599_c0_g1_i3	45.4019	9.05822	1.16544	7.77234	7.70485e-15	4.02876e-11	UP	alpha-actinin-like protein 1	AT5G21274.1
TRINITY_DN12499_c1_g1_i4	73.953	9.04221	1.54538	5.85113	4.88253e-09	4.10624e-06	UP	---NA---	---NA---
TRINITY_DN1879_c0_g1_i20	44.7553	9.03999	2.01546	4.48532	7.28034e-06	0.00148652	UP	uncharacterized protein LOC102623639	AT1G73390.3
TRINITY_DN140_c0_g1_i1	44.7466	9.03737	1.50082	6.02164	1.72663e-09	1.66121e-06	UP	protein FAR1-RELATED SEQUENCE 2 isoform X2	AT2G32250.4
TRINITY_DN5634_c0_g1_i5	44.1968	9.02266	2.14102	4.21419	2.50673e-05	0.00376836	UP	protein COFACTOR ASSEMBLY OF COMPLEX C SUBUNIT B CCB3, chloroplastic	AT5G36120.1
TRINITY_DN5139_c0_g1_i10	39.5731	8.85726	1.23974	7.14443	9.03714e-13	2.41521e-09	UP	uncharacterized protein LOC112100779 isoform X2	AT1G51310.1
TRINITY_DN1520_c0_g1_i9	39.2262	8.8502	2.17261	4.07354	4.63039e-05	0.00594687	UP	E3 ubiquitin-protein ligase RKP	AT2G22010.1
TRINITY_DN5112_c1_g1_i1	39.2321	8.84751	1.79808	4.92054	8.63039e-07	0.000265454	UP	---NA---	---NA---
TRINITY_DN2258_c0_g1_i4	38.1358	8.80551	1.18384	7.43808	1.02156e-13	3.41269e-10	UP	uncharacterized protein LOC111281759 isoform X2	AT3G19740.1
TRINITY_DN52974_c0_g1_i16	107.069	8.78015	1.51743	5.78621	7.19902e-09	5.65871e-06	UP	polypyrimidine tract-binding protein homolog 1 isoform X1	AT3G01150.1
TRINITY_DN4596_c0_g1_i9	60.6426	8.75356	2.56516	3.41249	0.000643734	0.0376857	UP	DNA-directed RNA polymerases IV and V subunit 2-like	AT3G23780.2
TRINITY_DN1109_c0_g1_i2	59.6043	8.72799	1.76822	4.93604	7.97233e-07	0.000249683	UP	uncharacterized protein LOC112323763 isoform X4	AT1G05577.1
TRINITY_DN5798_c0_g1_i9	35.3921	8.70392	1.89916	4.58303	4.58287e-06	0.00103212	UP	OTU domain-containing protein DDB_G0284757 isoform X1	AT3G22260.1
TRINITY_DN13975_c0_g3_i2	35.1184	8.68861	2.11371	4.11059	3.94644e-05	0.00531483	UP	kinesin-like protein KIN-14C isoform X1	AT4G21270.1
TRINITY_DN83_c4_g1_i10	35.0643	8.68477	1.56996	5.53183	3.16908e-08	1.83234e-05	UP	calmodulin-binding protein 60 C isoform X1	AT5G57580.1
TRINITY_DN946_c0_g2_i16	34.3642	8.65407	1.75857	4.92107	8.60707e-07	0.000265416	UP	uncharacterized protein LOC102611205 isoform X1	AT2G43465.1
TRINITY_DN7577_c0_g1_i18	33.923	8.64044	1.67333	5.16361	2.42238e-07	9.4894e-05	UP	amino acid transporter AVT1D	AT3G09340.1
TRINITY_DN15954_c0_g1_i24	33.981	8.63475	1.33605	6.46287	1.02734e-10	1.42014e-07	UP	DNA topoisomerase 3-beta	AT2G32000.1
TRINITY_DN52974_c0_g1_i45	33.5534	8.62233	2.15842	3.99474	6.4766e-05	0.00745737	UP	polypyrimidine tract-binding protein homolog 1 isoform X2	AT3G01150.1
TRINITY_DN4933_c0_g1_i15	33.2322	8.60817	2.14758	4.00831	6.11545e-05	0.00719636	UP	heterogeneous nuclear ribonucleoprotein Q	AT3G52660.2
TRINITY_DN5572_c0_g1_i25	31.8701	8.54544	1.42883	5.98072	2.22155e-09	2.07882e-06	UP	uncharacterized protein LOC102614996 isoform X2	---NA---
TRINITY_DN7227_c0_g1_i6	31.7423	8.54463	2.10571	4.05783	4.95303e-05	0.00622436	UP	uncharacterized protein LOC110815515 isoform X1	AT2G24960.1
TRINITY_DN8320_c0_g1_i1	31.6232	8.54361	1.39887	6.1075	1.01206e-09	1.03148e-06	UP	ubiquitin-like modifier-activating enzyme 5	AT1G05350.1
TRINITY_DN5549_c0_g3_i3	31.6149	8.53869	1.66834	5.11806	3.08691e-07	0.000116014	UP	alkaline/neutral invertase A, mitochondrial	AT3G06500.1
TRINITY_DN50563_c0_g3_i3	51.1361	8.5069	2.07948	4.09088	4.29736e-05	0.00562825	UP	---NA---	---NA---
TRINITY_DN4444_c1_g1_i2	50.9697	8.5	1.51031	5.62797	1.82341e-08	1.19831e-05	UP	---NA---	---NA---
TRINITY_DN419_c0_g1_i7	292.138	8.48658	1.99891	4.2456	2.18006e-05	0.00340433	UP	ATP-dependent zinc metalloprotease FTSH 12, chloroplastic	AT1G79560.1
TRINITY_DN3178_c0_g2_i7	30.1589	8.4702	2.06992	4.09205	4.27586e-05	0.00562367	UP	disease resistance-like protein DSC1	AT5G17680.1
TRINITY_DN1361_c1_g2_i2	30.1723	8.46935	2.08968	4.05295	5.05751e-05	0.00628344	UP	---NA---	---NA---
TRINITY_DN1831_c2_g2_i4	30.068	8.46427	2.02499	4.17992	2.91617e-05	0.00424589	UP	vacuolar protein sorting-associated protein 35B-like isoform X4	AT1G75850.1
TRINITY_DN4562_c0_g1_i21	29.1168	8.42369	2.00914	4.19269	2.75662e-05	0.00406277	UP	lysine-specific demethylase 5B isoform X1	AT1G63490.1
TRINITY_DN7154_c0_g1_i3	29.0822	8.41998	1.32453	6.35694	2.05814e-10	2.66151e-07	UP	PREDICTED: uncharacterized protein LOC109002423 isoform X2	AT3G51620.2
TRINITY_DN1958_c0_g1_i4	357.886	8.41254	2.4449	3.44085	0.000579892	0.0351126	UP	PREDICTED: uncharacterized protein At4g14342-like	AT3G23325.1
TRINITY_DN3463_c0_g1_i2	28.5187	8.39067	2.39774	3.49941	0.000466287	0.0300903	UP	cytochrome P450 83B1	AT4G31500.1
TRINITY_DN13975_c0_g2_i3	73.5146	8.36897	1.85486	4.5119	6.42486e-06	0.00134613	UP	kinesin-like protein KIN-14C	AT4G21270.1
TRINITY_DN4248_c0_g1_i1	27.2884	8.32501	1.96277	4.24146	2.22073e-05	0.00343724	UP	aminotransferase ALD1, chloroplastic-like isoform X1	AT2G13810.1
TRINITY_DN32540_c0_g1_i3	27.0354	8.31121	2.06202	4.03062	5.56292e-05	0.00674692	UP	alpha-1,4 glucan phosphorylase L-2 isozyme, chloroplastic/amyloplastic-like isoform X1	AT3G29320.1
TRINITY_DN22543_c0_g1_i5	26.8523	8.30049	2.09549	3.96112	7.45989e-05	0.00829165	UP	PREDICTED: uncharacterized protein LOC18593570	AT1G31150.1
TRINITY_DN2666_c0_g1_i1	26.6575	8.29049	1.99739	4.15067	3.31508e-05	0.00469041	UP	protein SUPPRESSOR OF FRI 4 isoform X1	AT1G30970.1
TRINITY_DN2502_c0_g1_i10	26.4995	8.2858	1.93484	4.28243	1.84863e-05	0.00303307	UP	uncharacterized protein LOC18049121	AT1G79020.1
TRINITY_DN36145_c0_g2_i2	43.7289	8.27863	1.37198	6.03408	1.59871e-09	1.55054e-06	UP	probable folate-biopterin transporter 6	AT5G10820.1
TRINITY_DN481_c0_g1_i14	26.313	8.2775	2.03221	4.07316	4.63802e-05	0.00594687	UP	ethylene-responsive transcription factor RAP2-7-like	AT2G28550.2
TRINITY_DN1346_c0_g1_i1	647.517	8.26823	1.59963	5.16883	2.35564e-07	9.25814e-05	UP	uncharacterized protein LOC18041811	AT1G54520.1
TRINITY_DN558_c0_g1_i22	25.7851	8.24348	2.23398	3.69005	0.000224212	0.0181702	UP	NAC transcription factor 29 isoform X1	AT1G65910.1
TRINITY_DN6549_c0_g2_i20	25.5629	8.22849	1.44119	5.7095	1.1331e-08	8.20908e-06	UP	uncharacterized protein LOC110421359	AT1G48090.1
TRINITY_DN7771_c1_g2_i3	25.4284	8.22184	2.06391	3.98363	6.78717e-05	0.00771505	UP	pentatricopeptide repeat-containing protein At1g30610, chloroplastic	AT1G30610.2
TRINITY_DN2430_c1_g1_i14	25.3146	8.21774	1.97807	4.15442	3.26114e-05	0.00463043	UP	anoctamin-like protein At1g73020 isoform X1	AT1G73020.2
TRINITY_DN13975_c0_g3_i1	71.7577	8.20903	1.8626	4.40729	1.0467e-05	0.00197305	UP	kinesin-like protein KIN-14C isoform X1	AT4G21270.1
TRINITY_DN1497_c0_g1_i5	24.7004	8.18949	1.1599	7.0605	1.65908e-12	4.15683e-09	UP	uncharacterized LOC107793530	AT1G23360.1
TRINITY_DN13485_c1_g1_i5	24.5393	8.1739	1.5838	5.16094	2.45712e-07	9.59425e-05	UP	---NA---	---NA---
TRINITY_DN5764_c1_g1_i2	24.4444	8.16356	1.18677	6.87883	6.03462e-12	1.24397e-08	UP	molybdenum cofactor sulfurase isoform X6	AT1G16540.1
TRINITY_DN13073_c0_g1_i3	24.4308	8.15945	1.61216	5.06118	4.16672e-07	0.000146522	UP	protein ALP1-like	AT5G41980.1
TRINITY_DN3003_c0_g1_i1	23.8456	8.13199	1.95642	4.15657	3.23065e-05	0.00461439	UP	probable protein phosphatase 2C 52	AT4G03415.2
TRINITY_DN8296_c0_g1_i2	23.3043	8.10126	1.88185	4.30495	1.67021e-05	0.00279369	UP	uncharacterized protein LOC111312141 isoform X1	---NA---
TRINITY_DN312_c0_g2_i1	59.1104	8.08231	1.27895	6.31948	2.62443e-10	3.25386e-07	UP	casein kinase 1-like protein HD16	AT2G25760.1
TRINITY_DN1618_c1_g1_i2	22.9585	8.08204	1.18478	6.82157	9.00533e-12	1.69221e-08	UP	probable methyltransferase PMT3	AT3G23300.1
TRINITY_DN39931_c0_g1_i7	22.7696	8.06954	1.31303	6.14575	7.95887e-10	8.32318e-07	UP	F-box protein SKIP23	AT3G18720.1
TRINITY_DN6555_c0_g1_i5	22.9041	8.06952	2.15931	3.73708	0.000186173	0.0157565	UP	ribonuclease P protein subunit p25-like protein	AT1G76010.1
TRINITY_DN8343_c1_g1_i2	22.8777	8.06933	2.05812	3.92072	8.82854e-05	0.00937947	UP	serine/threonine-protein kinase SRK2E	AT4G33950.1
TRINITY_DN8686_c0_g1_i2	22.8337	8.05937	1.26426	6.37476	1.83254e-10	2.42186e-07	UP	expansin-A15-like isoform X3	AT2G03090.1
TRINITY_DN2832_c1_g1_i9	22.64	8.05096	1.58278	5.08658	3.6457e-07	0.000131271	UP	trafficking protein particle complex subunit 8 isoform X1	AT5G16280.1
TRINITY_DN2212_c0_g1_i3	22.0814	8.02699	1.4661	5.47506	4.37363e-08	2.34817e-05	UP	zinc finger CCCH domain-containing protein 18-like isoform X1	AT2G05160.1
TRINITY_DN17835_c0_g1_i2	36.5496	8.01512	1.23535	6.48811	8.69194e-11	1.2155e-07	UP	beta-glucuronosyltransferase GlcAT14A-like	AT1G03520.2
TRINITY_DN23682_c0_g2_i2	21.7904	8.0003	2.05569	3.89179	9.95083e-05	0.0102083	UP	---NA---	---NA---
TRINITY_DN3576_c0_g1_i9	21.6161	7.99087	1.216	6.57144	4.98305e-11	7.58584e-08	UP	succinate dehydrogenase assembly factor 2, mitochondrial isoform X2	AT5G51040.3
TRINITY_DN8460_c0_g2_i2	21.4977	7.97056	1.43501	5.55435	2.78644e-08	1.63744e-05	UP	cleavage stimulating factor 64	AT1G71800.1
TRINITY_DN4294_c0_g1_i5	21.2585	7.96833	1.95067	4.08493	4.40908e-05	0.00572011	UP	protein ENHANCED DOWNY MILDEW 2 isoform X1	AT5G55390.2
TRINITY_DN6193_c0_g1_i23	20.9842	7.93651	1.50336	5.2792	1.29749e-07	5.63324e-05	UP	dol-P-Man:Man(5)GlcNAc(2)-PP-Dol alpha-1,3-mannosyltransferase isoform X1	AT2G47760.1
TRINITY_DN39931_c0_g1_i2	20.3014	7.90546	1.46262	5.405	6.48092e-08	3.16838e-05	UP	F-box protein SKIP23	---NA---
TRINITY_DN109240_c0_g2_i7	20.2965	7.90291	1.28546	6.14792	7.85063e-10	8.282e-07	UP	mitogen-activated protein kinase kinase kinase 3	AT1G53570.4
TRINITY_DN3557_c0_g1_i4	20.3605	7.90236	1.50727	5.24282	1.58138e-07	6.6266e-05	UP	protein fluG isoform X1	AT3G53180.1
TRINITY_DN11328_c2_g1_i9	20.1815	7.8831	1.23429	6.38677	1.69431e-10	2.26405e-07	UP	KH domain-containing protein At4g18375	AT5G15270.1
TRINITY_DN9288_c0_g1_i2	20.0546	7.87983	1.44029	5.47101	4.4748e-08	2.39181e-05	UP	uncharacterized protein C24B11.05	AT5G59480.1
TRINITY_DN3045_c1_g1_i4	19.8581	7.86666	1.92991	4.07617	4.57836e-05	0.00590153	UP	protein ABCI12, chloroplastic	---NA---
TRINITY_DN4933_c0_g1_i13	19.8482	7.85477	1.36885	5.73823	9.56688e-09	7.10217e-06	UP	heterogeneous nuclear ribonucleoprotein Q	AT3G52660.2
TRINITY_DN3795_c0_g4_i1	19.7014	7.85206	1.26559	6.20425	5.49569e-10	6.11975e-07	UP	cellulose synthase A catalytic subunit 7 [UDP-forming] isoform X2	AT5G17420.1
TRINITY_DN10440_c1_g1_i5	19.5272	7.84168	2.03723	3.84919	0.000118507	0.0115965	UP	ABC transporter C family member 1-like isoform X1	AT1G30400.2
TRINITY_DN3455_c0_g1_i9	19.5935	7.83767	1.39765	5.60777	2.0495e-08	1.30413e-05	UP	GTP-binding protein TypA/BipA homolog	AT2G31060.3
TRINITY_DN9733_c0_g1_i2	19.2337	7.81845	1.96347	3.98195	6.83508e-05	0.00774754	UP	---NA---	---NA---
TRINITY_DN4625_c3_g1_i8	19.1469	7.8025	1.49136	5.23181	1.67857e-07	6.97898e-05	UP	WD repeat-containing protein 91 homolog isoform X1	AT3G49660.1
TRINITY_DN5730_c0_g1_i11	18.6682	7.77491	2.05848	3.77702	0.000158719	0.0142769	UP	inosine-5'-monophosphate dehydrogenase	AT1G16350.1
TRINITY_DN2355_c0_g1_i11	18.4336	7.76408	1.85438	4.18689	2.82809e-05	0.00413729	UP	cyclin-T1-3-like isoform X2	AT5G45190.1
TRINITY_DN27723_c1_g2_i4	18.5099	7.75679	1.29831	5.97453	2.30758e-09	2.11847e-06	UP	probable serine/threonine-protein kinase PBL23	AT5G63940.1
TRINITY_DN12357_c0_g2_i5	18.1861	7.74151	2.29358	3.37529	0.000737374	0.0411264	UP	probable histone-arginine methyltransferase 1.3 isoform X1	AT5G49020.1
TRINITY_DN10383_c0_g1_i1	17.8142	7.71079	1.92539	4.0048	6.20704e-05	0.00727567	UP	---NA---	---NA---
TRINITY_DN8499_c0_g1_i25	17.7483	7.70107	1.32081	5.83058	5.52337e-09	4.45813e-06	UP	uncharacterized protein LOC112031280	---NA---
TRINITY_DN49381_c0_g1_i1	17.5838	7.68975	1.95651	3.93034	8.48266e-05	0.00909232	UP	PREDICTED: uncharacterized protein LOC104889316	AT1G51172.1
TRINITY_DN8727_c0_g1_i5	17.6669	7.68622	1.50512	5.1067	3.27834e-07	0.000121313	UP	prolyl endopeptidase-like	AT1G69020.1
TRINITY_DN933_c0_g1_i29	17.3823	7.68388	2.15741	3.56163	0.000368563	0.0257254	UP	uncharacterized protein LOC18043702	AT1G70620.2
TRINITY_DN6146_c0_g1_i7	17.2374	7.66414	1.89775	4.03854	5.37838e-05	0.00658681	UP	PREDICTED: uncharacterized protein LOC103321776	AT1G70480.2
TRINITY_DN3693_c0_g2_i5	17.291	7.66061	1.3985	5.47775	4.30777e-08	2.32318e-05	UP	5-formyltetrahydrofolate cyclo-ligase, mitochondrial isoform X1	AT5G13050.2
TRINITY_DN7622_c2_g1_i5	17.0813	7.65462	1.97617	3.87345	0.000107303	0.0107719	UP	dual specificity protein kinase YAK1 homolog isoform X1	AT5G35980.1
TRINITY_DN4283_c0_g1_i5	16.9737	7.64135	2.13323	3.58206	0.000340893	0.0243078	UP	neurochondrin isoform X1	AT4G32050.1
TRINITY_DN11096_c0_g1_i9	16.7554	7.62792	2.18435	3.49208	0.000479273	0.0307082	UP	protein BASIC PENTACYSTEINE6	AT5G42520.1
TRINITY_DN2929_c2_g1_i3	16.5746	7.60637	1.3976	5.44243	5.25584e-08	2.74821e-05	UP	uncharacterized protein LOC102614775	---NA---
TRINITY_DN1089_c3_g1_i1	16.5542	7.59391	1.24976	6.07628	1.23005e-09	1.22257e-06	UP	transmembrane protein 33 homolog	AT3G02420.1
TRINITY_DN18376_c0_g1_i3	16.2908	7.58385	1.94159	3.90601	9.38333e-05	0.00976191	UP	glycine-rich protein A3-like	---NA---
TRINITY_DN8482_c0_g1_i1	16.1754	7.56869	2.02745	3.73311	0.000189127	0.0159392	UP	WD repeat-containing protein 3	AT3G21540.1
TRINITY_DN4399_c1_g1_i3	16.0703	7.56434	2.0256	3.73436	0.00018819	0.0158824	UP	casein kinase 1-like protein 1	AT1G72710.1
TRINITY_DN3830_c0_g1_i4	42.48	7.55756	1.32424	5.70708	1.14933e-08	8.23746e-06	UP	selenium-binding protein 1-like	AT4G14040.1
TRINITY_DN159914_c0_g1_i5	81.8798	7.55662	2.14021	3.53078	0.000414344	0.027932	UP	pre-mRNA-splicing factor SLU7	AT1G65660.1
TRINITY_DN13975_c0_g3_i7	16.0331	7.55484	2.05277	3.68032	0.000232942	0.0186515	UP	kinesin-like protein KIN-14C isoform X2	AT4G21270.1
TRINITY_DN10364_c0_g1_i2	15.853	7.54727	1.83422	4.11469	3.87694e-05	0.00526003	UP	nucleolar protein 56	AT1G56110.1
TRINITY_DN49397_c0_g1_i1	15.7636	7.53077	2.14149	3.5166	0.00043711	0.0288363	UP	cytochrome c oxidase assembly factor 5	AT1G10865.1
TRINITY_DN13441_c0_g3_i1	15.654	7.51758	1.76375	4.26228	2.02352e-05	0.00324044	UP	---NA---	---NA---
TRINITY_DN9990_c0_g1_i14	15.3834	7.49493	1.97976	3.78578	0.000153225	0.0138865	UP	rho1 guanine nucleotide exchange factor 1-like	---NA---
TRINITY_DN7359_c0_g1_i3	15.3116	7.48215	1.26632	5.90859	3.45046e-09	3.02895e-06	UP	protein farnesyltransferase subunit beta	AT5G40280.1
TRINITY_DN32579_c0_g1_i3	72.8013	7.48062	1.64234	4.55486	5.242e-06	0.00114415	UP	60S ribosomal protein L32-1-like	AT4G18100.1
TRINITY_DN20067_c0_g1_i1	15.1774	7.47838	1.92884	3.87713	0.000105696	0.0106639	UP	endoplasmic reticulum metallopeptidase 1 isoform X2	AT1G67420.1
TRINITY_DN2038_c0_g1_i1	36.5821	7.46384	2.20228	3.38914	0.00070112	0.0397733	UP	ethylene-responsive transcription factor ERF003-like	AT5G25190.1
TRINITY_DN5253_c0_g1_i16	15.034	7.46271	2.02766	3.68045	0.000232826	0.0186515	UP	4-alpha-glucanotransferase DPE2	AT2G40840.1
TRINITY_DN6821_c0_g1_i14	14.6885	7.44735	1.45166	5.13023	2.89387e-07	0.000110135	UP	---NA---	---NA---
TRINITY_DN14271_c0_g1_i18	14.7208	7.43697	1.98647	3.74382	0.000181247	0.0155032	UP	putative acyl-activating enzyme 19 isoform X2	AT5G35930.1
TRINITY_DN4413_c0_g1_i1	14.7021	7.4366	1.92317	3.86684	0.000110255	0.0109947	UP	mitochondrial fission protein ELM1	AT5G22350.1
TRINITY_DN12667_c0_g3_i2	14.7147	7.43549	1.97263	3.76933	0.000163687	0.0145549	UP	probable UDP-N-acetylglucosamine--peptide N-acetylglucosaminyltransferase SEC	AT3G04240.1
TRINITY_DN7944_c0_g1_i5	14.7308	7.43028	2.05907	3.60856	0.000307904	0.0226481	UP	tRNA ligase 1 isoform X1	AT1G07910.2
TRINITY_DN4586_c0_g2_i3	14.5933	7.4237	1.89227	3.92317	8.73901e-05	0.00931117	UP	iron-sulfur protein NUBPL isoform X1	AT4G19540.1
TRINITY_DN3218_c0_g1_i11	14.641	7.41163	1.37421	5.39339	6.91404e-08	3.32604e-05	UP	sterol 3-beta-glucosyltransferase UGT80A2 isoform X1	AT3G07020.1
TRINITY_DN58263_c0_g1_i6	145.602	7.40601	1.27115	5.82625	5.6687e-09	4.54494e-06	UP	peroxygenase 1	AT5G55240.1
TRINITY_DN5748_c0_g2_i4	14.3941	7.40063	1.45183	5.09745	3.44267e-07	0.000125845	UP	uncharacterized protein LOC18769125	AT4G36440.1
TRINITY_DN155427_c0_g1_i8	42.9149	7.39957	1.94775	3.79904	0.00014526	0.0132798	UP	O-glucosyltransferase rumi homolog	AT3G61270.1
TRINITY_DN12526_c0_g1_i4	14.3817	7.39057	1.24081	5.95623	2.58126e-09	2.33408e-06	UP	10 kDa chaperonin 1, chloroplastic	AT3G60210.1
TRINITY_DN7215_c0_g1_i5	14.299	7.39041	1.22285	6.04362	1.50694e-09	1.47342e-06	UP	OTU domain-containing protein 3 isoform X1	AT5G67170.1
TRINITY_DN24307_c0_g1_i6	14.2216	7.38693	2.05277	3.59852	0.000320032	0.0233523	UP	myeloid leukemia factor 1-like isoform X2	AT4G22740.2
TRINITY_DN36398_c0_g1_i1	14.061	7.38052	1.43111	5.15722	2.5065e-07	9.72392e-05	UP	---NA---	---NA---
TRINITY_DN17095_c1_g1_i14	53.7758	7.37626	1.08786	6.78054	1.19725e-11	2.1816e-08	UP	subtilisin-like protease SBT4.3	AT5G59100.1
TRINITY_DN7497_c0_g1_i15	14.2323	7.37358	1.58087	4.66426	3.09728e-06	0.000755765	UP	peptidyl-tRNA hydrolase, mitochondrial isoform X1	AT5G19830.1
TRINITY_DN4375_c3_g1_i11	14.018	7.36997	1.94641	3.78645	0.000152814	0.0138702	UP	metal tolerance protein 9-like	AT1G16310.1
TRINITY_DN1384_c0_g2_i3	13.8995	7.36321	1.20957	6.08746	1.14717e-09	1.14969e-06	UP	bidirectional sugar transporter SWEET2a	AT3G14770.1
TRINITY_DN1624_c1_g1_i3	13.9811	7.3592	2.08371	3.53178	0.000412771	0.0278572	UP	uncharacterized protein LOC7485539 isoform X1	AT4G21215.2
TRINITY_DN13537_c0_g1_i3	13.9463	7.35029	1.91395	3.84038	0.000122845	0.011903	UP	---NA---	---NA---
TRINITY_DN3973_c0_g2_i7	13.8562	7.34476	1.27199	5.77421	7.73151e-09	5.99885e-06	UP	---NA---	---NA---
TRINITY_DN6184_c0_g2_i7	13.8212	7.34111	2.05503	3.57226	0.000353915	0.0248908	UP	E3 ubiquitin-protein ligase UPL7 isoform X1	AT3G53090.2
TRINITY_DN11034_c1_g1_i8	13.692	7.33044	2.08605	3.51402	0.000441378	0.029086	UP	TSL-kinase interacting protein 1 isoform X1	AT2G36960.2
TRINITY_DN40457_c0_g1_i2	13.6414	7.31953	2.04351	3.58184	0.000341179	0.0243078	UP	phosphoserine phosphatase, chloroplastic isoform X1	AT1G18640.2
TRINITY_DN939_c0_g1_i7	22.4068	7.31448	2.03279	3.59825	0.000320369	0.0233523	UP	---NA---	---NA---
TRINITY_DN1740_c0_g1_i10	13.4155	7.31294	1.48465	4.9257	8.40598e-07	0.000260551	UP	probable protein phosphatase 2C 55 isoform X1	AT5G66720.1
TRINITY_DN652_c1_g1_i9	13.2754	7.29068	1.88391	3.86997	0.000108847	0.0108814	UP	kinesin-like protein KIN-7K, chloroplastic isoform X1	AT3G12020.2
TRINITY_DN24886_c3_g2_i8	34.9875	7.28971	2.02941	3.59204	0.000328099	0.0236988	UP	PREDICTED: uncharacterized protein LOC18593570	---NA---
TRINITY_DN68114_c0_g1_i2	13.3644	7.28496	1.81924	4.0044	6.21763e-05	0.00727727	UP	PREDICTED: uncharacterized protein LOC104898622	ATMG00310.1
TRINITY_DN2939_c0_g1_i11	13.328	7.28321	1.40615	5.17953	2.2245e-07	8.80023e-05	UP	uncharacterized protein LOC102622087 isoform X2	AT5G18440.2
TRINITY_DN37807_c0_g1_i1	13.2385	7.27972	1.33756	5.44252	5.25322e-08	2.74821e-05	UP	transcription factor bHLH71-like	AT1G72210.1
TRINITY_DN6485_c0_g2_i2	13.1192	7.27797	1.67839	4.33627	1.44919e-05	0.00252222	UP	notchless protein homolog	AT5G52820.1
TRINITY_DN3213_c0_g1_i2	13.1903	7.2768	1.29733	5.60906	2.03427e-08	1.30413e-05	UP	ER membrane protein complex subunit 7 homolog isoform X2	AT2G25310.1
TRINITY_DN1584_c0_g1_i1	13.0872	7.26671	1.48215	4.90281	9.44738e-07	0.000286191	UP	dual specificity protein phosphatase 12-like	AT4G18593.1
TRINITY_DN2336_c3_g1_i3	13.0519	7.26006	1.39191	5.21589	1.82933e-07	7.40748e-05	UP	transcription factor GTE4 isoform X1	AT1G06230.3
TRINITY_DN56120_c0_g1_i4	13.094	7.2586	1.36599	5.31381	1.07358e-07	4.85389e-05	UP	homeobox-leucine zipper protein HAT5	AT3G01470.1
TRINITY_DN1290_c0_g1_i6	13.0136	7.25367	2.0836	3.48132	0.000498942	0.0315971	UP	ubiquitin carboxyl-terminal hydrolase 25 isoform X1	AT3G14400.1
TRINITY_DN4501_c1_g1_i2	102.213	7.22516	1.4668	4.92579	8.40196e-07	0.000260551	UP	probable 2-carboxy-D-arabinitol-1-phosphatase	AT5G22620.2
TRINITY_DN7209_c0_g1_i1	12.7447	7.22302	2.05865	3.50862	0.000450446	0.0293936	UP	protein EMBRYO SAC DEVELOPMENT ARREST 30 isoform X1	AT3G03810.1
TRINITY_DN4899_c0_g1_i5	12.5902	7.20332	2.07021	3.47951	0.000502324	0.0317432	UP	mitochondrial carrier protein CoAc1	AT1G14560.1
TRINITY_DN7369_c0_g1_i1	12.4574	7.1942	1.88414	3.81829	0.000134379	0.0126356	UP	alkaline ceramidase	AT4G22330.1
TRINITY_DN8337_c0_g1_i12	12.3815	7.18259	1.24071	5.7891	7.07637e-09	5.5989e-06	UP	protein NLRC3-like	AT1G10510.1
TRINITY_DN34479_c0_g1_i4	12.4013	7.17933	1.3563	5.29333	1.20106e-07	5.31044e-05	UP	PREDICTED: uncharacterized protein LOC100246730 isoform X1	AT1G64355.1
TRINITY_DN7751_c0_g1_i1	12.2376	7.16164	1.32595	5.40113	6.6222e-08	3.20569e-05	UP	RNA-binding KH domain-containing protein RCF3	AT5G53060.1
TRINITY_DN5200_c0_g2_i6	12.0851	7.1499	2.02537	3.53018	0.000415281	0.0279574	UP	putative disease resistance protein At3g14460	AT3G14460.1
TRINITY_DN12452_c0_g1_i6	12.2047	7.14976	1.38754	5.15283	2.56589e-07	9.90716e-05	UP	---NA---	---NA---
TRINITY_DN446_c0_g1_i8	11.9976	7.135	2.06938	3.44789	0.000564992	0.034439	UP	calcineurin B-like protein 7 isoform X1	AT5G24270.2
TRINITY_DN654_c1_g1_i2	11.9811	7.1348	1.9038	3.74766	0.000178493	0.015366	UP	uncharacterized protein LOC18045203 isoform X4	AT1G14180.1
TRINITY_DN3518_c0_g1_i8	12.0367	7.13472	1.59195	4.48176	7.40301e-06	0.00149633	UP	polyadenylate-binding protein-interacting protein 3 isoform X1	AT3G14010.3
TRINITY_DN18196_c1_g1_i2	11.883	7.12038	2.07596	3.42991	0.000603778	0.0360361	UP	serine/threonine protein phosphatase 2A regulatory subunit B''beta-like	AT5G44090.1
TRINITY_DN287_c4_g1_i1	30.4031	7.07436	1.22972	5.75284	8.77578e-09	6.59631e-06	UP	---NA---	---NA---
TRINITY_DN434044_c0_g1_i1	11.276	7.04988	1.30531	5.40093	6.62958e-08	3.20569e-05	UP	---NA---	---NA---
TRINITY_DN3858_c0_g1_i2	11.23	7.04186	1.89545	3.71515	0.000203085	0.0168077	UP	uncharacterized protein LOC18054629 isoform X2	AT4G28025.2
TRINITY_DN54204_c1_g3_i1	11.1495	7.0172	1.4156	4.95706	7.15688e-07	0.000228261	UP	---NA---	---NA---
TRINITY_DN4634_c0_g1_i5	11.0396	7.017	2.01896	3.47556	0.000509795	0.0319822	UP	E3 ubiquitin-protein ligase UPL4	AT5G02880.1
TRINITY_DN10600_c0_g1_i13	11.0002	7.01184	2.0654	3.39491	0.000686509	0.0391848	UP	protein FAR1-RELATED SEQUENCE 11	AT1G10240.1
TRINITY_DN18893_c0_g1_i4	11.0373	7.00934	1.47374	4.75615	1.97318e-06	0.000527338	UP	uncharacterized protein LOC102627108	AT4G26370.1
TRINITY_DN3192_c0_g1_i27	11.0428	7.00577	1.54675	4.52934	5.91676e-06	0.00125942	UP	S-adenosylmethionine carrier 1, chloroplastic/mitochondrial	AT1G74240.1
TRINITY_DN1053_c0_g1_i3	10.9802	6.99722	1.25834	5.56067	2.68734e-08	1.60791e-05	UP	ADP,ATP carrier protein ER-ANT1	AT5G17400.1
TRINITY_DN348333_c0_g1_i1	10.8286	6.98466	2.06368	3.38457	0.000712905	0.0402709	UP	uncharacterized protein LOC111910023	AT1G47350.1
TRINITY_DN2790_c1_g1_i3	10.7814	6.98209	1.9052	3.66476	0.000247575	0.0194225	UP	---NA---	---NA---
TRINITY_DN2039_c0_g1_i2	10.7732	6.97643	2.11151	3.30401	0.000953141	0.0488552	UP	protein phosphatase 2C 56-like isoform X1	AT1G72770.3
TRINITY_DN3581_c0_g1_i8	10.6682	6.97141	1.87287	3.72232	0.000197403	0.0164636	UP	diacylglycerol O-acyltransferase 2D	AT3G51520.1
TRINITY_DN3529_c0_g1_i9	17.7843	6.97015	1.82807	3.81286	0.00013737	0.0128067	UP	---NA---	---NA---
TRINITY_DN8012_c0_g1_i2	10.5666	6.96722	1.96967	3.53725	0.000404316	0.027565	UP	---NA---	---NA---
TRINITY_DN8230_c0_g1_i5	10.6118	6.95887	2.00135	3.47709	0.000506894	0.0318839	UP	ankyrin repeat domain-containing protein 50-like	AT2G14255.1
TRINITY_DN70936_c0_g2_i3	10.6518	6.95747	1.28503	5.41423	6.15524e-08	3.07159e-05	UP	protein GAMETE EXPRESSED 2	AT5G49150.1
TRINITY_DN2614_c0_g1_i8	10.5498	6.95117	1.91544	3.62901	0.000284506	0.0213833	UP	alcohol dehydrogenase	AT1G77120.1
TRINITY_DN12223_c0_g1_i5	10.4883	6.94782	2.00494	3.46535	0.000529532	0.0328024	UP	trafficking protein particle complex subunit 8	AT5G16280.1
TRINITY_DN7233_c0_g1_i1	10.5532	6.9404	1.23653	5.61278	1.991e-08	1.2943e-05	UP	---NA---	---NA---
TRINITY_DN8146_c0_g1_i6	10.4721	6.94022	2.03962	3.40271	0.000667221	0.0384304	UP	protein NUCLEAR FUSION DEFECTIVE 6, chloroplastic/mitochondrial-like isoform X10	AT2G33847.1
TRINITY_DN40185_c0_g2_i2	66.4466	6.93405	1.49535	4.63708	3.53361e-06	0.000830013	UP	---NA---	---NA---
TRINITY_DN10986_c0_g2_i2	10.2691	6.92653	1.80043	3.84715	0.000119498	0.0116745	UP	wall-associated receptor kinase 3-like	---NA---
TRINITY_DN4541_c0_g1_i15	10.1678	6.9144	2.06652	3.34591	0.000820116	0.0440511	UP	heparanase-like protein 3	AT5G34940.2
TRINITY_DN3396_c2_g1_i1	16.8149	6.90973	1.24601	5.54547	2.93161e-08	1.70323e-05	UP	---NA---	---NA---
TRINITY_DN1430_c0_g2_i1	315.506	6.90657	1.74008	3.96911	7.21418e-05	0.00807075	UP	PREDICTED: uncharacterized protein LOC105776442	AT4G05070.1
TRINITY_DN2793_c0_g1_i8	54.1392	6.90217	1.35678	5.08717	3.63437e-07	0.000131257	UP	protein YIF1B-like isoform X1	AT3G59500.1
TRINITY_DN84499_c0_g1_i6	10.1471	6.90079	1.92819	3.57889	0.000345061	0.0244973	UP	telomere length regulation protein TEL2 homolog	AT3G48470.1
TRINITY_DN60130_c0_g4_i1	44.6598	6.89991	1.67711	4.11418	3.88564e-05	0.00526241	UP	---NA---	---NA---
TRINITY_DN14057_c0_g1_i4	10.2535	6.89335	1.51152	4.56055	5.10202e-06	0.00111765	UP	pentatricopeptide repeat-containing protein At1g63330-like isoform X1	AT5G01110.1
TRINITY_DN2050_c0_g1_i4	145.469	6.86953	1.21018	5.67646	1.37512e-08	9.39644e-06	UP	protein RTF1 homolog	AT1G61040.1
TRINITY_DN40185_c0_g2_i1	114.698	6.86578	1.2788	5.36891	7.9212e-08	3.73583e-05	UP	---NA---	---NA---
TRINITY_DN3218_c0_g1_i4	112.833	6.86195	1.32698	5.17109	2.32736e-07	9.17695e-05	UP	sterol 3-beta-glucosyltransferase UGT80A2	AT3G07020.2
TRINITY_DN433_c1_g1_i1	9.84512	6.85052	1.39109	4.92458	8.45419e-07	0.000261371	UP	---NA---	---NA---
TRINITY_DN5111_c0_g1_i3	9.9277	6.84748	1.27023	5.39072	7.01768e-08	3.36245e-05	UP	mitogen-activated protein kinase kinase kinase 5-like	AT3G06030.1
TRINITY_DN1255_c1_g1_i6	29.4942	6.8457	2.06919	3.30839	0.000938339	0.0483705	UP	---NA---	---NA---
TRINITY_DN3481_c0_g1_i13	27.6283	6.84336	1.3419	5.09977	3.40069e-07	0.000124689	UP	AMSH-like ubiquitin thioesterase 1	AT1G48790.1
TRINITY_DN34015_c0_g2_i6	9.73819	6.83339	1.9495	3.50521	0.000456247	0.0296755	UP	BEL1-like homeodomain protein 11	---NA---
TRINITY_DN5928_c0_g1_i5	9.7517	6.82922	1.42816	4.78183	1.73706e-06	0.000473708	UP	probable alpha-mannosidase I MNS4	AT5G43710.1
TRINITY_DN12471_c0_g2_i1	121.485	6.82284	1.09955	6.20514	5.46495e-10	6.11975e-07	UP	---NA---	---NA---
TRINITY_DN4495_c0_g1_i5	100.856	6.82051	1.27927	5.33158	9.73642e-08	4.45224e-05	UP	pumilio homolog 4	AT3G10360.1
TRINITY_DN237_c8_g1_i2	9.72309	6.81695	1.53416	4.44343	8.8536e-06	0.00172852	UP	---NA---	---NA---
TRINITY_DN386_c1_g1_i10	635.014	6.80737	1.70475	3.99318	6.51921e-05	0.00748117	UP	ankyrin repeat-containing protein At5g02620	AT4G03500.1
TRINITY_DN3701_c0_g1_i23	9.53531	6.80106	2.05471	3.30999	0.000932993	0.0482397	UP	zeaxanthin epoxidase, chloroplastic	AT5G67030.2
TRINITY_DN7863_c0_g1_i2	9.4469	6.79157	1.88586	3.60131	0.000316613	0.0231895	UP	uncharacterized protein LOC110626471	AT5G60580.4
TRINITY_DN13538_c0_g1_i4	9.30176	6.78047	1.79783	3.77147	0.000162292	0.0144742	UP	acetoacetyl-CoA synthetase-like	AT5G36880.2
TRINITY_DN5603_c0_g1_i7	9.41384	6.77667	1.5049	4.50306	6.69825e-06	0.00138865	UP	probable sodium/metabolite cotransporter BASS5, chloroplastic isoform X1	AT4G22840.1
TRINITY_DN23389_c0_g1_i4	9.46078	6.77546	1.60517	4.22103	2.43189e-05	0.00369279	UP	poly(A)-specific ribonuclease PARN-like isoform X2	AT3G25430.1
TRINITY_DN50563_c0_g3_i1	26.4248	6.77098	1.7996	3.76249	0.000168232	0.0148439	UP	---NA---	---NA---
TRINITY_DN13004_c0_g1_i2	9.12976	6.75499	1.79248	3.76851	0.000164222	0.0145756	UP	putative rRNA methylase YtqB isoform X1	AT1G16445.1
TRINITY_DN87331_c0_g1_i1	9.06558	6.74839	1.61517	4.17812	2.93926e-05	0.00426918	UP	---NA---	---NA---
TRINITY_DN35871_c0_g1_i1	8.87108	6.72397	1.5204	4.42249	9.75695e-06	0.00186255	UP	---NA---	---NA---
TRINITY_DN9079_c0_g2_i3	9.07	6.71686	1.28676	5.21997	1.78951e-07	7.32017e-05	UP	VAN3-binding protein-like	AT4G17350.1
TRINITY_DN7911_c2_g1_i12	8.94265	6.71461	1.44659	4.64169	3.45575e-06	0.000820659	UP	---NA---	---NA---
TRINITY_DN17490_c0_g1_i5	8.85849	6.71	1.80217	3.72328	0.000196652	0.0164351	UP	abnormal spindle-like microcephaly-associated protein homolog isoform X1	AT4G21820.1
TRINITY_DN11009_c1_g1_i10	8.75407	6.70503	1.26791	5.28826	1.23489e-07	5.40045e-05	UP	DDB1- and CUL4-associated factor 8	AT4G38480.1
TRINITY_DN7672_c0_g2_i2	8.81233	6.70443	1.34537	4.98333	6.24991e-07	0.000204806	UP	auxin-responsive protein SAUR21-like	AT2G21210.1
TRINITY_DN1370_c0_g1_i17	72.3568	6.70307	1.97713	3.3903	0.000698168	0.0396246	UP	---NA---	---NA---
TRINITY_DN4343_c0_g1_i4	8.94385	6.70227	1.68648	3.97413	7.06373e-05	0.00793937	UP	calmodulin-binding protein 60 E	AT2G24300.2
TRINITY_DN4072_c0_g1_i6	8.94029	6.69916	1.52248	4.40017	1.08166e-05	0.00201561	UP	protein translocase subunit SECA2, chloroplastic-like isoform X2	AT1G21650.2
TRINITY_DN32046_c1_g1_i3	8.80196	6.6956	1.6273	4.11454	3.8795e-05	0.00526003	UP	guanylate kinase 2	AT3G57550.2
TRINITY_DN9456_c1_g1_i1	8.79652	6.69099	1.44448	4.6321	3.61971e-06	0.000845283	UP	protein VTE6, chloroplastic	AT1G78620.1
TRINITY_DN9213_c0_g1_i11	8.73174	6.68865	1.93542	3.45591	0.000548438	0.0337723	UP	phospholipid--sterol O-acyltransferase isoform X2	AT1G04010.1
TRINITY_DN12913_c1_g1_i2	8.8331	6.67984	1.37324	4.8643	1.14863e-06	0.000335287	UP	---NA---	---NA---
TRINITY_DN26380_c0_g3_i1	14.5025	6.67176	1.28274	5.20119	1.98012e-07	7.96445e-05	UP	probable glycosyltransferase At5g03795 isoform X1	AT4G38040.1
TRINITY_DN29738_c0_g1_i1	8.53859	6.63937	1.97251	3.36595	0.000762815	0.0421235	UP	uncharacterized protein At3g61260	AT1G67590.1
TRINITY_DN112269_c0_g1_i2	8.3814	6.63459	1.4422	4.60033	4.21816e-06	0.000966273	UP	PREDICTED: uncharacterized protein LOC105116466	---NA---
TRINITY_DN2868_c1_g1_i3	8.34623	6.6089	1.98658	3.32676	0.000878609	0.0463443	UP	1,2-dihydroxy-3-keto-5-methylthiopentene dioxygenase 2	AT4G14716.1
TRINITY_DN42827_c0_g1_i3	8.2987	6.60288	1.27993	5.15876	2.48586e-07	9.67504e-05	UP	uncharacterized protein LOC102615486	AT3G20790.1
TRINITY_DN5463_c0_g1_i2	51.4076	6.60196	1.28671	5.13087	2.88399e-07	0.000110108	UP	lysine-specific demethylase REF6	AT3G48430.1
TRINITY_DN197460_c0_g2_i1	7.91497	6.55243	1.32427	4.94797	7.4991e-07	0.000235476	UP	peroxidase 7	AT1G30870.1
TRINITY_DN14003_c0_g1_i3	13.1206	6.54947	1.80502	3.62848	0.000285094	0.0214023	UP	PREDICTED: uncharacterized protein LOC18588282	AT1G64870.1
TRINITY_DN6086_c0_g1_i10	7.86589	6.54946	1.49449	4.3824	1.17377e-05	0.00215844	UP	subtilisin-like protease SBT3.9	AT3G14240.1
TRINITY_DN37324_c0_g2_i4	7.91197	6.54311	1.91079	3.42429	0.000616401	0.0365307	UP	agglutinin-like isoform X2	AT1G19715.2
TRINITY_DN60644_c0_g1_i6	7.89862	6.53857	1.25871	5.19467	2.05081e-07	8.2213e-05	UP	---NA---	---NA---
TRINITY_DN595_c0_g1_i3	20.3282	6.53537	1.29278	5.05528	4.2976e-07	0.000149562	UP	U6 snRNA phosphodiesterase	AT5G51170.2
TRINITY_DN3041_c0_g1_i3	7.86214	6.52818	1.91761	3.40434	0.000663249	0.0382933	UP	cellulose synthase-like protein E6	AT1G55850.1
TRINITY_DN13941_c1_g1_i8	7.88809	6.51952	1.5089	4.32071	1.5553e-05	0.00264564	UP	histone acetyltransferase GCN5	AT3G54610.1
TRINITY_DN3009_c0_g1_i18	7.67174	6.51312	1.85599	3.50925	0.000449369	0.0293552	UP	general transcription factor 3C polypeptide 3-like isoform X1	AT1G17680.2
TRINITY_DN7774_c0_g1_i2	7.82012	6.50783	1.59076	4.09103	4.29459e-05	0.00562825	UP	exosome complex exonuclease RRP46 homolog	AT3G46210.6
TRINITY_DN17150_c1_g2_i4	7.64321	6.49711	1.30231	4.98893	6.07156e-07	0.000200602	UP	pentatricopeptide repeat-containing protein At1g22960, mitochondrial	AT1G22960.1
TRINITY_DN3040_c0_g1_i3	7.72774	6.49322	1.36232	4.76628	1.87654e-06	0.00050375	UP	protein sym-1-like	AT5G19750.1
TRINITY_DN4671_c0_g1_i5	171.821	6.48849	1.27536	5.08759	3.62636e-07	0.000131257	UP	dehydration-responsive element-binding protein 1A	AT4G25470.1
TRINITY_DN17150_c1_g2_i1	7.4501	6.4683	1.81056	3.57254	0.000353532	0.0248908	UP	pentatricopeptide repeat-containing protein At1g22960, mitochondrial	AT1G22960.1
TRINITY_DN18261_c0_g1_i1	20.0709	6.46714	1.37617	4.69939	2.60943e-06	0.000651079	UP	---NA---	---NA---
TRINITY_DN4933_c0_g1_i18	7.43159	6.4591	1.59555	4.0482	5.16129e-05	0.00638599	UP	heterogeneous nuclear ribonucleoprotein Q	AT3G52660.2
TRINITY_DN10377_c0_g2_i6	7.40804	6.45766	1.9566	3.30045	0.000965306	0.0492406	UP	protein AAR2 homolog isoform X1	AT1G66510.2
TRINITY_DN3518_c0_g1_i11	7.46282	6.45039	1.64685	3.9168	8.97329e-05	0.00948298	UP	polyadenylate-binding protein-interacting protein 3 isoform X2	AT3G14010.3
TRINITY_DN5572_c0_g1_i29	21.1247	6.44556	1.37072	4.70231	2.57235e-06	0.000643266	UP	uncharacterized protein LOC102614996 isoform X2	---NA---
TRINITY_DN39807_c0_g1_i4	19.6392	6.44349	1.36572	4.718	2.38177e-06	0.000609449	UP	---NA---	---NA---
TRINITY_DN64097_c0_g1_i2	7.34674	6.44026	1.8676	3.44842	0.000563873	0.0344057	UP	prenyltransferase/ zinc ion binding protein isoform X2	AT3G11950.2
TRINITY_DN85977_c0_g1_i7	12.4741	6.44014	1.29001	4.99232	5.96568e-07	0.000198192	UP	tetraspanin-10 isoform X2	AT1G63260.2
TRINITY_DN64572_c0_g1_i1	7.5192	6.43585	1.41312	4.55435	5.25484e-06	0.00114487	UP	uncharacterized protein LOC112039303	---NA---
TRINITY_DN1039_c0_g1_i1	7.45745	6.4307	1.63196	3.94049	8.1315e-05	0.00882606	UP	nodulin homeobox isoform X1	AT4G03090.1
TRINITY_DN11689_c0_g1_i16	7.30829	6.42841	1.37994	4.65847	3.18569e-06	0.000767782	UP	---NA---	---NA---
TRINITY_DN13689_c0_g1_i2	11.9675	6.42	1.61301	3.98014	6.88745e-05	0.00779221	UP	---NA---	---NA---
TRINITY_DN6431_c0_g1_i5	7.17614	6.41395	1.51686	4.22844	2.35314e-05	0.00359135	UP	pentatricopeptide repeat-containing protein At2g31400, chloroplastic-like	AT2G31400.1
TRINITY_DN2249_c0_g1_i6	7.23463	6.41344	1.91777	3.34421	0.000825165	0.044263	UP	chaperone protein dnaJ 16	AT1G24120.1
TRINITY_DN151336_c0_g2_i5	12.0474	6.41014	1.75927	3.64364	0.000268808	0.020591	UP	uncharacterized protein LOC110913593	---NA---
TRINITY_DN24886_c3_g2_i1	7.27124	6.39615	1.76345	3.62707	0.000286655	0.0214927	UP	PREDICTED: uncharacterized protein LOC18593570	---NA---
TRINITY_DN7632_c1_g1_i4	7.0859	6.37349	1.88902	3.37397	0.000740918	0.0412718	UP	transportin-1 isoform X1	AT2G16950.2
TRINITY_DN4245_c0_g1_i5	7.08587	6.36718	1.39209	4.57384	4.78867e-06	0.00107245	UP	uncharacterized protein LOC110669836	AT5G65960.1
TRINITY_DN53456_c0_g1_i5	6.89936	6.33418	1.9037	3.3273	0.000876925	0.0462758	UP	---NA---	---NA---
TRINITY_DN70048_c0_g1_i1	17.579	6.33126	1.32087	4.79327	1.64085e-06	0.000450537	UP	ammonium transporter 3 member 1	AT2G38290.2
TRINITY_DN20748_c0_g1_i1	6.87211	6.32805	1.28979	4.90626	9.28306e-07	0.000282638	UP	probable lipid-A-disaccharide synthase, mitochondrial	AT2G04560.1
TRINITY_DN224241_c0_g1_i1	6.87338	6.31181	1.57983	3.99525	6.46254e-05	0.00745737	UP	TPR repeat-containing protein ZIP4	AT5G48390.1
TRINITY_DN32148_c0_g1_i3	6.84358	6.30393	1.39122	4.53122	5.86451e-06	0.00125496	UP	sulfate transporter 1.3-like	AT1G22150.1
TRINITY_DN9733_c0_g1_i1	6.67971	6.28874	1.89843	3.3126	0.000924322	0.047977	UP	---NA---	---NA---
TRINITY_DN13013_c0_g1_i11	6.62059	6.26982	1.44537	4.33788	1.43865e-05	0.00251845	UP	solute carrier family 25 member 44-like	AT5G15640.1
TRINITY_DN21109_c0_g3_i1	11.0039	6.25818	1.5434	4.0548	5.01774e-05	0.0062534	UP	dirigent protein 11	AT5G42655.1
TRINITY_DN2793_c0_g1_i7	17.2945	6.2435	1.23546	5.05358	4.33593e-07	0.000150276	UP	---NA---	---NA---
TRINITY_DN30445_c0_g1_i2	10.5778	6.2421	1.51162	4.12942	3.63674e-05	0.0050157	UP	---NA---	---NA---
TRINITY_DN650_c1_g3_i1	6.44226	6.24169	1.25422	4.97656	6.47244e-07	0.000209812	UP	putative disease resistance RPP13-like protein 1	---NA---
TRINITY_DN24079_c0_g1_i1	16.9875	6.23812	1.34751	4.62937	3.66781e-06	0.000854856	UP	---NA---	---NA---
TRINITY_DN31171_c1_g1_i2	6.39462	6.23267	1.54561	4.0325	5.51856e-05	0.00673108	UP	---NA---	---NA---
TRINITY_DN2584_c0_g2_i11	28.1134	6.23204	1.12948	5.51761	3.43638e-08	1.96796e-05	UP	uncharacterized protein LOC112163854	AT1G43260.1
TRINITY_DN9822_c0_g1_i7	10.69	6.21498	1.70863	3.63742	0.000275386	0.0209349	UP	probable disease resistance protein At1g61190 isoform X5	---NA---
TRINITY_DN3998_c0_g1_i1	6.3714	6.20547	1.83353	3.38443	0.000713254	0.0402717	UP	uncharacterized protein LOC18041401 isoform X1	AT1G71240.2
TRINITY_DN17095_c1_g1_i1	6.17916	6.19479	1.78337	3.47365	0.000513435	0.0321603	UP	subtilisin-like protease SBT4.3	AT5G59100.1
TRINITY_DN4407_c0_g1_i5	130.882	6.18626	1.47505	4.19393	2.74157e-05	0.00405051	UP	delta-aminolevulinic acid dehydratase, chloroplastic	AT1G69740.2
TRINITY_DN3998_c0_g1_i8	49.3001	6.18027	1.59966	3.86349	0.00011178	0.0110825	UP	uncharacterized protein LOC102627135 isoform X2	AT1G71240.2
TRINITY_DN14752_c1_g1_i1	6.21797	6.1772	1.5637	3.95038	7.80265e-05	0.00857749	UP	uncharacterized protein At2g39795, mitochondrial	AT5G05990.1
TRINITY_DN4144_c0_g2_i1	15.9455	6.17003	1.20594	5.11638	3.11458e-07	0.000116689	UP	---NA---	---NA---
TRINITY_DN6015_c0_g1_i8	6.24139	6.16326	1.44201	4.27407	1.91938e-05	0.00310676	UP	THO complex subunit 1 isoform X2	AT5G09860.2
TRINITY_DN8115_c0_g1_i2	6.07581	6.15142	1.2677	4.85244	1.2195e-06	0.000350865	UP	SH3 domain-containing protein 2-like	AT4G34660.2
TRINITY_DN41396_c0_g1_i2	6.16106	6.15013	1.5708	3.91529	9.02941e-05	0.00951721	UP	---NA---	---NA---
TRINITY_DN13861_c1_g2_i2	6.09009	6.14577	1.60847	3.82088	0.000132977	0.0125825	UP	uncharacterized protein LOC102608278 isoform X4	---NA---
TRINITY_DN174472_c0_g1_i2	6.06651	6.145	1.44004	4.26725	1.97896e-05	0.00318605	UP	protein trichome birefringence-like 13	AT2G14530.1
TRINITY_DN12927_c0_g4_i2	23.1615	6.1424	1.21974	5.03581	4.75835e-07	0.000162113	UP	ATP-dependent Clp protease proteolytic subunit (chloroplast)	ATCG00670.1
TRINITY_DN34479_c0_g1_i1	6.09065	6.14193	1.26375	4.86009	1.1733e-06	0.000340836	UP	PREDICTED: uncharacterized protein LOC100246730 isoform X1	AT1G64355.1
TRINITY_DN17644_c0_g1_i5	6.08379	6.13436	1.746	3.51339	0.000442425	0.0290869	UP	---NA---	---NA---
TRINITY_DN1247_c0_g1_i4	25.4957	6.13289	1.82508	3.36033	0.000778493	0.0425954	UP	transcription factor GTE9 isoform X4	AT1G73150.1
TRINITY_DN20163_c0_g3_i1	10.0632	6.12308	1.37948	4.43868	9.05103e-06	0.00176322	UP	---NA---	---NA---
TRINITY_DN27723_c1_g2_i3	9.90864	6.11517	1.38515	4.41481	1.01097e-05	0.00191365	UP	probable serine/threonine-protein kinase PBL23	AT5G63940.1
TRINITY_DN174472_c0_g2_i1	5.74617	6.09502	1.68099	3.62586	0.000288002	0.0215803	UP	---NA---	---NA---
TRINITY_DN43911_c0_g1_i19	5.84784	6.08733	1.2584	4.83736	1.31573e-06	0.000373195	UP	protein-tyrosine-phosphatase PTP1	AT1G71860.3
TRINITY_DN3505_c0_g1_i6	15.9358	6.06218	1.77442	3.41643	0.00063449	0.0373169	UP	uncharacterized protein At2g39795, mitochondrial	AT1G15870.1
TRINITY_DN16555_c0_g1_i1	5.77128	6.05248	1.42929	4.23461	2.28954e-05	0.00351977	UP	putative F-box protein PP2-B12	AT2G02360.1
TRINITY_DN59300_c0_g2_i1	5.49101	6.0383	1.38209	4.36897	1.24836e-05	0.00226444	UP	---NA---	---NA---
TRINITY_DN24693_c0_g1_i1	5.61998	6.02941	1.50419	4.00841	6.11302e-05	0.00719636	UP	---NA---	---NA---
TRINITY_DN14486_c0_g4_i1	5.59659	6.02702	1.55246	3.88223	0.000103504	0.0105222	UP	---NA---	---NA---
TRINITY_DN4595_c0_g2_i1	9.37295	6.027	1.53393	3.92911	8.52606e-05	0.00913071	UP	---NA---	---NA---
TRINITY_DN1066_c2_g1_i1	43.9969	6.02655	1.60218	3.76148	0.000168911	0.0148685	UP	protein DETOXIFICATION 27	AT5G65380.1
TRINITY_DN6886_c0_g1_i6	5.51798	6.01814	1.59665	3.76924	0.000163746	0.0145549	UP	uncharacterized protein LOC105628231	AT5G59960.1
TRINITY_DN18930_c0_g1_i1	5.44603	6.01461	1.82475	3.29612	0.000980293	0.0498495	UP	arginine biosynthesis bifunctional protein ArgJ, chloroplastic	AT2G37500.2
TRINITY_DN168663_c0_g1_i1	5.40431	6.01374	1.29306	4.65076	3.30707e-06	0.000790699	UP	mitochondrial import receptor subunit TOM40-1	AT3G20000.1
TRINITY_DN7154_c1_g1_i4	5.39339	5.99932	1.52295	3.93926	8.17316e-05	0.00885529	UP	cucumisin-like	AT5G59100.1
TRINITY_DN5219_c1_g1_i1	5.53735	5.99544	1.73765	3.45031	0.000559934	0.0342039	UP	---NA---	---NA---
TRINITY_DN21846_c0_g5_i3	5.48659	5.98186	1.32692	4.50808	6.5418e-06	0.00136351	UP	---NA---	---NA---
TRINITY_DN640_c0_g3_i3	14.0283	5.97855	1.24306	4.80956	1.5126e-06	0.000417228	UP	PREDICTED: uncharacterized protein LOC100252509	---NA---
TRINITY_DN10949_c0_g1_i5	5.42376	5.96859	1.48816	4.01072	6.05348e-05	0.00716551	UP	transcription factor bHLH112 isoform X2	AT1G61660.4
TRINITY_DN42951_c0_g1_i2	5.19066	5.95699	1.44895	4.11124	3.93545e-05	0.00531192	UP	lysophospholipase NTE1-like	---NA---
TRINITY_DN7056_c1_g1_i3	5.28446	5.94035	1.47366	4.03101	5.55372e-05	0.00674659	UP	---NA---	---NA---
TRINITY_DN565_c1_g2_i3	5.19294	5.93821	1.38895	4.27532	1.90866e-05	0.00309775	UP	---NA---	---NA---
TRINITY_DN1455_c0_g4_i1	5.22953	5.91732	1.28995	4.58724	4.49141e-06	0.00101724	UP	uncharacterized mitochondrial carrier C19G12.05-like	AT5G01340.1
TRINITY_DN30213_c0_g1_i5	5.06023	5.9108	1.31968	4.47896	7.50078e-06	0.00150849	UP	---NA---	---NA---
TRINITY_DN1046_c2_g1_i2	50.7749	5.9065	1.70302	3.46826	0.000523844	0.0325916	UP	patatin-like protein 3	AT4G37070.1
TRINITY_DN15229_c2_g1_i1	8.48819	5.89428	1.73504	3.3972	0.000680787	0.0389691	UP	---NA---	---NA---
TRINITY_DN18131_c0_g1_i5	54.3616	5.87837	1.70103	3.45576	0.000548735	0.0337733	UP	calmodulin-binding transcription activator 4 isoform X1	AT1G67310.1
TRINITY_DN13899_c2_g1_i1	4.896	5.86492	1.39703	4.19812	2.69138e-05	0.00399108	UP	---NA---	---NA---
TRINITY_DN21122_c2_g1_i1	8.43258	5.8647	1.42197	4.12434	3.71801e-05	0.00508116	UP	pentatricopeptide repeat-containing protein At2g03380, mitochondrial-like	AT3G23330.1
TRINITY_DN20628_c0_g1_i15	5.03261	5.85906	1.35864	4.31244	1.6146e-05	0.00271579	UP	---NA---	---NA---
TRINITY_DN4137_c0_g1_i3	43.0888	5.84172	1.11061	5.25992	1.44122e-07	6.1682e-05	UP	squamosa promoter-binding-like protein 1 isoform X1	AT2G47070.1
TRINITY_DN36208_c0_g1_i1	13.0048	5.83747	1.16947	4.99157	5.98907e-07	0.000198421	UP	---NA---	---NA---
TRINITY_DN10666_c0_g1_i5	4.89273	5.82836	1.45502	4.00568	6.1839e-05	0.0072698	UP	3-ketoacyl-CoA synthase 11	AT2G26640.1
TRINITY_DN136424_c0_g1_i1	19.5241	5.82437	1.19882	4.85842	1.18325e-06	0.000342897	UP	phenylalanine--tRNA ligase, chloroplastic/mitochondrial-like	AT3G58140.1
TRINITY_DN12775_c0_g1_i2	4.804	5.82016	1.457	3.99462	6.47987e-05	0.00745737	UP	---NA---	---NA---
TRINITY_DN27372_c4_g1_i1	4.88501	5.8104	1.5948	3.64335	0.000269114	0.0206014	UP	GDSL esterase/lipase At5g55050-like	AT5G55050.1
TRINITY_DN24109_c0_g6_i1	40.6552	5.79346	0.84305	6.87203	6.32938e-12	1.24397e-08	UP	uncharacterized protein LOC102617756	AT3G42725.1
TRINITY_DN11367_c0_g1_i2	101.231	5.79121	0.75918	7.62825	2.3797e-14	1.02211e-10	UP	phospholipase D delta	AT4G35790.1
TRINITY_DN4826_c1_g1_i6	270.947	5.78085	1.05064	5.50222	3.7504e-08	2.11535e-05	UP	ferritin-3, chloroplastic	AT2G40300.1
TRINITY_DN20800_c0_g1_i1	19.6844	5.77548	1.32451	4.36046	1.29788e-05	0.00232504	UP	uncharacterized protein LOC111308773	AT5G42146.1
TRINITY_DN54204_c1_g1_i1	4.72419	5.7754	1.65102	3.49809	0.000468609	0.0301857	UP	---NA---	---NA---
TRINITY_DN74020_c0_g1_i1	4.58533	5.76702	1.3625	4.23266	2.30941e-05	0.00353807	UP	cytochrome f (plastid)	ATCG00540.1
TRINITY_DN41586_c0_g1_i1	4.75774	5.7641	1.60284	3.59618	0.000322929	0.023438	UP	glucan endo-1,3-beta-glucosidase 13	AT2G43670.1
TRINITY_DN40172_c0_g1_i1	4.70761	5.75818	1.58349	3.63638	0.000276497	0.0209928	UP	---NA---	---NA---
TRINITY_DN5104_c0_g1_i8	23.7581	5.75777	1.41368	4.07289	4.64333e-05	0.00594702	UP	proton pump-interactor 1	AT4G27500.1
TRINITY_DN35589_c0_g1_i8	137.673	5.75334	0.984536	5.8437	5.10531e-09	4.25308e-06	UP	---NA---	---NA---
TRINITY_DN1838_c1_g1_i1	148.809	5.74854	1.73956	3.30459	0.000951155	0.0488011	UP	protein NRT1/ PTR FAMILY 4.6 isoform X2	AT1G69850.1
TRINITY_DN2216_c0_g1_i10	388.082	5.73683	1.40376	4.08677	4.37415e-05	0.00570556	UP	G-type lectin S-receptor-like serine/threonine-protein kinase At1g11330	AT1G11350.1
TRINITY_DN9532_c0_g1_i1	4.59691	5.73248	1.68602	3.40001	0.000673832	0.0386631	UP	---NA---	---NA---
TRINITY_DN7570_c0_g2_i2	39.3025	5.72635	1.20874	4.73747	2.16399e-06	0.000565762	UP	cysteine-rich and transmembrane domain-containing protein A-like	AT2G33520.1
TRINITY_DN3632_c1_g1_i1	172.259	5.71542	1.14995	4.97016	6.68984e-07	0.000215696	UP	type III polyketide synthase B	AT4G34850.1
TRINITY_DN75127_c0_g1_i1	7.49979	5.70848	1.73237	3.29518	0.000983581	0.0498658	UP	---NA---	---NA---
TRINITY_DN5321_c0_g2_i1	7.51381	5.70378	1.24231	4.59127	4.40556e-06	0.000999679	UP	AT-rich interactive domain-containing protein 6-like	AT2G17410.1
TRINITY_DN72779_c2_g1_i1	4.51844	5.69989	1.66415	3.4251	0.000614569	0.0364673	UP	uncharacterized protein LOC112095606	---NA---
TRINITY_DN15862_c0_g1_i2	4.5189	5.69831	1.38855	4.10378	4.06449e-05	0.00542522	UP	40S ribosomal protein S3a-1	AT4G34670.1
TRINITY_DN154309_c0_g2_i2	4.47477	5.69827	1.39566	4.08285	4.44871e-05	0.00576529	UP	probable pectinesterase 15 isoform X1	AT2G36710.1
TRINITY_DN8497_c0_g3_i1	7.46477	5.68404	1.41525	4.01627	5.91273e-05	0.00703799	UP	---NA---	---NA---
TRINITY_DN34446_c3_g1_i1	7.30171	5.68379	1.51946	3.74067	0.000183529	0.0156096	UP	---NA---	---NA---
TRINITY_DN16590_c0_g1_i6	4.2645	5.6828	1.4789	3.84258	0.00012175	0.011856	UP	kinesin-like protein KIN-14B isoform X1	AT5G10470.2
TRINITY_DN552_c1_g1_i1	650.083	5.6794	0.76319	7.44166	9.94282e-14	3.41269e-10	UP	---NA---	---NA---
TRINITY_DN11657_c0_g1_i5	70.8566	5.67355	1.39172	4.07666	4.56874e-05	0.00589543	UP	uncharacterized protein LOC18048313 isoform X2	AT1G74070.1
TRINITY_DN6686_c0_g1_i8	4.38746	5.67102	1.37144	4.13507	3.5484e-05	0.00492776	UP	cyclin-H1-1 isoform X1	AT5G27620.1
TRINITY_DN271175_c0_g1_i1	7.38403	5.65805	1.2653	4.47172	7.75943e-06	0.0015553	UP	probable inactive purple acid phosphatase 27	AT5G50400.1
TRINITY_DN14177_c0_g1_i8	4.29168	5.65693	1.47279	3.84097	0.000122548	0.0118954	UP	zinc finger CCCH domain-containing protein 67-like	AT5G63260.1
TRINITY_DN2848_c0_g1_i5	56.7716	5.65086	1.39861	4.04035	5.33713e-05	0.00655633	UP	protein SHOOT GRAVITROPISM 6 isoform X4	AT2G36810.1
TRINITY_DN9631_c1_g2_i7	4.32665	5.64867	1.31903	4.28244	1.84853e-05	0.00303307	UP	histidine--tRNA ligase, mitochondrial-like	AT3G02760.1
TRINITY_DN8585_c1_g1_i3	4.37985	5.64856	1.57616	3.58375	0.000338694	0.0242601	UP	probable disease resistance protein At4g27220	---NA---
TRINITY_DN24082_c0_g1_i2	4.36797	5.64711	1.60469	3.51914	0.000432951	0.0287195	UP	ankyrin repeat-containing protein ITN1	---NA---
TRINITY_DN12222_c0_g1_i4	17.268	5.63287	1.39898	4.02643	5.66306e-05	0.0068262	UP	CWF19-like protein 2	AT1G56290.1
TRINITY_DN9674_c0_g2_i2	4.28748	5.62806	1.37475	4.09389	4.24189e-05	0.00559985	UP	polycomb group protein FERTILIZATION-INDEPENDENT ENDOSPERM	AT3G20740.1
TRINITY_DN8155_c0_g1_i5	78.3194	5.62679	1.0627	5.29482	1.19137e-07	5.28704e-05	UP	protease Do-like 9	AT5G40200.1
TRINITY_DN5253_c0_g1_i25	17.1152	5.62674	1.22298	4.60084	4.20784e-06	0.000965748	UP	4-alpha-glucanotransferase DPE2	AT2G40840.1
TRINITY_DN109851_c0_g3_i2	12.0417	5.62444	1.24912	4.50273	6.70862e-06	0.00138865	UP	uncharacterized protein LOC7484479	---NA---
TRINITY_DN10000_c0_g1_i7	4.28988	5.61752	1.64195	3.42124	0.000623357	0.0368365	UP	ribosome biogenesis protein BRX1 homolog 1	AT3G15460.1
TRINITY_DN229978_c0_g1_i1	51.8433	5.61064	1.4702	3.81624	0.000135503	0.0127016	UP	ethylene-responsive transcription factor ERF027	AT5G52020.1
TRINITY_DN41397_c0_g1_i1	6.93303	5.6095	1.54436	3.63226	0.000280949	0.0212237	UP	---NA---	---NA---
TRINITY_DN63796_c0_g5_i1	6.95527	5.60826	1.30627	4.29335	1.75994e-05	0.00291194	UP	---NA---	---NA---
TRINITY_DN17644_c0_g2_i4	67.9587	5.60798	1.51596	3.69931	0.00021619	0.017639	UP	---NA---	---NA---
TRINITY_DN64299_c0_g1_i3	4.19279	5.60602	1.60793	3.48648	0.000489431	0.0311598	UP	PREDICTED: uncharacterized protein LOC108997378	AT1G63060.1
TRINITY_DN6606_c0_g1_i3	7.06173	5.59917	1.59959	3.50037	0.00046461	0.0300408	UP	protein RTE1-HOMOLOG	AT3G51040.3
TRINITY_DN2171_c0_g1_i22	11.5416	5.58241	1.31787	4.23593	2.2761e-05	0.00350491	UP	UTP--glucose-1-phosphate uridylyltransferase 3, chloroplastic	AT3G56040.1
TRINITY_DN32858_c0_g1_i1	4.03971	5.57793	1.29591	4.30425	1.67552e-05	0.00279867	UP	uncharacterized protein At1g65710-like	AT5G37010.1
TRINITY_DN8155_c0_g1_i15	58.9756	5.57628	1.43671	3.88128	0.000103909	0.0105367	UP	protease Do-like 9	AT5G40200.1
TRINITY_DN30626_c0_g2_i3	6.90155	5.57316	1.43264	3.89014	0.000100188	0.0102545	UP	transcription initiation factor TFIID subunit 4b isoform X2	AT5G43130.2
TRINITY_DN111633_c0_g1_i1	6.93618	5.5705	1.64238	3.39173	0.000694535	0.0394743	UP	---NA---	---NA---
TRINITY_DN13631_c0_g1_i5	68.6734	5.55041	1.48219	3.74475	0.000180577	0.0154679	UP	protein PIR isoform X2	AT5G18410.2
TRINITY_DN1223_c0_g1_i4	16.7981	5.53648	1.42009	3.89868	9.67169e-05	0.00996706	UP	---NA---	---NA---
TRINITY_DN53310_c0_g1_i1	3.90985	5.53411	1.50205	3.68436	0.000229279	0.0184432	UP	uncharacterized protein LOC18032301	AT3G21530.1
TRINITY_DN20919_c0_g1_i3	4.0155	5.52822	1.38074	4.00383	6.23261e-05	0.00727727	UP	IQ domain-containing protein IQM3-like	AT3G58480.1
TRINITY_DN3068_c1_g5_i4	237.642	5.52565	0.804297	6.87016	6.41307e-12	1.24397e-08	UP	---NA---	---NA---
TRINITY_DN6840_c0_g1_i8	3.95597	5.51837	1.48185	3.72396	0.00019612	0.016402	UP	glyoxysomal processing protease, glyoxysomal isoform X1	AT1G28320.1
TRINITY_DN29020_c0_g1_i1	6.70972	5.51558	1.26626	4.3558	1.32582e-05	0.0023587	UP	---NA---	---NA---
TRINITY_DN15288_c0_g1_i1	11.5325	5.51348	1.58678	3.47462	0.000511574	0.0320604	UP	---NA---	---NA---
TRINITY_DN267116_c0_g1_i1	21.4402	5.50515	1.0524	5.23105	1.68553e-07	6.97898e-05	UP	peroxidase 9-like	AT1G44970.1
TRINITY_DN42533_c0_g1_i2	3.91244	5.50327	1.31448	4.18665	2.83104e-05	0.00413729	UP	PREDICTED: uncharacterized protein At1g15400	AT5G20100.1
TRINITY_DN27374_c1_g1_i1	3.95293	5.50152	1.40233	3.92312	8.74103e-05	0.00931117	UP	---NA---	---NA---
TRINITY_DN18625_c0_g1_i2	9.95255	5.49926	1.32115	4.16249	3.14797e-05	0.00451776	UP	serine/threonine-protein kinase STY13-like	AT5G50180.1
TRINITY_DN6361_c0_g2_i5	112.791	5.49515	1.28551	4.27468	1.91413e-05	0.00310244	UP	dnaJ homolog subfamily B member 6 isoform X2	---NA---
TRINITY_DN10191_c0_g1_i3	110.637	5.49497	1.48358	3.70385	0.000212354	0.0173731	UP	xyloglucan endotransglucosylase/hydrolase protein 22-like	AT4G25810.1
TRINITY_DN7130_c0_g1_i4	52.6856	5.49439	0.844453	6.50644	7.69521e-11	1.10173e-07	UP	flavonol synthase/flavanone 3-hydroxylase	AT5G24530.1
TRINITY_DN58625_c0_g3_i1	3.82127	5.48646	1.578	3.47684	0.000507353	0.0318839	UP	DELLA protein RGL1-like	AT2G01570.1
TRINITY_DN70751_c0_g1_i4	3.77774	5.48533	1.45857	3.76076	0.0001694	0.0148685	UP	---NA---	---NA---
TRINITY_DN36398_c2_g2_i1	3.73538	5.48197	1.59382	3.43951	0.000582773	0.0351861	UP	---NA---	---NA---
TRINITY_DN433142_c0_g1_i1	6.52326	5.47967	1.29968	4.21617	2.48482e-05	0.00375419	UP	arginine--tRNA ligase, cytoplasmic-like isoform X1	AT4G26300.1
TRINITY_DN78095_c0_g1_i1	3.70337	5.47782	1.46505	3.73901	0.000184746	0.0156798	UP	---NA---	---NA---
TRINITY_DN208222_c0_g1_i2	3.89411	5.47365	1.43623	3.81113	0.000138332	0.0128665	UP	proline-, glutamic acid- and leucine-rich protein 1 isoform X1	AT1G30240.2
TRINITY_DN4287_c0_g4_i1	3.77148	5.47216	1.46714	3.7298	0.000191629	0.0160936	UP	---NA---	---NA---
TRINITY_DN1057_c0_g1_i17	61.5253	5.46334	1.14515	4.77085	1.83453e-06	0.000495366	UP	intermediate cleaving peptidase 55, mitochondrial isoform X1	AT1G09300.2
TRINITY_DN3492_c0_g1_i4	209.17	5.46097	0.807062	6.76648	1.31953e-11	2.36855e-08	UP	---NA---	---NA---
TRINITY_DN546_c0_g1_i5	3.79116	5.44306	1.45444	3.74238	0.000182283	0.0155476	UP	nuclear transport factor 2-like	AT1G11570.1
TRINITY_DN88780_c0_g1_i2	3.79165	5.43865	1.44686	3.75893	0.000170642	0.0149223	UP	probable ADP-ribosylation factor GTPase-activating protein AGD14	AT4G32630.1
TRINITY_DN10023_c0_g1_i9	3.57125	5.43313	1.46326	3.71303	0.000204794	0.0169041	UP	ankyrin-3 isoform X1	AT4G14390.1
TRINITY_DN3539_c0_g1_i9	30.1187	5.43293	1.49047	3.64512	0.000267269	0.0204992	UP	DNA polymerase kappa	AT1G49980.1
TRINITY_DN27512_c0_g1_i3	3.756	5.42574	1.44011	3.76758	0.000164835	0.0146193	UP	tetratricopeptide repeat protein 4 homolog isoform X1	AT1G04130.1
TRINITY_DN18379_c0_g1_i2	3.60833	5.40482	1.34986	4.00398	6.22867e-05	0.00727727	UP	putative tRNA pseudouridine synthase	AT2G30320.1
TRINITY_DN14752_c0_g1_i8	47.7999	5.40173	1.35048	3.99986	6.33808e-05	0.00736467	UP	zinc finger CCCH domain-containing protein 3	AT1G04990.1
TRINITY_DN32290_c0_g1_i1	10.2583	5.39545	1.62802	3.31412	0.000919329	0.0478417	UP	receptor-like protein kinase	AT1G73066.1
TRINITY_DN41970_c0_g1_i2	5.94356	5.39015	1.39255	3.8707	0.000108522	0.0108814	UP	---NA---	---NA---
TRINITY_DN9848_c0_g2_i2	3.47914	5.37823	1.45639	3.69284	0.000221761	0.0180201	UP	protein IMPACT-like isoform X1	---NA---
TRINITY_DN28772_c0_g1_i15	3.60413	5.37797	1.50679	3.56917	0.000358118	0.0251422	UP	O-fucosyltransferase 15-like isoform X3	AT1G62330.1
TRINITY_DN7846_c0_g1_i3	5.97816	5.3764	1.55452	3.45855	0.000543083	0.0335312	UP	dnaJ protein homolog	AT3G44110.1
TRINITY_DN37001_c0_g2_i2	9.78728	5.35259	1.51783	3.52647	0.000421136	0.0282474	UP	thaumatin-like protein 1	AT5G24620.2
TRINITY_DN32929_c1_g3_i1	15.2684	5.35066	1.29665	4.12654	3.68269e-05	0.00506166	UP	---NA---	---NA---
TRINITY_DN65310_c0_g1_i1	5.9503	5.35033	1.35976	3.93477	8.3275e-05	0.00899012	UP	---NA---	---NA---
TRINITY_DN3304_c0_g1_i4	16.1594	5.3459	1.28832	4.14952	3.33168e-05	0.0047029	UP	CCR4-NOT transcription complex subunit 11 isoform X1	AT5G18420.1
TRINITY_DN5175_c0_g1_i8	6.00042	5.34529	1.29755	4.11952	3.7966e-05	0.00517095	UP	---NA---	---NA---
TRINITY_DN118702_c0_g1_i1	3.43802	5.32523	1.58971	3.34981	0.000808668	0.0436115	UP	---NA---	---NA---
TRINITY_DN11471_c0_g1_i16	9.99606	5.32043	1.37953	3.85669	0.000114933	0.0113112	UP	uncharacterized protein LOC107412837 isoform X1	---NA---
TRINITY_DN289_c0_g3_i1	78.5235	5.32035	1.474	3.60947	0.000306822	0.0225824	UP	H/ACA ribonucleoprotein complex subunit 4-like	AT3G57150.1
TRINITY_DN32119_c2_g1_i2	5.75071	5.31574	1.39645	3.80662	0.000140879	0.0130328	UP	---NA---	---NA---
TRINITY_DN13378_c0_g2_i4	21.0717	5.29858	1.35835	3.90074	9.58994e-05	0.00990828	UP	probable LRR receptor-like serine/threonine-protein kinase At1g63430	---NA---
TRINITY_DN8249_c0_g1_i1	77.8056	5.28925	1.20903	4.37478	1.21557e-05	0.00221498	UP	---NA---	---NA---
TRINITY_DN8012_c0_g2_i2	30.1717	5.28378	1.16806	4.52356	6.08085e-06	0.00128525	UP	---NA---	---NA---
TRINITY_DN15048_c0_g3_i2	5.60308	5.2799	1.57715	3.34775	0.000814716	0.0438787	UP	---NA---	---NA---
TRINITY_DN4162_c0_g1_i5	20.8384	5.27634	1.49143	3.53778	0.000403508	0.0275255	UP	2-oxoisovalerate dehydrogenase subunit alpha 2, mitochondrial isoform X1	AT5G09300.2
TRINITY_DN41383_c0_g1_i5	5.69872	5.2727	1.38303	3.81243	0.000137606	0.0128188	UP	galactinol synthase 1-like	AT1G56600.1
TRINITY_DN14431_c0_g1_i6	3.28469	5.271	1.56149	3.37562	0.000736484	0.0411264	UP	---NA---	---NA---
TRINITY_DN19059_c0_g1_i4	5.59113	5.26104	1.49034	3.53009	0.000415418	0.0279574	UP	---NA---	---NA---
TRINITY_DN60727_c0_g1_i2	5.48871	5.26013	1.5561	3.38033	0.000723989	0.0406868	UP	---NA---	---NA---
TRINITY_DN9116_c0_g2_i3	14.2538	5.25838	1.14376	4.59743	4.27728e-06	0.000974247	UP	dynamin-related protein 1A	AT5G42080.2
TRINITY_DN11981_c0_g1_i10	3.19528	5.25491	1.51993	3.45734	0.000545532	0.0336106	UP	diphthine--ammonia ligase isoform X3	AT3G04480.1
TRINITY_DN5225_c1_g1_i5	3.16248	5.23949	1.36765	3.83101	0.000127619	0.0122122	UP	solute carrier family 49 member A3-like	---NA---
TRINITY_DN9950_c0_g1_i1	3.31322	5.2379	1.58949	3.29533	0.000983055	0.0498634	UP	secoisolariciresinol dehydrogenase-like	AT1G49670.2
TRINITY_DN80631_c0_g1_i4	57.1344	5.23583	0.857018	6.10936	1.00034e-09	1.02971e-06	UP	zinc-finger homeodomain protein 10-like	AT4G24660.1
TRINITY_DN37633_c0_g1_i1	3.20649	5.23458	1.49471	3.50208	0.000461642	0.0299262	UP	---NA---	---NA---
TRINITY_DN3977_c0_g3_i1	5.30176	5.22646	1.26924	4.11778	3.82547e-05	0.00520437	UP	---NA---	---NA---
TRINITY_DN162227_c0_g1_i1	8.45959	5.22395	1.30225	4.01148	6.03393e-05	0.00714941	UP	---NA---	---NA---
TRINITY_DN51400_c0_g1_i6	5.5221	5.22081	1.41664	3.68533	0.000228402	0.0183859	UP	PREDICTED: uncharacterized protein LOC18605254	AT5G51150.1
TRINITY_DN149286_c1_g1_i1	5.37026	5.21859	1.38762	3.76083	0.000169349	0.0148685	UP	---NA---	---NA---
TRINITY_DN32685_c0_g1_i13	3.22156	5.2141	1.57743	3.30545	0.000948239	0.0487346	UP	D-aminoacyl-tRNA deacylase isoform X2	---NA---
TRINITY_DN384121_c0_g1_i1	9.03887	5.21297	1.24314	4.19338	2.74827e-05	0.00405543	UP	PREDICTED: uncharacterized protein LOC105352684	---NA---
TRINITY_DN194167_c0_g1_i1	8.92401	5.20858	1.17123	4.4471	8.70353e-06	0.00170476	UP	---NA---	---NA---
TRINITY_DN19752_c0_g2_i3	5.1994	5.20782	1.45262	3.58512	0.000336927	0.0241767	UP	---NA---	---NA---
TRINITY_DN8755_c0_g1_i3	3.20604	5.19291	1.46678	3.54035	0.000399598	0.0273318	UP	small RNA degrading nuclease 5	AT5G25800.1
TRINITY_DN38515_c0_g1_i1	13.0993	5.19097	1.22031	4.25381	2.10168e-05	0.00332587	UP	---NA---	---NA---
TRINITY_DN7170_c1_g1_i2	20.9796	5.19094	1.38342	3.75225	0.000175253	0.0151958	UP	uncharacterized protein LOC110823924 isoform X1	AT1G13970.1
TRINITY_DN370_c0_g1_i2	5.29811	5.19041	1.52135	3.4117	0.000645586	0.037708	UP	---NA---	---NA---
TRINITY_DN4092_c0_g1_i8	8.78012	5.18861	1.2036	4.31091	1.62586e-05	0.00272709	UP	putative DEAD-box ATP-dependent RNA helicase 29	AT2G47330.1
TRINITY_DN60371_c0_g2_i1	8.73359	5.18691	1.3697	3.7869	0.000152536	0.0138702	UP	TSL-kinase interacting protein 1	AT4G39380.1
TRINITY_DN226016_c0_g1_i1	5.35571	5.18674	1.51565	3.42212	0.000621347	0.0367383	UP	probable inactive purple acid phosphatase 27 isoform X1	AT5G50400.1
TRINITY_DN22166_c0_g1_i11	15.5159	5.17412	1.14124	4.53378	5.79372e-06	0.00124424	UP	protein IQ-DOMAIN 32	AT5G35670.1
TRINITY_DN1228_c0_g1_i10	326.663	5.17252	1.55626	3.32369	0.00088834	0.0466937	UP	thaumatin-like protein 1b	AT1G20030.2
TRINITY_DN204843_c0_g3_i1	8.41405	5.16623	1.39407	3.70586	0.000210672	0.0172591	UP	glutamate receptor 2.8-like isoform X2	AT5G11210.1
TRINITY_DN3331_c2_g1_i2	11.9697	5.16069	1.43836	3.5879	0.000333356	0.0239783	UP	---NA---	---NA---
TRINITY_DN47556_c0_g1_i1	3.07322	5.15898	1.55892	3.30932	0.000935238	0.0483142	UP	---NA---	---NA---
TRINITY_DN32434_c0_g1_i3	12.9855	5.15657	1.28069	4.02641	5.6636e-05	0.0068262	UP	---NA---	---NA---
TRINITY_DN59370_c0_g2_i1	3.04521	5.15558	1.56114	3.30246	0.000958424	0.0489859	UP	---NA---	---NA---
TRINITY_DN36549_c0_g2_i1	3.06321	5.14437	1.40179	3.66986	0.000242683	0.0191684	UP	---NA---	---NA---
TRINITY_DN7396_c0_g1_i3	14.0277	5.12888	1.41263	3.63073	0.000282622	0.0212832	UP	nascent polypeptide-associated complex subunit alpha-like protein 2	AT3G49470.1
TRINITY_DN35478_c0_g2_i1	8.03485	5.12386	1.2743	4.02093	5.79682e-05	0.00695064	UP	---NA---	---NA---
TRINITY_DN95099_c0_g2_i1	8.47319	5.12289	1.41612	3.61756	0.000297388	0.0220636	UP	---NA---	---NA---
TRINITY_DN1057_c0_g1_i15	21.6711	5.12223	1.0167	5.03811	4.70155e-07	0.000160633	UP	intermediate cleaving peptidase 55, mitochondrial isoform X1	AT1G09300.2
TRINITY_DN51824_c0_g3_i1	5.00722	5.12091	1.50388	3.40513	0.00066133	0.0382376	UP	leucine-rich repeat extensin-like protein 2	AT1G62440.1
TRINITY_DN322792_c0_g1_i1	7.71462	5.11508	1.40075	3.65168	0.000260526	0.0201232	UP	leucine-rich repeat receptor protein kinase EMS1 isoform X2	AT5G07280.1
TRINITY_DN112971_c0_g1_i1	8.168	5.11342	1.20806	4.23274	2.30857e-05	0.00353807	UP	---NA---	---NA---
TRINITY_DN3138_c0_g1_i5	31.3473	5.11065	1.28917	3.96428	7.36175e-05	0.00821293	UP	gamma-interferon-inducible lysosomal thiol reductase-like	AT1G07080.1
TRINITY_DN34631_c1_g1_i1	15.9891	5.11007	1.18232	4.32206	1.54579e-05	0.00263692	UP	---NA---	---NA---
TRINITY_DN41396_c0_g1_i3	2.98639	5.10814	1.39221	3.66909	0.000243419	0.0191838	UP	---NA---	---NA---
TRINITY_DN27185_c0_g2_i5	16.9441	5.10617	1.18859	4.29598	1.73921e-05	0.002893	UP	glucose-1-phosphate adenylyltransferase large subunit 1 isoform X3	AT1G27680.1
TRINITY_DN64275_c1_g1_i1	7.92722	5.0969	1.29661	3.93095	8.46104e-05	0.00908535	UP	---NA---	---NA---
TRINITY_DN41883_c0_g3_i1	16.2279	5.09678	1.15453	4.41459	1.01201e-05	0.00191365	UP	---NA---	---NA---
TRINITY_DN5843_c1_g1_i1	5.00588	5.08551	1.26175	4.03053	5.56521e-05	0.00674692	UP	---NA---	---NA---
TRINITY_DN118700_c0_g1_i1	7.99612	5.07784	1.19387	4.25327	2.10675e-05	0.00332715	UP	---NA---	---NA---
TRINITY_DN33126_c0_g1_i1	4.9393	5.07593	1.47227	3.44769	0.0005654	0.0344465	UP	---NA---	---NA---
TRINITY_DN67074_c0_g1_i2	2.94122	5.07519	1.48167	3.42531	0.000614088	0.0364673	UP	leucine-rich repeat receptor-like protein kinase PXL1	AT1G08590.1
TRINITY_DN161227_c0_g1_i1	4.88693	5.07467	1.39752	3.6312	0.000282106	0.0212776	UP	---NA---	---NA---
TRINITY_DN10731_c0_g1_i11	7.79341	5.07032	1.25004	4.05612	4.98951e-05	0.00623761	UP	transcription factor MYB27-like	AT3G53200.1
TRINITY_DN4359_c1_g1_i3	46.3613	5.06324	1.1344	4.46335	8.06889e-06	0.00160166	UP	sialyltransferase-like protein 1	AT1G08660.1
TRINITY_DN10472_c0_g1_i5	4.75843	5.05834	1.42277	3.55528	0.000377576	0.026127	UP	serine/threonine-protein kinase SRPK-like	AT3G53030.1
TRINITY_DN8232_c0_g1_i2	13.4878	5.05704	1.48216	3.41195	0.000644998	0.0376949	UP	glutamate receptor 2.5-like	---NA---
TRINITY_DN3145_c0_g1_i3	40.6304	5.05012	0.998197	5.05924	4.2093e-07	0.000147588	UP	YTH domain-containing protein 1 isoform X1	AT4G11970.1
TRINITY_DN10324_c0_g1_i4	94.0764	5.04069	1.28212	3.93153	8.44065e-05	0.00907292	UP	autophagy-related protein 8f	AT4G16520.2
TRINITY_DN3484_c2_g1_i2	12.4211	5.03955	1.36153	3.70139	0.000214426	0.0175188	UP	---NA---	---NA---
TRINITY_DN17549_c0_g1_i2	4.82792	5.03466	1.49699	3.36318	0.000770496	0.0424284	UP	---NA---	---NA---
TRINITY_DN133750_c0_g1_i1	11.5739	5.03362	1.28581	3.91475	9.04972e-05	0.00952192	UP	B3 domain-containing protein At4g02870	AT1G51970.1
TRINITY_DN21661_c0_g1_i1	717.668	5.02939	1.47719	3.40471	0.000662349	0.0382597	UP	late embryogenesis abundant protein 1	AT4G21020.1
TRINITY_DN173519_c0_g1_i1	4.69695	5.02379	1.41646	3.54673	0.00039004	0.0268044	UP	MDIS1-interacting receptor like kinase 1	AT1G08590.1
TRINITY_DN21846_c0_g2_i1	7.75376	5.01167	1.15464	4.34044	1.42197e-05	0.00249652	UP	---NA---	---NA---
TRINITY_DN17761_c0_g1_i3	26.047	5.00966	1.18844	4.21532	2.49428e-05	0.00375435	UP	tRNA (adenine(58)-N(1))-methyltransferase catalytic subunit TRMT61A	AT5G14600.1
TRINITY_DN52592_c0_g1_i1	4.69709	5.00149	1.50581	3.32146	0.00089548	0.046946	UP	protein STRUBBELIG-RECEPTOR FAMILY 5	AT1G78980.1
TRINITY_DN7897_c1_g1_i3	87.9386	4.98198	1.17972	4.22302	2.41051e-05	0.0036696	UP	glycine-rich RNA-binding protein GRP1A-like	AT4G39260.3
TRINITY_DN7170_c1_g3_i1	4.47494	4.97837	1.25408	3.96973	7.19553e-05	0.00805739	UP	protein RALF-like 16	AT2G32835.1
TRINITY_DN212791_c0_g2_i1	7.27553	4.97552	1.50376	3.30871	0.000937281	0.0483705	UP	---NA---	---NA---
TRINITY_DN4257_c1_g1_i6	13.4857	4.97228	1.24696	3.98751	6.67704e-05	0.00763315	UP	abscisic acid 8'-hydroxylase 1-like	AT4G19230.1
TRINITY_DN315235_c0_g1_i1	4.52243	4.94761	1.30218	3.79947	0.000145003	0.0132798	UP	PREDICTED: uncharacterized protein LOC104792733	AT2G15740.1
TRINITY_DN17440_c0_g1_i4	10.7044	4.94418	1.49157	3.31474	0.000917284	0.0478154	UP	ATP synthase subunit d, mitochondrial	AT3G52300.1
TRINITY_DN44061_c0_g2_i1	4.49885	4.94403	1.43657	3.44154	0.000578403	0.0350433	UP	---NA---	---NA---
TRINITY_DN430922_c0_g1_i1	4.49934	4.93835	1.34585	3.66932	0.000243196	0.0191789	UP	---NA---	---NA---
TRINITY_DN23750_c0_g1_i9	30.2957	4.92744	1.37539	3.58257	0.00034023	0.0243078	UP	WD repeat-containing protein YMR102C-like	AT1G64610.2
TRINITY_DN10026_c0_g1_i5	4.45319	4.92469	1.42733	3.45028	0.000559997	0.0342039	UP	---NA---	---NA---
TRINITY_DN4395_c0_g2_i2	21.9614	4.91181	1.47298	3.3346	0.000854207	0.0454559	UP	threonine--tRNA ligase, mitochondrial 1 isoform X1	AT5G26830.1
TRINITY_DN20267_c0_g1_i2	11.0536	4.89863	1.18828	4.12244	3.74878e-05	0.00511161	UP	---NA---	AT1G48410.3
TRINITY_DN12317_c1_g1_i1	10.6906	4.89845	1.25938	3.88956	0.000100425	0.01027	UP	---NA---	---NA---
TRINITY_DN6008_c2_g1_i5	186.304	4.89203	0.968261	5.05239	4.36314e-07	0.000150784	UP	uncharacterized protein LOC18050929	AT2G32650.2
TRINITY_DN84717_c0_g1_i1	4.34286	4.88678	1.325	3.68813	0.000225912	0.0182588	UP	uncharacterized protein LOC111281980	---NA---
TRINITY_DN19076_c0_g3_i2	18.6261	4.87149	1.32276	3.68282	0.000230665	0.0185185	UP	uncharacterized protein LOC102627881	AT2G15220.1
TRINITY_DN35886_c0_g1_i1	22.6343	4.85877	0.942991	5.15251	2.57021e-07	9.90716e-05	UP	protein YLS9-like	AT2G27260.1
TRINITY_DN5945_c0_g1_i3	7.05298	4.85414	1.2015	4.04006	5.34375e-05	0.00655777	UP	probable mitochondrial import inner membrane translocase subunit TIM21	AT4G00026.1
TRINITY_DN18411_c0_g1_i1	7.22599	4.85091	1.4237	3.40724	0.000656224	0.0380338	UP	---NA---	---NA---
TRINITY_DN270702_c0_g1_i1	4.19523	4.84665	1.34658	3.59924	0.000319151	0.0233327	UP	---NA---	---NA---
TRINITY_DN35212_c0_g2_i4	4.24348	4.84063	1.46182	3.31136	0.000928429	0.0480942	UP	---NA---	---NA---
TRINITY_DN32530_c0_g2_i1	6.41653	4.83233	1.38979	3.47702	0.000507022	0.0318839	UP	---NA---	---NA---
TRINITY_DN3840_c0_g1_i11	116.82	4.82703	1.27778	3.77766	0.000158309	0.0142506	UP	probable plastidic glucose transporter 1 isoform X1	AT1G05030.1
TRINITY_DN101779_c0_g1_i1	4.01503	4.82094	1.34752	3.57763	0.000346728	0.024581	UP	kinesin-like protein KIN-10A	AT4G14330.1
TRINITY_DN63796_c0_g1_i1	30.1998	4.80169	0.986331	4.86824	1.12599e-06	0.000331091	UP	---NA---	---NA---
TRINITY_DN18758_c0_g1_i1	9.80282	4.78648	1.44586	3.31048	0.000931349	0.0481754	UP	uncharacterized protein LOC112026546	AT3G09510.1
TRINITY_DN761_c0_g2_i5	560.312	4.76232	1.09796	4.33744	1.44154e-05	0.00251984	UP	leucine--tRNA ligase, chloroplastic/mitochondrial isoform X1	AT4G04350.1
TRINITY_DN3722_c0_g1_i36	17.2573	4.7577	0.905591	5.25369	1.4908e-07	6.29088e-05	UP	TBC1 domain family member 8B-like isoform X1	AT2G37290.1
TRINITY_DN168994_c0_g1_i2	3.89506	4.75313	1.41837	3.35112	0.000804859	0.0434841	UP	---NA---	---NA---
TRINITY_DN84406_c0_g1_i2	12.8539	4.74204	1.33017	3.56499	0.000363872	0.0254867	UP	17.1 kDa class II heat shock protein-like	AT5G12030.1
TRINITY_DN2743_c0_g1_i12	34.7683	4.73691	0.838396	5.64996	1.60482e-08	1.06045e-05	UP	probable starch synthase 4, chloroplastic/amyloplastic isoform X2	AT4G18240.1
TRINITY_DN47447_c0_g2_i1	6.63094	4.73293	1.31784	3.59142	0.000328885	0.0237413	UP	ARF guanine-nucleotide exchange factor GNL2	AT5G19610.1
TRINITY_DN3218_c0_g1_i1	28.6249	4.732	1.38671	3.41239	0.000643951	0.0376857	UP	sterol 3-beta-glucosyltransferase UGT80A2 isoform X1	AT3G07020.2
TRINITY_DN17095_c1_g1_i3	3.78206	4.72933	1.36406	3.46711	0.000526095	0.0326809	UP	cucumisin-like isoform X2	AT5G59100.1
TRINITY_DN5668_c0_g1_i8	12.2825	4.72161	1.30684	3.61299	0.000302687	0.0223054	UP	methyltransferase-like protein 13 isoform X1	AT3G60910.1
TRINITY_DN4826_c1_g1_i9	356.735	4.71451	1.23819	3.80757	0.000140339	0.0129938	UP	ferritin-3, chloroplastic	AT2G40300.1
TRINITY_DN108626_c0_g1_i1	3.85743	4.71314	1.39443	3.37999	0.000724892	0.0407186	UP	---NA---	---NA---
TRINITY_DN1882_c0_g4_i2	112.791	4.71218	1.3215	3.56577	0.000362785	0.0254254	UP	uncharacterized protein LOC18037557	AT1G15490.1
TRINITY_DN7971_c1_g1_i3	5.92974	4.70776	1.21876	3.86275	0.000112118	0.0110891	UP	SWI/SNF-related matrix-associated actin-dependent regulator of chromatin subfamily A-like protein 1 isoform X1	AT1G48310.1
TRINITY_DN20764_c0_g1_i1	31.8706	4.70621	0.809403	5.81442	6.08446e-09	4.84597e-06	UP	---NA---	---NA---
TRINITY_DN2793_c0_g1_i9	174.876	4.69775	0.678388	6.92487	4.36372e-12	9.54179e-09	UP	protein YIF1B-like isoform X1	AT3G59500.1
TRINITY_DN117762_c0_g1_i1	14.4563	4.68947	1.15676	4.05397	5.03549e-05	0.00626903	UP	---NA---	---NA---
TRINITY_DN26488_c0_g2_i2	6.60239	4.68527	1.41045	3.32184	0.000894272	0.0469031	UP	pentatricopeptide repeat-containing protein At3g24000, mitochondrial	AT1G16480.1
TRINITY_DN49121_c0_g1_i1	6.12761	4.68072	1.27422	3.67339	0.00023935	0.0190252	UP	ARF guanine-nucleotide exchange factor GNL2	AT5G19610.1
TRINITY_DN295_c3_g1_i4	64.79	4.67828	1.1444	4.08797	4.35159e-05	0.00568847	UP	tyrosine decarboxylase 1 isoform X2	AT2G20340.1
TRINITY_DN919_c2_g1_i4	7.98856	4.66775	1.29754	3.59739	0.000321423	0.0233894	UP	vacuolar protein sorting-associated protein 25-like isoform X1	AT4G19003.1
TRINITY_DN5390_c0_g1_i2	10.3629	4.6614	1.20664	3.86313	0.000111943	0.0110891	UP	GDT1-like protein 3	AT5G36290.2
TRINITY_DN38224_c0_g1_i3	3.66375	4.65708	1.35687	3.43222	0.000598665	0.0358555	UP	---NA---	---NA---
TRINITY_DN164080_c0_g1_i1	13.8311	4.6547	1.2413	3.74987	0.000176926	0.0152858	UP	phospholipase A1-IIgamma	AT4G18550.1
TRINITY_DN2012_c0_g1_i7	210.521	4.65026	0.681435	6.82423	8.84009e-12	1.68753e-08	UP	chaperonin CPN60-2, mitochondrial	AT3G23990.1
TRINITY_DN13518_c0_g1_i1	169.265	4.6432	0.64671	7.17973	6.98514e-13	1.91477e-09	UP	trafficking protein particle complex subunit 2-like	AT1G80500.1
TRINITY_DN2707_c1_g1_i6	88.0458	4.64299	1.05464	4.40245	1.07034e-05	0.00200193	UP	mitogen-activated protein kinase kinase kinase 1-like	AT4G08500.1
TRINITY_DN11331_c0_g1_i2	27.7867	4.64089	1.39675	3.32265	0.000891679	0.0468079	UP	dolichyl-diphosphooligosaccharide--protein glycosyltransferase subunit 2	AT4G21150.2
TRINITY_DN15284_c3_g1_i1	9.00018	4.63781	1.1786	3.93501	8.31939e-05	0.00899012	UP	pentatricopeptide repeat-containing protein At2g33680-like isoform X1	AT5G06540.1
TRINITY_DN3675_c0_g1_i5	71.7776	4.61341	0.80476	5.73265	9.88754e-09	7.29518e-06	UP	uncharacterized protein LOC18055163 isoform X2	---NA---
TRINITY_DN53617_c0_g1_i13	19.7987	4.60326	1.20992	3.80458	0.000142042	0.0131102	UP	---NA---	---NA---
TRINITY_DN1831_c2_g2_i5	19.8808	4.6032	1.21031	3.80332	0.000142768	0.0131671	UP	vacuolar protein sorting-associated protein 35B	AT1G75850.1
TRINITY_DN4649_c0_g1_i6	1539.85	4.59603	0.976319	4.70751	2.50762e-06	0.000633563	UP	protochlorophyllide reductase, chloroplastic	AT5G54190.1
TRINITY_DN4591_c0_g1_i1	8.90381	4.59199	1.38551	3.31429	0.000918769	0.0478333	UP	uncharacterized protein At1g26090, chloroplastic	AT1G26090.1
TRINITY_DN72367_c1_g1_i2	5.924	4.58579	1.22383	3.74709	0.000178899	0.0153789	UP	---NA---	---NA---
TRINITY_DN40562_c0_g2_i1	3.48831	4.58064	1.38919	3.29735	0.000976025	0.0496744	UP	---NA---	---NA---
TRINITY_DN730_c0_g1_i5	106.227	4.57433	1.38453	3.30388	0.000953555	0.0488552	UP	putative alpha-xylosidase 2	AT5G63840.1
TRINITY_DN134374_c0_g1_i2	8.71078	4.57356	1.28863	3.54915	0.000386472	0.0266353	UP	zinc finger CCCH domain-containing protein 39-like	AT3G19360.1
TRINITY_DN12735_c0_g1_i1	63.0014	4.55182	1.00133	4.54576	5.47378e-06	0.00118612	UP	arabinosyltransferase RRA3-like	AT1G19360.1
TRINITY_DN9669_c0_g1_i12	5.48019	4.54595	1.34332	3.38412	0.000714063	0.0402985	UP	nucleolar protein 6	AT1G63810.1
TRINITY_DN14547_c0_g1_i1	8.55786	4.5447	1.31708	3.45059	0.000559362	0.0342039	UP	---NA---	---NA---
TRINITY_DN51824_c0_g1_i2	3.39804	4.51102	1.33813	3.37112	0.00074862	0.0415464	UP	leucine-rich repeat extensin-like protein 2	AT1G62440.1
TRINITY_DN44668_c1_g1_i2	8.27618	4.50891	1.27065	3.5485	0.000387433	0.026671	UP	kinesin-like protein NACK1	AT1G18370.1
TRINITY_DN23094_c2_g1_i2	5.12144	4.5047	1.22395	3.68045	0.000232823	0.0186515	UP	---NA---	---NA---
TRINITY_DN349_c0_g1_i5	12.1544	4.49418	1.21395	3.7021	0.00021382	0.0174812	UP	phosphoglucan phosphatase DSP4, amyloplastic	AT3G52180.1
TRINITY_DN6422_c0_g1_i5	66.8635	4.4888	1.21975	3.6801	0.000233139	0.0186548	UP	probable sucrose-phosphate synthase 1	AT5G11110.1
TRINITY_DN128320_c0_g1_i1	7.11601	4.48544	1.25509	3.5738	0.000351834	0.0248024	UP	---NA---	---NA---
TRINITY_DN1547_c0_g1_i24	15.3269	4.48513	1.32809	3.37712	0.000732479	0.0409916	UP	pentatricopeptide repeat-containing protein At4g32450, mitochondrial	AT1G54730.2
TRINITY_DN14133_c0_g1_i1	54.7823	4.46891	1.11141	4.02095	5.79651e-05	0.00695064	UP	---NA---	---NA---
TRINITY_DN4938_c0_g3_i10	13.48	4.46337	1.2158	3.67112	0.000241486	0.0191192	UP	uncharacterized protein LOC102620762 isoform X2	AT4G26310.1
TRINITY_DN53094_c0_g1_i2	5.26008	4.45981	1.31326	3.39598	0.000683844	0.0390883	UP	carotenoid 9,10(9',10')-cleavage dioxygenase 1-like	AT3G63520.1
TRINITY_DN8386_c1_g2_i3	15.3005	4.45548	1.27673	3.48976	0.000483454	0.0308774	UP	RNA-binding protein 38	AT1G76460.1
TRINITY_DN21554_c0_g1_i1	216.518	4.45336	1.07965	4.12481	3.71037e-05	0.00508116	UP	seed biotin-containing protein SBP65 isoform X2	AT2G42560.1
TRINITY_DN8249_c0_g1_i11	20.3947	4.45279	1.23996	3.59108	0.000329308	0.0237576	UP	---NA---	---NA---
TRINITY_DN745_c2_g1_i1	10.6354	4.43782	1.02849	4.31489	1.59679e-05	0.00269862	UP	---NA---	---NA---
TRINITY_DN16097_c0_g1_i3	29.6583	4.42975	1.06123	4.17417	2.9907e-05	0.00433342	UP	aldehyde dehydrogenase family 2 member B7, mitochondrial-like isoform X1	AT3G48000.1
TRINITY_DN593_c0_g2_i4	419.543	4.42377	1.25158	3.53454	0.000408492	0.0276771	UP	cleft lip and palate transmembrane protein 1 homolog	AT5G23575.1
TRINITY_DN24157_c0_g1_i9	13.9697	4.40663	0.954332	4.61751	3.88377e-06	0.000899958	UP	uncharacterized protein LOC112033309	---NA---
TRINITY_DN7867_c1_g1_i1	7.71028	4.40371	1.11948	3.93371	8.36464e-05	0.00902211	UP	---NA---	---NA---
TRINITY_DN19306_c1_g1_i1	12.3695	4.40128	0.899155	4.89491	9.83511e-07	0.000296443	UP	---NA---	---NA---
TRINITY_DN50146_c0_g1_i1	10.0478	4.39768	0.944674	4.65524	3.23602e-06	0.000778353	UP	---NA---	---NA---
TRINITY_DN4835_c1_g1_i5	6.63653	4.38364	1.31374	3.33676	0.000847597	0.0452644	UP	MLO-like protein 13	AT4G24250.1
TRINITY_DN11890_c0_g1_i3	12.4124	4.37813	1.14019	3.83983	0.000123118	0.0119121	UP	COX assembly mitochondrial protein 2 homolog	AT4G21192.2
TRINITY_DN3343_c1_g1_i3	12.5524	4.3776	1.12861	3.87875	0.000104996	0.01062	UP	---NA---	---NA---
TRINITY_DN203877_c0_g1_i1	8.42583	4.37626	1.32004	3.31525	0.000915611	0.0477515	UP	protein WVD2-like 7 isoform X3	AT3G01710.1
TRINITY_DN180941_c0_g1_i1	5.0402	4.37414	1.32339	3.30525	0.00094892	0.0487488	UP	---NA---	---NA---
TRINITY_DN3605_c0_g1_i3	41.2562	4.37379	0.787831	5.55168	2.82932e-08	1.65177e-05	UP	branched-chain-amino-acid aminotransferase-like protein 1	AT5G27410.2
TRINITY_DN86067_c0_g2_i1	35.976	4.37155	0.853623	5.12118	3.03637e-07	0.000115194	UP	TPR repeat-containing protein ZIP4	AT5G48390.1
TRINITY_DN8375_c3_g1_i1	4.90048	4.36775	1.25136	3.49039	0.000482309	0.030837	UP	---NA---	---NA---
TRINITY_DN35063_c1_g1_i1	30.9229	4.36366	0.924062	4.72225	2.33246e-06	0.000602023	UP	---NA---	---NA---
TRINITY_DN595_c0_g2_i5	8.30398	4.3612	1.28506	3.39376	0.00068939	0.0393119	UP	U6 snRNA phosphodiesterase	AT5G51170.2
TRINITY_DN54736_c0_g2_i1	15.3112	4.35921	0.954479	4.56711	4.9449e-06	0.00109165	UP	---NA---	---NA---
TRINITY_DN265269_c0_g1_i1	8.75182	4.35468	1.21295	3.59015	0.000330491	0.0238286	UP	---NA---	---NA---
TRINITY_DN4212_c0_g1_i6	46.2458	4.35079	1.08638	4.00484	6.20594e-05	0.00727567	UP	putative G3BP-like protein isoform X1	AT3G25150.2
TRINITY_DN13378_c0_g2_i6	14.3714	4.34902	1.23505	3.52134	0.000429378	0.028577	UP	probable LRR receptor-like serine/threonine-protein kinase At1g63430	---NA---
TRINITY_DN6382_c0_g1_i3	725.71	4.34887	1.05469	4.12335	3.73395e-05	0.00509716	UP	heat shock protein 90-6, mitochondrial	AT3G07770.1
TRINITY_DN69432_c0_g1_i2	9.86357	4.33418	1.12592	3.84946	0.00011838	0.0115935	UP	---NA---	---NA---
TRINITY_DN5420_c0_g1_i7	23.8008	4.33307	0.808802	5.35739	8.44315e-08	3.93569e-05	UP	protein NAP1-like isoform X3	AT2G35110.1
TRINITY_DN3795_c0_g4_i5	119.376	4.33096	1.07776	4.01847	5.85765e-05	0.00699567	UP	cellulose synthase A catalytic subunit 7 [UDP-forming] isoform X2	AT5G17420.1
TRINITY_DN2138_c0_g2_i1	64.9638	4.32829	1.29941	3.33097	0.000865424	0.0459106	UP	uncharacterized protein LOC111279933	AT1G80620.1
TRINITY_DN19306_c0_g1_i1	19.135	4.31273	1.08629	3.97015	7.18279e-05	0.00805739	UP	---NA---	---NA---
TRINITY_DN13446_c0_g1_i3	174.12	4.31049	1.11391	3.86968	0.000108979	0.0108856	UP	uncharacterized protein LOC110416280 isoform X2	AT1G76740.1
TRINITY_DN42786_c0_g1_i1	4.52878	4.3062	1.26994	3.39088	0.00069669	0.0395593	UP	---NA---	---NA---
TRINITY_DN5607_c0_g2_i1	73.1887	4.30367	0.813754	5.28867	1.23211e-07	5.40045e-05	UP	Werner Syndrome-like exonuclease	AT2G36110.1
TRINITY_DN8881_c2_g1_i1	6.77974	4.29172	1.18518	3.62116	0.000293285	0.0219079	UP	---NA---	---NA---
TRINITY_DN3438_c0_g1_i13	36.3789	4.28413	1.14421	3.74417	0.000180988	0.015492	UP	DNA polymerase I B, chloroplastic/mitochondrial-like	AT1G50840.1
TRINITY_DN2868_c1_g2_i2	4.83619	4.26078	1.26311	3.37325	0.000742873	0.0413615	UP	---NA---	---NA---
TRINITY_DN105718_c0_g1_i1	22.9175	4.25871	0.96503	4.41303	1.01932e-05	0.00192445	UP	protein KOKOPELLI	AT5G63720.1
TRINITY_DN56120_c1_g1_i1	23.8872	4.25617	0.95264	4.46776	7.90432e-06	0.00157908	UP	---NA---	---NA---
TRINITY_DN1656_c8_g1_i2	29.2212	4.24573	0.779932	5.44372	5.2179e-08	2.74821e-05	UP	bZIP transcription factor 44	AT1G75390.2
TRINITY_DN35140_c0_g1_i1	32.6991	4.24021	0.905419	4.68314	2.82508e-06	0.000699085	UP	---NA---	---NA---
TRINITY_DN6836_c0_g2_i1	16.1126	4.23965	0.887099	4.77923	1.75964e-06	0.000478781	UP	transcription factor WER-like	AT5G35550.1
TRINITY_DN40_c1_g2_i7	8.85734	4.2239	1.21009	3.49055	0.000482024	0.030837	UP	serine/arginine repetitive matrix protein 1	AT3G19650.1
TRINITY_DN35589_c0_g1_i7	52.5197	4.22116	0.99183	4.25593	2.08186e-05	0.00330307	UP	---NA---	---NA---
TRINITY_DN13079_c0_g1_i2	56.4329	4.22039	0.990845	4.25939	2.04988e-05	0.00326959	UP	cytochrome b5	AT5G53560.1
TRINITY_DN6069_c0_g2_i2	16.8043	4.2143	1.16344	3.62228	0.000292021	0.0218406	UP	probable boron transporter 2 isoform X1	AT3G62270.1
TRINITY_DN441_c0_g1_i1	344.547	4.20353	1.24646	3.37238	0.000745225	0.0414541	UP	protein EXORDIUM-like	AT4G08950.1
TRINITY_DN12632_c0_g1_i5	188.846	4.19993	0.728973	5.76144	8.34013e-09	6.36313e-06	UP	---NA---	---NA---
TRINITY_DN67116_c0_g1_i6	33.6075	4.19529	1.18949	3.52698	0.000420326	0.0282402	UP	uncharacterized protein LOC102613217	AT1G07795.1
TRINITY_DN74347_c0_g1_i1	10.6287	4.19115	0.965252	4.34203	1.41174e-05	0.00248623	UP	ACT domain-containing protein ACR6 isoform X1	AT3G01990.1
TRINITY_DN22658_c1_g1_i1	8.29921	4.18442	0.969439	4.31633	1.58642e-05	0.00268718	UP	---NA---	---NA---
TRINITY_DN3245_c0_g2_i1	15.9912	4.1826	0.769948	5.43231	5.56299e-08	2.87136e-05	UP	histone acetyltransferase MCC1	AT5G16800.2
TRINITY_DN10498_c0_g1_i1	20.9295	4.17165	0.75476	5.52713	3.25513e-08	1.87309e-05	UP	---NA---	---NA---
TRINITY_DN447_c0_g2_i6	33.9954	4.15448	0.956814	4.34199	1.41197e-05	0.00248623	UP	adenine phosphoribosyltransferase 5	AT5G11160.1
TRINITY_DN250_c0_g1_i1	430.314	4.15291	1.14815	3.61704	0.000297993	0.0220949	UP	probable carotenoid cleavage dioxygenase 4, chloroplastic	AT4G19170.1
TRINITY_DN24209_c0_g1_i11	10.3364	4.13621	1.23571	3.34724	0.000816197	0.0438798	UP	alpha-mannosidase I MNS5 isoform X1	AT1G27520.1
TRINITY_DN4501_c0_g1_i8	9.60487	4.13605	1.10834	3.73177	0.000190141	0.0160022	UP	---NA---	---NA---
TRINITY_DN2793_c0_g1_i4	70.8444	4.1173	0.93969	4.38155	1.17837e-05	0.0021636	UP	protein YIF1B-like isoform X1	AT3G59500.1
TRINITY_DN29447_c0_g1_i11	11.7822	4.10775	1.20955	3.39609	0.000683554	0.0390883	UP	60S ribosomal protein L8	AT4G36130.1
TRINITY_DN31630_c0_g1_i1	2666.36	4.09872	0.845117	4.84989	1.23531e-06	0.000354568	UP	non-specific lipid-transfer protein	AT5G59320.1
TRINITY_DN29150_c0_g2_i1	8.68377	4.08402	0.971686	4.20303	2.63371e-05	0.00391521	UP	---NA---	---NA---
TRINITY_DN218873_c0_g1_i2	18.6318	4.07409	0.911529	4.46951	7.83981e-06	0.0015688	UP	leucine-rich repeat receptor protein kinase EMS1 isoform X1	AT5G07280.1
TRINITY_DN8518_c0_g1_i8	25.3058	4.05872	1.16295	3.49002	0.000482978	0.0308634	UP	2-succinylbenzoate--CoA ligase, chloroplastic/peroxisomal isoform X1	AT1G30520.1
TRINITY_DN2171_c0_g1_i15	40.8991	4.03886	1.05735	3.8198	0.000133562	0.0126081	UP	UTP--glucose-1-phosphate uridylyltransferase 3, chloroplastic	AT3G56040.1
TRINITY_DN9717_c0_g1_i7	42.7565	4.03279	1.16816	3.45228	0.000555877	0.0340908	UP	E3 ubiquitin-protein ligase AIRP2 isoform X2	AT5G01520.1
TRINITY_DN10045_c2_g1_i3	41.3336	4.03189	0.948048	4.25283	2.11087e-05	0.00332715	UP	uncharacterized protein LOC110760154 isoform X2	---NA---
TRINITY_DN7867_c1_g1_i2	5.16749	4.02245	1.21302	3.31606	0.000912962	0.0476547	UP	---NA---	---NA---
TRINITY_DN1546_c1_g1_i17	7.03663	4.01969	1.20808	3.32734	0.000876798	0.0462758	UP	chloride channel protein CLC-d isoform X1	AT5G26240.1
TRINITY_DN5764_c1_g1_i10	41.3269	4.0117	1.15145	3.48404	0.000493909	0.0313619	UP	molybdenum cofactor sulfurase isoform X3	AT1G16540.1
TRINITY_DN15310_c0_g1_i4	44.431	4.0094	0.745648	5.37707	7.57078e-08	3.61306e-05	UP	HIPL1 protein-like	AT1G74790.1
TRINITY_DN342_c0_g1_i1	135.138	4.00926	1.19673	3.35018	0.000807595	0.0435732	UP	uncharacterized protein LOC110755042	AT4G14930.1
TRINITY_DN18602_c0_g1_i2	49.1907	4.00345	0.858261	4.66461	3.09206e-06	0.000755765	UP	uncharacterized protein LOC109835231	---NA---
TRINITY_DN1113_c0_g1_i6	5.77285	4.00154	1.17674	3.40053	0.000672565	0.0386087	UP	signal recognition particle 14 kDa protein	AT2G43640.2
TRINITY_DN14019_c0_g1_i8	67.1054	3.9985	1.01786	3.92834	8.55336e-05	0.00914365	UP	---NA---	---NA---
TRINITY_DN7256_c3_g1_i2	84.3113	3.99179	1.04149	3.83277	0.000126709	0.0121811	UP	---NA---	---NA---
TRINITY_DN6393_c0_g2_i3	100.981	3.98012	0.787942	5.05129	4.38844e-07	0.000151224	UP	uncharacterized protein LOC18035345	AT4G39140.5
TRINITY_DN10971_c1_g1_i1	10.8572	3.97135	1.13362	3.50324	0.000459643	0.029848	UP	---NA---	---NA---
TRINITY_DN52131_c0_g1_i1	13.1996	3.96741	0.904396	4.38681	1.15027e-05	0.00212173	UP	uncharacterized protein LOC110789956	---NA---
TRINITY_DN22947_c1_g1_i3	12.3872	3.9522	1.17566	3.36169	0.000774682	0.0424835	UP	uncharacterized protein LOC105648491 isoform X1	---NA---
TRINITY_DN2128_c1_g1_i21	533.648	3.94531	0.963845	4.0933	4.25278e-05	0.00560717	UP	protein plastid transcriptionally active 16, chloroplastic	AT3G46780.1
TRINITY_DN11471_c0_g1_i8	55.5684	3.94309	1.19018	3.31303	0.000922922	0.0479566	UP	serine/threonine-protein kinase rio2	AT3G51270.1
TRINITY_DN1109_c0_g1_i5	27.0271	3.93485	1.17445	3.35037	0.000807042	0.0435629	UP	uncharacterized protein LOC18095011 isoform X2	AT1G05577.1
TRINITY_DN206_c2_g2_i1	24.2536	3.9339	0.983027	4.00182	6.28565e-05	0.0073264	UP	myosin-binding protein 3	AT5G16720.1
TRINITY_DN10236_c0_g1_i2	214.687	3.932	0.847829	4.63773	3.52253e-06	0.000829029	UP	---NA---	---NA---
TRINITY_DN120904_c0_g1_i1	10.5728	3.93033	1.00652	3.90488	9.42704e-05	0.00979194	UP	PREDICTED: uncharacterized protein LOC109128010	---NA---
TRINITY_DN57997_c0_g1_i4	15.0946	3.92612	1.11717	3.51435	0.000440827	0.0290656	UP	calmodulin-lysine N-methyltransferase isoform X1	AT4G35987.1
TRINITY_DN1584_c1_g1_i2	28.8976	3.9202	0.997127	3.9315	8.44192e-05	0.00907292	UP	uncharacterized protein At1g01500	AT1G01500.1
TRINITY_DN5137_c0_g1_i2	122.946	3.91527	1.02493	3.82003	0.000133433	0.0126058	UP	carboxymethylenebutenolidase homolog	AT1G35420.1
TRINITY_DN35589_c0_g1_i6	70.6231	3.91388	0.882033	4.43734	9.10764e-06	0.0017695	UP	---NA---	---NA---
TRINITY_DN100252_c0_g2_i1	22.9888	3.90703	0.852003	4.5857	4.52468e-06	0.00102093	UP	adagio protein 3	AT1G68050.1
TRINITY_DN2744_c1_g1_i3	17.0205	3.90424	1.14863	3.39903	0.000676252	0.0387464	UP	zinc finger protein 593	AT2G36930.1
TRINITY_DN36145_c0_g2_i1	11.5355	3.90228	1.07321	3.63608	0.000276817	0.0210039	UP	probable folate-biopterin transporter 6	AT5G10820.1
TRINITY_DN15514_c0_g2_i11	138.106	3.89464	1.16015	3.35702	0.000787882	0.0429325	UP	alpha-mannosidase isoform X1	AT5G66150.1
TRINITY_DN16529_c0_g1_i1	64.8491	3.88839	0.917867	4.23633	2.272e-05	0.00350308	UP	U-box domain-containing protein 1	AT3G46510.1
TRINITY_DN52814_c0_g1_i2	9.52101	3.88491	1.11872	3.47263	0.000515383	0.0322319	UP	---NA---	---NA---
TRINITY_DN8628_c0_g1_i4	7.72084	3.87632	1.15852	3.34593	0.000820072	0.0440511	UP	---NA---	---NA---
TRINITY_DN4899_c0_g1_i4	29.0954	3.87257	1.11444	3.47491	0.000511024	0.0320427	UP	mitochondrial carrier protein CoAc1	AT1G14560.1
TRINITY_DN4072_c0_g2_i12	33.5977	3.86764	1.16196	3.32856	0.000872956	0.0461423	UP	protein translocase subunit SECA2, chloroplastic isoform X1	AT1G21650.2
TRINITY_DN41883_c0_g4_i3	6.93601	3.84679	1.08846	3.53416	0.000409073	0.0276858	UP	---NA---	---NA---
TRINITY_DN35978_c1_g1_i1	15.7757	3.83873	1.10851	3.46297	0.000534248	0.0330678	UP	agamous-like MADS-box protein AGL80	AT5G48670.1
TRINITY_DN12786_c0_g1_i1	33.7173	3.83707	1.08571	3.53415	0.000409081	0.0276858	UP	outer envelope pore protein 16-3, chloroplastic/mitochondrial-like	AT2G42210.2
TRINITY_DN27224_c0_g1_i4	51.3983	3.81483	0.67295	5.66882	1.43781e-08	9.68714e-06	UP	methionine gamma-lyase	AT1G64660.1
TRINITY_DN731_c2_g1_i1	38.0739	3.78962	1.05646	3.58708	0.000334403	0.0240242	UP	abscisic acid 8'-hydroxylase 1	AT4G19230.1
TRINITY_DN10207_c0_g1_i1	55.4282	3.77327	0.602167	6.26615	3.70089e-10	4.32121e-07	UP	thioredoxin-like fold domain-containing protein MRL7L, chloroplastic	AT2G31840.1
TRINITY_DN3245_c0_g1_i9	9.93238	3.76143	1.10925	3.39098	0.000696441	0.0395593	UP	histone acetyltransferase MCC1	AT5G16800.2
TRINITY_DN4793_c1_g1_i4	58.8602	3.73383	0.881786	4.2344	2.29161e-05	0.00351977	UP	auxin-responsive protein IAA29	AT4G32280.1
TRINITY_DN78420_c0_g2_i2	13.4512	3.73105	1.02772	3.63043	0.000282953	0.0212948	UP	UDP-glucose iridoid glucosyltransferase-like	AT5G59590.1
TRINITY_DN466_c2_g2_i1	340.694	3.71962	0.668786	5.56176	2.67075e-08	1.60597e-05	UP	---NA---	---NA---
TRINITY_DN32309_c0_g2_i8	78.4744	3.7135	1.09374	3.39521	0.000685753	0.0391602	UP	PH, RCC1 and FYVE domains-containing protein 1	AT3G23270.1
TRINITY_DN11763_c0_g1_i3	54.8499	3.71125	0.986787	3.76095	0.000169271	0.0148685	UP	fatty acid hydroperoxide lyase, chloroplastic	AT5G42650.1
TRINITY_DN2110_c0_g1_i9	8.47799	3.70844	1.01624	3.64917	0.000263091	0.0202693	UP	phosphopantetheine adenylyltransferase	AT2G18250.1
TRINITY_DN24930_c0_g1_i2	44.3841	3.70191	1.03995	3.5597	0.000371275	0.0257949	UP	proline-rich receptor-like protein kinase PERK4	AT2G18470.1
TRINITY_DN9607_c0_g1_i1	40.2104	3.69756	0.964595	3.83327	0.000126449	0.0121658	UP	protein TRM32-like	AT5G02390.1
TRINITY_DN11316_c0_g1_i10	6.82081	3.69685	1.05342	3.50938	0.000449161	0.0293552	UP	UPF0481 protein At3g47200	AT2G44930.1
TRINITY_DN29_c0_g1_i22	69.1781	3.69443	0.938445	3.93675	8.25915e-05	0.0089404	UP	5-formyltetrahydrofolate cyclo-ligase-like protein COG0212	AT1G76730.1
TRINITY_DN2551_c0_g1_i8	146.757	3.68524	0.899234	4.0982	4.16375e-05	0.00551486	UP	Niemann-Pick C1 protein isoform X1	AT4G38350.1
TRINITY_DN118468_c0_g1_i2	14.7139	3.68432	0.949491	3.88031	0.000104325	0.01057	UP	U-box domain-containing protein 26	AT5G11550.1
TRINITY_DN2635_c0_g1_i3	147.055	3.68045	0.923834	3.98389	6.77964e-05	0.00771378	UP	subtilisin-like protease SBT1.4	AT3G14067.1
TRINITY_DN5332_c0_g1_i1	89.1635	3.67733	0.775978	4.73896	2.14816e-06	0.000562847	UP	cation/calcium exchanger 2-like	AT5G17850.1
TRINITY_DN2956_c0_g2_i5	211.68	3.67648	0.586558	6.26789	3.65983e-10	4.31516e-07	UP	dynamin-2A-like isoform X1	AT1G10290.1
TRINITY_DN299_c1_g3_i1	189.507	3.6733	0.856179	4.29034	1.78401e-05	0.00294311	UP	classical arabinogalactan protein 4-like	---NA---
TRINITY_DN6211_c0_g2_i1	13.8091	3.6722	1.01505	3.61774	0.000297187	0.0220623	UP	uncharacterized protein LOC9653879	---NA---
TRINITY_DN34503_c0_g1_i4	66.8819	3.67197	0.782387	4.6933	2.68836e-06	0.000668002	UP	uncharacterized protein LOC111307910	---NA---
TRINITY_DN2236_c0_g2_i9	604.927	3.66392	0.706941	5.18278	2.186e-07	8.67647e-05	UP	heat shock protein 90-5, chloroplastic	AT2G04030.1
TRINITY_DN708_c1_g1_i2	58.3908	3.6619	0.785642	4.66103	3.14632e-06	0.000759818	UP	polygalacturonase-like	AT5G48140.1
TRINITY_DN32149_c0_g1_i2	18.0538	3.65926	0.903916	4.04823	5.16068e-05	0.00638599	UP	clavaminate synthase-like protein At3g21360	AT3G21360.1
TRINITY_DN919_c0_g1_i2	120.394	3.65861	0.640312	5.71379	1.10485e-08	8.05297e-06	UP	transcription factor bHLH57	AT3G61950.1
TRINITY_DN8324_c0_g1_i1	20.5757	3.64361	0.881854	4.13176	3.59992e-05	0.00498206	UP	uncharacterized protein LOC111006670	AT2G39650.1
TRINITY_DN13812_c0_g1_i1	11.1376	3.64066	1.06627	3.41438	0.000639271	0.0375397	UP	---NA---	---NA---
TRINITY_DN5044_c0_g1_i6	1951.82	3.63849	1.09011	3.33773	0.000844647	0.0451269	UP	probable galactinol--sucrose galactosyltransferase 2	AT3G57520.1
TRINITY_DN3727_c1_g1_i1	791.569	3.62514	0.77955	4.65029	3.31463e-06	0.000790724	UP	superoxide dismutase [Cu-Zn]	AT1G08830.2
TRINITY_DN22859_c0_g1_i4	19.7249	3.61936	0.722537	5.00924	5.46456e-07	0.000183061	UP	probable endo-1,4-beta-xylanase C	AT4G38650.1
TRINITY_DN2946_c0_g1_i8	14.7281	3.60808	1.02034	3.53614	0.000406014	0.0275873	UP	lysine-specific demethylase JMJ30 isoform X2	AT3G20810.2
TRINITY_DN3338_c0_g1_i4	50.1259	3.59087	0.898447	3.99675	6.42172e-05	0.00743313	UP	3-hydroxybutyryl-CoA dehydrogenase	AT3G15290.1
TRINITY_DN19339_c0_g1_i3	51.1788	3.58724	1.04341	3.438	0.000586025	0.0352918	UP	uncharacterized protein LOC102610234	AT3G48200.1
TRINITY_DN7923_c0_g1_i1	48.8903	3.58575	0.773017	4.63864	3.50705e-06	0.000827005	UP	RING finger protein PSH1 isoform X2	AT3G02220.1
TRINITY_DN2475_c3_g2_i2	16.4358	3.58248	1.059	3.38289	0.000717274	0.0404039	UP	---NA---	---NA---
TRINITY_DN22730_c0_g1_i1	41.7801	3.5731	0.775577	4.60702	4.0849e-06	0.000942929	UP	uncharacterized protein LOC18046415	AT4G01240.1
TRINITY_DN6015_c0_g1_i6	12.3809	3.57237	0.920259	3.88192	0.000103634	0.0105266	UP	THO complex subunit 1 isoform X1	AT5G09860.1
TRINITY_DN14076_c0_g1_i1	20.8876	3.57035	0.906341	3.9393	8.17206e-05	0.00885529	UP	putative disease resistance RPP13-like protein 1	AT3G14470.1
TRINITY_DN4923_c0_g1_i10	49.4638	3.5683	1.0603	3.36538	0.00076439	0.0421884	UP	zinc finger CCCH domain-containing protein 37 isoform X1	AT1G54350.1
TRINITY_DN1858_c0_g1_i2	170.028	3.56545	0.826462	4.31412	1.60242e-05	0.00269907	UP	aspartic proteinase A1	AT1G11910.1
TRINITY_DN32063_c0_g1_i1	16.6915	3.56482	0.764292	4.66421	3.09812e-06	0.000755765	UP	uncharacterized protein LOC110721940	AT4G29090.1
TRINITY_DN9903_c1_g1_i1	218.047	3.5624	0.987839	3.60625	0.000310648	0.0228221	UP	---NA---	---NA---
TRINITY_DN27224_c0_g1_i1	1519.99	3.56077	0.921003	3.86618	0.000110552	0.0110153	UP	methionine gamma-lyase	AT1G64660.1
TRINITY_DN16730_c1_g1_i9	11.5768	3.54217	1.01659	3.48437	0.00049329	0.0313392	UP	RHOMBOID-like protein 2	AT1G63120.1
TRINITY_DN44668_c1_g1_i4	185.436	3.54071	0.973528	3.63699	0.000275845	0.0209565	UP	kinesin-like protein NACK1	AT1G18370.1
TRINITY_DN9114_c2_g1_i5	48.7836	3.53954	1.01117	3.50045	0.00046447	0.0300408	UP	uncharacterized protein LOC107178386	---NA---
TRINITY_DN11510_c0_g1_i3	20.9414	3.5386	1.00063	3.53636	0.000405679	0.0275873	UP	cytochrome P450 71A1-like	AT3G26310.1
TRINITY_DN3033_c0_g1_i3	69.3183	3.53447	0.648097	5.45361	4.93576e-08	2.61495e-05	UP	protein spt2-like isoform X1	AT2G22720.1
TRINITY_DN1486_c0_g2_i9	32.147	3.53371	0.914083	3.86585	0.000110704	0.0110212	UP	RHOMBOID-like protein 9, chloroplastic isoform X2	AT5G38510.2
TRINITY_DN74474_c0_g1_i1	6.59142	3.5321	1.01462	3.48119	0.00049919	0.0315971	UP	uncharacterized protein LOC18032231	AT5G18980.1
TRINITY_DN86507_c0_g1_i5	46.3748	3.53096	0.858073	4.11499	3.87192e-05	0.00526003	UP	cationic amino acid transporter 2, vacuolar-like isoform X1	AT1G58030.1
TRINITY_DN6382_c0_g1_i1	20.6583	3.52895	0.884338	3.9905	6.59334e-05	0.00755902	UP	heat shock protein 90-6, mitochondrial-like isoform X2	AT3G07770.1
TRINITY_DN2780_c3_g1_i1	1897.51	3.51714	0.849219	4.14161	3.44872e-05	0.00482837	UP	photosystem I reaction center subunit VI-2, chloroplastic	AT3G16140.1
TRINITY_DN12972_c0_g1_i1	7.84354	3.51633	1.02519	3.42994	0.000603718	0.0360361	UP	zinc finger BED domain-containing protein RICESLEEPER 2-like	---NA---
TRINITY_DN35978_c1_g1_i3	12.8578	3.51053	0.979907	3.58251	0.000340307	0.0243078	UP	agamous-like MADS-box protein AGL80	AT5G48670.1
TRINITY_DN676_c1_g2_i4	32.8856	3.50268	0.825365	4.2438	2.19767e-05	0.00342358	UP	---NA---	---NA---
TRINITY_DN11525_c0_g1_i5	35.748	3.48882	1.01654	3.43206	0.000599009	0.0358583	UP	DNA-binding protein DDB_G0278111	AT1G29850.2
TRINITY_DN1050_c1_g1_i5	290.2	3.4794	0.737017	4.72093	2.34774e-06	0.000602023	UP	G-type lectin S-receptor-like serine/threonine-protein kinase RKS1	AT1G11340.1
TRINITY_DN60371_c0_g1_i2	18.0512	3.47496	0.8875	3.91545	9.02343e-05	0.00951721	UP	TSL-kinase interacting protein 1 isoform X1	AT4G39380.1
TRINITY_DN7675_c1_g1_i16	7.68711	3.47378	1.03318	3.36224	0.000773131	0.0424801	UP	plectin isoform X1	---NA---
TRINITY_DN25525_c0_g2_i1	10.8872	3.47009	0.96997	3.57753	0.000346863	0.024581	UP	increased DNA methylation 1	AT5G63900.1
TRINITY_DN6382_c0_g1_i9	2094.15	3.46405	0.802219	4.31809	1.57388e-05	0.00266969	UP	heat shock protein 90-6, mitochondrial	AT3G07770.1
TRINITY_DN26851_c0_g1_i3	28.4804	3.45891	0.899321	3.84614	0.000119994	0.0117135	UP	disease resistance protein RPP13-like	AT3G46530.1
TRINITY_DN13235_c0_g2_i4	20.7347	3.44178	0.949541	3.62468	0.000289318	0.0216518	UP	---NA---	---NA---
TRINITY_DN8104_c0_g1_i2	36.3063	3.4395	0.914351	3.76168	0.000168773	0.0148685	UP	mitochondrial import inner membrane translocase subunit TIM22-like	AT5G24650.1
TRINITY_DN2865_c1_g1_i5	9.20169	3.43657	1.01944	3.37104	0.000748837	0.0415464	UP	---NA---	---NA---
TRINITY_DN5394_c0_g1_i3	34.359	3.43594	0.594595	5.77862	7.5318e-09	5.88185e-06	UP	uncharacterized protein LOC102613720 isoform X2	AT1G02380.1
TRINITY_DN37785_c1_g1_i1	16.4251	3.42883	1.02834	3.33435	0.000854996	0.0454577	UP	transposon Ty3-G Gag-Pol polyprotein	---NA---
TRINITY_DN13518_c0_g1_i6	118.596	3.42617	0.707432	4.84311	1.27821e-06	0.000364342	UP	trafficking protein particle complex subunit 2-like	AT1G80500.1
TRINITY_DN250_c0_g1_i2	809.745	3.42151	0.680567	5.02743	4.97084e-07	0.000167925	UP	probable carotenoid cleavage dioxygenase 4, chloroplastic	AT4G19170.1
TRINITY_DN6308_c2_g1_i18	86.6406	3.41772	0.894896	3.81912	0.000133927	0.0126148	UP	probable ubiquitin-like-specific protease 2B isoform X1	AT1G09730.1
TRINITY_DN51516_c0_g2_i1	6.51871	3.40643	0.948123	3.59281	0.000327128	0.0236571	UP	---NA---	---NA---
TRINITY_DN50866_c0_g2_i1	42.6881	3.40302	0.980217	3.4717	0.000517172	0.0322935	UP	transcription factor MYB73	AT4G37260.1
TRINITY_DN7294_c2_g1_i2	274.645	3.38791	0.803683	4.21547	2.49255e-05	0.00375435	UP	SNF1-related protein kinase regulatory subunit gamma-1	AT3G48530.1
TRINITY_DN12874_c1_g1_i1	7.70868	3.3863	0.90734	3.73212	0.000189871	0.0159907	UP	---NA---	---NA---
TRINITY_DN7237_c0_g1_i1	42.0365	3.38406	0.844208	4.00856	6.1091e-05	0.00719636	UP	gibberellin-regulated protein 11-like	AT5G14920.1
TRINITY_DN9907_c0_g1_i2	41.5287	3.37542	1.01755	3.31719	0.000909266	0.0475444	UP	---NA---	---NA---
TRINITY_DN3963_c0_g1_i7	98.1871	3.36414	0.98697	3.40855	0.000653092	0.0379898	UP	disease resistance-like protein DSC1	AT4G19510.1
TRINITY_DN2551_c0_g1_i11	157.019	3.3605	0.673069	4.9928	5.95105e-07	0.000198192	UP	Niemann-Pick C1 protein	AT4G38350.1
TRINITY_DN3827_c0_g1_i6	188.048	3.35844	0.776892	4.32291	1.53985e-05	0.00263494	UP	probable protein phosphatase 2C 34	AT5G27930.2
TRINITY_DN11030_c0_g1_i1	1601.76	3.35565	0.772191	4.34562	1.38883e-05	0.00245627	UP	alpha,alpha-trehalose-phosphate synthase [UDP-forming] 6	AT1G68020.2
TRINITY_DN2024_c0_g2_i1	50.58	3.34436	0.934173	3.58002	0.000343567	0.0244345	UP	G-type lectin S-receptor-like serine/threonine-protein kinase At1g11410	AT4G23180.1
TRINITY_DN375_c1_g1_i5	91.8855	3.32241	0.759293	4.37566	1.21065e-05	0.00220938	UP	two-component response regulator-like PRR37 isoform X2	AT5G02810.1
TRINITY_DN54029_c0_g1_i1	52.349	3.32187	0.808799	4.10716	4.00555e-05	0.00537039	UP	pentatricopeptide repeat-containing protein At3g04130, mitochondrial	AT3G04130.2
TRINITY_DN12050_c0_g1_i4	9.98161	3.32116	0.887344	3.74281	0.000181971	0.0155414	UP	---NA---	---NA---
TRINITY_DN39246_c2_g2_i1	12.5948	3.31949	0.968453	3.42762	0.000608889	0.0362871	UP	pentatricopeptide repeat-containing protein At2g35030, mitochondrial-like	AT2G35030.1
TRINITY_DN23874_c0_g1_i1	10.3372	3.31255	0.882658	3.75292	0.000174787	0.0151879	UP	vicilin-like antimicrobial peptides 2-2	AT3G22640.1
TRINITY_DN6165_c0_g1_i4	59.1416	3.3058	0.965177	3.42507	0.000614641	0.0364673	UP	tRNA-dihydrouridine(16/17) synthase [NAD(P)(+)]-like	AT5G67220.1
TRINITY_DN20195_c0_g1_i6	33.2135	3.29876	0.592227	5.57009	2.54602e-08	1.55429e-05	UP	uncharacterized protein LOC110758292	AT4G23160.1
TRINITY_DN209039_c0_g2_i1	21.9264	3.29857	0.631249	5.22547	1.73714e-07	7.13021e-05	UP	serine/threonine receptor-like kinase NFP	AT3G21630.1
TRINITY_DN3761_c0_g1_i7	97.3786	3.29738	0.883219	3.73337	0.000188934	0.0159341	UP	serine/threonine-protein phosphatase PP1 isozyme 3 isoform X2	AT5G59160.3
TRINITY_DN3068_c1_g3_i1	214.076	3.2949	0.564811	5.83363	5.42328e-09	4.40693e-06	UP	---NA---	---NA---
TRINITY_DN10014_c0_g1_i1	81.535	3.29195	0.997831	3.2991	0.000969942	0.0494485	UP	glucan endo-1,3-beta-D-glucosidase	AT4G34480.1
TRINITY_DN8518_c0_g1_i1	92.5314	3.28646	0.884695	3.71479	0.00020337	0.0168097	UP	2-succinylbenzoate--CoA ligase, chloroplastic/peroxisomal isoform X2	AT1G30520.1
TRINITY_DN2889_c0_g1_i6	30.231	3.27931	0.959903	3.41629	0.000634796	0.0373169	UP	monodehydroascorbate reductase 4, peroxisomal	AT3G27820.1
TRINITY_DN1225_c1_g1_i8	46.9036	3.26438	0.926876	3.52191	0.000428442	0.0285391	UP	DNA-directed RNA polymerase 3, chloroplastic	AT2G24120.1
TRINITY_DN1584_c2_g1_i3	32.9758	3.25825	0.77963	4.17923	2.92499e-05	0.00425358	UP	auxin-induced protein X10A-like	AT4G38840.1
TRINITY_DN5210_c1_g1_i10	674.188	3.25692	0.979727	3.32432	0.000886355	0.0466177	UP	scarecrow-like protein 13	AT4G17230.1
TRINITY_DN2950_c1_g1_i6	261.137	3.2512	0.600349	5.41553	6.11088e-08	3.06216e-05	UP	uridine kinase-like protein 3 isoform X2	AT1G55810.3
TRINITY_DN32527_c0_g1_i14	8.06337	3.24733	0.965237	3.36429	0.000767414	0.0423165	UP	receptor-like protein 9DC3	AT1G45616.1
TRINITY_DN987_c2_g3_i2	455.754	3.235	0.728857	4.43846	9.06065e-06	0.00176322	UP	uncharacterized protein LOC18048343 isoform X1	AT3G13460.1
TRINITY_DN31193_c0_g1_i5	156.944	3.23476	0.94416	3.42607	0.000612372	0.0364405	UP	putative septum site-determining protein minD homolog, chloroplastic	AT5G24020.1
TRINITY_DN3060_c0_g1_i11	136.774	3.22942	0.618838	5.21853	1.80348e-07	7.35231e-05	UP	probable E3 ubiquitin-protein ligase RHG1A	AT5G10650.2
TRINITY_DN268_c1_g1_i3	1685.29	3.22882	0.979911	3.29502	0.000984152	0.0498658	UP	galactinol synthase 1	AT1G60470.1
TRINITY_DN9368_c1_g2_i1	259.621	3.22774	0.613175	5.26398	1.40972e-07	6.05497e-05	UP	zinc finger protein CONSTANS-LIKE 16-like	AT1G25440.1
TRINITY_DN19592_c1_g1_i1	21.3587	3.22252	0.920859	3.49947	0.000466182	0.0300903	UP	---NA---	---NA---
TRINITY_DN4362_c0_g1_i6	113.006	3.21939	0.737929	4.36274	1.28445e-05	0.00231247	UP	F-box/LRR-repeat protein 14	AT1G15740.1
TRINITY_DN5578_c1_g1_i1	47.6709	3.216	0.822583	3.90964	9.24337e-05	0.00964969	UP	---NA---	---NA---
TRINITY_DN5607_c0_g4_i4	54.3069	3.21508	0.957356	3.35829	0.00078427	0.0427946	UP	PREDICTED: uncharacterized protein LOC100258835 isoform X2	AT3G62330.1
TRINITY_DN7821_c0_g1_i1	144.059	3.21501	0.839793	3.82834	0.00012901	0.0122776	UP	probable polygalacturonase	AT4G23820.1
TRINITY_DN8041_c1_g1_i1	21.9241	3.2065	0.924893	3.46689	0.000526527	0.0326909	UP	---NA---	---NA---
TRINITY_DN9536_c0_g1_i11	24.9218	3.203	0.877902	3.64848	0.0002638	0.0203109	UP	protein OBERON 1	AT1G05410.1
TRINITY_DN1739_c5_g1_i1	904.903	3.19863	0.515829	6.20094	5.61258e-10	6.19258e-07	UP	23.6 kDa heat shock protein, mitochondrial isoform X2	AT4G25200.1
TRINITY_DN8152_c0_g2_i2	242.99	3.19067	0.714888	4.46317	8.07576e-06	0.00160166	UP	18.5 kDa class IV heat shock protein	AT2G19310.1
TRINITY_DN23166_c0_g1_i2	34.3	3.18463	0.764807	4.16397	3.12759e-05	0.00450462	UP	serine/threonine-protein phosphatase 5 isoform X2	AT2G42810.1
TRINITY_DN6463_c1_g1_i3	15.427	3.18417	0.724068	4.39762	1.09447e-05	0.00203125	UP	---NA---	---NA---
TRINITY_DN26141_c0_g1_i1	17.9322	3.18189	0.795241	4.00117	6.30312e-05	0.00733394	UP	---NA---	---NA---
TRINITY_DN828_c0_g1_i1	1311.62	3.174	0.790548	4.01494	5.94615e-05	0.00705931	UP	uncharacterized protein LOC18045041	AT2G39650.1
TRINITY_DN1001_c0_g2_i4	2368.07	3.17058	0.797522	3.97555	7.02177e-05	0.00790698	UP	probable chlorophyll(ide) b reductase NYC1, chloroplastic	AT4G13250.1
TRINITY_DN24392_c1_g1_i6	44.7091	3.16842	0.756565	4.1879	2.81551e-05	0.00413437	UP	disease resistance protein RPP13	AT3G46730.1
TRINITY_DN4882_c0_g1_i3	339.291	3.1662	0.744323	4.2538	2.10176e-05	0.00332587	UP	random slug protein 5-like isoform X1	AT1G75170.2
TRINITY_DN2836_c0_g1_i7	124.588	3.16162	0.940822	3.36049	0.000778045	0.0425903	UP	DEAD-box ATP-dependent RNA helicase 20	AT5G63120.2
TRINITY_DN2008_c0_g1_i11	14.0057	3.15745	0.917138	3.44272	0.000575887	0.0349085	UP	probable protein phosphatase 2C 60	AT2G25070.1
TRINITY_DN163456_c0_g1_i1	21.9496	3.15734	0.793694	3.97803	6.94898e-05	0.00784706	UP	putative pentatricopeptide repeat-containing protein At3g08820	AT3G08820.1
TRINITY_DN1225_c0_g2_i2	492.834	3.15201	0.729452	4.32106	1.5528e-05	0.00264513	UP	small heat shock protein, chloroplastic-like	AT4G27670.1
TRINITY_DN2024_c0_g2_i2	31.5948	3.14577	0.729565	4.31184	1.61898e-05	0.00271934	UP	G-type lectin S-receptor-like serine/threonine-protein kinase RKS1 isoform X2	AT4G23180.1
TRINITY_DN28600_c0_g1_i1	10.6343	3.14455	0.855445	3.67592	0.000236995	0.018863	UP	---NA---	---NA---
TRINITY_DN1486_c0_g2_i12	447.202	3.14415	0.932391	3.37214	0.000745859	0.0414702	UP	RHOMBOID-like protein 9, chloroplastic isoform X1	AT5G38510.2
TRINITY_DN20681_c0_g1_i2	11.6261	3.1377	0.915275	3.42815	0.000607704	0.0362344	UP	probable sodium/metabolite cotransporter BASS1, chloroplastic	AT1G78560.1
TRINITY_DN1544_c1_g1_i14	102.277	3.1365	0.684742	4.58056	4.6374e-06	0.00104051	UP	---NA---	---NA---
TRINITY_DN33445_c0_g2_i2	9.58693	3.13196	0.829666	3.77496	0.000160033	0.0143521	UP	---NA---	---NA---
TRINITY_DN19730_c0_g1_i1	10.6744	3.13089	0.801796	3.90485	9.42848e-05	0.00979194	UP	---NA---	---NA---
TRINITY_DN7897_c8_g1_i1	10.5863	3.12716	0.817211	3.82663	0.000129912	0.0123457	UP	---NA---	---NA---
TRINITY_DN2404_c0_g1_i4	228.299	3.12094	0.857458	3.63976	0.000272891	0.0208242	UP	uncharacterized protein LOC102608893 isoform X2	AT1G42430.1
TRINITY_DN3158_c0_g1_i5	62.694	3.11619	0.783977	3.97485	7.0424e-05	0.0079228	UP	dr1-associated corepressor isoform X1	AT3G12480.1
TRINITY_DN7577_c0_g1_i19	38.451	3.11534	0.938801	3.31842	0.00090528	0.0473565	UP	amino acid transporter AVT1D	AT3G09340.1
TRINITY_DN1153_c1_g1_i1	72.939	3.11531	0.788345	3.95171	7.75956e-05	0.00854575	UP	---NA---	---NA---
TRINITY_DN7964_c0_g2_i8	86.4618	3.10694	0.77759	3.9956	6.45304e-05	0.00745737	UP	thioredoxin-like protein YLS8 isoform X2	AT5G08290.1
TRINITY_DN4639_c0_g1_i5	110.749	3.10503	0.42541	7.2989	2.90123e-13	8.5101e-10	UP	thiol protease aleurain-like	AT3G45310.1
TRINITY_DN7913_c0_g2_i1	32.5704	3.10171	0.846363	3.66475	0.000247578	0.0194225	UP	NAC domain-containing protein 72-like	AT3G10490.1
TRINITY_DN5823_c0_g1_i1	45.3633	3.09119	0.70685	4.3732	1.22441e-05	0.00222772	UP	WD repeat-containing protein VIP3	AT4G29830.1
TRINITY_DN12707_c0_g1_i3	252.16	3.09113	0.840745	3.67666	0.000236308	0.0188333	UP	---NA---	---NA---
TRINITY_DN971_c0_g1_i4	39.7464	3.07425	0.567222	5.41984	5.96529e-08	3.02704e-05	UP	B3 domain-containing transcription factor VRN1-like	AT3G18990.1
TRINITY_DN13321_c0_g1_i1	103.993	3.07403	0.811007	3.79039	0.000150413	0.0137144	UP	transcription termination factor MTERF2, chloroplastic	AT1G78930.1
TRINITY_DN16277_c0_g1_i6	53.0336	3.07199	0.869445	3.53327	0.000410448	0.0277627	UP	translation initiation factor eIF-2B subunit epsilon	AT2G34970.1
TRINITY_DN33410_c0_g1_i1	69.1665	3.06994	0.671696	4.57044	4.86713e-06	0.00108196	UP	putative ubiquitin-conjugating enzyme E2 38	AT1G53025.1
TRINITY_DN4826_c1_g1_i8	68.8327	3.06814	0.857725	3.57707	0.000347467	0.024581	UP	transcription repressor KAN1-like isoform X2	AT2G40300.1
TRINITY_DN4582_c0_g1_i5	17.7167	3.06439	0.787243	3.89257	9.91896e-05	0.0101957	UP	CBL-interacting serine/threonine-protein kinase 21	AT5G57630.1
TRINITY_DN6555_c0_g1_i8	111.636	3.06296	0.810423	3.77945	0.000157172	0.014178	UP	ribonuclease P protein subunit p25-like protein	AT1G76010.1
TRINITY_DN4291_c0_g1_i1	154.906	3.06178	0.82561	3.70851	0.000208483	0.0171146	UP	probable protein phosphatase 2C 40 isoform X1	AT3G16560.1
TRINITY_DN17400_c1_g4_i1	32.2377	3.06132	0.898361	3.40768	0.000655188	0.0380186	UP	---NA---	---NA---
TRINITY_DN3068_c1_g6_i1	20.3262	3.05398	0.828328	3.68693	0.000226979	0.0183327	UP	---NA---	---NA---
TRINITY_DN14812_c0_g2_i2	67.5091	3.04078	0.855396	3.55482	0.000378232	0.0261574	UP	probable E3 ubiquitin-protein ligase RHG1A isoform X1	AT5G42940.1
TRINITY_DN6598_c0_g1_i1	34.5951	3.03631	0.887004	3.42311	0.000619085	0.0366406	UP	BTB/POZ domain-containing protein DOT3-like	AT5G10250.1
TRINITY_DN44320_c0_g1_i2	52.7408	3.02697	0.694151	4.36068	1.29657e-05	0.00232504	UP	geranylgeranyl diphosphate reductase, chloroplastic-like	AT1G74470.1
TRINITY_DN4501_c2_g1_i3	697.377	3.02294	0.908075	3.32896	0.000871711	0.0461137	UP	rhodanese-like domain-containing protein 4, chloroplastic isoform X1	AT4G01050.1
TRINITY_DN4586_c0_g2_i6	33.739	3.01828	0.817424	3.69243	0.000222121	0.0180373	UP	iron-sulfur protein NUBPL isoform X1	AT4G19540.1
TRINITY_DN19130_c0_g1_i7	138.568	3.00991	0.862871	3.48826	0.000486181	0.0310186	UP	protein DEHYDRATION-INDUCED 19 homolog 4 isoform X1	AT3G06760.1
TRINITY_DN162877_c0_g1_i1	15.5783	3.00415	0.837358	3.58765	0.000333668	0.0239858	UP	syntaxin-112-like	AT2G18260.1
TRINITY_DN42108_c0_g1_i2	134.059	2.99218	0.902985	3.31365	0.000920851	0.0478795	UP	AT-hook motif nuclear-localized protein 17-like	AT5G49700.1
TRINITY_DN3915_c0_g1_i1	859.723	2.99076	0.5593	5.34733	8.92605e-08	4.12878e-05	UP	magnesium-protoporphyrin IX monomethyl ester [oxidative] cyclase, chloroplastic	AT3G56940.1
TRINITY_DN2039_c0_g1_i1	156.267	2.99058	0.809672	3.69357	0.000221123	0.0179805	UP	protein phosphatase 2C 56	AT4G26080.1
TRINITY_DN3662_c1_g1_i5	58.3318	2.98766	0.727408	4.10727	4.00368e-05	0.00537039	UP	FAM10 family protein At4g22670-like isoform X1	AT4G22670.1
TRINITY_DN2807_c0_g2_i4	28.3214	2.98059	0.878357	3.39337	0.000690387	0.0393501	UP	probable acyl-CoA dehydrogenase IBR3 isoform X2	AT3G06810.1
TRINITY_DN16899_c0_g1_i2	81.2153	2.97734	0.86266	3.45135	0.000557786	0.0341507	UP	dehydration-responsive element-binding protein 2A-like	AT2G40340.1
TRINITY_DN32599_c0_g1_i1	21.4599	2.97256	0.792937	3.74879	0.000177689	0.0153297	UP	UDP-rhamnose/UDP-galactose transporter 1 isoform X1	AT1G21070.1
TRINITY_DN8646_c0_g2_i4	17.2606	2.97202	0.809286	3.6724	0.00024028	0.019074	UP	---NA---	---NA---
TRINITY_DN6840_c0_g1_i7	36.822	2.9697	0.810742	3.66294	0.00024934	0.0195226	UP	glyoxysomal processing protease, glyoxysomal isoform X2	AT1G28320.1
TRINITY_DN1225_c0_g2_i7	20838.9	2.96901	0.613894	4.83637	1.32235e-06	0.000373311	UP	small heat shock protein, chloroplastic	AT4G27670.1
TRINITY_DN52880_c0_g2_i1	55.8327	2.96883	0.885497	3.35272	0.000800203	0.0433494	UP	NADH dehydrogenase subunit 7 (mitochondrion)	---NA---
TRINITY_DN6546_c0_g1_i1	504.783	2.96642	0.613356	4.83638	1.32223e-06	0.000373311	UP	probable adenylate kinase 7, mitochondrial	AT3G01820.1
TRINITY_DN2424_c0_g1_i2	29.3957	2.96282	0.897274	3.30203	0.000959883	0.0490397	UP	protein N-terminal and lysine N-methyltransferase efm7 isoform X1	AT5G01470.2
TRINITY_DN15563_c0_g1_i1	736.069	2.96084	0.75589	3.91702	8.965e-05	0.00948298	UP	cytochrome P450 78A9-like	AT2G46660.1
TRINITY_DN2460_c0_g2_i3	50.2816	2.96012	0.695149	4.25826	2.06024e-05	0.00328176	UP	eukaryotic translation initiation factor 2D	AT1G71350.1
TRINITY_DN28323_c0_g1_i2	65.9803	2.9586	0.807938	3.66191	0.000250341	0.0195627	UP	probable cyclic nucleotide-gated ion channel 14	AT2G24610.1
TRINITY_DN644_c1_g3_i14	132.906	2.95856	0.762957	3.87776	0.000105422	0.0106452	UP	probable helicase MAGATAMA 3 isoform X1	AT4G15570.1
TRINITY_DN8514_c2_g1_i11	666.845	2.95828	0.823511	3.59228	0.000327802	0.0236916	UP	cysteine protease RD19A-like	AT4G39090.1
TRINITY_DN6312_c0_g1_i6	16.2479	2.95785	0.885744	3.33939	0.000839615	0.0449579	UP	B3 domain-containing protein Os07g0563300 isoform X2	AT4G32010.1
TRINITY_DN11692_c0_g1_i7	46.8668	2.94545	0.560109	5.25871	1.45067e-07	6.18665e-05	UP	probable serine/threonine-protein kinase PBL7 isoform X3	AT4G02010.1
TRINITY_DN2078_c0_g2_i4	35.5792	2.93832	0.72787	4.03688	5.41664e-05	0.0066202	UP	casein kinase 1-like protein 2	AT1G72710.1
TRINITY_DN11870_c0_g1_i6	55.6342	2.93552	0.71173	4.12448	3.71568e-05	0.00508116	UP	tRNA (guanine(37)-N1)-methyltransferase 1	AT4G27340.1
TRINITY_DN1540_c0_g1_i5	61.263	2.93027	0.665241	4.40482	1.05872e-05	0.00198327	UP	cysteine-rich and transmembrane domain-containing protein A-like	---NA---
TRINITY_DN10774_c0_g1_i2	33.526	2.92027	0.607635	4.80597	1.54005e-06	0.000423827	UP	uncharacterized protein LOC102629382	---NA---
TRINITY_DN68085_c0_g1_i1	33.2299	2.91813	0.786212	3.71163	0.000205931	0.0169712	UP	uncharacterized protein LOC18053055	AT5G12460.1
TRINITY_DN4444_c0_g2_i1	12.5793	2.91117	0.704575	4.13181	3.59917e-05	0.00498206	UP	---NA---	---NA---
TRINITY_DN41945_c0_g1_i1	15.3164	2.90734	0.88252	3.29436	0.000986454	0.0499516	UP	probable receptor-like protein kinase At1g49730 isoform X2	AT5G22050.1
TRINITY_DN22166_c0_g1_i5	8.34374	2.9044	0.858854	3.38172	0.000720334	0.0405383	UP	protein IQ-DOMAIN 32	AT5G35670.1
TRINITY_DN372_c0_g2_i7	96.7198	2.90424	0.549742	5.28292	1.27144e-07	5.54015e-05	UP	ras-related protein RHN1 isoform X2	AT5G45130.1
TRINITY_DN20120_c0_g1_i4	34.0323	2.90335	0.822343	3.53058	0.000414649	0.0279369	UP	ACT domain-containing protein ACR6-like isoform X2	AT3G01990.1
TRINITY_DN375_c1_g1_i7	154.545	2.90277	0.661229	4.38997	1.13367e-05	0.00210077	UP	two-component response regulator-like PRR37 isoform X1	AT5G02810.1
TRINITY_DN10966_c0_g1_i2	591.72	2.89566	0.853592	3.39232	0.000693029	0.0394446	UP	F-box/kelch-repeat protein At1g67480	AT1G67480.2
TRINITY_DN5680_c1_g1_i2	59.5129	2.89302	0.677469	4.27034	1.95175e-05	0.00315067	UP	E3 ubiquitin ligase PQT3-like isoform X3	AT4G17410.1
TRINITY_DN10815_c0_g1_i2	29.6219	2.88941	0.863166	3.34745	0.000815579	0.0438798	UP	39S ribosomal protein L41-A, mitochondrial-like	AT5G40080.1
TRINITY_DN3806_c0_g1_i5	60.0098	2.88791	0.640748	4.5071	6.572e-06	0.00136743	UP	serine/arginine-rich SC35-like splicing factor SCL28 isoform X1	AT5G18810.1
TRINITY_DN991_c0_g1_i1	1598.24	2.8873	0.717685	4.02308	5.74421e-05	0.00690822	UP	plastid-lipid-associated protein 6, chloroplastic	AT3G23400.1
TRINITY_DN15634_c0_g3_i2	256.867	2.88517	0.731512	3.94412	8.00944e-05	0.00875417	UP	organelle RRM domain-containing protein 2, mitochondrial	AT5G54580.1
TRINITY_DN7296_c0_g1_i3	92.4441	2.88306	0.779163	3.7002	0.000215428	0.0175888	UP	protein NUCLEAR FUSION DEFECTIVE 6, chloroplastic/mitochondrial isoform X2	AT2G15000.1
TRINITY_DN8988_c0_g1_i1	681.965	2.88257	0.858098	3.35926	0.000781525	0.042703	UP	U-box domain-containing protein 19-like	AT1G60190.1
TRINITY_DN69898_c0_g1_i1	46.0272	2.88032	0.786042	3.66434	0.00024798	0.0194414	UP	mucin-12 isoform X1	AT3G53320.1
TRINITY_DN6312_c0_g2_i8	54.3215	2.87965	0.712589	4.0411	5.32003e-05	0.00654674	UP	RNA polymerase sigma factor sigA	AT1G64860.2
TRINITY_DN3512_c0_g1_i6	67.6226	2.87786	0.687624	4.18522	2.8489e-05	0.00415801	UP	NAD(H) kinase 1 isoform X2	AT3G21070.2
TRINITY_DN38807_c2_g1_i2	9.22672	2.86668	0.860599	3.33103	0.000865257	0.0459106	UP	---NA---	---NA---
TRINITY_DN3560_c0_g1_i6	103.031	2.86484	0.726385	3.94397	8.01432e-05	0.00875417	UP	zinc finger CCCH domain-containing protein 18 isoform X2	AT2G05160.1
TRINITY_DN103184_c0_g1_i1	14.4131	2.85689	0.667362	4.28088	1.86158e-05	0.00304601	UP	PREDICTED: uncharacterized protein LOC109154408	AT1G24380.1
TRINITY_DN25182_c0_g1_i3	240.914	2.85033	0.663175	4.298	1.72344e-05	0.00287074	UP	10 kDa chaperonin, mitochondrial-like	AT1G23100.1
TRINITY_DN30134_c0_g1_i1	15.8053	2.84331	0.76471	3.71816	0.00020068	0.0166445	UP	---NA---	AT3G45140.1
TRINITY_DN53266_c0_g1_i2	9.65666	2.84162	0.753472	3.77137	0.000162357	0.0144742	UP	uncharacterized protein LOC111988969	---NA---
TRINITY_DN289_c0_g2_i5	443.056	2.83497	0.571962	4.95658	7.17443e-07	0.000228261	UP	protein ALWAYS EARLY 3 isoform X1	AT3G21430.2
TRINITY_DN3098_c2_g1_i5	58.3283	2.83343	0.814478	3.47883	0.000503608	0.0317716	UP	aspartic proteinase Asp1 isoform X2	AT1G44130.1
TRINITY_DN5639_c2_g1_i2	321.959	2.83329	0.568916	4.98016	6.35302e-07	0.000207057	UP	transcription factor GTE10	AT5G63320.1
TRINITY_DN597_c2_g1_i1	7.4734	2.82818	0.837333	3.37761	0.000731199	0.040939	UP	---NA---	---NA---
TRINITY_DN369_c0_g2_i1	39.205	2.82586	0.826981	3.41709	0.000632953	0.0372779	UP	---NA---	---NA---
TRINITY_DN2931_c0_g1_i4	18.3709	2.82403	0.757503	3.72808	0.000192948	0.0161818	UP	protein disulfide-isomerase SCO2	AT3G19220.1
TRINITY_DN2127_c0_g1_i5	70.2279	2.81289	0.691909	4.0654	4.79498e-05	0.00609242	UP	thioredoxin-like protein AAED1, chloroplastic	AT2G37240.1
TRINITY_DN46699_c0_g1_i3	38.9466	2.8075	0.811409	3.46004	0.000540099	0.0333956	UP	probable WRKY transcription factor 19	AT5G58520.1
TRINITY_DN3455_c0_g1_i5	359.79	2.80548	0.803114	3.49326	0.000477168	0.0306386	UP	uncharacterized protein LOC102618580	AT2G31060.2
TRINITY_DN16899_c0_g1_i3	272.77	2.79848	0.726824	3.85029	0.00011798	0.0115638	UP	dehydration-responsive element-binding protein 2A-like	AT2G40340.1
TRINITY_DN7351_c1_g1_i1	31.1965	2.79619	0.656853	4.25695	2.07231e-05	0.00329662	UP	pentatricopeptide repeat-containing protein At1g74630	AT1G74630.1
TRINITY_DN5783_c0_g1_i7	180.61	2.79577	0.784347	3.56445	0.000364614	0.025509	UP	mitogen-activated protein kinase homolog NTF3	AT1G10210.2
TRINITY_DN18893_c0_g1_i18	306.317	2.79425	0.705677	3.95967	7.5053e-05	0.00832673	UP	2-oxoisovalerate dehydrogenase subunit beta 1, mitochondrial isoform X1	AT1G55510.1
TRINITY_DN675_c3_g2_i1	2088.06	2.78303	0.660794	4.21165	2.53517e-05	0.00380162	UP	uncharacterized protein LOC18047324	AT5G18130.1
TRINITY_DN6599_c0_g1_i2	203.851	2.78223	0.564832	4.92577	8.40278e-07	0.000260551	UP	vacuolar-sorting receptor 3	AT2G14740.2
TRINITY_DN81011_c0_g1_i1	10.3196	2.7801	0.766105	3.62887	0.000284663	0.0213833	UP	pentatricopeptide repeat-containing protein At3g18020	AT3G18020.1
TRINITY_DN15572_c0_g1_i8	10.0814	2.76858	0.772866	3.58223	0.000340677	0.0243078	UP	uncharacterized protein LOC102616103 isoform X3	AT1G53345.1
TRINITY_DN11757_c0_g1_i1	1051.66	2.76591	0.494195	5.59679	2.18352e-08	1.36061e-05	UP	ribosome-binding factor PSRP1, chloroplastic	AT5G24490.1
TRINITY_DN692_c0_g1_i2	644.714	2.76344	0.741668	3.72598	0.000194558	0.0162941	UP	protein BPS1, chloroplastic	AT2G46080.1
TRINITY_DN2195_c0_g1_i3	75.1194	2.75717	0.730823	3.77269	0.000161494	0.0144187	UP	oxygen-evolving enhancer protein 2, chloroplastic	AT1G06680.1
TRINITY_DN21551_c0_g1_i6	34.8876	2.75561	0.804999	3.42313	0.000619054	0.0366406	UP	probable protein phosphatase 2C 15	AT1G68410.2
TRINITY_DN20789_c0_g1_i4	279.063	2.75493	0.812942	3.38884	0.000701896	0.0397811	UP	auxin response factor 9 isoform X2	AT2G30520.1
TRINITY_DN604_c1_g2_i19	24668.1	2.75199	0.784325	3.50873	0.000450244	0.0293936	UP	probable zinc metallopeptidase EGY3, chloroplastic	AT1G17870.1
TRINITY_DN9444_c0_g2_i8	34.936	2.75015	0.824409	3.33591	0.0008502	0.0453631	UP	long chain acyl-CoA synthetase 6, peroxisomal isoform X1	AT3G05970.1
TRINITY_DN2012_c0_g1_i12	3384.89	2.75007	0.731156	3.76126	0.00016906	0.0148685	UP	chaperonin CPN60-2, mitochondrial	AT3G23990.1
TRINITY_DN5894_c0_g1_i5	48.1141	2.74264	0.682906	4.01614	5.91602e-05	0.00703799	UP	protein TIC 20-IV, chloroplastic isoform X1	AT4G03320.1
TRINITY_DN26444_c0_g1_i1	28.7434	2.74249	0.674905	4.06351	4.83399e-05	0.00612474	UP	ethylene-responsive transcription factor CRF2	AT4G23750.2
TRINITY_DN20893_c0_g1_i1	12.0192	2.74156	0.63275	4.33276	1.4725e-05	0.00255539	UP	---NA---	---NA---
TRINITY_DN1415_c0_g2_i1	37.8841	2.73855	0.828909	3.3038	0.000953835	0.0488552	UP	probable nucleoredoxin 1	---NA---
TRINITY_DN87_c0_g3_i1	15409.1	2.71269	0.786687	3.44825	0.000564233	0.0344102	UP	chlorophyll a-b binding protein CP29.2, chloroplastic-like	AT3G08940.2
TRINITY_DN5107_c0_g1_i10	23.9441	2.7106	0.747322	3.62708	0.000286644	0.0214927	UP	disease resistance protein At4g27190-like	---NA---
TRINITY_DN20557_c0_g2_i5	301.944	2.68096	0.612427	4.3776	1.19995e-05	0.00219651	UP	ferredoxin--NADP reductase, leaf isozyme, chloroplastic	AT5G66190.1
TRINITY_DN16074_c0_g1_i7	77.1176	2.68033	0.715447	3.74636	0.000179417	0.0154015	UP	uncharacterized protein LOC102614420	AT1G50910.1
TRINITY_DN8516_c0_g1_i1	385.069	2.6788	0.709545	3.77538	0.000159762	0.0143385	UP	superoxide dismutase [Cu-Zn], chloroplastic	AT2G28190.1
TRINITY_DN32309_c0_g2_i5	18.807	2.6773	0.802641	3.33561	0.000851118	0.045392	UP	LOW QUALITY PROTEIN: uncharacterized protein LOC110815915	AT4G14368.1
TRINITY_DN206_c2_g1_i2	57.2698	2.67354	0.790177	3.38347	0.000715768	0.0403598	UP	myosin-binding protein 2-like	AT5G16720.1
TRINITY_DN2114_c1_g1_i1	27.2442	2.67292	0.795323	3.36079	0.000777187	0.0425627	UP	probable E3 ubiquitin-protein ligase XERICO	AT1G63840.1
TRINITY_DN30747_c0_g1_i1	89.9902	2.66904	0.642324	4.15528	3.24885e-05	0.00462037	UP	probable S-sulfocysteine synthase, chloroplastic isoform X1	AT3G03630.1
TRINITY_DN595_c0_g2_i2	30.1327	2.66704	0.775421	3.43947	0.000582845	0.0351861	UP	U6 snRNA phosphodiesterase	AT5G51170.1
TRINITY_DN26348_c0_g2_i2	13.8317	2.66564	0.730671	3.6482	0.000264079	0.0203194	UP	pentatricopeptide repeat-containing protein At1g74630	AT1G74630.1
TRINITY_DN29428_c0_g2_i1	8.29543	2.65862	0.803579	3.30848	0.00093805	0.0483705	UP	---NA---	---NA---
TRINITY_DN3690_c0_g2_i1	279.806	2.65362	0.591183	4.48866	7.16735e-06	0.00146594	UP	protease Do-like 2, chloroplastic isoform X1	AT2G47940.2
TRINITY_DN6955_c0_g1_i1	69.4279	2.65106	0.621483	4.26571	1.99272e-05	0.0032039	UP	dynamin-related protein 1E isoform X2	AT3G60190.1
TRINITY_DN10569_c0_g1_i8	120.978	2.64511	0.675166	3.91771	8.93933e-05	0.00947207	UP	uncharacterized protein LOC111291498 isoform X2	AT5G47020.1
TRINITY_DN798_c0_g1_i8	626.984	2.64127	0.567474	4.65442	3.24888e-06	0.000779888	UP	uncharacterized protein LOC112006577 isoform X1	AT4G10000.2
TRINITY_DN2053_c0_g1_i3	1051.2	2.63873	0.752188	3.50807	0.000451363	0.0294215	UP	dormancy-associated protein 1 isoform X1	AT1G28330.2
TRINITY_DN3124_c0_g1_i3	481.286	2.63589	0.497434	5.29899	1.16448e-07	5.18684e-05	UP	uncharacterized protein LOC18046580	AT5G37360.1
TRINITY_DN4475_c0_g2_i2	59.5038	2.63345	0.404458	6.51106	7.46225e-11	1.08125e-07	UP	---NA---	---NA---
TRINITY_DN2243_c0_g1_i1	612.796	2.63216	0.578648	4.54882	5.39479e-06	0.00117112	UP	---NA---	---NA---
TRINITY_DN7030_c0_g1_i12	70.4054	2.6296	0.782103	3.36221	0.000773206	0.0424801	UP	two-component response regulator-like APRR5 isoform X1	AT5G24470.1
TRINITY_DN2604_c0_g2_i1	13.7309	2.62426	0.705415	3.72017	0.000199092	0.0165699	UP	protein CutA, chloroplastic	AT2G33740.2
TRINITY_DN6719_c0_g1_i2	97.5571	2.62233	0.614919	4.2645	2.00347e-05	0.00321689	UP	uncharacterized protein LOC112520804	AT1G21500.1
TRINITY_DN7459_c0_g1_i1	46.5341	2.61153	0.63601	4.10611	4.02382e-05	0.0053769	UP	membrane-associated 30 kDa protein, chloroplastic	AT1G65260.1
TRINITY_DN2004_c0_g1_i8	65.7613	2.60619	0.628177	4.14882	3.34197e-05	0.00470631	UP	E3 ubiquitin-protein ligase SDIR1-like isoform X1	AT3G55530.1
TRINITY_DN322_c4_g1_i1	252.74	2.60539	0.663157	3.92877	8.53824e-05	0.00913561	UP	---NA---	---NA---
TRINITY_DN3589_c0_g1_i6	115.973	2.6038	0.699435	3.72271	0.000197092	0.016449	UP	potassium transporter 4	AT3G02050.1
TRINITY_DN24886_c0_g1_i5	43.4935	2.60079	0.677717	3.83758	0.000124253	0.0119929	UP	uncharacterized protein LOC111286068	AT4G37300.1
TRINITY_DN995_c0_g1_i4	212.182	2.59917	0.727433	3.57307	0.000352823	0.0248576	UP	histone-lysine N-methyltransferase EZA1 isoform X1	AT4G02020.1
TRINITY_DN4408_c0_g2_i2	69.215	2.59865	0.463835	5.60253	2.11246e-08	1.33012e-05	UP	PREDICTED: uncharacterized protein LOC104088140	---NA---
TRINITY_DN2946_c0_g1_i3	206.26	2.59739	0.754264	3.4436	0.00057402	0.0348305	UP	lysine-specific demethylase JMJ30	AT3G20810.1
TRINITY_DN9596_c1_g1_i1	538.133	2.59098	0.687143	3.77065	0.000162821	0.0145048	UP	probable alpha,alpha-trehalose-phosphate synthase [UDP-forming] 7	AT1G06410.1
TRINITY_DN5424_c0_g2_i1	155.983	2.58879	0.486003	5.32669	1.0002e-07	4.55639e-05	UP	zinc finger protein hangover	AT4G27310.1
TRINITY_DN4041_c1_g1_i8	68.3155	2.58663	0.587876	4.39996	1.08269e-05	0.00201561	UP	pentatricopeptide repeat-containing protein At5g65570	AT5G65570.1
TRINITY_DN5048_c0_g1_i7	95.3079	2.57265	0.707192	3.63784	0.000274929	0.0209161	UP	pentatricopeptide repeat-containing protein MRL1, chloroplastic isoform X2	AT4G34830.1
TRINITY_DN4185_c0_g1_i3	54.7894	2.5702	0.700744	3.66781	0.000244632	0.0192416	UP	post-GPI attachment to proteins factor 3 isoform X1	AT1G16560.3
TRINITY_DN20699_c1_g1_i6	210.993	2.56017	0.708522	3.6134	0.000302209	0.0222999	UP	---NA---	---NA---
TRINITY_DN1739_c1_g2_i6	477.068	2.55999	0.729259	3.51039	0.000447445	0.0292874	UP	probable polyamine oxidase 2	AT2G43020.1
TRINITY_DN289_c1_g2_i1	151.078	2.55831	0.472242	5.41737	6.04811e-08	3.05617e-05	UP	thermospermine synthase ACAULIS5	AT5G19530.1
TRINITY_DN6507_c0_g1_i1	40.8466	2.5581	0.70061	3.65126	0.000260962	0.020144	UP	glycerol-3-phosphate acyltransferase 3	AT5G60620.1
TRINITY_DN3227_c0_g1_i2	55.2801	2.55437	0.535407	4.7709	1.83404e-06	0.000495366	UP	---NA---	---NA---
TRINITY_DN1410_c3_g1_i1	218.937	2.541	0.722202	3.51841	0.00043414	0.0287487	UP	protein FAR1-RELATED SEQUENCE 7	AT4G38180.1
TRINITY_DN27447_c1_g1_i2	16.2012	2.53723	0.734938	3.4523	0.000555826	0.0340908	UP	uncharacterized protein LOC112185033	---NA---
TRINITY_DN52648_c0_g1_i3	206.305	2.53632	0.745647	3.4015	0.000670161	0.0385523	UP	potassium channel AKT1	AT2G26650.1
TRINITY_DN2152_c0_g1_i14	128.152	2.53265	0.559618	4.52567	6.02055e-06	0.00127475	UP	protein MODIFIER OF SNC1 1	AT5G47770.1
TRINITY_DN4172_c0_g1_i8	104.953	2.53001	0.648081	3.90385	9.46749e-05	0.00981551	UP	PREDICTED: uncharacterized protein At4g08330, chloroplastic isoform X2	AT4G08330.1
TRINITY_DN13750_c0_g1_i11	2252.58	2.52727	0.674044	3.74942	0.000177247	0.0153026	UP	ubiquinol oxidase 4, chloroplastic/chromoplastic	AT4G22260.1
TRINITY_DN21062_c0_g1_i2	128.563	2.52095	0.649495	3.88139	0.000103861	0.0105367	UP	glutathione gamma-glutamylcysteinyltransferase 3	AT1G03980.1
TRINITY_DN3205_c0_g1_i1	32.9959	2.52037	0.717383	3.51329	0.000442602	0.0290869	UP	dnaJ homolog subfamily B member 4-like	AT1G10350.1
TRINITY_DN2661_c0_g1_i5	20.1127	2.51929	0.705398	3.57144	0.000355018	0.0249537	UP	protein TIC 62, chloroplastic-like isoform X1	AT3G18890.1
TRINITY_DN4399_c3_g1_i1	17.061	2.5161	0.71515	3.51828	0.000434347	0.0287487	UP	---NA---	---NA---
TRINITY_DN4737_c0_g1_i14	244.65	2.51524	0.609525	4.12656	3.68224e-05	0.00506166	UP	probable choline kinase 2 isoform X1	AT1G74320.1
TRINITY_DN4630_c0_g1_i1	627.897	2.50413	0.539575	4.64094	3.4683e-06	0.000820659	UP	tubulin alpha-3 chain	AT5G19780.1
TRINITY_DN110087_c0_g1_i1	155.748	2.49345	0.576865	4.32242	1.5433e-05	0.00263642	UP	14-3-3-like protein D	AT2G42590.2
TRINITY_DN756_c1_g1_i4	271.129	2.48979	0.731741	3.40255	0.000667594	0.0384335	UP	putative disease resistance protein RGA3	AT3G14470.1
TRINITY_DN2780_c0_g2_i4	409.199	2.47529	0.504305	4.90833	9.18556e-07	0.000280379	UP	UDP-galactose transporter 2-like	AT1G76670.1
TRINITY_DN2128_c1_g1_i3	359.235	2.47119	0.717336	3.44495	0.000571156	0.0347259	UP	protein plastid transcriptionally active 16, chloroplastic	AT3G46780.1
TRINITY_DN433_c0_g2_i4	246.333	2.46801	0.685259	3.60157	0.000316305	0.023181	UP	cell division protein FtsY homolog, chloroplastic isoform X4	AT2G45770.1
TRINITY_DN22373_c0_g2_i5	599.794	2.46191	0.585621	4.20393	2.62325e-05	0.00390839	UP	chlorophyll a-b binding protein 8, chloroplastic	AT1G61520.3
TRINITY_DN1551_c0_g1_i5	80.7069	2.45948	0.724599	3.39427	0.00068813	0.0392586	UP	ubiquitin receptor RAD23d-like	AT3G02540.1
TRINITY_DN6071_c1_g2_i1	12.4046	2.45921	0.711753	3.45514	0.000550014	0.0338174	UP	UDP-N-acetylglucosamine--N-acetylmuramyl-(pentapeptide) pyrophosphoryl-undecaprenol N-acetylglucosamine transferase-like	AT1G73740.1
TRINITY_DN7294_c5_g1_i1	8.91253	2.45508	0.743671	3.3013	0.000962374	0.0491461	UP	S-adenosylmethionine decarboxylase proenzyme 4	AT5G18930.1
TRINITY_DN6856_c0_g1_i3	30.4011	2.45118	0.743791	3.29553	0.000982374	0.0498634	UP	conserved oligomeric Golgi complex subunit 1	AT5G16300.1
TRINITY_DN3943_c0_g2_i11	145.222	2.45063	0.612777	3.99922	6.35528e-05	0.00737752	UP	DDT domain-containing protein PTM	AT5G12400.1
TRINITY_DN3855_c0_g3_i4	44.4636	2.45024	0.715487	3.42458	0.00061576	0.0365157	UP	auxilin-related protein 2	AT1G21660.1
TRINITY_DN5035_c0_g1_i1	46.365	2.44579	0.675815	3.61903	0.000295709	0.0219797	UP	V-type proton ATPase subunit H	AT3G42050.1
TRINITY_DN3205_c0_g1_i2	444.346	2.44477	0.685198	3.56798	0.00035974	0.0252414	UP	dnaJ homolog subfamily B member 1-like	AT1G10350.1
TRINITY_DN7655_c13_g1_i2	16.2709	2.44172	0.675455	3.61492	0.000300438	0.0222213	UP	---NA---	---NA---
TRINITY_DN3714_c1_g1_i1	19802.5	2.44132	0.727964	3.35362	0.000797619	0.0432483	UP	ATP-dependent zinc metalloprotease FTSH 2, chloroplastic	AT2G30950.1
TRINITY_DN2403_c0_g3_i7	1053.02	2.43984	0.709668	3.438	0.000586019	0.0352918	UP	uncharacterized protein LOC18051012	AT2G32520.1
TRINITY_DN889_c1_g3_i1	622.184	2.43598	0.672632	3.62156	0.000292835	0.0218878	UP	G-type lectin S-receptor-like serine/threonine-protein kinase At1g11410	AT4G03230.1
TRINITY_DN864_c0_g1_i2	1998.89	2.43387	0.705387	3.45041	0.000559739	0.0342039	UP	probable E3 ubiquitin-protein ligase RZFP34	AT5G25560.1
TRINITY_DN2024_c0_g2_i3	533.328	2.42628	0.656315	3.69683	0.000218307	0.0177876	UP	G-type lectin S-receptor-like serine/threonine-protein kinase At1g11410	AT4G23180.1
TRINITY_DN6903_c0_g1_i4	140.044	2.42277	0.680301	3.56132	0.000368991	0.025728	UP	clathrin heavy chain 1	AT3G11130.1
TRINITY_DN1415_c0_g1_i2	761.254	2.42237	0.572595	4.23052	2.33153e-05	0.00356742	UP	probable nucleoredoxin 1	AT1G60420.1
TRINITY_DN7221_c3_g1_i1	37.0574	2.41235	0.724981	3.32746	0.000876408	0.0462758	UP	UDP-glycosyltransferase 92A1-like	AT5G12890.1
TRINITY_DN979_c1_g1_i5	42.4952	2.40088	0.69859	3.43675	0.000588746	0.0354202	UP	ras-related protein RABE1c-like isoform X1	AT5G59840.1
TRINITY_DN3583_c0_g1_i5	672.505	2.40079	0.541568	4.43304	9.29122e-06	0.00179358	UP	uncharacterized protein LOC102613324	AT1G70820.1
TRINITY_DN25058_c0_g3_i1	1391.1	2.3993	0.690088	3.4768	0.000507432	0.0318839	UP	glutathione S-transferase DHAR3, chloroplastic	AT5G16710.1
TRINITY_DN675_c3_g2_i4	142.07	2.39776	0.53726	4.46295	8.08396e-06	0.00160166	UP	uncharacterized protein LOC18047324	AT5G18130.2
TRINITY_DN2897_c0_g2_i2	366.824	2.39486	0.592114	4.04459	5.24139e-05	0.00647177	UP	---NA---	---NA---
TRINITY_DN3218_c0_g4_i1	37.6721	2.39406	0.697124	3.43419	0.000594325	0.0356713	UP	protein LATE FLOWERING-like	AT5G48890.1
TRINITY_DN18716_c0_g1_i13	94.4615	2.38559	0.486972	4.89882	9.64133e-07	0.000291333	UP	uncharacterized protein LOC112098490	AT4G33360.1
TRINITY_DN4630_c0_g1_i2	56.3442	2.38176	0.55609	4.28306	1.84343e-05	0.00303282	UP	tubulin alpha-1 chain	AT5G19780.1
TRINITY_DN6382_c0_g1_i4	56.4197	2.38112	0.621592	3.83068	0.000127791	0.0122122	UP	heat shock protein 90-6, mitochondrial	AT3G07770.1
TRINITY_DN8653_c0_g1_i3	1328.18	2.37204	0.697797	3.39932	0.000675532	0.0387236	UP	ATP-dependent Clp protease proteolytic subunit 5, chloroplastic	AT1G02560.1
TRINITY_DN9536_c0_g1_i5	58.4134	2.37007	0.598311	3.96127	7.4551e-05	0.00829165	UP	protein OBERON 1	AT1G05410.1
TRINITY_DN1378_c0_g2_i1	99.8309	2.36109	0.544484	4.33637	1.44853e-05	0.00252222	UP	---NA---	---NA---
TRINITY_DN951_c0_g3_i2	316.222	2.35835	0.62728	3.75964	0.00017016	0.0149156	UP	cytochrome c oxidase subunit 1 (mitochondrion)	ATMG01360.1
TRINITY_DN11015_c0_g1_i3	97.9259	2.3564	0.698138	3.37526	0.00073745	0.0411264	UP	uncharacterized protein LOC102624935	AT1G16720.1
TRINITY_DN11585_c0_g1_i16	992.216	2.34729	0.645172	3.63824	0.000274511	0.0209161	UP	PREDICTED: uncharacterized protein LOC109003528	AT2G46100.1
TRINITY_DN6055_c0_g2_i1	36.6449	2.34482	0.664472	3.52884	0.000417383	0.0280582	UP	---NA---	---NA---
TRINITY_DN3951_c0_g1_i7	52.9621	2.33858	0.65285	3.58212	0.000340823	0.0243078	UP	serine/threonine-protein phosphatase PP1 isozyme 2	AT2G39840.1
TRINITY_DN3671_c0_g1_i2	279.607	2.33738	0.571391	4.09069	4.30084e-05	0.00562825	UP	glucan endo-1,3-beta-glucosidase 11-like	AT1G32860.1
TRINITY_DN2665_c1_g1_i3	32.1404	2.33685	0.675461	3.45964	0.000540892	0.0334274	UP	protein DELETION OF SUV3 SUPPRESSOR 1(I)-like	---NA---
TRINITY_DN1384_c0_g2_i2	104.582	2.33542	0.645725	3.61674	0.000298332	0.0221064	UP	bidirectional sugar transporter SWEET2a	AT3G14770.1
TRINITY_DN1656_c13_g1_i1	126.716	2.33036	0.650166	3.58425	0.00033805	0.0242429	UP	thylakoid lumenal 15 kDa protein 1, chloroplastic	AT2G44920.2
TRINITY_DN5632_c0_g1_i4	90.3888	2.3289	0.590956	3.94091	8.11745e-05	0.00881876	UP	protein APEM9	AT3G10572.1
TRINITY_DN2841_c0_g1_i3	123.707	2.32774	0.526764	4.41895	9.91837e-06	0.0018844	UP	probable polyamine transporter At1g31830 isoform X1	AT1G31830.1
TRINITY_DN111200_c0_g1_i3	95.2999	2.3194	0.623729	3.7186	0.000200328	0.0166301	UP	polyadenylate-binding protein-interacting protein 12 isoform X2	AT1G32790.1
TRINITY_DN10366_c0_g1_i1	481.538	2.31697	0.674673	3.4342	0.000594297	0.0356713	UP	elongation factor G-1, mitochondrial	AT1G45332.1
TRINITY_DN2990_c0_g1_i4	369.602	2.30972	0.473026	4.88286	1.04556e-06	0.000312793	UP	(+)-neomenthol dehydrogenase-like isoform X2	AT3G61220.1
TRINITY_DN2289_c2_g1_i1	529.641	2.30506	0.604692	3.81195	0.000137873	0.0128338	UP	AP2/ERF and B3 domain-containing transcription factor RAV1	AT1G68840.2
TRINITY_DN12897_c0_g1_i2	87.746	2.30381	0.52836	4.36031	1.29879e-05	0.00232504	UP	---NA---	---NA---
TRINITY_DN8372_c1_g2_i1	50.1302	2.3032	0.544737	4.22809	2.35685e-05	0.00359245	UP	pentatricopeptide repeat-containing protein At5g13270, chloroplastic	AT5G13270.1
TRINITY_DN2729_c1_g1_i1	218.225	2.29486	0.538647	4.26042	2.04046e-05	0.00325888	UP	pentatricopeptide repeat-containing protein At3g02650, mitochondrial isoform X1	AT3G02650.1
TRINITY_DN6308_c2_g1_i3	71.1676	2.28304	0.670207	3.40648	0.000658067	0.0381222	UP	probable ubiquitin-like-specific protease 2B isoform X1	AT1G09730.2
TRINITY_DN19822_c0_g1_i1	32.4547	2.28153	0.587444	3.88383	0.000102825	0.0104621	UP	probable F-box protein At2g36090	AT3G44326.1
TRINITY_DN2299_c0_g1_i7	85.2859	2.27369	0.438661	5.18325	2.18052e-07	8.67647e-05	UP	heat shock factor protein HSF30	AT2G26150.2
TRINITY_DN3727_c1_g1_i7	2140.07	2.27055	0.685034	3.31451	0.000918029	0.0478154	UP	superoxide dismutase [Cu-Zn]	AT1G08830.2
TRINITY_DN3331_c1_g1_i7	27.1757	2.26793	0.573106	3.95726	7.5816e-05	0.00838045	UP	---NA---	---NA---
TRINITY_DN31020_c0_g1_i5	1534.83	2.26281	0.64251	3.52183	0.000428571	0.0285391	UP	PREDICTED: uncharacterized protein LOC108997398	AT1G28140.1
TRINITY_DN15708_c0_g1_i2	29.2132	2.25559	0.637243	3.53961	0.000400725	0.0273823	UP	30S ribosomal protein S31, mitochondrial-like	AT2G21290.1
TRINITY_DN2403_c0_g3_i9	2066.5	2.25233	0.63284	3.55909	0.000372141	0.0258252	UP	uncharacterized protein LOC18051012	AT2G32520.1
TRINITY_DN2603_c0_g1_i1	122.798	2.24656	0.352987	6.36442	1.96028e-10	2.56251e-07	UP	probable glutathione peroxidase 5 isoform X2	AT3G63080.1
TRINITY_DN1846_c0_g1_i5	75.2098	2.24326	0.636351	3.52519	0.000423176	0.0283525	UP	casein kinase II subunit beta-1 isoform X3	AT5G47080.2
TRINITY_DN8704_c0_g1_i7	23589.6	2.23805	0.618184	3.62037	0.000294186	0.0219419	UP	ruBisCO large subunit-binding protein subunit alpha	AT2G28000.1
TRINITY_DN8056_c1_g1_i3	28.0682	2.2372	0.609632	3.66975	0.000242789	0.0191684	UP	F-box/LRR-repeat protein 15	AT4G33210.1
TRINITY_DN4366_c0_g1_i9	21.3048	2.23642	0.634157	3.52661	0.000420918	0.0282474	UP	importin-4 isoform X1	AT4G27640.1
TRINITY_DN54600_c0_g1_i6	321.784	2.23594	0.591662	3.77909	0.000157406	0.0141799	UP	chaperone protein dnaJ GFA2, mitochondrial	AT5G48030.1
TRINITY_DN3690_c0_g2_i7	81.6144	2.23435	0.57735	3.87001	0.00010883	0.0108814	UP	protease Do-like 2, chloroplastic isoform X1	AT2G47940.1
TRINITY_DN8349_c0_g1_i10	58.4593	2.2289	0.585792	3.80493	0.000141842	0.0131018	UP	katanin p80 WD40 repeat-containing subunit B1 homolog isoform X2	AT5G23430.1
TRINITY_DN2053_c0_g1_i1	2621.98	2.20644	0.599444	3.68082	0.00023249	0.0186515	UP	auxin-repressed 12.5 kDa protein	AT2G33830.2
TRINITY_DN8186_c1_g1_i1	22.2714	2.19917	0.607654	3.61911	0.000295615	0.0219797	UP	PREDICTED: uncharacterized protein LOC103438319	---NA---
TRINITY_DN9328_c0_g1_i11	56.0975	2.19712	0.589877	3.72471	0.00019554	0.0163649	UP	protein DECREASED SIZE EXCLUSION LIMIT 1 isoform X1	AT4G29860.1
TRINITY_DN5971_c0_g1_i19	21.3384	2.19349	0.613562	3.57502	0.000350205	0.0247166	UP	probable protein S-acyltransferase 12	AT4G00840.1
TRINITY_DN6227_c0_g1_i4	48.0756	2.18147	0.499597	4.36646	1.26274e-05	0.00228364	UP	probable hydroxyacylglutathione hydrolase 2, chloroplastic isoform X1	AT1G06130.2
TRINITY_DN7111_c0_g2_i8	191.013	2.17918	0.462534	4.7114	2.4602e-06	0.000622892	UP	probable plastid-lipid-associated protein 8, chloroplastic	AT5G19940.1
TRINITY_DN792_c0_g1_i1	2112.68	2.17299	0.626925	3.46611	0.000528046	0.0327514	UP	multiple organellar RNA editing factor 9, chloroplastic-like	AT1G11430.1
TRINITY_DN1025_c0_g1_i8	1233.96	2.17289	0.639668	3.3969	0.000681527	0.038993	UP	ankyrin repeat-containing protein NPR4	AT5G35810.1
TRINITY_DN9575_c0_g1_i1	166.396	2.16794	0.551332	3.93218	8.41773e-05	0.00906311	UP	glycine-rich RNA-binding protein 6, mitochondrial-like	AT2G37510.1
TRINITY_DN1415_c0_g1_i4	5263.63	2.16236	0.560343	3.85899	0.000113856	0.0112513	UP	probable nucleoredoxin 1	AT1G60420.1
TRINITY_DN2125_c0_g1_i2	800.211	2.16123	0.576322	3.75004	0.000176808	0.0152858	UP	uncharacterized protein LOC18042792	AT5G43150.1
TRINITY_DN7309_c1_g1_i1	1818.48	2.15985	0.577712	3.73864	0.000185021	0.015692	UP	programmed cell death protein 4-like	---NA---
TRINITY_DN18333_c0_g1_i3	93.9873	2.1531	0.532822	4.04093	5.32388e-05	0.00654674	UP	G-type lectin S-receptor-like serine/threonine-protein kinase At4g27290	AT4G21380.1
TRINITY_DN61_c0_g1_i3	63.9387	2.15168	0.513509	4.19016	2.78759e-05	0.00410339	UP	---NA---	---NA---
TRINITY_DN5894_c0_g1_i3	48.897	2.14995	0.575501	3.7358	0.000187122	0.0158103	UP	protein TIC 20-IV, chloroplastic	AT4G03320.1
TRINITY_DN4161_c0_g1_i5	91.7616	2.13976	0.609356	3.51151	0.000445561	0.029202	UP	translation factor GUF1 homolog, chloroplastic	AT5G08650.1
TRINITY_DN12801_c1_g1_i1	23.0571	2.13909	0.636308	3.36173	0.000774564	0.0424835	UP	chaperone protein ClpB4, mitochondrial	AT2G25140.1
TRINITY_DN51_c0_g1_i6	257.866	2.13642	0.616342	3.4663	0.000527683	0.0327458	UP	---NA---	---NA---
TRINITY_DN3009_c0_g1_i7	20.4705	2.136	0.64283	3.32281	0.000891169	0.0468079	UP	general transcription factor 3C polypeptide 3-like isoform X1	AT1G17680.2
TRINITY_DN1488_c2_g1_i6	249.159	2.13359	0.506123	4.21555	2.49172e-05	0.00375435	UP	5'-nucleotidase domain-containing protein DDB_G0275467 isoform X1	AT2G23890.1
TRINITY_DN163_c0_g1_i2	200.529	2.13303	0.53923	3.9557	7.63099e-05	0.0084273	UP	uncharacterized protein LOC102624124	AT4G13030.2
TRINITY_DN31515_c0_g1_i1	11.8704	2.12533	0.585319	3.63106	0.00028226	0.0212776	UP	PREDICTED: cyclin-P3-1-like	AT3G05327.1
TRINITY_DN4848_c0_g1_i3	68.7171	2.12409	0.621585	3.41722	0.000632651	0.0372779	UP	ATP-dependent Clp protease proteolytic subunit-related protein 1, chloroplastic	AT1G49970.1
TRINITY_DN10680_c0_g1_i1	29.11	2.12112	0.539342	3.93278	8.39682e-05	0.0090487	UP	---NA---	---NA---
TRINITY_DN124972_c0_g1_i1	39.9906	2.11911	0.566616	3.73993	0.000184071	0.0156413	UP	pentatricopeptide repeat-containing protein At5g08305	AT5G08305.1
TRINITY_DN3827_c0_g1_i10	301.385	2.11744	0.566474	3.73793	0.000185541	0.0157251	UP	probable protein phosphatase 2C 34	AT5G27930.2
TRINITY_DN4010_c1_g1_i2	611.63	2.11734	0.600917	3.52353	0.000425846	0.0284364	UP	F-box protein SKIP1	AT5G57900.1
TRINITY_DN12188_c0_g1_i1	16.7506	2.11691	0.57951	3.65293	0.000259268	0.0200648	UP	cytochrome P450 81E8	AT1G66540.2
TRINITY_DN13369_c0_g1_i4	6264.97	2.11085	0.555614	3.79914	0.0001452	0.0132798	UP	uncharacterized protein LOC110647081	AT5G66090.1
TRINITY_DN16742_c0_g1_i3	101.661	2.10942	0.617365	3.4168	0.000633607	0.0372981	UP	probable galactinol--sucrose galactosyltransferase 2	AT3G57520.1
TRINITY_DN2917_c0_g1_i9	121.1	2.10878	0.583431	3.61444	0.000300998	0.0222491	UP	sodium-dependent phosphate transport protein 1, chloroplastic-like	AT2G29650.1
TRINITY_DN3073_c0_g3_i10	47.6845	2.09547	0.520346	4.02707	5.64764e-05	0.0068262	UP	uncharacterized PKHD-type hydroxylase At1g22950-like	AT3G18210.2
TRINITY_DN713_c0_g1_i5	3571.79	2.0877	0.594186	3.51355	0.000442159	0.0290869	UP	calnexin homolog	AT5G61790.1
TRINITY_DN51966_c0_g1_i5	47.5213	2.0857	0.42475	4.91043	9.0879e-07	0.000278104	UP	probable polygalacturonase At1g80170 isoform X1	AT1G23460.1
TRINITY_DN8282_c1_g1_i2	19.564	2.08557	0.623426	3.34534	0.000821816	0.044103	UP	UBP1-associated protein 2C-like	AT3G15010.2
TRINITY_DN3866_c0_g1_i5	1114.22	2.08533	0.627591	3.32275	0.000891337	0.0468079	UP	probable inactive shikimate kinase like 1, chloroplastic isoform X2	AT3G26900.3
TRINITY_DN18526_c0_g1_i2	11.5589	2.08287	0.592224	3.51702	0.000436421	0.028822	UP	uncharacterized protein LOC105637480	AT5G62270.1
TRINITY_DN8704_c1_g1_i4	41.3289	2.07832	0.628622	3.30615	0.000945887	0.0486761	UP	probable magnesium transporter NIPA3 isoform X2	AT1G34470.1
TRINITY_DN7716_c0_g3_i2	53.7227	2.07608	0.613288	3.38515	0.000711383	0.0402113	UP	probable protein arginine N-methyltransferase 3	AT3G12270.1
TRINITY_DN9248_c1_g1_i2	205.99	2.07115	0.520889	3.97618	7.00303e-05	0.00789327	UP	uncharacterized protein LOC18043694	AT1G12990.1
TRINITY_DN13839_c0_g1_i3	123.272	2.06802	0.596451	3.46722	0.000525876	0.0326809	UP	putative lipase YOR059C isoform X1	AT5G51180.2
TRINITY_DN4484_c0_g3_i1	14314.9	2.06558	0.527354	3.91687	8.97064e-05	0.00948298	UP	small heat shock protein, chloroplastic-like isoform X1	AT4G25200.1
TRINITY_DN12734_c0_g2_i2	2190.31	2.05229	0.615479	3.33446	0.000854644	0.0454577	UP	peroxidase 42	AT4G21960.1
TRINITY_DN4062_c1_g1_i3	382.816	2.04691	0.572485	3.57549	0.000349576	0.0246867	UP	---NA---	---NA---
TRINITY_DN258_c0_g1_i6	1507.56	2.0466	0.506614	4.03976	5.35056e-05	0.00655943	UP	uncharacterized protein LOC18041907	AT1G76100.1
TRINITY_DN670_c0_g1_i5	97.7117	2.04333	0.583312	3.50298	0.000460088	0.0298608	UP	uncharacterized protein LOC102624869 isoform X1	AT2G26270.1
TRINITY_DN406_c1_g3_i1	712.499	2.03991	0.508726	4.00984	6.07602e-05	0.00717806	UP	alpha-galactosidase 3	AT3G56310.1
TRINITY_DN4274_c0_g4_i1	26.1851	2.0376	0.591198	3.44656	0.000567764	0.0345729	UP	---NA---	---NA---
TRINITY_DN11458_c0_g1_i3	91.8772	2.03742	0.604638	3.36966	0.000752608	0.0416912	UP	peptide deformylase 1A, chloroplastic	AT1G15390.1
TRINITY_DN200_c0_g1_i2	297.349	2.03409	0.320919	6.33832	2.32283e-10	2.94055e-07	UP	peroxisomal (S)-2-hydroxy-acid oxidase-like isoform X1	AT3G14415.3
TRINITY_DN447_c0_g4_i2	141.446	2.03289	0.475006	4.27972	1.87131e-05	0.00305362	UP	probable WRKY transcription factor 57	AT1G69310.2
TRINITY_DN13226_c0_g1_i2	419.804	2.03157	0.57065	3.56009	0.000370721	0.0257949	UP	BTB/POZ domain-containing protein At3g50780	AT3G50780.1
TRINITY_DN585_c1_g1_i8	131.505	2.03124	0.519271	3.91172	9.16412e-05	0.00960029	UP	transcription termination factor MTERF9, chloroplastic	AT5G55580.1
TRINITY_DN7281_c0_g1_i1	29.6596	2.03096	0.589713	3.44399	0.000573207	0.0347986	UP	peroxisome biogenesis protein 19-2	AT5G17550.1
TRINITY_DN5284_c0_g1_i11	38.3919	2.02593	0.513005	3.94914	7.84332e-05	0.00860074	UP	heterogeneous nuclear ribonucleoprotein 1-like	AT4G14300.1
TRINITY_DN3125_c0_g1_i10	190.089	2.01493	0.536271	3.7573	0.000171755	0.0150007	UP	puromycin-sensitive aminopeptidase isoform X3	AT1G63770.1
TRINITY_DN831_c2_g1_i1	136.972	2.0108	0.583806	3.4443	0.00057253	0.0347751	UP	uncharacterized protein LOC102630182	AT5G66440.1
TRINITY_DN5810_c0_g1_i9	39.3569	2.00933	0.591079	3.39944	0.000675252	0.0387236	UP	polyribonucleotide nucleotidyltransferase 1, chloroplastic isoform X1	AT3G03710.1
TRINITY_DN17853_c0_g1_i1	1116.54	2.00461	0.568764	3.5245	0.000424277	0.0283789	UP	photosystem I reaction center subunit III, chloroplastic	AT1G31330.1
TRINITY_DN1739_c0_g1_i4	201.893	1.99681	0.594541	3.35858	0.000783437	0.0427789	UP	AT-hook motif nuclear-localized protein 9	AT2G45850.2
TRINITY_DN10846_c0_g1_i9	47.8597	1.99379	0.591592	3.37021	0.000751115	0.0416469	UP	uncharacterized protein LOC102618809	---NA---
TRINITY_DN73_c5_g1_i1	82.9079	1.98922	0.597288	3.33042	0.000867149	0.0459616	UP	ATP-dependent DNA helicase At3g02060, chloroplastic	AT3G02060.2
TRINITY_DN11940_c0_g1_i1	589.321	1.98766	0.524959	3.78632	0.000152896	0.0138702	UP	protein ORANGE-LIKE, chloroplastic	AT5G06130.2
TRINITY_DN4216_c0_g1_i11	295.973	1.98685	0.599221	3.31573	0.000914056	0.0476911	UP	WD repeat-containing protein ATCSA-1-like isoform X1	AT1G27840.1
TRINITY_DN750_c0_g1_i12	112.587	1.98683	0.548847	3.62	0.000294601	0.0219419	UP	serine/threonine-protein kinase AFC2 isoform X3	AT4G24740.2
TRINITY_DN722_c0_g1_i1	1542.02	1.98425	0.552836	3.58922	0.000331669	0.0238992	UP	uncharacterized protein ycf23-like	---NA---
TRINITY_DN20084_c0_g1_i1	90.1051	1.98161	0.57391	3.45282	0.000554767	0.0340574	UP	cytochrome c biogenesis FN (mitochondrion)	ATMG00830.1
TRINITY_DN2894_c4_g1_i1	353.927	1.97704	0.516866	3.82506	0.000130742	0.0124101	UP	17.8 kDa class II heat shock protein	AT1G06460.1
TRINITY_DN12201_c0_g1_i1	49.9429	1.96663	0.458485	4.28942	1.79139e-05	0.00295123	UP	pentatricopeptide repeat-containing protein At4g14050, mitochondrial	AT4G14050.1
TRINITY_DN8753_c1_g1_i2	118.669	1.96299	0.570533	3.44062	0.000580386	0.0351126	UP	probable isoaspartyl peptidase/L-asparaginase 2	AT3G16150.1
TRINITY_DN2570_c2_g1_i4	25.3504	1.95982	0.546938	3.58327	0.000339324	0.0242763	UP	self-incompatibility protein S1-like	AT1G48350.1
TRINITY_DN1449_c1_g1_i3	429.143	1.95924	0.550293	3.56035	0.000370355	0.0257906	UP	uncharacterized protein LOC110426362	AT4G19160.1
TRINITY_DN8113_c0_g2_i3	368.387	1.95156	0.494994	3.94258	8.06082e-05	0.00877309	UP	cytochrome P450 90A1	AT5G05690.1
TRINITY_DN2136_c0_g1_i3	24171.7	1.95087	0.580376	3.36139	0.000775506	0.0425093	UP	plastid-lipid-associated protein, chloroplastic	AT4G04020.1
TRINITY_DN7944_c0_g2_i1	383.04	1.94754	0.508285	3.8316	0.000127314	0.0122012	UP	---NA---	---NA---
TRINITY_DN72355_c0_g3_i3	189.141	1.93858	0.53585	3.61777	0.000297157	0.0220623	UP	L10-interacting MYB domain-containing protein	AT4G02210.2
TRINITY_DN6442_c0_g1_i3	38.5336	1.93442	0.55282	3.49919	0.000466667	0.0300929	UP	ABC transporter G family member 3-like isoform X1	AT2G28070.1
TRINITY_DN7419_c0_g1_i1	183.491	1.91398	0.49514	3.86553	0.00011085	0.0110265	UP	multiple organellar RNA editing factor 9, chloroplastic	AT1G11430.1
TRINITY_DN7_c0_g2_i3	42.3343	1.91061	0.558677	3.41988	0.000626476	0.0369689	UP	peptidyl-prolyl cis-trans isomerase FKBP13, chloroplastic	AT5G45680.1
TRINITY_DN65_c0_g1_i1	518.995	1.90282	0.430352	4.42155	9.79966e-06	0.00186774	UP	ankyrin repeat-containing protein ITN1-like	AT5G35830.1
TRINITY_DN8426_c1_g1_i14	2614.03	1.90249	0.500456	3.80151	0.000143816	0.01322	UP	cell division protein FtsZ homolog 2-1, chloroplastic isoform X2	AT2G36250.2
TRINITY_DN2461_c0_g1_i2	442.856	1.89675	0.419049	4.52631	6.00222e-06	0.00127311	UP	1-aminocyclopropane-1-carboxylate oxidase	AT1G05010.1
TRINITY_DN651_c1_g3_i2	166.534	1.89535	0.564879	3.35531	0.000792756	0.0430429	UP	uncharacterized protein LOC110609255	AT1G64355.1
TRINITY_DN4572_c0_g1_i2	20.3726	1.89322	0.573235	3.30269	0.000957636	0.0489859	UP	mitochondrial inner membrane protease ATP23	AT3G03420.1
TRINITY_DN15076_c0_g1_i4	18.4529	1.89301	0.571815	3.31052	0.000931216	0.0481754	UP	polyadenylate-binding protein RBP45-like	AT1G11650.2
TRINITY_DN7221_c0_g1_i4	215.45	1.8913	0.525975	3.59579	0.000323402	0.023444	UP	uncharacterized acetyltransferase At3g50280-like	AT5G42830.1
TRINITY_DN4764_c3_g1_i2	137.919	1.88938	0.551613	3.42519	0.000614365	0.0364673	UP	uncharacterized protein LOC18040815	AT1G10720.1
TRINITY_DN2519_c0_g1_i1	353.392	1.88109	0.496821	3.78626	0.00015293	0.0138702	UP	photosystem I reaction center subunit IV, chloroplastic-like	AT2G20260.1
TRINITY_DN6_c1_g3_i1	500.071	1.88105	0.559547	3.36173	0.000774558	0.0424835	UP	14-3-3-like protein GF14 kappa isoform X1	AT5G65430.1
TRINITY_DN757_c0_g4_i5	56.5183	1.86735	0.561405	3.32621	0.000880347	0.0463953	UP	xaa-Pro dipeptidase	AT4G29490.1
TRINITY_DN1311_c0_g1_i2	1371.43	1.86647	0.543679	3.43303	0.000596881	0.0357665	UP	dnaJ homolog subfamily B member 6	AT1G56300.1
TRINITY_DN44857_c0_g1_i4	877.573	1.86365	0.448142	4.15861	3.20191e-05	0.00458949	UP	uncharacterized protein LOC102612685	AT5G16110.1
TRINITY_DN1728_c0_g1_i1	41.331	1.86183	0.465579	3.99895	6.36254e-05	0.00737883	UP	DEAD-box ATP-dependent RNA helicase 56	AT5G11170.1
TRINITY_DN3500_c0_g1_i7	236.941	1.84403	0.42608	4.32789	1.50547e-05	0.00259389	UP	DEAD-box ATP-dependent RNA helicase 10	AT5G60990.1
TRINITY_DN2292_c0_g1_i3	33.1596	1.83281	0.489844	3.74162	0.000182837	0.0155727	UP	RNA polymerase sigma factor sigD, chloroplastic	AT5G13730.1
TRINITY_DN8917_c0_g1_i2	28.1594	1.81876	0.445105	4.08613	4.38625e-05	0.00570896	UP	protein disulfide-isomerase 5-4-like	AT3G20560.1
TRINITY_DN6419_c0_g1_i2	53.1199	1.81475	0.54951	3.3025	0.000958276	0.0489859	UP	glutamyl-tRNA reductase-binding protein, chloroplastic isoform X1	AT3G03890.1
TRINITY_DN3428_c1_g1_i7	81.492	1.81386	0.484644	3.74266	0.000182082	0.0155414	UP	RHOMBOID-like protein 2	AT1G63120.1
TRINITY_DN5146_c0_g1_i4	30.9782	1.81267	0.538503	3.36612	0.000762332	0.0421235	UP	uncharacterized protein LOC110824327	AT1G17330.1
TRINITY_DN1515_c1_g1_i1	22112.2	1.80518	0.491511	3.67271	0.000239995	0.0190639	UP	thioredoxin-like protein CDSP32, chloroplastic	AT1G76080.1
TRINITY_DN1839_c0_g1_i4	480.991	1.80248	0.410699	4.3888	1.13979e-05	0.00210561	UP	glucose-6-phosphate 1-dehydrogenase, chloroplastic-like	AT5G35790.1
TRINITY_DN3764_c0_g1_i4	4871.53	1.80231	0.479848	3.756	0.000172648	0.0150568	UP	uncharacterized protein LOC102621225	AT3G15840.1
TRINITY_DN3322_c0_g1_i12	223.078	1.80073	0.435726	4.13272	3.58492e-05	0.00497274	UP	RNA-directed DNA methylation 4	AT2G30280.1
TRINITY_DN2917_c0_g1_i7	518.906	1.79718	0.465801	3.85826	0.000114199	0.0112621	UP	sodium-dependent phosphate transport protein 1, chloroplastic isoform X1	AT2G29650.1
TRINITY_DN51_c1_g1_i5	49.4316	1.7877	0.398628	4.48463	7.3041e-06	0.00148885	UP	uncharacterized protein LOC100807423	AT1G31335.1
TRINITY_DN9114_c1_g1_i15	117.18	1.78636	0.51104	3.49555	0.000473093	0.0304257	UP	uncharacterized protein LOC110413321	AT1G02610.1
TRINITY_DN1999_c0_g1_i2	208.636	1.785	0.479697	3.7211	0.000198356	0.0165201	UP	protein disulfide isomerase pTAC5, chloroplastic isoform X2	AT4G13670.1
TRINITY_DN3440_c0_g1_i12	9011.37	1.78171	0.527694	3.37641	0.000734384	0.041079	UP	small heat shock protein, chloroplastic-like	AT4G27670.1
TRINITY_DN8760_c0_g1_i1	35.3714	1.77383	0.473037	3.74988	0.000176916	0.0152858	UP	serine/threonine-protein phosphatase 4 regulatory subunit 2-A	AT5G17070.1
TRINITY_DN3124_c0_g1_i2	358.745	1.75653	0.402485	4.3642	1.27587e-05	0.00230391	UP	uncharacterized protein LOC18046580	AT5G37360.1
TRINITY_DN610_c0_g1_i6	1177.06	1.74921	0.414853	4.21646	2.48171e-05	0.00375419	UP	cathepsin B-like isoform X1	AT1G02305.1
TRINITY_DN855_c1_g2_i1	2743.24	1.71977	0.433935	3.9632	7.39517e-05	0.00824257	UP	protein TRIGALACTOSYLDIACYLGLYCEROL 4, chloroplastic	AT2G44640.1
TRINITY_DN444_c0_g1_i1	96.7467	1.71731	0.508734	3.37565	0.000736406	0.0411264	UP	nuclear poly(A) polymerase 3	AT3G06560.1
TRINITY_DN298_c0_g1_i1	94.5418	1.71677	0.507786	3.3809	0.000722499	0.0406221	UP	single-stranded DNA-binding protein WHY1, chloroplastic-like	AT1G14410.1
TRINITY_DN7836_c0_g1_i7	203.72	1.71058	0.398583	4.29166	1.77343e-05	0.00292967	UP	pentatricopeptide repeat-containing protein At4g04790, mitochondrial	AT4G04790.1
TRINITY_DN485_c2_g1_i24	30.6562	1.71031	0.513307	3.33195	0.000862393	0.0458104	UP	kinesin-like protein KCA1 isoform X2	AT5G10470.1
TRINITY_DN4335_c0_g1_i4	2441.79	1.68652	0.507967	3.32014	0.000899738	0.0471281	UP	DEAD-box ATP-dependent RNA helicase 50	AT3G06980.1
TRINITY_DN42525_c0_g1_i4	1224.64	1.68212	0.469428	3.58333	0.000339242	0.0242763	UP	chloroplastic group IIB intron splicing facilitator CRS2-B, chloroplastic isoform X1	AT5G38290.2
TRINITY_DN936_c3_g1_i1	323.114	1.67237	0.380153	4.3992	1.08653e-05	0.00201963	UP	uncharacterized protein LOC102624954 isoform X1	AT4G18530.1
TRINITY_DN5255_c0_g1_i2	199.762	1.65709	0.458366	3.61521	0.000300108	0.0222106	UP	organelle RRM domain-containing protein 1, chloroplastic isoform X1	AT3G20930.1
TRINITY_DN8042_c1_g1_i2	260.573	1.65472	0.469954	3.52102	0.000429894	0.0285928	UP	NAC transcription factor 56	AT3G15510.1
TRINITY_DN22521_c0_g1_i1	1299.6	1.65177	0.471092	3.50627	0.000454437	0.0295738	UP	30S ribosomal protein S6 alpha, chloroplastic	AT1G64510.1
TRINITY_DN6356_c0_g1_i3	2180.91	1.64951	0.472101	3.49398	0.000475869	0.0305715	UP	bifunctional nuclease 1	AT1G19660.2
TRINITY_DN746_c2_g1_i2	2992.1	1.64412	0.492374	3.33916	0.000840318	0.0449755	UP	putative deoxyribonuclease TATDN1 isoform X1	AT3G52390.1
TRINITY_DN708_c0_g1_i3	1466.64	1.63877	0.476496	3.43921	0.000583409	0.0351871	UP	uncharacterized protein LOC18054122 isoform X2	AT2G18860.1
TRINITY_DN1383_c0_g1_i4	41.7725	1.63452	0.486093	3.36256	0.000772222	0.0424648	UP	uncharacterized protein LOC102624448 isoform X2	AT2G27980.1
TRINITY_DN2195_c0_g1_i6	131.314	1.62033	0.424948	3.81301	0.000137285	0.0128067	UP	oxygen-evolving enhancer protein 2, chloroplastic	AT1G06680.1
TRINITY_DN6713_c0_g1_i2	21.95	1.61288	0.473635	3.40532	0.000660863	0.038229	UP	asparagine synthetase domain-containing protein 1 isoform X2	AT2G03667.1
TRINITY_DN855_c1_g2_i4	2275.83	1.58821	0.446063	3.5605	0.000370152	0.0257906	UP	protein TRIGALACTOSYLDIACYLGLYCEROL 4, chloroplastic	AT2G44640.1
TRINITY_DN69716_c0_g2_i2	563.667	1.57783	0.403013	3.91508	9.03741e-05	0.00951729	UP	chlorophyll a-b binding protein 7, chloroplastic isoform X1	AT1G76570.1
TRINITY_DN1763_c0_g1_i9	37.7783	1.57146	0.386104	4.07005	4.70039e-05	0.00600093	UP	uncharacterized protein LOC21384882	---NA---
TRINITY_DN1253_c1_g1_i1	2553.39	1.57052	0.417177	3.76464	0.000166792	0.0147411	UP	50S ribosomal protein L24, chloroplastic	AT5G54600.1
TRINITY_DN7964_c0_g1_i6	923.731	1.55947	0.424683	3.67208	0.000240582	0.0190854	UP	chaperone protein dnaJ C76, chloroplastic	AT5G23240.1
TRINITY_DN7797_c0_g1_i1	426.448	1.55847	0.439136	3.54895	0.000386776	0.0266411	UP	AFG1-like ATPase	AT4G28070.2
TRINITY_DN391_c3_g2_i1	1152.57	1.55581	0.406157	3.83057	0.000127845	0.0122122	UP	uncharacterized protein LOC18033149	AT4G25670.2
TRINITY_DN20733_c0_g2_i2	472.217	1.5369	0.437941	3.50937	0.000449163	0.0293552	UP	organelle RRM domain-containing protein 1, chloroplastic	AT4G20030.1
TRINITY_DN6026_c0_g1_i2	486.445	1.53007	0.456981	3.34822	0.000813315	0.0438425	UP	fatty-acid-binding protein 3, chloroplastic	AT1G53520.1
TRINITY_DN2203_c0_g1_i3	8163.83	1.52791	0.43425	3.5185	0.00043399	0.0287487	UP	sulfite reductase [ferredoxin], chloroplastic	AT5G04590.1
TRINITY_DN5148_c0_g1_i3	180.494	1.52366	0.410698	3.70992	0.000207325	0.0170429	UP	purple acid phosphatase	AT2G16430.2
TRINITY_DN13204_c0_g1_i1	476.305	1.4888	0.335616	4.43603	9.16328e-06	0.00177744	UP	H/ACA ribonucleoprotein complex subunit 2-like protein	AT5G08180.2
TRINITY_DN2314_c2_g2_i1	176.269	1.47667	0.416836	3.54258	0.000396236	0.0271641	UP	beta-glucosidase BoGH3B-like isoform X1	AT5G20950.2
TRINITY_DN10408_c2_g1_i1	119.535	1.47026	0.3827	3.8418	0.000122137	0.0118841	UP	protein REVERSION-TO-ETHYLENE SENSITIVITY1 isoform X1	AT2G26070.1
TRINITY_DN19533_c0_g2_i11	52.7029	1.45171	0.410939	3.53267	0.000411385	0.0277948	UP	SKP1-like protein 21 isoform X1	AT3G61415.2
TRINITY_DN113260_c0_g1_i2	2614.13	1.45026	0.428425	3.3851	0.000711515	0.0402113	UP	50S ribosomal protein L15, chloroplastic	AT3G25920.1
TRINITY_DN20233_c0_g1_i2	115.998	1.43044	0.418119	3.42113	0.000623621	0.0368365	UP	dihydroorotate dehydrogenase (quinone), mitochondrial	AT5G23300.1
TRINITY_DN2309_c0_g1_i4	239.698	1.425	0.421167	3.38345	0.00071582	0.0403598	UP	PREDICTED: uncharacterized protein LOC18590336	AT5G22460.2
TRINITY_DN1573_c0_g1_i1	91.0826	1.40785	0.369442	3.81075	0.000138546	0.0128764	UP	small EDRK-rich factor 2-like	AT3G24100.1
TRINITY_DN662_c0_g1_i7	4860.78	1.40248	0.41836	3.35234	0.000801311	0.0433703	UP	suppressor of disruption of TFIIS	AT2G32150.1
TRINITY_DN8605_c0_g1_i2	156.504	1.39549	0.365935	3.81348	0.000137022	0.0127946	UP	mitochondrial thiamine diphosphate carrier 2-like	AT5G48970.1
TRINITY_DN11141_c0_g2_i2	1059.93	1.37838	0.293035	4.7038	2.55361e-06	0.000642485	UP	protease Do-like 5, chloroplastic	AT4G18370.1
TRINITY_DN1649_c0_g2_i4	3598.18	1.36623	0.389205	3.5103	0.000447601	0.0292874	UP	ferredoxin-thioredoxin reductase catalytic chain, chloroplastic	AT2G04700.1
TRINITY_DN3487_c0_g1_i2	195.889	1.3123	0.306812	4.2772	1.89262e-05	0.00307587	UP	probable polygalacturonase	AT4G33440.1
TRINITY_DN3675_c0_g1_i3	892.865	1.28125	0.35797	3.57921	0.000344628	0.024481	UP	uncharacterized protein LOC102627549	---NA---
TRINITY_DN686_c0_g2_i2	1171.96	1.27841	0.386579	3.30698	0.000943067	0.0485518	UP	pyridoxal phosphate homeostasis protein	AT1G11930.2
TRINITY_DN3050_c0_g2_i3	175.006	1.08172	0.328296	3.29496	0.000984346	0.0498658	UP	transcription initiation factor IIB-2	AT3G10330.1
TRINITY_DN28634_c0_g1_i2	718.956	-1.02368	0.309056	-3.31227	0.000925415	0.0479923	DOWN	CRAL-TRIO domain-containing protein YKL091C-like isoform X2	AT1G14820.3
TRINITY_DN11276_c0_g1_i1	319.262	-1.1068	0.298299	-3.71036	0.000206966	0.017025	DOWN	uncharacterized protein LOC102608992	AT5G42765.1
TRINITY_DN9842_c0_g1_i2	288.809	-1.12355	0.257224	-4.36799	1.25396e-05	0.00227118	DOWN	phosphoglycolate phosphatase 2	AT5G47760.1
TRINITY_DN161_c0_g1_i5	2910.61	-1.19103	0.347608	-3.42637	0.000611696	0.0364363	DOWN	uncharacterized protein LOC18035166	AT2G26500.1
TRINITY_DN4931_c0_g1_i1	63.0911	-1.24828	0.375031	-3.32847	0.000873245	0.0461423	DOWN	dynactin subunit 1	AT5G26770.1
TRINITY_DN6110_c0_g1_i2	137.786	-1.25966	0.32872	-3.832	0.000127104	0.0122012	DOWN	PREDICTED: uncharacterized protein LOC18590085	AT5G60400.3
TRINITY_DN14666_c0_g1_i3	259.341	-1.28261	0.316619	-4.05095	5.10099e-05	0.00632439	DOWN	THO complex subunit 4D isoform X2	AT5G37720.2
TRINITY_DN3179_c1_g1_i2	160.058	-1.31523	0.385441	-3.41226	0.000644265	0.0376857	DOWN	uncharacterized protein LOC18046966 isoform X1	AT2G46915.1
TRINITY_DN4248_c0_g1_i7	237.987	-1.3298	0.380923	-3.49098	0.000481247	0.0308183	DOWN	aminotransferase ALD1, chloroplastic-like isoform X1	AT2G13810.1
TRINITY_DN11652_c0_g1_i1	37.8734	-1.35005	0.408206	-3.30728	0.000942052	0.0485203	DOWN	ubiquitin carboxyl-terminal hydrolase 2 isoform X2	AT1G65650.1
TRINITY_DN3261_c0_g1_i6	50.0564	-1.35629	0.393718	-3.44482	0.000571431	0.0347259	DOWN	F-box protein At3g12350 isoform X2	AT3G12350.2
TRINITY_DN891_c0_g1_i6	73.4457	-1.38044	0.372126	-3.70961	0.000207579	0.0170521	DOWN	protein TSS	AT4G28080.1
TRINITY_DN4592_c0_g1_i1	348.676	-1.38439	0.384889	-3.59686	0.000322076	0.0234185	DOWN	uncharacterized protein LOC18036936	AT1G15230.1
TRINITY_DN4736_c0_g1_i1	163.778	-1.40361	0.416513	-3.36991	0.000751935	0.0416731	DOWN	---NA---	---NA---
TRINITY_DN8494_c0_g1_i3	146.314	-1.4249	0.336037	-4.24032	2.23201e-05	0.00345026	DOWN	uncharacterized protein LOC18771650	AT3G51500.1
TRINITY_DN218_c3_g2_i2	153.408	-1.44349	0.37689	-3.82999	0.000128148	0.0122314	DOWN	DNA replication complex GINS protein SLD5	AT5G49010.2
TRINITY_DN11482_c0_g1_i3	80.3209	-1.4536	0.391236	-3.71541	0.000202875	0.0168034	DOWN	HVA22-like protein k isoform X1	AT4G36720.1
TRINITY_DN11704_c0_g1_i6	39.5115	-1.45784	0.426365	-3.41923	0.000627993	0.0370402	DOWN	cyclin-C1-2-like isoform X2	AT5G48630.1
TRINITY_DN2607_c0_g1_i10	283.249	-1.46169	0.344076	-4.24817	2.15523e-05	0.00338377	DOWN	probable protein phosphatase 2C 59	AT4G31750.1
TRINITY_DN25993_c0_g1_i4	185.375	-1.47142	0.393883	-3.73569	0.000187204	0.0158103	DOWN	glutathione S-transferase F8, chloroplastic-like	AT2G47730.1
TRINITY_DN1020_c0_g1_i18	1071.52	-1.47269	0.322259	-4.5699	4.87957e-06	0.00108272	DOWN	---NA---	---NA---
TRINITY_DN6851_c0_g1_i1	224.976	-1.48007	0.433241	-3.41627	0.000634856	0.0373169	DOWN	putative E3 ubiquitin-protein ligase UBR7 isoform X2	AT4G23860.3
TRINITY_DN7714_c0_g1_i1	74.9749	-1.48471	0.446599	-3.32448	0.00088584	0.0466177	DOWN	haloacid dehalogenase-like hydrolase domain-containing protein 3	AT1G14310.1
TRINITY_DN36521_c0_g1_i1	376.404	-1.49935	0.423305	-3.54201	0.000397084	0.0271953	DOWN	protein PFC0760c-like	AT4G34630.1
TRINITY_DN142_c0_g1_i1	130.748	-1.50119	0.361253	-4.15551	3.24564e-05	0.00462037	DOWN	30S ribosomal protein S17, chloroplastic-like	AT3G18880.1
TRINITY_DN5100_c0_g1_i7	61.4102	-1.51338	0.343409	-4.40695	1.04839e-05	0.00197313	DOWN	ABC transporter B family member 25	AT5G39040.1
TRINITY_DN282_c0_g1_i6	399.441	-1.5158	0.429207	-3.53163	0.000413003	0.0278572	DOWN	CRAL-TRIO domain-containing protein C3H8.02 isoform X1	AT5G63060.1
TRINITY_DN13518_c0_g1_i2	689.38	-1.51605	0.382348	-3.96512	7.33605e-05	0.00819186	DOWN	trafficking protein particle complex subunit 2-like	AT1G80500.1
TRINITY_DN4715_c0_g1_i1	193.704	-1.52877	0.385086	-3.96993	7.18925e-05	0.00805739	DOWN	CASP-like protein 2D1	AT5G54980.1
TRINITY_DN14707_c0_g1_i14	53.5819	-1.54145	0.458796	-3.35978	0.000780038	0.0426549	DOWN	E3 ubiquitin ligase BIG BROTHER-like	AT3G63530.2
TRINITY_DN6008_c0_g1_i7	144.07	-1.54179	0.443955	-3.47285	0.000514963	0.0322224	DOWN	uncharacterized protein LOC110811772	AT2G30942.1
TRINITY_DN584_c0_g2_i4	73.7824	-1.54265	0.446868	-3.45213	0.000556184	0.0340922	DOWN	arogenate dehydratase/prephenate dehydratase 2, chloroplastic-like isoform X2	AT1G11790.1
TRINITY_DN1092_c0_g1_i9	1711.95	-1.54322	0.395357	-3.90335	9.48701e-05	0.00981881	DOWN	protein LNK2 isoform X1	AT3G54500.1
TRINITY_DN2723_c1_g1_i22	110.468	-1.54405	0.46676	-3.30802	0.000939596	0.0484146	DOWN	CTD small phosphatase-like protein 2 isoform X1	AT5G46410.2
TRINITY_DN11501_c0_g1_i1	37.9865	-1.54914	0.438605	-3.53197	0.000412476	0.0278529	DOWN	---NA---	---NA---
TRINITY_DN9754_c0_g1_i1	95.376	-1.54924	0.463564	-3.34202	0.000831713	0.0445943	DOWN	dolichyl-diphosphooligosaccharide--protein glycosyltransferase subunit 4A	AT3G12587.1
TRINITY_DN3215_c0_g1_i5	36.7177	-1.55226	0.462519	-3.35611	0.000790474	0.0429907	DOWN	---NA---	---NA---
TRINITY_DN1118_c0_g3_i10	253.412	-1.5662	0.412017	-3.8013	0.00014394	0.01322	DOWN	psbP domain-containing protein 7, chloroplastic	AT3G05410.2
TRINITY_DN1333_c0_g2_i5	56.9224	-1.57776	0.398595	-3.95831	7.54833e-05	0.00835136	DOWN	pentatricopeptide repeat-containing protein At3g22470, mitochondrial-like	---NA---
TRINITY_DN3183_c0_g2_i1	139.982	-1.59459	0.358267	-4.45083	8.55373e-06	0.00168364	DOWN	calcium permeable stress-gated cation channel 1-like	AT4G22120.6
TRINITY_DN21101_c0_g1_i15	23.7087	-1.59844	0.467965	-3.41572	0.000636129	0.0373734	DOWN	CLP protease regulatory subunit CLPX1, mitochondrial-like	AT1G33360.1
TRINITY_DN265713_c0_g1_i1	118.839	-1.6052	0.452579	-3.54679	0.000389961	0.0268044	DOWN	B3 domain-containing protein Os04g0386900-like	---NA---
TRINITY_DN42784_c0_g1_i4	82.8596	-1.61362	0.473753	-3.40603	0.000659149	0.0381589	DOWN	NAC domain-containing protein 17 isoform X2	AT1G34190.1
TRINITY_DN7162_c0_g1_i4	46.3087	-1.62409	0.490549	-3.31076	0.000930433	0.0481694	DOWN	putative lysine-specific demethylase JMJ16	AT1G08620.2
TRINITY_DN5545_c0_g1_i1	51.9757	-1.62914	0.417272	-3.90426	9.45126e-05	0.00980713	DOWN	tryptophan--tRNA ligase, cytoplasmic-like isoform X1	AT3G04600.3
TRINITY_DN30525_c0_g1_i5	445.079	-1.63734	0.424384	-3.85815	0.000114247	0.0112621	DOWN	D-xylose-proton symporter-like 2	AT5G17010.3
TRINITY_DN30708_c0_g1_i14	41.2652	-1.64158	0.486917	-3.37138	0.000747924	0.0415464	DOWN	magnesium-transporting ATPase, P-type 1	AT1G17260.1
TRINITY_DN3444_c0_g1_i21	40.0572	-1.64309	0.473504	-3.47008	0.00052031	0.0324053	DOWN	calcium uptake protein, mitochondrial-like	AT4G32060.1
TRINITY_DN13311_c1_g1_i1	45.0459	-1.64447	0.467572	-3.51705	0.00043637	0.028822	DOWN	2-(3-amino-3-carboxypropyl)histidine synthase subunit 2 isoform X2	AT3G59630.1
TRINITY_DN1866_c0_g1_i4	85.1253	-1.64845	0.460982	-3.57596	0.000348947	0.0246712	DOWN	peptide chain release factor APG3, chloroplastic	AT3G62910.1
TRINITY_DN43042_c0_g2_i2	31.0566	-1.65132	0.450927	-3.66205	0.000250202	0.0195627	DOWN	probable apyrase 7	AT4G19180.1
TRINITY_DN77_c0_g2_i10	162.998	-1.65182	0.478998	-3.4485	0.000563713	0.0344057	DOWN	protein NRT1/ PTR FAMILY 6.1	AT5G13400.1
TRINITY_DN1424_c1_g1_i8	238.996	-1.66684	0.376039	-4.43263	9.30923e-06	0.00179417	DOWN	protein unc-50 homolog	AT2G15240.1
TRINITY_DN34170_c0_g3_i2	117.753	-1.67323	0.480529	-3.48206	0.000497569	0.0315277	DOWN	PREDICTED: uncharacterized protein LOC100249288 isoform X1	AT2G24395.1
TRINITY_DN3741_c0_g2_i2	24.0209	-1.68835	0.460825	-3.66376	0.00024854	0.0194726	DOWN	mitogen-activated protein kinase homolog MMK2 isoform X2	AT4G01370.1
TRINITY_DN24407_c0_g1_i1	886.194	-1.69311	0.493528	-3.43062	0.000602211	0.0359962	DOWN	bidirectional sugar transporter SWEET12-like	AT5G23660.1
TRINITY_DN1973_c0_g1_i11	261.867	-1.69408	0.451509	-3.75204	0.000175398	0.0151975	DOWN	putative calcium-transporting ATPase 11, plasma membrane-type	AT3G57330.1
TRINITY_DN3259_c0_g1_i4	156.033	-1.69773	0.376367	-4.51084	6.45718e-06	0.00135055	DOWN	transcription factor bHLH149	AT1G09250.1
TRINITY_DN10377_c0_g2_i1	79.7416	-1.71431	0.491799	-3.4858	0.000490677	0.0312061	DOWN	protein AAR2 homolog	AT1G66510.2
TRINITY_DN4792_c0_g1_i2	2140.8	-1.7155	0.482409	-3.55612	0.000376378	0.0260741	DOWN	protein BIC1	AT3G52740.1
TRINITY_DN3159_c0_g3_i10	107.769	-1.7337	0.508242	-3.41117	0.00064684	0.0377446	DOWN	ATP-dependent 6-phosphofructokinase 2	AT5G47810.1
TRINITY_DN3327_c0_g1_i3	102.911	-1.73855	0.526765	-3.30043	0.000965364	0.0492406	DOWN	putative E3 ubiquitin-protein ligase RF298 isoform X1	AT3G14720.1
TRINITY_DN1167_c0_g1_i7	156.742	-1.74582	0.512219	-3.40835	0.00065357	0.0379898	DOWN	phosphoenolpyruvate carboxylase 4-like	AT1G68750.1
TRINITY_DN42057_c0_g1_i2	64.4332	-1.74609	0.500785	-3.48671	0.000489002	0.031149	DOWN	cation/H(+) antiporter 20	AT3G53720.1
TRINITY_DN23261_c0_g1_i2	27.2464	-1.781	0.467421	-3.81026	0.00013882	0.012892	DOWN	4-hydroxy-3-methylbut-2-enyl diphosphate reductase, chloroplastic-like	AT4G34350.1
TRINITY_DN12266_c1_g1_i1	44.4063	-1.78172	0.53677	-3.31934	0.000902297	0.0472415	DOWN	heavy metal-associated isoprenylated plant protein 6-like	AT5G03380.2
TRINITY_DN14585_c0_g3_i3	166.273	-1.78174	0.450932	-3.95123	7.77521e-05	0.00855515	DOWN	respiratory burst oxidase homolog protein E isoform X1	AT1G19230.2
TRINITY_DN19139_c0_g1_i5	103.123	-1.78454	0.43819	-4.07253	4.6505e-05	0.00594987	DOWN	dehydrogenase/reductase SDR family member 12	AT4G09750.1
TRINITY_DN3232_c0_g1_i9	55.7661	-1.78868	0.466797	-3.83182	0.000127198	0.0122012	DOWN	---NA---	---NA---
TRINITY_DN34631_c0_g1_i12	42.2764	-1.79454	0.462976	-3.8761	0.000106144	0.0106934	DOWN	peptidyl-prolyl cis-trans isomerase CYP21-4	AT3G66654.2
TRINITY_DN28078_c0_g1_i1	164.869	-1.80131	0.382289	-4.71192	2.45399e-06	0.000622892	DOWN	cytokinin riboside 5'-monophosphate phosphoribohydrolase LOG8	AT5G11950.2
TRINITY_DN2128_c0_g2_i1	148.57	-1.80254	0.537883	-3.35118	0.00080468	0.0434841	DOWN	protein BIC1	AT3G52740.1
TRINITY_DN38024_c0_g1_i3	30.479	-1.80884	0.478085	-3.78351	0.000154633	0.0139931	DOWN	---NA---	AT4G18360.2
TRINITY_DN9045_c0_g2_i5	53.6252	-1.80996	0.531015	-3.4085	0.000653213	0.0379898	DOWN	peroxisomal nicotinamide adenine dinucleotide carrier	AT2G39970.1
TRINITY_DN1262_c0_g1_i3	44.7696	-1.81031	0.476229	-3.80134	0.000143917	0.01322	DOWN	PREDICTED: uncharacterized protein LOC105107863	AT3G56290.1
TRINITY_DN1724_c0_g1_i4	813.014	-1.81718	0.460887	-3.9428	8.05375e-05	0.00877309	DOWN	beta-amylase 3, chloroplastic	AT4G17090.1
TRINITY_DN5296_c0_g1_i5	188.942	-1.81919	0.500505	-3.63471	0.000278297	0.021063	DOWN	cysteine synthase-like isoform X1	AT3G04940.1
TRINITY_DN14002_c0_g1_i1	101.406	-1.82474	0.467457	-3.90354	9.47973e-05	0.00981881	DOWN	uncharacterized protein LOC18035148	AT2G28430.1
TRINITY_DN11526_c0_g1_i2	28.7544	-1.8278	0.44574	-4.10059	4.12093e-05	0.00546416	DOWN	type IV inositol polyphosphate 5-phosphatase 7	AT2G37440.1
TRINITY_DN3435_c1_g1_i2	267.026	-1.83263	0.438924	-4.17528	2.97619e-05	0.0043176	DOWN	protein SRC1-like	AT1G54410.1
TRINITY_DN7083_c1_g1_i2	85.9335	-1.83555	0.526259	-3.48793	0.000486779	0.0310403	DOWN	calmodulin-binding transcription activator 3-like isoform X3	AT5G09410.3
TRINITY_DN6008_c0_g1_i1	62.003	-1.85288	0.483032	-3.83595	0.000125082	0.0120633	DOWN	probable serine/threonine protein kinase IRE4 isoform X10	AT2G30942.1
TRINITY_DN922_c0_g1_i2	467.207	-1.85631	0.491552	-3.77643	0.000159093	0.0142891	DOWN	aldehyde dehydrogenase family 3 member H1 isoform X1	AT1G44170.2
TRINITY_DN137_c2_g3_i1	56.1255	-1.86062	0.453128	-4.10617	4.02265e-05	0.0053769	DOWN	transcription factor MYB114-like	---NA---
TRINITY_DN4116_c1_g1_i12	93.5847	-1.87942	0.538703	-3.48878	0.000485231	0.0309744	DOWN	pentatricopeptide repeat-containing protein At3g24000, mitochondrial	AT1G79200.1
TRINITY_DN2657_c0_g1_i2	261.93	-1.88803	0.513447	-3.67716	0.000235845	0.0188088	DOWN	RING-H2 finger protein ATL7-like	AT4G10160.1
TRINITY_DN6900_c0_g1_i1	116.738	-1.88925	0.40515	-4.66308	3.11506e-06	0.000755906	DOWN	serine/threonine-protein kinase STN8, chloroplastic	AT5G01920.1
TRINITY_DN3045_c0_g1_i2	325.108	-1.90025	0.517526	-3.6718	0.000240844	0.0190935	DOWN	homeobox-leucine zipper protein ATHB-6	AT4G40060.1
TRINITY_DN2200_c0_g1_i7	577.201	-1.904	0.376503	-5.05706	4.25759e-07	0.000148847	DOWN	protein S-acyltransferase 11	AT3G18620.1
TRINITY_DN20933_c0_g1_i3	157.648	-1.90605	0.521211	-3.65696	0.000255225	0.0198669	DOWN	glucose-induced degradation protein 8 homolog isoform X1	AT1G06060.1
TRINITY_DN11704_c0_g1_i3	109.635	-1.91173	0.551633	-3.46558	0.000529079	0.0327986	DOWN	cyclin-C1-2-like isoform X2	AT5G48630.1
TRINITY_DN11660_c0_g3_i1	24.5248	-1.92438	0.512855	-3.75228	0.000175233	0.0151958	DOWN	---NA---	---NA---
TRINITY_DN3975_c0_g1_i2	41.8351	-1.93856	0.485873	-3.98986	6.61133e-05	0.00757243	DOWN	uncharacterized protein LOC18055284	AT5G55570.1
TRINITY_DN6544_c0_g2_i3	48.4111	-1.94337	0.588388	-3.30286	0.000957027	0.0489859	DOWN	PREDICTED: uncharacterized protein LOC105109998 isoform X2	AT2G19380.1
TRINITY_DN6105_c0_g1_i8	36.8914	-1.94671	0.515756	-3.77448	0.000160341	0.0143691	DOWN	clustered mitochondria protein	---NA---
TRINITY_DN5798_c0_g1_i2	171.663	-1.94846	0.390768	-4.98624	6.15659e-07	0.0002023	DOWN	OTU domain-containing protein DDB_G0284757	AT3G22260.1
TRINITY_DN1294_c6_g1_i1	94.507	-1.95157	0.438594	-4.44961	8.60262e-06	0.00168774	DOWN	PREDICTED: uncharacterized protein LOC109013851	AT3G13677.2
TRINITY_DN3941_c4_g1_i3	51.9159	-1.95267	0.583631	-3.34573	0.00082065	0.0440601	DOWN	equilibrative nucleotide transporter 3-like	AT4G05120.1
TRINITY_DN6180_c0_g1_i1	40.8863	-1.95348	0.472282	-4.13626	3.5301e-05	0.00490802	DOWN	protein C2-DOMAIN ABA-RELATED 7-like	AT1G70790.1
TRINITY_DN120484_c0_g2_i2	49.7184	-1.95567	0.424981	-4.60178	4.18892e-06	0.000963242	DOWN	transmembrane emp24 domain-containing protein p24beta3	AT3G22845.1
TRINITY_DN839_c2_g1_i1	342.607	-1.96641	0.57402	-3.42569	0.000613247	0.0364673	DOWN	photosystem II 22 kDa protein, chloroplastic	AT1G44575.1
TRINITY_DN1286_c3_g1_i11	43.4896	-1.96893	0.45312	-4.34528	1.39101e-05	0.00245651	DOWN	---NA---	---NA---
TRINITY_DN16082_c0_g1_i1	22.1714	-1.97714	0.527697	-3.74674	0.000179151	0.0153896	DOWN	uncharacterized protein LOC18051528 isoform X1	AT3G13410.1
TRINITY_DN3411_c0_g1_i1	216.399	-1.98048	0.509081	-3.89031	0.000100118	0.0102545	DOWN	bidirectional sugar transporter SWEET17-like	AT4G15920.1
TRINITY_DN16621_c0_g1_i2	89.2272	-1.98646	0.57123	-3.47752	0.000506073	0.0318839	DOWN	60S ribosomal protein L21-1	AT1G09690.1
TRINITY_DN5626_c0_g1_i3	52.3377	-1.9908	0.509667	-3.90608	9.38065e-05	0.00976191	DOWN	uncharacterized protein LOC111286265	AT3G20430.1
TRINITY_DN12868_c0_g1_i1	23.877	-1.99234	0.465631	-4.27881	1.87898e-05	0.00306198	DOWN	probable LRR receptor-like serine/threonine-protein kinase At4g36180 isoform X3	AT1G74190.1
TRINITY_DN14736_c0_g1_i5	37.9847	-2.00426	0.466834	-4.29331	1.76028e-05	0.00291194	DOWN	F-box/kelch-repeat protein At3g06240-like	AT3G06240.1
TRINITY_DN1694_c1_g1_i4	149.842	-2.00522	0.543486	-3.68955	0.000224647	0.0181933	DOWN	RNA-binding protein 25 isoform X2	AT1G60200.1
TRINITY_DN1895_c0_g1_i2	9016.78	-2.00638	0.59769	-3.3569	0.000788224	0.0429325	DOWN	early light-induced protein, chloroplastic-like	AT3G22840.1
TRINITY_DN2725_c1_g1_i13	38.451	-2.01108	0.472023	-4.26057	2.03907e-05	0.00325888	DOWN	---NA---	---NA---
TRINITY_DN9787_c1_g1_i1	55.7296	-2.01669	0.479071	-4.20959	2.55833e-05	0.00383089	DOWN	PREDICTED: uncharacterized protein LOC18595963	AT3G16175.1
TRINITY_DN35587_c0_g1_i3	36.9837	-2.02297	0.580684	-3.48377	0.0004944	0.0313674	DOWN	GDSL esterase/lipase-like	AT1G53920.1
TRINITY_DN517_c0_g1_i6	843.982	-2.02308	0.439956	-4.59838	4.25784e-06	0.00097166	DOWN	mitogen-activated protein kinase 9	AT1G73670.1
TRINITY_DN6596_c0_g3_i9	261.146	-2.02314	0.536212	-3.77302	0.00016128	0.0144136	DOWN	F-box protein CPR30-like	AT4G12560.2
TRINITY_DN1749_c0_g2_i1	16.6745	-2.02577	0.589739	-3.43503	0.000592499	0.0356103	DOWN	flowering time control protein FCA-like isoform X1	AT2G47310.1
TRINITY_DN4031_c0_g1_i4	206.048	-2.02992	0.451251	-4.49843	6.84586e-06	0.0014122	DOWN	glutathione S-transferase 2	AT2G02380.1
TRINITY_DN7504_c0_g1_i2	22.6068	-2.03023	0.529008	-3.83781	0.000124135	0.0119912	DOWN	cytochrome P450 CYP72A219	AT3G14690.1
TRINITY_DN1022_c1_g2_i1	56.3648	-2.03695	0.483449	-4.21337	2.51589e-05	0.00377742	DOWN	uncharacterized protein LOC18042267	AT3G62630.1
TRINITY_DN5773_c0_g1_i2	220.032	-2.04294	0.574377	-3.5568	0.000375399	0.0260213	DOWN	ribosomal protein S19 (mitochondrion)	AT5G47320.1
TRINITY_DN2180_c0_g1_i7	26.9296	-2.04482	0.58916	-3.47074	0.000519033	0.0323761	DOWN	probable sugar phosphate/phosphate translocator At3g17430	AT1G48230.1
TRINITY_DN13100_c1_g1_i2	90.6641	-2.04731	0.513521	-3.98681	6.69678e-05	0.00764119	DOWN	cytochrome P450 85A	AT5G38970.1
TRINITY_DN7270_c0_g2_i1	79.4358	-2.05376	0.559665	-3.66963	0.000242904	0.0191684	DOWN	kinesin-like protein KIN-14C	AT4G05190.1
TRINITY_DN5345_c1_g1_i1	25.7181	-2.05452	0.61947	-3.31657	0.000911291	0.0476088	DOWN	abscisic acid receptor PYL2-like	AT2G26040.1
TRINITY_DN2871_c0_g1_i2	111.377	-2.05644	0.53335	-3.8557	0.000115398	0.0113477	DOWN	receptor-like serine/threonine-protein kinase SD1-8	AT1G65800.1
TRINITY_DN416_c2_g1_i1	267.527	-2.05935	0.562721	-3.65963	0.000252577	0.019703	DOWN	electron transfer flavoprotein subunit beta, mitochondrial	AT5G43430.1
TRINITY_DN1401_c0_g1_i8	41.7592	-2.06381	0.585829	-3.52289	0.000426872	0.0284733	DOWN	protein arv1 homolog	AT1G01020.1
TRINITY_DN19588_c0_g1_i5	76.5686	-2.07503	0.603193	-3.44008	0.000581544	0.0351628	DOWN	PREDICTED: uncharacterized protein LOC105120922 isoform X1	AT5G57230.1
TRINITY_DN1188_c0_g1_i3	23.7462	-2.0761	0.591163	-3.5119	0.00044492	0.029202	DOWN	cinnamoyl-CoA reductase-like SNL6	AT2G23910.1
TRINITY_DN98_c0_g1_i1	133.6	-2.07656	0.505347	-4.10918	3.97067e-05	0.00534148	DOWN	heme-binding protein 2	AT1G17100.1
TRINITY_DN1783_c0_g2_i5	132.578	-2.07827	0.533982	-3.89202	9.94146e-05	0.0102083	DOWN	uncharacterized protein LOC102609999	AT1G60560.1
TRINITY_DN28587_c1_g1_i1	18.7722	-2.07875	0.510071	-4.07541	4.59331e-05	0.00590812	DOWN	---NA---	---NA---
TRINITY_DN23193_c0_g1_i2	37.6637	-2.07962	0.607637	-3.42248	0.000620532	0.0367082	DOWN	binding partner of ACD11 1-like	AT1G14340.1
TRINITY_DN1875_c0_g1_i6	216.761	-2.08054	0.452064	-4.60232	4.17807e-06	0.00096259	DOWN	heavy metal-associated isoprenylated plant protein 20-like	AT5G17450.2
TRINITY_DN11380_c0_g1_i2	57.6501	-2.09472	0.51276	-4.08518	4.40417e-05	0.00572011	DOWN	heme oxygenase 1, chloroplastic	AT2G26670.2
TRINITY_DN12123_c1_g1_i7	32.7555	-2.09899	0.516712	-4.0622	4.8613e-05	0.00614118	DOWN	sugar transporter ERD6-like 3	AT1G54730.2
TRINITY_DN17427_c0_g1_i4	63.2286	-2.10058	0.603646	-3.47981	0.000501768	0.0317307	DOWN	inositol-tetrakisphosphate 1-kinase 3-like isoform X4	AT4G08170.1
TRINITY_DN5133_c0_g1_i5	63.1476	-2.10084	0.610825	-3.43936	0.0005831	0.0351861	DOWN	NAD-dependent protein deacylase SRT2 isoform X2	AT5G09230.7
TRINITY_DN4744_c0_g1_i9	45.0823	-2.10109	0.413402	-5.08243	3.72639e-07	0.000133776	DOWN	ATP-dependent (S)-NAD(P)H-hydrate dehydratase	AT5G19150.2
TRINITY_DN17896_c0_g2_i1	13.1851	-2.10589	0.617858	-3.40837	0.000653526	0.0379898	DOWN	---NA---	---NA---
TRINITY_DN1401_c0_g1_i5	50.9638	-2.1062	0.58289	-3.61337	0.000302243	0.0222999	DOWN	protein arv1 homolog isoform X1	AT1G01020.1
TRINITY_DN1312_c0_g1_i11	368.378	-2.11719	0.511347	-4.14041	3.46684e-05	0.00484247	DOWN	probable amino acid permease 7 isoform X2	AT5G23810.1
TRINITY_DN6401_c1_g1_i2	246.053	-2.11828	0.438211	-4.83394	1.3386e-06	0.000376564	DOWN	PREDICTED: uncharacterized protein LOC109014031	AT4G20520.1
TRINITY_DN409_c0_g1_i1	16.5513	-2.11932	0.64214	-3.30041	0.000965453	0.0492406	DOWN	actin cytoskeleton-regulatory complex protein pan1	AT5G01970.1
TRINITY_DN5886_c0_g2_i13	104.665	-2.12173	0.539833	-3.93035	8.48225e-05	0.00909232	DOWN	glycine dehydrogenase (decarboxylating), mitochondrial	AT4G33010.2
TRINITY_DN3607_c0_g1_i2	52.5047	-2.12931	0.495906	-4.29378	1.75655e-05	0.00291194	DOWN	cadmium-induced protein AS8	AT4G19070.1
TRINITY_DN4371_c0_g1_i7	289.249	-2.13209	0.498364	-4.27818	1.88427e-05	0.00306645	DOWN	PREDICTED: uncharacterized protein LOC105125427	AT5G04830.2
TRINITY_DN20759_c0_g2_i1	49.2617	-2.13352	0.598937	-3.56218	0.000367784	0.0256859	DOWN	---NA---	---NA---
TRINITY_DN2508_c0_g1_i5	12.8308	-2.13468	0.595654	-3.58376	0.000338689	0.0242601	DOWN	thiosulfate sulfurtransferase 18 isoform X2	AT5G66170.1
TRINITY_DN7606_c0_g1_i6	1050.52	-2.13555	0.521595	-4.09426	4.23513e-05	0.00559707	DOWN	carbonic anhydrase 2 isoform X1	AT1G70410.2
TRINITY_DN2045_c0_g1_i20	113.157	-2.13986	0.572568	-3.73729	0.000186012	0.0157539	DOWN	uncharacterized protein LOC18053304 isoform X2	AT2G01460.1
TRINITY_DN12515_c0_g1_i6	47.3022	-2.13999	0.549681	-3.89316	9.8947e-05	0.0101794	DOWN	cellulose synthase-like protein G2 isoform X2	AT4G24000.1
TRINITY_DN54142_c0_g1_i6	13.4423	-2.14564	0.628629	-3.41321	0.000642025	0.0376279	DOWN	serine/arginine-rich splicing factor SC35-like	AT5G64200.2
TRINITY_DN7878_c0_g1_i3	12.9356	-2.14663	0.600911	-3.57229	0.000353869	0.0248908	DOWN	50S ribosomal protein HLP, mitochondrial-like isoform X1	AT5G46160.2
TRINITY_DN2159_c0_g1_i1	27.1936	-2.14703	0.562462	-3.8172	0.000134975	0.012662	DOWN	uncharacterized protein LOC110641186	---NA---
TRINITY_DN3208_c0_g1_i10	30.1642	-2.14785	0.554981	-3.87014	0.000108772	0.0108814	DOWN	protein LOW PSII ACCUMULATION 3, chloroplastic isoform X2	AT1G73060.1
TRINITY_DN55222_c0_g1_i3	39.1193	-2.14942	0.523865	-4.10301	4.07802e-05	0.00543122	DOWN	cysteine proteinase inhibitor	AT3G12490.2
TRINITY_DN11880_c0_g1_i11	36.8773	-2.1496	0.636196	-3.37883	0.000727951	0.0408264	DOWN	ABC transporter C family member 13 isoform X1	AT2G07680.1
TRINITY_DN4798_c0_g1_i1	32.7717	-2.16377	0.59477	-3.638	0.000274764	0.0209161	DOWN	protein CONSERVED ONLY IN THE GREEN LINEAGE 160, chloroplastic	AT2G31040.1
TRINITY_DN3312_c0_g1_i2	88.0842	-2.16574	0.593306	-3.65029	0.000261948	0.0202071	DOWN	uncharacterized protein LOC110668106	AT1G78020.1
TRINITY_DN4005_c0_g1_i15	113.063	-2.1689	0.612876	-3.53889	0.000401813	0.0274255	DOWN	GDP-L-galactose phosphorylase 1 isoform X1	AT4G26850.1
TRINITY_DN16734_c0_g4_i3	723.286	-2.17452	0.485164	-4.48204	7.39345e-06	0.00149633	DOWN	uncharacterized protein At5g01610-like	AT4G02360.1
TRINITY_DN474_c0_g1_i20	139.655	-2.18758	0.544351	-4.01869	5.85238e-05	0.00699567	DOWN	probable LRR receptor-like serine/threonine-protein kinase At1g29720 isoform X4	AT1G29740.1
TRINITY_DN4737_c0_g1_i7	53.9714	-2.18802	0.5988	-3.65402	0.000258171	0.0200443	DOWN	probable choline kinase 2 isoform X1	AT1G74320.1
TRINITY_DN321_c7_g1_i2	78.9743	-2.19133	0.626208	-3.49936	0.000466376	0.0300903	DOWN	chaperone protein DnaJ-like	---NA---
TRINITY_DN12332_c0_g1_i3	65.7532	-2.19491	0.556645	-3.94311	8.04332e-05	0.00877309	DOWN	protein cornichon homolog 4 isoform X2	AT1G12390.1
TRINITY_DN115804_c0_g1_i2	26.5031	-2.19511	0.613142	-3.5801	0.000343458	0.0244345	DOWN	uncharacterized protein At1g66480-like	AT1G66480.1
TRINITY_DN9549_c2_g3_i3	410.241	-2.19549	0.639828	-3.43137	0.000600534	0.0359316	DOWN	---NA---	---NA---
TRINITY_DN331_c0_g1_i1	239.929	-2.1967	0.366033	-6.00135	1.95682e-09	1.85303e-06	DOWN	actin-depolymerizing factor	AT2G31200.1
TRINITY_DN9763_c0_g2_i2	132.385	-2.19789	0.623421	-3.52554	0.000422624	0.0283314	DOWN	probable protein phosphatase 2C 25	AT2G40180.1
TRINITY_DN22002_c1_g1_i2	10.3679	-2.1993	0.604163	-3.64024	0.000272383	0.0207987	DOWN	---NA---	AT3G01400.1
TRINITY_DN2672_c0_g3_i7	656.065	-2.20258	0.593557	-3.71081	0.000206594	0.0170061	DOWN	fructose-1,6-bisphosphatase, cytosolic	AT1G43670.1
TRINITY_DN27810_c0_g1_i9	74.0464	-2.20384	0.606242	-3.63525	0.000277712	0.0210452	DOWN	protein VASCULAR ASSOCIATED DEATH 1, chloroplastic isoform X1	AT1G02120.1
TRINITY_DN8029_c0_g1_i3	445.851	-2.20577	0.585196	-3.76929	0.000163714	0.0145549	DOWN	UMP-CMP kinase 3-like	AT5G26667.3
TRINITY_DN89433_c0_g2_i2	24.7536	-2.2098	0.624803	-3.5368	0.000405007	0.0275873	DOWN	---NA---	AT3G04500.1
TRINITY_DN5824_c0_g1_i8	29.7995	-2.21448	0.531709	-4.16483	3.11591e-05	0.00449319	DOWN	---NA---	---NA---
TRINITY_DN2513_c1_g2_i1	16.3725	-2.21587	0.655826	-3.37875	0.00072817	0.0408264	DOWN	---NA---	---NA---
TRINITY_DN13234_c0_g1_i2	19.4697	-2.22536	0.620567	-3.58601	0.00033577	0.0241081	DOWN	protein RICE SALT SENSITIVE 3-like isoform X2	AT5G53900.1
TRINITY_DN14204_c1_g1_i8	70.6219	-2.22813	0.52484	-4.24535	2.18248e-05	0.00340433	DOWN	protein FAR1-RELATED SEQUENCE 5-like	AT4G38180.1
TRINITY_DN2430_c0_g1_i1	653.002	-2.22833	0.447617	-4.97821	6.41756e-07	0.000208595	DOWN	uncharacterized protein LOC102625185 isoform X1	AT1G10657.2
TRINITY_DN643_c2_g1_i11	54.9944	-2.2306	0.46936	-4.75243	2.00986e-06	0.000534062	DOWN	dipeptidyl aminopeptidase 4 isoform X1	AT5G24260.1
TRINITY_DN765_c0_g2_i1	136.616	-2.23092	0.586716	-3.80238	0.000143312	0.0132071	DOWN	serine carboxypeptidase-like 14	AT1G73280.1
TRINITY_DN17352_c0_g1_i4	52.5736	-2.23424	0.666213	-3.35363	0.00079758	0.0432483	DOWN	PREDICTED: uncharacterized protein LOC103336015	---NA---
TRINITY_DN11025_c0_g1_i8	25.4203	-2.23431	0.482288	-4.63273	3.60882e-06	0.00084438	DOWN	SH2 domain-containing protein A isoform X1	AT1G78540.1
TRINITY_DN1957_c0_g1_i1	28.7646	-2.23476	0.620866	-3.59942	0.000318922	0.0233302	DOWN	acyl-coenzyme A thioesterase 9, mitochondrial-like	AT2G30720.1
TRINITY_DN3272_c0_g1_i4	305.012	-2.23941	0.508321	-4.4055	1.05539e-05	0.00198012	DOWN	bidirectional sugar transporter SWEET1	AT1G21460.1
TRINITY_DN7632_c1_g1_i6	35.8116	-2.24583	0.623043	-3.60461	0.000312625	0.0229393	DOWN	transportin-1 isoform X1	AT2G16950.2
TRINITY_DN34332_c0_g1_i2	28.1015	-2.25068	0.605937	-3.71438	0.0002037	0.0168254	DOWN	uncharacterized protein LOC18048832	AT2G46735.1
TRINITY_DN1656_c0_g1_i5	2515.05	-2.25089	0.443381	-5.07664	3.84162e-07	0.000137502	DOWN	DNA-directed RNA polymerase beta'' chain (chloroplast)	ATCG00170.1
TRINITY_DN1289_c0_g3_i1	1011.9	-2.25273	0.481814	-4.67552	2.9321e-06	0.000724079	DOWN	histone H4-like	AT5G59970.1
TRINITY_DN858_c0_g1_i3	353.336	-2.25543	0.661519	-3.40947	0.000650883	0.0379069	DOWN	---NA---	---NA---
TRINITY_DN39767_c1_g2_i1	78.9674	-2.2586	0.619401	-3.64642	0.000265917	0.0204347	DOWN	macrophage migration inhibitory factor homolog	AT3G51660.1
TRINITY_DN7006_c0_g2_i4	27.2271	-2.26413	0.665364	-3.40285	0.00066688	0.0384291	DOWN	calcineurin B-like protein 10	AT4G33000.2
TRINITY_DN9696_c0_g1_i6	26.6232	-2.26471	0.561647	-4.03225	5.52442e-05	0.0067314	DOWN	protein yippee-like At4g27745	AT4G27745.1
TRINITY_DN216711_c0_g1_i1	12.8108	-2.26885	0.622849	-3.6427	0.000269792	0.0206402	DOWN	---NA---	AT5G30510.1
TRINITY_DN1073_c0_g1_i26	156.151	-2.27349	0.451765	-5.03247	4.84211e-07	0.0001645	DOWN	probable LRR receptor-like serine/threonine-protein kinase At1g06840 isoform X2	AT5G01950.1
TRINITY_DN1057_c0_g3_i1	30.2528	-2.27401	0.607221	-3.74494	0.000180437	0.0154669	DOWN	---NA---	---NA---
TRINITY_DN30525_c0_g1_i1	45.3032	-2.27443	0.565441	-4.02241	5.76066e-05	0.00692108	DOWN	D-xylose-proton symporter-like 2	AT5G17010.3
TRINITY_DN332_c0_g3_i1	71.8401	-2.27829	0.557718	-4.08503	4.40717e-05	0.00572011	DOWN	---NA---	---NA---
TRINITY_DN19052_c0_g1_i1	24.9455	-2.2788	0.623378	-3.65557	0.000256611	0.019949	DOWN	phytosulfokines 3	AT3G49780.1
TRINITY_DN31006_c1_g2_i1	16.3034	-2.28848	0.64998	-3.52084	0.000430179	0.0285928	DOWN	melanoma-associated antigen 1	AT1G34770.1
TRINITY_DN26655_c0_g1_i1	24.9219	-2.29225	0.630118	-3.63781	0.000274964	0.0209161	DOWN	probable WRKY transcription factor 28	AT4G18170.1
TRINITY_DN1377_c1_g2_i7	22.227	-2.29315	0.693093	-3.30858	0.000937715	0.0483705	DOWN	flavanone 3-dioxygenase 2-like	AT2G36690.1
TRINITY_DN9540_c0_g1_i10	16.7104	-2.29614	0.581436	-3.94908	7.84525e-05	0.00860074	DOWN	putative RNA polymerase II subunit B1 CTD phosphatase RPAP2 homolog	AT5G26760.1
TRINITY_DN6182_c1_g1_i12	391.858	-2.30507	0.640949	-3.59634	0.000322723	0.023438	DOWN	acyltransferase-like protein At1g54570, chloroplastic isoform X1	AT1G54570.1
TRINITY_DN8845_c0_g1_i13	32.318	-2.30618	0.696425	-3.31145	0.00092813	0.0480942	DOWN	cullin-1-like isoform X1	AT4G02570.4
TRINITY_DN30213_c0_g1_i8	20.3053	-2.31738	0.632333	-3.66481	0.000247523	0.0194225	DOWN	potassium channel KAT3	---NA---
TRINITY_DN3681_c0_g1_i5	21.848	-2.32278	0.59741	-3.88808	0.00010104	0.0103153	DOWN	tobamovirus multiplication protein 1 isoform X1	AT3G59090.1
TRINITY_DN13489_c0_g1_i4	91.7497	-2.3271	0.422623	-5.50633	3.66391e-08	2.08832e-05	DOWN	kinetochore protein Nuf2	AT1G61000.1
TRINITY_DN8176_c0_g1_i6	422.518	-2.33016	0.661972	-3.52003	0.000431502	0.028655	DOWN	vesicle-associated protein 1-3	AT4G00170.1
TRINITY_DN11420_c0_g1_i1	29.8308	-2.33086	0.618461	-3.76881	0.000164027	0.0145691	DOWN	1-aminocyclopropane-1-carboxylate oxidase homolog 1	AT5G59530.1
TRINITY_DN1541_c0_g1_i2	39.178	-2.33247	0.670415	-3.47915	0.00050301	0.0317554	DOWN	magnesium-dependent phosphatase 1	AT2G14110.1
TRINITY_DN2227_c0_g1_i3	63.4997	-2.33358	0.55269	-4.22223	2.41893e-05	0.00367775	DOWN	---NA---	---NA---
TRINITY_DN6580_c1_g1_i4	114.82	-2.33789	0.479533	-4.87535	1.08616e-06	0.000321737	DOWN	IAA-amino acid hydrolase ILR1-like 4	AT1G51760.1
TRINITY_DN119_c5_g1_i1	8.2718	-2.34458	0.694653	-3.37518	0.00073767	0.0411264	DOWN	---NA---	---NA---
TRINITY_DN2511_c0_g1_i11	50.4281	-2.34786	0.553413	-4.24251	2.21034e-05	0.00342646	DOWN	DUF21 domain-containing protein At4g14240-like isoform X3	AT4G14240.1
TRINITY_DN8716_c0_g2_i6	107.736	-2.35192	0.672018	-3.49979	0.000465624	0.0300902	DOWN	serine/threonine-protein phosphatase PP2A-4 catalytic subunit	AT2G42500.2
TRINITY_DN3659_c0_g1_i1	106.712	-2.35296	0.694506	-3.38796	0.000704141	0.0398883	DOWN	protein ENL isoform X2	AT4G20300.2
TRINITY_DN2044_c0_g2_i15	41.0076	-2.35638	0.526521	-4.47538	7.62743e-06	0.00153139	DOWN	WAT1-related protein At3g28050-like isoform X1	AT5G40210.1
TRINITY_DN12332_c0_g1_i1	10.2192	-2.36113	0.639787	-3.6905	0.000223813	0.0181502	DOWN	protein cornichon homolog 4	AT1G12390.1
TRINITY_DN919_c2_g1_i2	40.5511	-2.36572	0.412062	-5.74117	9.40245e-09	7.02345e-06	DOWN	vacuolar protein sorting-associated protein 25	AT4G19003.1
TRINITY_DN19408_c0_g1_i3	12.0794	-2.38276	0.626726	-3.80192	0.000143581	0.01322	DOWN	---NA---	---NA---
TRINITY_DN52103_c0_g2_i2	15.8894	-2.39208	0.599966	-3.98704	6.69039e-05	0.00764116	DOWN	---NA---	---NA---
TRINITY_DN1377_c1_g2_i1	75.4803	-2.39276	0.611433	-3.91336	9.10197e-05	0.00956477	DOWN	protein DMR6-LIKE OXYGENASE 2-like	AT2G36690.1
TRINITY_DN41366_c0_g1_i1	177.519	-2.3942	0.593902	-4.0313	5.54683e-05	0.00674504	DOWN	uncharacterized protein LOC102616011	AT5G41810.1
TRINITY_DN5813_c0_g1_i8	69.5349	-2.39566	0.603141	-3.97198	7.12779e-05	0.00800389	DOWN	uncharacterized protein LOC110616571 isoform X1	AT3G15351.3
TRINITY_DN2513_c1_g1_i1	17.171	-2.39572	0.604708	-3.96178	7.43934e-05	0.00828411	DOWN	---NA---	---NA---
TRINITY_DN7328_c0_g1_i1	44.2035	-2.39718	0.689462	-3.47689	0.000507266	0.0318839	DOWN	protein ENHANCED DISEASE RESISTANCE 4-like	---NA---
TRINITY_DN6426_c0_g1_i3	24.6411	-2.39793	0.57671	-4.15795	3.2111e-05	0.00459191	DOWN	uncharacterized protein LOC110661515 isoform X1	AT5G01970.1
TRINITY_DN32633_c0_g1_i1	254.804	-2.4005	0.66305	-3.6204	0.000294152	0.0219419	DOWN	uncharacterized protein LOC110672676	---NA---
TRINITY_DN6863_c0_g1_i1	28.2142	-2.40148	0.703848	-3.41193	0.000645048	0.0376949	DOWN	vacuolar cation/proton exchanger 3-like isoform X2	AT3G13320.1
TRINITY_DN268469_c0_g1_i1	356.131	-2.40182	0.723691	-3.31885	0.000903901	0.047305	DOWN	dirigent protein 22-like	AT1G58170.1
TRINITY_DN833_c2_g1_i8	18.194	-2.40392	0.696431	-3.45177	0.000556912	0.0341195	DOWN	myb-related protein 308-like	AT4G38620.1
TRINITY_DN46784_c0_g1_i6	17.0865	-2.41064	0.694251	-3.47229	0.000516035	0.032256	DOWN	---NA---	---NA---
TRINITY_DN2184_c1_g2_i1	397.117	-2.41419	0.450257	-5.3618	8.23949e-08	3.8557e-05	DOWN	keratin-associated protein 5-5-like	AT1G52827.1
TRINITY_DN47212_c0_g1_i1	48.1839	-2.4155	0.513687	-4.70228	2.57276e-06	0.000643266	DOWN	hypothetical protein PHAVU_005G084200g	---NA---
TRINITY_DN190_c6_g1_i1	14.1389	-2.41708	0.720436	-3.35502	0.00079358	0.0430682	DOWN	trihelix transcription factor ASIL1	AT3G54390.1
TRINITY_DN5886_c0_g2_i8	96.7304	-2.41964	0.551968	-4.38366	1.16702e-05	0.00214932	DOWN	glycine dehydrogenase (decarboxylating), mitochondrial	AT2G26080.1
TRINITY_DN896_c0_g2_i2	145.847	-2.42103	0.731525	-3.30956	0.000934425	0.0482929	DOWN	nudix hydrolase 2 isoform X1	AT5G47650.1
TRINITY_DN64914_c0_g1_i2	99.1327	-2.42514	0.729502	-3.32438	0.000886166	0.0466177	DOWN	L10-interacting MYB domain-containing protein-like	---NA---
TRINITY_DN16089_c0_g2_i1	22.6275	-2.42688	0.598244	-4.05667	4.97778e-05	0.00623564	DOWN	---NA---	---NA---
TRINITY_DN68488_c0_g1_i4	31.0105	-2.42866	0.639058	-3.80037	0.000144479	0.0132537	DOWN	uncharacterized protein At4g18490 isoform X3	AT4G18490.2
TRINITY_DN642_c0_g1_i2	55.4392	-2.42883	0.599545	-4.05112	5.09735e-05	0.00632439	DOWN	homeobox protein knotted-1-like 3 isoform X3	AT5G25220.2
TRINITY_DN334_c0_g1_i20	135.303	-2.43512	0.573917	-4.24298	2.20567e-05	0.00342646	DOWN	K(+) efflux antiporter 3, chloroplastic isoform X1	AT4G04850.2
TRINITY_DN4501_c1_g1_i18	22.5439	-2.43547	0.702821	-3.46528	0.000529687	0.0328024	DOWN	probable 2-carboxy-D-arabinitol-1-phosphatase	AT5G22620.2
TRINITY_DN1308_c0_g1_i5	369.131	-2.43989	0.363904	-6.70476	2.01738e-11	3.46597e-08	DOWN	probable trehalose-phosphate phosphatase D	AT4G39770.1
TRINITY_DN2128_c0_g2_i2	64.4995	-2.44265	0.707091	-3.4545	0.000551318	0.0338803	DOWN	protein BIC1	AT3G52740.1
TRINITY_DN4371_c0_g1_i2	33.8599	-2.44451	0.739878	-3.30393	0.000953385	0.0488552	DOWN	PREDICTED: uncharacterized protein LOC105125427	AT5G04830.2
TRINITY_DN21395_c0_g1_i4	26.9237	-2.44712	0.582723	-4.19946	2.67551e-05	0.00397244	DOWN	zinc finger BED domain-containing protein RICESLEEPER 2	AT3G42170.1
TRINITY_DN114657_c0_g1_i1	20.7071	-2.44726	0.625705	-3.91121	9.1835e-05	0.00960387	DOWN	---NA---	AT4G03400.1
TRINITY_DN2894_c3_g1_i2	6912.43	-2.44889	0.691295	-3.54247	0.000396403	0.0271641	DOWN	ABC transporter G family member 11-like	AT1G17840.1
TRINITY_DN63758_c0_g1_i1	15.3436	-2.46091	0.669171	-3.67755	0.000235488	0.0187928	DOWN	uncharacterized protein LOC18052389	AT4G21780.1
TRINITY_DN193875_c0_g1_i1	11.4285	-2.47014	0.724103	-3.41131	0.000646517	0.037744	DOWN	---NA---	---NA---
TRINITY_DN30129_c0_g1_i4	17.2636	-2.47903	0.655816	-3.78006	0.000156789	0.0141562	DOWN	glutaredoxin	AT5G40370.1
TRINITY_DN10687_c0_g1_i2	44.8864	-2.48988	0.738948	-3.3695	0.000753058	0.0416964	DOWN	UV-B-induced protein At3g17800, chloroplastic	AT1G48450.1
TRINITY_DN5773_c0_g1_i5	67.0774	-2.49161	0.557802	-4.46684	7.9384e-06	0.00158326	DOWN	ribosomal protein S19 (mitochondrion)	AT5G47320.1
TRINITY_DN10505_c0_g1_i4	13.3205	-2.49252	0.678502	-3.67357	0.000239185	0.0190247	DOWN	growth-regulating factor 4-like	---NA---
TRINITY_DN4238_c0_g1_i5	76.6624	-2.49266	0.665566	-3.74518	0.000180262	0.015463	DOWN	squamosa promoter-binding-like protein 2 isoform X1	AT5G43270.1
TRINITY_DN5843_c5_g1_i1	15.9018	-2.49419	0.645303	-3.86514	0.000111024	0.0110265	DOWN	---NA---	---NA---
TRINITY_DN17269_c0_g1_i3	22.9771	-2.49628	0.757274	-3.29641	0.000979289	0.0498195	DOWN	naringenin,2-oxoglutarate 3-dioxygenase	AT3G51240.1
TRINITY_DN5639_c0_g1_i6	718.951	-2.49834	0.644167	-3.8784	0.000105147	0.0106263	DOWN	ultraviolet-B receptor UVR8-like isoform X1	AT3G55580.1
TRINITY_DN14019_c4_g1_i2	17.0309	-2.50178	0.589702	-4.24245	2.21091e-05	0.00342646	DOWN	---NA---	---NA---
TRINITY_DN119090_c0_g1_i1	36.7478	-2.50182	0.695464	-3.59735	0.000321481	0.0233894	DOWN	---NA---	---NA---
TRINITY_DN2084_c0_g1_i28	69.1076	-2.50194	0.672743	-3.71902	0.000199998	0.0166224	DOWN	probable anion transporter 6, chloroplastic	AT5G20380.1
TRINITY_DN5574_c0_g4_i8	13.4745	-2.50379	0.606138	-4.13073	3.6162e-05	0.00499884	DOWN	serine/threonine-protein kinase STY17-like isoform X2	AT4G35780.1
TRINITY_DN17811_c0_g1_i1	19.2006	-2.51818	0.659445	-3.81863	0.000134194	0.0126281	DOWN	tetraspanin-2-like	AT2G19580.1
TRINITY_DN37974_c0_g2_i3	51.8083	-2.51964	0.539481	-4.67049	3.00476e-06	0.000738987	DOWN	uncharacterized protein LOC18038789	AT5G16160.1
TRINITY_DN22665_c1_g1_i7	31.2429	-2.52142	0.556587	-4.53014	5.8944e-06	0.00125689	DOWN	---NA---	---NA---
TRINITY_DN11171_c2_g1_i1	48.685	-2.52314	0.576019	-4.3803	1.18516e-05	0.00217275	DOWN	---NA---	---NA---
TRINITY_DN3796_c5_g1_i1	17.9578	-2.5239	0.649314	-3.88702	0.000101484	0.0103519	DOWN	60S ribosomal protein L19-1-like	AT3G16780.1
TRINITY_DN5992_c0_g2_i1	85.4285	-2.5253	0.498777	-5.06299	4.12736e-07	0.000145992	DOWN	uncharacterized protein LOC110888626	ATMG00860.1
TRINITY_DN425_c0_g1_i10	43.1674	-2.52966	0.713303	-3.5464	0.000390534	0.0268077	DOWN	MLO-like protein 12	AT2G39200.1
TRINITY_DN131054_c0_g2_i2	12.4969	-2.53472	0.713908	-3.55049	0.000384511	0.0265306	DOWN	---NA---	AT5G38660.1
TRINITY_DN320_c0_g1_i2	209.584	-2.53982	0.712473	-3.5648	0.000364131	0.02549	DOWN	probable disease resistance protein At4g27220	AT1G52870.2
TRINITY_DN24741_c0_g1_i4	19.5612	-2.54359	0.589005	-4.31844	1.57133e-05	0.00266914	DOWN	uncharacterized protein LOC21407210	AT5G38880.1
TRINITY_DN12502_c0_g1_i12	40.24	-2.55027	0.756896	-3.36937	0.000753395	0.0416964	DOWN	WAT1-related protein At3g53210	AT1G75500.2
TRINITY_DN65214_c0_g3_i1	8.86462	-2.55052	0.763514	-3.34051	0.000836257	0.0447981	DOWN	---NA---	---NA---
TRINITY_DN23570_c0_g2_i1	17.1021	-2.5513	0.695094	-3.67044	0.000242137	0.0191581	DOWN	protein GLUTAMINE DUMPER 4-like	AT2G24762.1
TRINITY_DN7008_c0_g1_i1	86.8593	-2.55139	0.721517	-3.53614	0.000406019	0.0275873	DOWN	uncharacterized protein LOC112095398	AT5G58570.1
TRINITY_DN3427_c3_g1_i1	25.0036	-2.55335	0.573771	-4.45012	8.58214e-06	0.00168648	DOWN	---NA---	---NA---
TRINITY_DN15735_c0_g2_i2	9.9848	-2.55489	0.662259	-3.85785	0.000114391	0.0112671	DOWN	transcription termination factor MTERF15, mitochondrial-like	AT5G07900.1
TRINITY_DN5334_c0_g1_i1	40.5849	-2.55611	0.522854	-4.88877	1.01469e-06	0.000305076	DOWN	GATA transcription factor 15-like	AT3G06740.1
TRINITY_DN5949_c1_g1_i8	204.121	-2.56227	0.571515	-4.4833	7.34986e-06	0.00149518	DOWN	7-methylxanthosine synthase 1-like	AT5G04370.1
TRINITY_DN19103_c0_g1_i1	28.1214	-2.56369	0.730111	-3.51137	0.00044581	0.029202	DOWN	cytochrome P450 83B1	AT4G31500.1
TRINITY_DN3435_c2_g2_i5	255.865	-2.56824	0.53089	-4.83762	1.31404e-06	0.000373195	DOWN	---NA---	---NA---
TRINITY_DN265559_c0_g1_i1	9.61051	-2.57023	0.691191	-3.71855	0.000200367	0.0166301	DOWN	probable polyamine oxidase 5	AT4G29720.1
TRINITY_DN18223_c1_g1_i1	15.4441	-2.58096	0.714342	-3.61306	0.000302603	0.0223054	DOWN	meiotic nuclear division protein 1 homolog isoform X1	AT4G29170.1
TRINITY_DN8996_c0_g1_i1	24.0499	-2.58124	0.764765	-3.37521	0.000737595	0.0411264	DOWN	---NA---	---NA---
TRINITY_DN2046_c0_g1_i1	67.0637	-2.58511	0.666461	-3.87886	0.000104947	0.01062	DOWN	---NA---	---NA---
TRINITY_DN735_c0_g1_i14	1465.79	-2.58827	0.677948	-3.81779	0.00013465	0.0126414	DOWN	serine/threonine-protein kinase ATG1a isoform X1	AT3G61960.1
TRINITY_DN24103_c0_g1_i1	22.157	-2.58887	0.720117	-3.59506	0.000324312	0.0234817	DOWN	proteinaceous RNase P 2 isoform X1	AT5G60430.2
TRINITY_DN7166_c0_g1_i1	30.2216	-2.59611	0.599904	-4.32754	1.50783e-05	0.00259425	DOWN	---NA---	---NA---
TRINITY_DN66917_c0_g1_i3	45.5634	-2.59802	0.756554	-3.43402	0.0005947	0.0356713	DOWN	transmembrane emp24 domain-containing protein p24delta9	AT1G14010.1
TRINITY_DN125_c6_g1_i1	17.9909	-2.59849	0.78434	-3.31296	0.000923131	0.0479566	DOWN	---NA---	---NA---
TRINITY_DN1671_c0_g1_i8	30.9089	-2.60261	0.739463	-3.5196	0.000432201	0.0286856	DOWN	glutathione S-transferase T1	AT5G41210.1
TRINITY_DN7017_c1_g1_i11	25.7419	-2.61407	0.785208	-3.32915	0.000871127	0.0461115	DOWN	uncharacterized protein LOC102614703 isoform X2	AT1G09195.2
TRINITY_DN16379_c0_g1_i5	16.0058	-2.62023	0.76369	-3.43102	0.000601318	0.0359607	DOWN	probable prolyl 4-hydroxylase 9	AT4G33910.1
TRINITY_DN27878_c0_g1_i2	11.2129	-2.62175	0.720676	-3.6379	0.000274872	0.0209161	DOWN	---NA---	---NA---
TRINITY_DN8403_c0_g1_i1	21.5804	-2.62179	0.739188	-3.54685	0.000389868	0.0268044	DOWN	PREDICTED: uncharacterized protein LOC109149140 isoform X2	AT3G47490.1
TRINITY_DN9045_c0_g2_i3	28.8269	-2.62295	0.783459	-3.34791	0.000814244	0.0438728	DOWN	peroxisomal nicotinamide adenine dinucleotide carrier isoform X1	AT2G39970.1
TRINITY_DN3349_c3_g1_i1	7.52272	-2.62466	0.776926	-3.37826	0.00072945	0.0408601	DOWN	---NA---	---NA---
TRINITY_DN3607_c0_g1_i6	90.8589	-2.62801	0.510227	-5.15066	2.59577e-07	9.97372e-05	DOWN	cadmium-induced protein AS8	AT4G19070.1
TRINITY_DN11471_c0_g1_i17	115.988	-2.63011	0.685761	-3.83531	0.000125406	0.0120848	DOWN	serine/threonine-protein kinase rio2	AT3G51270.1
TRINITY_DN100_c1_g3_i2	36.771	-2.63728	0.486119	-5.42516	5.79016e-08	2.96318e-05	DOWN	protein trichome birefringence-like 19	AT5G15900.1
TRINITY_DN5400_c0_g3_i2	62.7672	-2.63787	0.470308	-5.60881	2.03719e-08	1.30413e-05	DOWN	NAC domain-containing protein 83-like	AT5G13180.1
TRINITY_DN2798_c0_g1_i2	38.7133	-2.63827	0.633814	-4.16253	3.14741e-05	0.00451776	DOWN	NADPH--cytochrome P450 reductase-like	AT4G24520.1
TRINITY_DN6297_c0_g1_i12	14.616	-2.64625	0.782602	-3.38135	0.000721313	0.0405744	DOWN	RNA pseudouridine synthase 7-like isoform X1	AT5G51140.2
TRINITY_DN307_c0_g1_i9	294.518	-2.65064	0.794732	-3.33527	0.00085218	0.0454284	DOWN	pre-mRNA-processing factor 39 isoform X3	AT1G04080.2
TRINITY_DN828_c1_g1_i6	144.707	-2.65576	0.599993	-4.42631	9.58569e-06	0.00183794	DOWN	tetraspanin-19-like isoform X2	AT2G20740.1
TRINITY_DN3851_c0_g3_i1	8.84349	-2.6569	0.74488	-3.56688	0.000361252	0.0253327	DOWN	uncharacterized protein LOC18052330	---NA---
TRINITY_DN4156_c0_g1_i2	230.106	-2.65978	0.727997	-3.65357	0.000258624	0.020048	DOWN	3-hydroxyisobutyryl-CoA hydrolase 1-like	AT5G65940.1
TRINITY_DN27300_c0_g1_i1	62.1251	-2.66392	0.662753	-4.01948	5.83271e-05	0.00698067	DOWN	PREDICTED: uncharacterized protein LOC104234552	---NA---
TRINITY_DN124640_c0_g1_i1	23.1037	-2.6656	0.702515	-3.79437	0.000148018	0.0135063	DOWN	histone H3.3 isoform X1	AT4G40030.2
TRINITY_DN17420_c0_g1_i4	56.7572	-2.66651	0.467769	-5.70048	1.1947e-08	8.44523e-06	DOWN	calcineurin B-like protein 3	AT4G26570.1
TRINITY_DN3247_c0_g1_i5	27.4074	-2.66737	0.650257	-4.10203	4.09546e-05	0.00544841	DOWN	SOC1-like protein 1 isoform X1	AT2G45660.1
TRINITY_DN5244_c0_g3_i2	61.3071	-2.66769	0.584919	-4.56078	5.09635e-06	0.00111765	DOWN	---NA---	---NA---
TRINITY_DN15059_c0_g3_i1	10.0748	-2.66915	0.789872	-3.37922	0.000726915	0.0408001	DOWN	putative pentatricopeptide repeat-containing protein At1g12700, mitochondrial	AT3G07290.1
TRINITY_DN12896_c0_g1_i2	84.5298	-2.67708	0.47831	-5.59695	2.1816e-08	1.36061e-05	DOWN	phosphatidylinositol N-acetylglucosaminyltransferase subunit A	AT3G45100.2
TRINITY_DN7606_c0_g1_i5	16.263	-2.67973	0.735373	-3.64404	0.000268393	0.0205724	DOWN	carbonic anhydrase 2	AT1G23730.1
TRINITY_DN2184_c1_g2_i2	41.974	-2.68094	0.813539	-3.2954	0.000982804	0.0498634	DOWN	keratin-associated protein 5-5-like	AT1G52827.1
TRINITY_DN6175_c0_g1_i1	107.513	-2.68746	0.59291	-4.53265	5.82476e-06	0.00124868	DOWN	NAC domain-containing protein 78 isoform X2	AT5G04410.1
TRINITY_DN11018_c0_g1_i3	131.11	-2.68995	0.555422	-4.84307	1.27846e-06	0.000364342	DOWN	mitochondrial phosphate carrier protein 1, mitochondrial isoform X2	AT2G17270.1
TRINITY_DN9784_c0_g1_i1	262.376	-2.69488	0.796069	-3.38524	0.000711164	0.0402113	DOWN	conserved oligomeric Golgi complex subunit 2 isoform X2	AT4G24840.1
TRINITY_DN2830_c1_g1_i6	120.292	-2.69668	0.791369	-3.40762	0.000655332	0.0380186	DOWN	MADS-box protein JOINTLESS	AT2G22540.1
TRINITY_DN3523_c0_g2_i1	44.9246	-2.69758	0.519583	-5.19181	2.0826e-07	8.32097e-05	DOWN	PREDICTED: uncharacterized protein LOC109354429 isoform X2	AT2G14910.2
TRINITY_DN727_c0_g4_i1	17.6946	-2.69759	0.619386	-4.35526	1.3291e-05	0.00236105	DOWN	---NA---	---NA---
TRINITY_DN1719_c0_g1_i2	51.6445	-2.70238	0.695012	-3.88825	0.00010097	0.0103153	DOWN	probable calcium-binding protein CML49	AT5G04170.1
TRINITY_DN25701_c0_g1_i1	20.5175	-2.70334	0.554127	-4.87855	1.06868e-06	0.000317341	DOWN	---NA---	---NA---
TRINITY_DN42162_c0_g1_i1	12.5077	-2.72569	0.767977	-3.54917	0.000386441	0.0266353	DOWN	---NA---	AT3G50530.2
TRINITY_DN1053_c0_g1_i2	34.2903	-2.7321	0.715603	-3.81791	0.000134589	0.0126414	DOWN	ADP,ATP carrier protein ER-ANT1	AT5G17400.1
TRINITY_DN34911_c0_g1_i7	130.119	-2.73305	0.642873	-4.2513	2.12532e-05	0.00334555	DOWN	V-type proton ATPase subunit F	AT4G02620.1
TRINITY_DN7157_c1_g1_i4	17.5907	-2.73842	0.729584	-3.7534	0.000174451	0.01517	DOWN	probable E3 ubiquitin-protein ligase RHY1A	AT2G15580.1
TRINITY_DN3173_c3_g1_i1	21.473	-2.7391	0.582215	-4.70463	2.54333e-06	0.000641239	DOWN	---NA---	---NA---
TRINITY_DN20933_c0_g1_i4	73.0508	-2.74006	0.655192	-4.18207	2.88872e-05	0.00421103	DOWN	glucose-induced degradation protein 8 homolog isoform X1	AT1G06060.1
TRINITY_DN14102_c0_g1_i5	24.8082	-2.7429	0.580894	-4.72186	2.337e-06	0.000602023	DOWN	lycopene epsilon cyclase, chloroplastic	AT5G57030.1
TRINITY_DN4440_c0_g1_i2	19.3193	-2.74431	0.781518	-3.51151	0.00044557	0.029202	DOWN	2-methyl-6-phytyl-1,4-hydroquinone methyltransferase, chloroplastic	AT3G63410.1
TRINITY_DN25719_c0_g1_i1	14.3395	-2.74789	0.725751	-3.78627	0.000152924	0.0138702	DOWN	uncharacterized protein LOC111411283	ATMG00820.1
TRINITY_DN11203_c0_g1_i1	12.6495	-2.75046	0.810758	-3.39246	0.000692686	0.0394438	DOWN	uncharacterized protein LOC18042589	AT5G66440.1
TRINITY_DN41452_c0_g1_i6	62.0784	-2.75376	0.568131	-4.84705	1.2531e-06	0.000358818	DOWN	MDIS1-interacting receptor like kinase 2-like	AT4G08850.1
TRINITY_DN30772_c0_g1_i5	37.0425	-2.75502	0.765147	-3.60064	0.000317438	0.0232358	DOWN	uncharacterized protein LOC102619804	---NA---
TRINITY_DN5856_c0_g1_i2	20.2422	-2.75714	0.676907	-4.07314	4.63827e-05	0.00594687	DOWN	uncharacterized protein LOC111291320	AT1G32520.1
TRINITY_DN3436_c0_g1_i7	86.3262	-2.7733	0.569327	-4.87119	1.10926e-06	0.000327773	DOWN	---NA---	---NA---
TRINITY_DN48991_c0_g1_i2	13.3306	-2.77378	0.688384	-4.02941	5.59179e-05	0.00677231	DOWN	---NA---	---NA---
TRINITY_DN86377_c0_g1_i1	15.9167	-2.77545	0.837914	-3.31234	0.000925199	0.0479923	DOWN	---NA---	---NA---
TRINITY_DN1050_c0_g1_i2	126.692	-2.77626	0.504705	-5.50076	3.78168e-08	2.11535e-05	DOWN	G-type lectin S-receptor-like serine/threonine-protein kinase At1g11410	AT1G11340.1
TRINITY_DN3777_c0_g1_i1	75.4162	-2.77996	0.608702	-4.56702	4.94703e-06	0.00109165	DOWN	PREDICTED: uncharacterized protein LOC108662328	AT3G09085.1
TRINITY_DN5448_c0_g1_i11	19.2375	-2.78345	0.827656	-3.36305	0.000770854	0.0424284	DOWN	pentatricopeptide repeat-containing protein At1g80150, mitochondrial	AT1G80150.1
TRINITY_DN76231_c0_g1_i1	119.779	-2.7946	0.564021	-4.95478	7.2413e-07	0.000228574	DOWN	aluminum-activated malate transporter 4	AT1G25480.1
TRINITY_DN67177_c0_g1_i1	13.4915	-2.79638	0.797869	-3.50481	0.000456935	0.0297042	DOWN	probable calcium-binding protein CML23	AT1G66400.1
TRINITY_DN4359_c0_g1_i3	210.985	-2.80163	0.627981	-4.46133	8.14515e-06	0.00161113	DOWN	PREDICTED: uncharacterized protein LOC100253491	AT3G22210.1
TRINITY_DN10183_c1_g2_i7	9.10164	-2.80773	0.80176	-3.50196	0.000461842	0.0299262	DOWN	---NA---	---NA---
TRINITY_DN3391_c0_g1_i3	32.6691	-2.80875	0.708242	-3.9658	7.31494e-05	0.00817588	DOWN	prefoldin subunit 1	AT2G07340.2
TRINITY_DN633_c2_g1_i1	18.2128	-2.8121	0.677794	-4.1489	3.34082e-05	0.00470631	DOWN	---NA---	---NA---
TRINITY_DN14490_c0_g1_i9	15.1359	-2.81517	0.847473	-3.32184	0.00089426	0.0469031	DOWN	sister chromatid cohesion 1 protein 2 isoform X2	AT5G40840.1
TRINITY_DN47523_c0_g2_i4	208.233	-2.82096	0.773608	-3.6465	0.000265838	0.0204347	DOWN	uncharacterized protein LOC18046842 isoform X2	AT1G05870.4
TRINITY_DN1092_c1_g1_i1	110.31	-2.82415	0.803787	-3.51355	0.000442163	0.0290869	DOWN	---NA---	---NA---
TRINITY_DN8155_c0_g1_i7	33.4094	-2.83352	0.675069	-4.19738	2.70017e-05	0.00399918	DOWN	protease Do-like 9	AT5G40200.1
TRINITY_DN15632_c0_g1_i4	38.5006	-2.84499	0.536641	-5.30148	1.14869e-07	5.13552e-05	DOWN	---NA---	---NA---
TRINITY_DN15911_c0_g1_i6	8.71536	-2.84666	0.786406	-3.61984	0.000294788	0.0219419	DOWN	---NA---	---NA---
TRINITY_DN1339_c0_g1_i3	44.4094	-2.84849	0.658043	-4.32873	1.49972e-05	0.0025877	DOWN	mitochondrial import inner membrane translocase subunit PAM16 like 2	AT5G61880.2
TRINITY_DN3901_c0_g1_i3	298.727	-2.8594	0.529447	-5.40073	6.6372e-08	3.20569e-05	DOWN	hypothetical protein PHAVU_004G048600g, partial	AT3G19660.1
TRINITY_DN29761_c0_g1_i1	121.454	-2.86017	0.86778	-3.29596	0.000980853	0.0498569	DOWN	NADPH-dependent aldehyde reductase-like protein, chloroplastic	AT4G13180.1
TRINITY_DN45008_c0_g1_i1	15.8279	-2.8633	0.614056	-4.66292	3.11755e-06	0.000755906	DOWN	---NA---	---NA---
TRINITY_DN37010_c0_g1_i1	12.1887	-2.86377	0.752531	-3.80552	0.000141505	0.0130807	DOWN	---NA---	---NA---
TRINITY_DN12674_c0_g2_i5	28.2016	-2.86638	0.858557	-3.3386	0.000842021	0.0450466	DOWN	uncharacterized protein LOC110656125 isoform X4	AT5G44600.1
TRINITY_DN1814_c0_g1_i13	38.397	-2.86858	0.618126	-4.64078	3.47098e-06	0.000820659	DOWN	glutamate--glyoxylate aminotransferase 2	AT1G23310.2
TRINITY_DN17420_c0_g1_i7	284.007	-2.86896	0.718437	-3.99334	6.51486e-05	0.00748117	DOWN	calcineurin B-like protein 3 isoform X2	AT4G26570.1
TRINITY_DN1588_c0_g1_i5	417.49	-2.87611	0.729439	-3.9429	8.0501e-05	0.00877309	DOWN	---NA---	---NA---
TRINITY_DN21013_c0_g1_i4	66.879	-2.8967	0.653343	-4.43366	9.26471e-06	0.00179134	DOWN	ribonuclease H2 subunit A	AT2G25100.1
TRINITY_DN11681_c0_g3_i12	21.84	-2.89793	0.770602	-3.76061	0.0001695	0.0148685	DOWN	CBL-interacting serine/threonine-protein kinase 23 isoform X1	---NA---
TRINITY_DN30708_c0_g1_i2	30.3934	-2.90704	0.541032	-5.37313	7.73796e-08	3.66377e-05	DOWN	uncharacterized protein LOC102607880 isoform X2	AT2G07560.1
TRINITY_DN1041_c0_g1_i6	2935.19	-2.91437	0.820481	-3.55203	0.000382275	0.0264066	DOWN	---NA---	---NA---
TRINITY_DN26387_c0_g1_i2	56.3054	-2.92163	0.558385	-5.23229	1.67425e-07	6.97898e-05	DOWN	phosphatidylinositol/phosphatidylcholine transfer protein SFH8-like isoform X1	AT2G21520.1
TRINITY_DN14433_c0_g5_i1	15.6295	-2.92298	0.812996	-3.59532	0.000323991	0.0234725	DOWN	---NA---	---NA---
TRINITY_DN11617_c0_g1_i12	15.5507	-2.92317	0.771813	-3.78741	0.000152225	0.0138691	DOWN	uncharacterized protein LOC110812378 isoform X2	AT1G64385.1
TRINITY_DN4371_c0_g2_i1	33.4935	-2.93185	0.508909	-5.76104	8.35973e-09	6.36313e-06	DOWN	---NA---	---NA---
TRINITY_DN4698_c0_g1_i5	46.0201	-2.93416	0.673408	-4.35718	1.31746e-05	0.00235079	DOWN	uncharacterized protein LOC107429489	AT1G29700.1
TRINITY_DN10502_c1_g2_i1	25.0671	-2.93836	0.780744	-3.76354	0.000167524	0.0147923	DOWN	receptor-like protein EIX1	AT2G34930.1
TRINITY_DN27245_c0_g2_i1	7.46441	-2.94111	0.797824	-3.68641	0.00022744	0.0183453	DOWN	---NA---	AT1G01060.4
TRINITY_DN30787_c0_g1_i1	7.46888	-2.94554	0.78364	-3.7588	0.000170733	0.0149223	DOWN	---NA---	---NA---
TRINITY_DN54873_c0_g1_i1	8.09769	-2.94751	0.837184	-3.52075	0.000430328	0.0285928	DOWN	---NA---	---NA---
TRINITY_DN8887_c0_g1_i6	17.4665	-2.95746	0.855241	-3.45804	0.000544126	0.0335584	DOWN	lariat debranching enzyme	AT4G31770.1
TRINITY_DN331_c0_g1_i5	11.4864	-2.95773	0.725377	-4.0775	4.5522e-05	0.00588673	DOWN	actin-depolymerizing factor isoform X1	AT2G31200.1
TRINITY_DN15105_c0_g1_i2	13.9737	-2.95799	0.815861	-3.6256	0.000288288	0.0215882	DOWN	metallophosphoesterase 1	---NA---
TRINITY_DN1762_c0_g1_i3	51.8286	-2.96285	0.869513	-3.40748	0.000655646	0.0380186	DOWN	PREDICTED: uncharacterized protein LOC18593049 isoform X1	AT1G35340.1
TRINITY_DN3743_c0_g1_i11	7.25865	-2.96448	0.873816	-3.39257	0.000692404	0.0394438	DOWN	trifunctional UDP-glucose 4,6-dehydratase/UDP-4-keto-6-deoxy-D-glucose 3,5-epimerase/UDP-4-keto-L-rhamnose-reductase RHM3-like	AT3G14790.1
TRINITY_DN1814_c0_g1_i1	108.483	-2.9708	0.541906	-5.48213	4.20237e-08	2.29011e-05	DOWN	glutamate--glyoxylate aminotransferase 2	AT1G23310.1
TRINITY_DN17130_c0_g1_i1	41.7424	-2.97346	0.724672	-4.10318	4.07501e-05	0.00543122	DOWN	dual specificity protein phosphatase 1 isoform X1	AT3G23610.2
TRINITY_DN26174_c2_g3_i2	7.89999	-2.97399	0.850604	-3.49633	0.000471707	0.0303591	DOWN	transcription termination factor MTERF15, mitochondrial-like	AT1G21150.1
TRINITY_DN1377_c1_g2_i6	133.738	-2.97512	0.458298	-6.49166	8.48946e-11	1.20115e-07	DOWN	flavanone 3-dioxygenase 2	AT2G36690.1
TRINITY_DN51_c1_g1_i8	166.076	-2.97835	0.82827	-3.59587	0.000323305	0.023444	DOWN	uncharacterized protein LOC100807423	AT1G31335.1
TRINITY_DN2419_c0_g1_i1	215.683	-2.97939	0.711643	-4.18663	2.83126e-05	0.00413729	DOWN	uncharacterized protein LOC8280543	AT1G23850.1
TRINITY_DN4561_c2_g1_i1	11.1837	-2.98009	0.830597	-3.58789	0.000333364	0.0239783	DOWN	---NA---	---NA---
TRINITY_DN32804_c0_g1_i1	13.7783	-2.98404	0.854388	-3.49261	0.000478322	0.030684	DOWN	cucumisin-like isoform X2	---NA---
TRINITY_DN29017_c0_g1_i2	9.21768	-2.9943	0.890003	-3.36437	0.000767192	0.0423165	DOWN	G-type lectin S-receptor-like serine/threonine-protein kinase SD1-1	AT4G27300.1
TRINITY_DN484_c0_g3_i1	43.9543	-3.00908	0.864734	-3.47978	0.000501827	0.0317307	DOWN	ATPase 11, plasma membrane-type-like	AT5G62670.1
TRINITY_DN11732_c0_g1_i1	28.1598	-3.01158	0.709783	-4.24296	2.2059e-05	0.00342646	DOWN	phosphatidylinositol-glycan biosynthesis class F protein	AT1G16040.1
TRINITY_DN6386_c0_g1_i12	9.03581	-3.01464	0.756826	-3.98326	6.79764e-05	0.00771965	DOWN	suppressor of RPS4-RLD 1	AT4G37460.1
TRINITY_DN59607_c0_g1_i4	115.499	-3.02001	0.640924	-4.71196	2.4534e-06	0.000622892	DOWN	uncharacterized protein LOC18094194 isoform X2	---NA---
TRINITY_DN3935_c0_g3_i1	16.608	-3.02196	0.795594	-3.79837	0.000145652	0.0133004	DOWN	uncharacterized protein LOC102628144 isoform X2	AT2G15860.1
TRINITY_DN55614_c0_g1_i3	113.488	-3.02672	0.773945	-3.91076	9.20054e-05	0.00961332	DOWN	homeobox-leucine zipper protein HOX11-like	AT5G06710.1
TRINITY_DN346828_c0_g1_i1	8.86984	-3.02725	0.74906	-4.04139	5.31349e-05	0.00654674	DOWN	---NA---	AT1G79570.1
TRINITY_DN13575_c0_g1_i1	14.3507	-3.02811	0.742734	-4.07697	4.56256e-05	0.00589379	DOWN	glutathione S-transferase TCHQD	AT1G77290.2
TRINITY_DN18063_c0_g2_i1	6.63671	-3.02895	0.867367	-3.49212	0.000479207	0.0307082	DOWN	---NA---	---NA---
TRINITY_DN3935_c0_g1_i1	6.39121	-3.03545	0.889936	-3.41086	0.000647574	0.0377691	DOWN	uncharacterized protein LOC112091032	---NA---
TRINITY_DN1273_c2_g1_i1	75.8035	-3.03613	0.814669	-3.72683	0.000193902	0.0162505	DOWN	---NA---	---NA---
TRINITY_DN2956_c1_g2_i6	175.063	-3.04907	0.546728	-5.57695	2.44771e-08	1.50189e-05	DOWN	YTH domain-containing family protein 1 isoform X1	AT1G79270.1
TRINITY_DN11660_c0_g2_i9	15.7626	-3.05052	0.739603	-4.12453	3.71495e-05	0.00508116	DOWN	pyruvate kinase isozyme G, chloroplastic	AT1G32440.1
TRINITY_DN50436_c1_g2_i2	30.188	-3.05395	0.739546	-4.1295	3.63561e-05	0.0050157	DOWN	ATP-dependent DNA helicase Q-like 4A isoform X1	AT1G10930.1
TRINITY_DN18505_c3_g1_i2	8.87839	-3.05492	0.837917	-3.64585	0.00026651	0.0204541	DOWN	PREDICTED: uncharacterized protein LOC100259057	AT1G59590.1
TRINITY_DN13900_c0_g1_i1	12.5123	-3.06214	0.727758	-4.20764	2.58048e-05	0.00385514	DOWN	---NA---	---NA---
TRINITY_DN175348_c0_g1_i1	24.68	-3.07805	0.856252	-3.59479	0.000324653	0.0234923	DOWN	receptor-like protein EIX2	AT2G34930.1
TRINITY_DN2828_c2_g1_i2	10.4546	-3.0799	0.834876	-3.68905	0.000225092	0.018217	DOWN	probable purine permease 10	AT4G18220.1
TRINITY_DN8967_c0_g1_i2	43.7618	-3.08488	0.759885	-4.05966	4.91439e-05	0.00619667	DOWN	protein LHY-like isoform X1	AT5G17300.1
TRINITY_DN735_c0_g1_i16	6446.78	-3.08584	0.591432	-5.21758	1.81278e-07	7.36526e-05	DOWN	protein LHY-like isoform X1	AT3G61960.1
TRINITY_DN5220_c0_g1_i10	6.09154	-3.09067	0.909381	-3.39866	0.00067718	0.0387811	DOWN	NADP-dependent malic enzyme-like	AT5G25880.1
TRINITY_DN2798_c2_g1_i1	13.4609	-3.09424	0.745177	-4.15235	3.29073e-05	0.00466694	DOWN	---NA---	---NA---
TRINITY_DN17426_c0_g1_i11	45.0021	-3.09627	0.694402	-4.4589	8.2382e-06	0.00162686	DOWN	uncharacterized protein LOC102629349 isoform X3	AT2G32500.1
TRINITY_DN33473_c0_g3_i1	12.9606	-3.09817	0.652263	-4.74989	2.03531e-06	0.000539151	DOWN	---NA---	---NA---
TRINITY_DN13410_c1_g1_i3	10.697	-3.10545	0.894398	-3.47211	0.000516392	0.0322615	DOWN	ceramide kinase isoform X1	AT5G51290.1
TRINITY_DN9429_c0_g1_i1	31.9595	-3.10865	0.779518	-3.98791	6.66569e-05	0.00762742	DOWN	homeobox-leucine zipper protein ATHB-14-like	AT1G30490.1
TRINITY_DN8467_c0_g1_i14	12.8896	-3.10948	0.829708	-3.74768	0.000178477	0.015366	DOWN	---NA---	---NA---
TRINITY_DN9174_c0_g2_i3	21.06	-3.11004	0.793606	-3.91887	8.89643e-05	0.00943492	DOWN	copper transport protein ATX1-like	AT3G56240.1
TRINITY_DN2084_c0_g1_i18	100.1	-3.11119	0.502035	-6.19715	5.74947e-10	6.28595e-07	DOWN	probable anion transporter 6, chloroplastic	AT5G20380.1
TRINITY_DN5798_c0_g1_i11	480.051	-3.11481	0.43721	-7.12427	1.04631e-12	2.67731e-09	DOWN	OTU domain-containing protein DDB_G0284757	AT3G22260.1
TRINITY_DN16057_c0_g1_i6	43.9125	-3.12328	0.630225	-4.95582	7.20276e-07	0.000228557	DOWN	uncharacterized protein LOC110615658	AT4G02940.1
TRINITY_DN1472_c0_g3_i1	272.019	-3.12996	0.692906	-4.51715	6.26767e-06	0.00131884	DOWN	serine/arginine-rich splicing factor RS40 isoform X1	AT4G25500.3
TRINITY_DN18676_c1_g1_i1	13.4533	-3.13432	0.894353	-3.50457	0.000457342	0.0297146	DOWN	---NA---	---NA---
TRINITY_DN6097_c0_g1_i3	177.649	-3.13565	0.614641	-5.10159	3.36806e-07	0.00012387	DOWN	homeobox-leucine zipper protein HAT4-like	---NA---
TRINITY_DN1092_c1_g1_i4	17.5172	-3.13765	0.75508	-4.15539	3.24728e-05	0.00462037	DOWN	---NA---	---NA---
TRINITY_DN5329_c0_g1_i6	88.6271	-3.13997	0.57418	-5.46862	4.5355e-08	2.41353e-05	DOWN	senescence-associated protein AAF, chlorolplastic isoform X1	AT1G66330.2
TRINITY_DN3183_c0_g3_i1	383.924	-3.14116	0.823701	-3.81347	0.000137027	0.0127946	DOWN	probable glucuronoxylan glucuronosyltransferase IRX7	AT2G28110.1
TRINITY_DN75062_c0_g2_i2	39.6209	-3.14707	0.925448	-3.40059	0.000672397	0.0386087	DOWN	short-chain dehydrogenase TIC 32, chloroplastic-like	AT5G02540.1
TRINITY_DN8753_c0_g1_i16	58.0975	-3.15073	0.880749	-3.57733	0.000347124	0.024581	DOWN	autophagy-related protein 18g	AT1G03380.1
TRINITY_DN896_c0_g3_i14	92.9628	-3.16226	0.535622	-5.90391	3.54975e-09	3.06569e-06	DOWN	nudix hydrolase 2 isoform X2	AT5G47650.1
TRINITY_DN160795_c0_g1_i1	7.32879	-3.16643	0.929234	-3.40756	0.000655454	0.0380186	DOWN	---NA---	---NA---
TRINITY_DN4603_c0_g1_i11	11.5	-3.17115	0.952397	-3.32965	0.000869537	0.0460624	DOWN	armadillo repeat-containing protein 7	AT5G37290.2
TRINITY_DN6293_c0_g1_i4	12.6437	-3.17748	0.777476	-4.08692	4.37133e-05	0.00570556	DOWN	serine protease SPPA, chloroplastic	AT1G73990.1
TRINITY_DN14174_c0_g1_i17	176.593	-3.1777	0.700175	-4.53843	5.66747e-06	0.00122369	DOWN	protein SUPPRESSOR OF QUENCHING 1, chloroplastic	AT1G56500.1
TRINITY_DN27946_c0_g1_i1	9.08614	-3.17865	0.953192	-3.33475	0.000853774	0.045453	DOWN	---NA---	---NA---
TRINITY_DN2339_c0_g1_i23	18.0846	-3.17976	0.773995	-4.10824	3.98682e-05	0.00535721	DOWN	uncharacterized protein LOC102627249 isoform X2	AT4G13550.1
TRINITY_DN5937_c0_g1_i1	10.0945	-3.18047	0.846038	-3.75925	0.000170423	0.0149168	DOWN	low-temperature-induced cysteine proteinase-like	AT5G43060.1
TRINITY_DN34099_c0_g1_i1	40.8939	-3.18064	0.627385	-5.06968	3.98475e-07	0.000141782	DOWN	---NA---	---NA---
TRINITY_DN6580_c1_g1_i1	106.99	-3.18245	0.514208	-6.18903	6.05344e-10	6.55866e-07	DOWN	IAA-amino acid hydrolase ILR1-like 4	AT1G51760.1
TRINITY_DN1487_c0_g1_i2	129.18	-3.18337	0.737844	-4.31442	1.60024e-05	0.00269907	DOWN	grpE protein homolog 2, mitochondrial isoform X2	AT5G55200.1
TRINITY_DN13307_c0_g2_i6	511.51	-3.19208	0.699497	-4.5634	5.03325e-06	0.00110662	DOWN	dehydrodolichyl diphosphate synthase 2	AT5G58770.1
TRINITY_DN504_c0_g1_i2	56.5239	-3.19241	0.915733	-3.48618	0.000489978	0.0311781	DOWN	repressor of RNA polymerase III transcription MAF1 homolog	AT5G13240.1
TRINITY_DN27231_c0_g4_i2	6.33905	-3.19747	0.953884	-3.35205	0.000802156	0.0433966	DOWN	probable LRR receptor-like serine/threonine-protein kinase At3g47570	AT1G74190.1
TRINITY_DN1157_c0_g1_i2	45.0441	-3.19827	0.872396	-3.66608	0.000246297	0.0193599	DOWN	transcription factor WER-like	AT5G40330.1
TRINITY_DN3475_c0_g2_i1	123.436	-3.19971	0.775302	-4.12705	3.67442e-05	0.00506166	DOWN	receptor-like protein EIX1	AT3G28890.2
TRINITY_DN1739_c6_g1_i1	51.7526	-3.20498	0.869361	-3.68659	0.000227279	0.0183446	DOWN	---NA---	---NA---
TRINITY_DN14058_c0_g1_i8	32.3694	-3.20527	0.765438	-4.18749	2.82058e-05	0.00413676	DOWN	beta-glucosidase 11-like isoform X9	AT1G02850.2
TRINITY_DN1073_c0_g1_i10	37.1888	-3.21117	0.807294	-3.97769	6.95883e-05	0.00785082	DOWN	probable LRR receptor-like serine/threonine-protein kinase At1g06840 isoform X2	AT5G01950.1
TRINITY_DN99414_c0_g1_i1	7.71166	-3.21139	0.863413	-3.71941	0.000199689	0.0166081	DOWN	---NA---	---NA---
TRINITY_DN9228_c0_g1_i15	14.2027	-3.21506	0.793187	-4.05334	5.04906e-05	0.00627942	DOWN	increased DNA methylation 1 isoform X1	AT3G14980.1
TRINITY_DN6749_c0_g1_i1	48.9613	-3.21617	0.805124	-3.99463	6.47949e-05	0.00745737	DOWN	PREDICTED: uncharacterized protein LOC104091270	AT3G48660.1
TRINITY_DN9136_c0_g1_i9	8.45702	-3.2163	0.88853	-3.6198	0.000294835	0.0219419	DOWN	dol-P-Glc:Glc(2)Man(9)GlcNAc(2)-PP-Dol alpha-1,2-glucosyltransferase isoform X1	AT5G02410.1
TRINITY_DN1286_c3_g1_i13	9.92531	-3.2176	0.826798	-3.89165	9.95668e-05	0.0102083	DOWN	---NA---	---NA---
TRINITY_DN8063_c0_g1_i5	16.0152	-3.22463	0.729576	-4.41987	9.87582e-06	0.00187928	DOWN	uncharacterized protein LOC102625505	AT2G14830.1
TRINITY_DN312_c0_g2_i6	195.296	-3.24062	0.636058	-5.09485	3.49026e-07	0.000127198	DOWN	casein kinase 1-like protein HD16	AT2G25760.1
TRINITY_DN1113_c0_g1_i1	71.3952	-3.24141	0.898557	-3.60735	0.000309338	0.0227398	DOWN	signal recognition particle 14 kDa protein	AT2G43640.2
TRINITY_DN32807_c0_g1_i16	15.6025	-3.24309	0.959727	-3.37918	0.000727023	0.0408001	DOWN	vesicle-associated protein 2-2 isoform X1	AT1G08820.2
TRINITY_DN4436_c0_g1_i5	23.6307	-3.24336	0.789851	-4.1063	4.02051e-05	0.0053769	DOWN	epimerase family protein SDR39U1 homolog, chloroplastic	AT2G21280.1
TRINITY_DN9449_c1_g1_i4	25.034	-3.24959	0.839666	-3.8701	0.000108792	0.0108814	DOWN	splicing factor U2af small subunit B-like	AT5G42820.1
TRINITY_DN448842_c0_g1_i1	7.73646	-3.25654	0.924112	-3.52397	0.000425136	0.0284048	DOWN	---NA---	---NA---
TRINITY_DN5574_c0_g1_i1	20.9271	-3.26111	0.804149	-4.05536	5.0058e-05	0.00624926	DOWN	---NA---	---NA---
TRINITY_DN7603_c0_g1_i5	48.5456	-3.26137	0.96742	-3.3712	0.000748408	0.0415464	DOWN	uncharacterized protein LOC18045927	AT5G62760.3
TRINITY_DN2264_c0_g1_i2	49.2862	-3.26501	0.854269	-3.82199	0.000132377	0.0125455	DOWN	uncharacterized protein LOC105645816 isoform X2	AT3G52905.1
TRINITY_DN23297_c0_g1_i12	20.9791	-3.271	0.924914	-3.53654	0.000405404	0.0275873	DOWN	brefeldin A-inhibited guanine nucleotide-exchange protein 5	AT3G43300.2
TRINITY_DN16734_c0_g1_i1	9.14135	-3.27177	0.860723	-3.80119	0.000144002	0.01322	DOWN	---NA---	---NA---
TRINITY_DN7183_c0_g1_i10	25.1235	-3.27276	0.958951	-3.41285	0.000642871	0.0376591	DOWN	disease resistance RPP13-like protein 4	AT5G45520.1
TRINITY_DN4439_c0_g1_i2	40.7698	-3.27971	0.930526	-3.52458	0.000424158	0.0283789	DOWN	early light-induced protein, chloroplastic-like	AT3G22840.1
TRINITY_DN8704_c1_g1_i3	132.048	-3.28199	0.939703	-3.49258	0.000478384	0.030684	DOWN	probable magnesium transporter NIPA6 isoform X1	AT1G34470.1
TRINITY_DN13648_c0_g1_i4	33.2282	-3.28815	0.738739	-4.45103	8.54579e-06	0.00168364	DOWN	ammonium transporter 3 member 1-like	AT2G38290.2
TRINITY_DN10882_c0_g1_i8	7.89825	-3.30332	0.964303	-3.4256	0.000613442	0.0364673	DOWN	protein CLEC16A homolog	AT3G28430.1
TRINITY_DN32777_c0_g1_i1	12.4732	-3.30402	0.819575	-4.03139	5.54485e-05	0.00674504	DOWN	---NA---	---NA---
TRINITY_DN1915_c0_g1_i1	10.4127	-3.30678	0.868478	-3.80755	0.000140349	0.0129938	DOWN	---NA---	---NA---
TRINITY_DN2069_c0_g3_i4	113.033	-3.30875	0.873664	-3.78721	0.000152346	0.0138696	DOWN	probable inactive leucine-rich repeat receptor-like protein kinase At3g03770 isoform X1	AT3G03770.2
TRINITY_DN1611_c1_g1_i13	20.1962	-3.31233	0.994231	-3.33155	0.000863625	0.0458556	DOWN	uncharacterized protein LOC102619742 isoform X3	AT5G10320.3
TRINITY_DN5639_c3_g1_i2	27.1583	-3.31523	0.987954	-3.35566	0.000791772	0.0430089	DOWN	long chain acyl-CoA synthetase 4-like	AT4G23850.1
TRINITY_DN51279_c0_g1_i1	9.32525	-3.31835	0.988041	-3.35852	0.000783625	0.0427789	DOWN	---NA---	---NA---
TRINITY_DN10342_c0_g1_i1	27.4403	-3.31954	0.838415	-3.95931	7.51675e-05	0.00833175	DOWN	---NA---	---NA---
TRINITY_DN5371_c5_g4_i1	5.60609	-3.33004	0.949354	-3.50769	0.000452009	0.0294472	DOWN	auxin-responsive protein SAUR61	AT2G21880.2
TRINITY_DN7872_c0_g1_i2	46.5804	-3.34281	0.601868	-5.55406	2.79116e-08	1.63744e-05	DOWN	F-box protein SKIP16	AT1G06110.1
TRINITY_DN474_c0_g1_i30	553.498	-3.34629	0.705436	-4.74357	2.09986e-06	0.00055381	DOWN	probable LRR receptor-like serine/threonine-protein kinase At1g29720 isoform X1	AT1G29730.1
TRINITY_DN21739_c0_g1_i1	17.6042	-3.34979	0.756928	-4.42551	9.62159e-06	0.00183964	DOWN	thaumatin-like protein 1	AT4G24180.1
TRINITY_DN30756_c1_g1_i11	6.81206	-3.34983	0.928016	-3.60967	0.000306586	0.0225789	DOWN	---NA---	---NA---
TRINITY_DN3178_c1_g1_i2	71.9961	-3.36535	0.698138	-4.82046	1.43228e-06	0.000397811	DOWN	PREDICTED: uncharacterized protein LOC108994994	---NA---
TRINITY_DN8753_c2_g1_i1	108.399	-3.36805	0.534548	-6.30075	2.96212e-10	3.63507e-07	DOWN	CSC1-like protein At1g69450	---NA---
TRINITY_DN3318_c0_g1_i7	86.0434	-3.36827	0.576466	-5.84297	5.12786e-09	4.25308e-06	DOWN	PREDICTED: uncharacterized protein LOC100264564 isoform X3	AT4G32440.3
TRINITY_DN26423_c1_g3_i1	22.2244	-3.37886	0.75415	-4.48035	7.4522e-06	0.00150374	DOWN	PREDICTED: uncharacterized protein LOC105351869	---NA---
TRINITY_DN1259_c0_g1_i3	105.846	-3.3802	0.590256	-5.72667	1.02424e-08	7.51093e-06	DOWN	ultraviolet-B receptor UVR8 isoform X3	AT3G55580.1
TRINITY_DN14174_c0_g2_i1	9.33622	-3.38377	0.901408	-3.75387	0.000174126	0.0151605	DOWN	protein SUPPRESSOR OF QUENCHING 1, chloroplastic	AT1G56500.1
TRINITY_DN4938_c0_g5_i1	123.123	-3.38471	1.00828	-3.35693	0.000788142	0.0429325	DOWN	probable carboxylesterase 5	AT2G03550.1
TRINITY_DN9493_c1_g1_i1	7.6084	-3.38551	0.970849	-3.48717	0.000488168	0.0311124	DOWN	uncharacterized protein LOC112189405 isoform X1	AT1G51560.1
TRINITY_DN63738_c0_g1_i2	13.4415	-3.38647	0.768607	-4.40599	1.05302e-05	0.00197876	DOWN	G-type lectin S-receptor-like serine/threonine-protein kinase At1g11330	AT1G11350.1
TRINITY_DN7656_c0_g1_i22	33.9222	-3.40323	0.890853	-3.82019	0.000133348	0.0126058	DOWN	F-box/WD-40 repeat-containing protein At3g52030	AT3G52030.2
TRINITY_DN1168_c0_g1_i13	42.2936	-3.40426	0.730336	-4.66123	3.14333e-06	0.000759818	DOWN	protein TSS	AT1G15290.1
TRINITY_DN474_c0_g1_i1	488.687	-3.40553	0.675127	-5.04427	4.55251e-07	0.000156429	DOWN	probable LRR receptor-like serine/threonine-protein kinase At1g29720 isoform X4	AT1G29740.1
TRINITY_DN17210_c0_g2_i1	56.2208	-3.40585	0.647789	-5.25765	1.45908e-07	6.20052e-05	DOWN	uncharacterized protein LOC110642284	AT2G19460.1
TRINITY_DN39375_c0_g1_i2	12.7593	-3.41245	0.761829	-4.47929	7.4892e-06	0.00150849	DOWN	---NA---	---NA---
TRINITY_DN3211_c0_g1_i3	232.703	-3.41802	0.72394	-4.72141	2.34215e-06	0.000602023	DOWN	2-alkenal reductase (NADP(+)-dependent)	AT5G16990.1
TRINITY_DN3178_c0_g2_i2	137.134	-3.41824	0.812059	-4.20935	2.56106e-05	0.00383089	DOWN	disease resistance-like protein DSC1	AT4G12010.1
TRINITY_DN34465_c0_g3_i1	71.9724	-3.42633	0.533401	-6.42356	1.33126e-10	1.79891e-07	DOWN	ABC transporter G family member 5	AT2G13610.1
TRINITY_DN6581_c0_g1_i15	25.688	-3.42755	0.987648	-3.47041	0.000519661	0.0323816	DOWN	uncharacterized protein LOC102624674	AT5G36210.1
TRINITY_DN42495_c0_g1_i1	8.83129	-3.4329	0.811735	-4.22909	2.34636e-05	0.00358555	DOWN	mitochondrial adenine nucleotide transporter ADNT1-like	AT4G01100.1
TRINITY_DN13206_c0_g2_i2	6.49934	-3.43365	0.93798	-3.66069	0.000251537	0.0196434	DOWN	PREDICTED: uncharacterized protein LOC105970659	AT4G23160.1
TRINITY_DN2289_c1_g4_i1	14.3497	-3.43479	1.02143	-3.36273	0.000771756	0.0424586	DOWN	mitotic spindle checkpoint protein MAD2	AT3G25980.1
TRINITY_DN19345_c1_g1_i7	8.99681	-3.44637	0.880225	-3.91533	9.02799e-05	0.00951721	DOWN	DNA repair protein XRCC4	AT3G23100.2
TRINITY_DN12031_c0_g2_i2	19.6531	-3.44855	0.840905	-4.101	4.11375e-05	0.00546066	DOWN	---NA---	---NA---
TRINITY_DN25300_c0_g2_i1	4.76868	-3.45835	1.02724	-3.36663	0.000760939	0.0420752	DOWN	---NA---	---NA---
TRINITY_DN25143_c0_g1_i1	6.89453	-3.46552	1.02069	-3.39529	0.000685563	0.0391602	DOWN	---NA---	AT1G11880.1
TRINITY_DN66777_c0_g1_i1	6.148	-3.46674	1.01871	-3.40306	0.000666348	0.0384169	DOWN	---NA---	---NA---
TRINITY_DN15000_c1_g1_i1	23.3576	-3.47036	1.01923	-3.40488	0.000661937	0.0382543	DOWN	molybdenum cofactor sulfurase	AT5G51920.1
TRINITY_DN1312_c0_g1_i1	286.772	-3.4714	0.738224	-4.70237	2.57154e-06	0.000643266	DOWN	probable amino acid permease 7 isoform X1	AT5G23810.1
TRINITY_DN26927_c0_g1_i5	8.07486	-3.47215	0.909151	-3.81911	0.000133935	0.0126148	DOWN	heparan-alpha-glucosaminide N-acetyltransferase isoform X1	AT5G27730.1
TRINITY_DN10426_c0_g2_i1	11.8843	-3.47228	0.942133	-3.68555	0.000228212	0.0183829	DOWN	beta carbonic anhydrase 5, chloroplastic isoform X1	AT4G33580.1
TRINITY_DN2182_c0_g2_i5	164.612	-3.48271	0.50664	-6.87413	6.23679e-12	1.24397e-08	DOWN	cyclin-T1-4 isoform X2	AT4G19600.1
TRINITY_DN81776_c0_g1_i2	6.42923	-3.50457	1.0452	-3.35301	0.000799372	0.0433239	DOWN	GDSL esterase/lipase At2g04570	AT2G04570.1
TRINITY_DN10657_c0_g2_i5	26.9366	-3.50891	0.842107	-4.16682	3.08878e-05	0.00445941	DOWN	UDP-glycosyltransferase 83A1-like	AT4G34240.1
TRINITY_DN2970_c1_g1_i2	25.1782	-3.51779	0.989731	-3.55429	0.000379003	0.0261956	DOWN	---NA---	---NA---
TRINITY_DN104262_c0_g1_i1	12.7909	-3.52529	0.813866	-4.33153	1.48075e-05	0.00256601	DOWN	alpha/beta hydrolase domain-containing protein 17A-like	AT3G01690.1
TRINITY_DN5971_c0_g1_i13	14.7527	-3.5315	0.711037	-4.96669	6.81059e-07	0.000219002	DOWN	probable protein S-acyltransferase 12	AT4G00840.1
TRINITY_DN4484_c0_g1_i19	7.27579	-3.53282	1.05272	-3.3559	0.000791081	0.0429907	DOWN	ferric reduction oxidase 7, chloroplastic-like	---NA---
TRINITY_DN206704_c0_g2_i2	4.44906	-3.55708	1.05949	-3.35735	0.000786929	0.0429203	DOWN	1-Cys peroxiredoxin	AT1G48130.1
TRINITY_DN3552_c0_g1_i4	11.1507	-3.55913	0.750538	-4.74211	2.11508e-06	0.000556604	DOWN	uncharacterized protein LOC112195507	AT4G22000.1
TRINITY_DN9776_c0_g1_i5	30.284	-3.56496	1.04051	-3.42617	0.000612153	0.0364405	DOWN	protein HEAT INTOLERANT 4-like	AT5G10010.1
TRINITY_DN50436_c1_g1_i1	10.9645	-3.57218	0.806601	-4.42868	9.48111e-06	0.00182146	DOWN	ATP-dependent DNA helicase Q-like 4A isoform X1	AT1G10930.1
TRINITY_DN7606_c0_g1_i9	19.351	-3.57732	0.769157	-4.65096	3.30396e-06	0.000790699	DOWN	carbonic anhydrase 2 isoform X1	AT5G14740.2
TRINITY_DN2277_c0_g2_i8	6.85759	-3.59479	1.07692	-3.33805	0.000843698	0.0450962	DOWN	geranylgeranyl transferase type-2 subunit beta 1-like	AT5G12210.1
TRINITY_DN799_c0_g1_i4	42.3126	-3.6166	0.995879	-3.63156	0.000281709	0.0212677	DOWN	oligopeptide transporter 3	AT4G16370.1
TRINITY_DN48733_c0_g1_i1	4.48862	-3.62109	1.07518	-3.36788	0.000757488	0.0419036	DOWN	---NA---	---NA---
TRINITY_DN96228_c0_g1_i1	9.27665	-3.63659	0.984167	-3.6951	0.000219801	0.0178851	DOWN	---NA---	---NA---
TRINITY_DN6306_c1_g2_i1	22.6177	-3.65081	0.694671	-5.25546	1.47657e-07	6.25276e-05	DOWN	---NA---	---NA---
TRINITY_DN1582_c1_g1_i1	55.0269	-3.65745	1.07256	-3.41002	0.000649588	0.0378498	DOWN	protein ENHANCED DISEASE RESISTANCE 2	AT2G28320.1
TRINITY_DN2419_c0_g1_i2	88.993	-3.6683	0.878872	-4.17388	2.9946e-05	0.00433384	DOWN	uncharacterized protein LOC102608697	AT1G23850.1
TRINITY_DN252_c0_g2_i2	6.85819	-3.66864	0.977974	-3.75127	0.000175942	0.0152336	DOWN	serine/threonine-protein kinase SAPK2	AT1G78290.3
TRINITY_DN3972_c0_g1_i2	269.891	-3.67997	1.00044	-3.67835	0.000234747	0.0187585	DOWN	pathogen-related protein-like	AT1G78780.2
TRINITY_DN41513_c0_g2_i1	10.4888	-3.68219	1.09525	-3.36197	0.000773884	0.0424835	DOWN	L-type lectin-domain containing receptor kinase IV.1-like	AT5G59260.1
TRINITY_DN15016_c0_g2_i1	10.6312	-3.69506	0.909427	-4.06307	4.8432e-05	0.00612474	DOWN	nicotinate phosphoribosyltransferase 1 isoform X1	AT4G36940.1
TRINITY_DN6273_c2_g1_i2	10.7216	-3.69897	0.958661	-3.85847	0.000114097	0.0112621	DOWN	cactin isoform X2	AT1G03910.1
TRINITY_DN3815_c0_g1_i2	4.2205	-3.69924	1.10375	-3.35151	0.000803708	0.0434609	DOWN	protein NDL1	AT2G19620.1
TRINITY_DN4971_c1_g1_i3	6.6125	-3.69997	1.04648	-3.53564	0.000406787	0.0276104	DOWN	TMV resistance protein N isoform X3	AT5G17680.1
TRINITY_DN735_c0_g1_i11	675.627	-3.70661	0.667326	-5.55442	2.78531e-08	1.63744e-05	DOWN	serine/threonine-protein kinase ATG1a isoform X1	AT3G61960.1
TRINITY_DN13784_c0_g1_i7	18.6329	-3.70865	1.10977	-3.34184	0.000832262	0.0446039	DOWN	probable serine/threonine-protein kinase dyrk1 isoform X1	AT2G40120.1
TRINITY_DN27734_c0_g1_i9	102.288	-3.71314	1.04323	-3.55928	0.000371877	0.0258219	DOWN	agamous-like MADS-box protein AGL19	AT4G22950.1
TRINITY_DN10544_c0_g2_i1	46.9486	-3.7147	0.702416	-5.28847	1.23345e-07	5.40045e-05	DOWN	---NA---	---NA---
TRINITY_DN11171_c0_g1_i6	5.44293	-3.73282	1.10683	-3.37254	0.000744775	0.0414482	DOWN	protein DETOXIFICATION 24	AT3G03620.1
TRINITY_DN2996_c1_g1_i1	12.7211	-3.73305	0.850453	-4.38948	1.13621e-05	0.00210223	DOWN	ubiquitin carboxyl-terminal hydrolase 5 isoform X1	AT2G40930.1
TRINITY_DN9585_c0_g1_i1	138.244	-3.74607	1.10593	-3.38726	0.000705935	0.0399711	DOWN	leucine-rich repeat receptor protein kinase EMS1	AT1G74190.1
TRINITY_DN798_c0_g1_i13	21.666	-3.75435	1.03893	-3.61367	0.000301891	0.0222999	DOWN	uncharacterized protein LOC112006577 isoform X1	AT4G10000.2
TRINITY_DN47704_c0_g1_i1	18.5553	-3.77509	0.738197	-5.11394	3.15508e-07	0.000117839	DOWN	---NA---	AT5G14670.1
TRINITY_DN10838_c0_g1_i11	14.6232	-3.77691	1.10634	-3.41388	0.000640455	0.0375725	DOWN	putative cyclin-A3-1 isoform X2	AT1G47230.1
TRINITY_DN2405_c0_g1_i1	12.1175	-3.77796	1.11384	-3.39183	0.000694269	0.0394743	DOWN	plant cysteine oxidase 3	AT1G18490.1
TRINITY_DN12824_c1_g1_i6	39.0114	-3.78494	0.713551	-5.30438	1.13056e-07	5.07335e-05	DOWN	HD domain-containing protein 2 homolog	AT1G26160.1
TRINITY_DN1305_c0_g1_i15	39.8414	-3.78737	0.747683	-5.06548	4.07381e-07	0.000144523	DOWN	glutamate receptor 3.6-like	AT3G51480.1
TRINITY_DN1312_c0_g1_i6	113.674	-3.8027	1.00619	-3.77931	0.000157266	0.014178	DOWN	probable amino acid permease 7 isoform X1	AT5G23810.1
TRINITY_DN28332_c0_g1_i3	24.1842	-3.81152	1.05928	-3.59823	0.00032039	0.0233523	DOWN	hippocampus abundant transcript-like protein 1 isoform X1	AT5G42210.1
TRINITY_DN4484_c0_g1_i2	87.5139	-3.81528	0.982109	-3.88479	0.000102419	0.0104296	DOWN	ferric reduction oxidase 7, chloroplastic-like	AT5G49740.1
TRINITY_DN28772_c3_g1_i1	81.0788	-3.81586	0.87892	-4.34154	1.41489e-05	0.00248773	DOWN	---NA---	---NA---
TRINITY_DN2018_c0_g1_i2	23.7093	-3.82879	1.00371	-3.81465	0.000136379	0.0127638	DOWN	2-hydroxyisoflavanone dehydratase-like	AT1G47480.1
TRINITY_DN92912_c0_g1_i1	9.27055	-3.84593	1.05268	-3.65347	0.000258719	0.020048	DOWN	---NA---	AT5G47650.1
TRINITY_DN24392_c0_g1_i6	8.77986	-3.84655	1.04585	-3.67793	0.000235137	0.0187772	DOWN	disease resistance protein RPP13-like	AT3G46710.1
TRINITY_DN158_c0_g1_i17	10.5368	-3.84733	1.09659	-3.50845	0.000450731	0.0293962	DOWN	E3 ubiquitin-protein ligase COP1-like	AT2G32950.1
TRINITY_DN235581_c0_g1_i1	3.52556	-3.86088	1.15958	-3.32957	0.000869816	0.0460624	DOWN	probable WRKY transcription factor 31	AT4G04450.1
TRINITY_DN54403_c0_g1_i1	6.07891	-3.86443	1.1053	-3.49627	0.000471805	0.0303591	DOWN	uncharacterized protein LOC111007775	---NA---
TRINITY_DN14494_c3_g1_i2	8.96709	-3.88463	1.17551	-3.30463	0.000951031	0.0488011	DOWN	---NA---	---NA---
TRINITY_DN2039_c0_g1_i3	53.3842	-3.88787	1.0094	-3.85167	0.000117315	0.0115079	DOWN	protein phosphatase 2C 56	AT4G26080.1
TRINITY_DN3681_c0_g1_i1	34.9643	-3.89586	0.936876	-4.15835	3.20559e-05	0.00458949	DOWN	tobamovirus multiplication protein 1 isoform X1	AT3G59090.1
TRINITY_DN1314_c0_g1_i1	127.965	-3.8974	1.1082	-3.51688	0.000436654	0.028822	DOWN	putative disease resistance protein RGA3	AT3G14470.1
TRINITY_DN21755_c0_g1_i2	4.98281	-3.90181	1.11041	-3.51384	0.000441672	0.0290869	DOWN	---NA---	---NA---
TRINITY_DN6351_c0_g1_i9	25.1312	-3.90453	1.14638	-3.40595	0.000659335	0.0381589	DOWN	putative methyltransferase At1g22800 isoform X1	AT1G22800.1
TRINITY_DN51875_c2_g1_i1	5.495	-3.91209	1.0901	-3.58873	0.000332293	0.0239299	DOWN	---NA---	---NA---
TRINITY_DN23432_c0_g1_i7	7.10014	-3.91508	1.18466	-3.30483	0.000950357	0.0488011	DOWN	probable leucine-rich repeat receptor-like protein kinase At5g49770	AT1G79620.1
TRINITY_DN25968_c0_g1_i1	5.46666	-3.91875	1.13715	-3.44612	0.0005687	0.0346124	DOWN	---NA---	---NA---
TRINITY_DN6233_c0_g2_i1	12.2981	-3.9225	0.947289	-4.14076	3.46155e-05	0.0048407	DOWN	MADS-box protein SVP-like isoform X1	AT2G22540.2
TRINITY_DN4533_c0_g1_i6	96.0229	-3.93176	0.905945	-4.33995	1.42512e-05	0.00249841	DOWN	PREDICTED: uncharacterized protein LOC105964600	---NA---
TRINITY_DN6849_c0_g1_i15	8.3998	-3.93447	1.18475	-3.32094	0.000897155	0.0470133	DOWN	mediator of RNA polymerase II transcription subunit 34 isoform X3	AT1G31360.2
TRINITY_DN14753_c0_g1_i2	7.11952	-3.93699	1.18779	-3.31455	0.000917903	0.0478154	DOWN	---NA---	---NA---
TRINITY_DN19074_c1_g1_i3	119.182	-3.94073	0.928218	-4.24548	2.18123e-05	0.00340433	DOWN	phenylalanine ammonia-lyase 1	AT2G37040.1
TRINITY_DN49914_c1_g1_i3	6.99533	-3.95831	1.13051	-3.50133	0.00046294	0.0299811	DOWN	---NA---	---NA---
TRINITY_DN28153_c0_g2_i1	6.39834	-3.96149	1.00987	-3.92277	8.75381e-05	0.00931654	DOWN	---NA---	---NA---
TRINITY_DN14679_c0_g2_i2	7.63833	-3.96638	1.16385	-3.40799	0.000654445	0.0380186	DOWN	---NA---	---NA---
TRINITY_DN64514_c0_g1_i15	6.37769	-3.97184	1.07433	-3.69702	0.000218143	0.0177863	DOWN	mitochondrial substrate carrier family protein ucpB	AT4G03115.1
TRINITY_DN8564_c0_g1_i12	16.9844	-3.97481	1.04017	-3.82131	0.000132746	0.0125706	DOWN	small GTPase LIP1	AT5G64813.1
TRINITY_DN2205_c1_g3_i1	165.795	-3.97718	0.764651	-5.20131	1.97893e-07	7.96445e-05	DOWN	methanol O-anthraniloyltransferase-like	AT5G17540.1
TRINITY_DN17177_c0_g1_i4	7.522	-3.97839	1.08453	-3.6683	0.000244168	0.0192177	DOWN	receptor-like protein 12	AT5G46330.1
TRINITY_DN12163_c0_g1_i3	15.1034	-3.9814	0.844891	-4.71232	2.44914e-06	0.000622892	DOWN	---NA---	---NA---
TRINITY_DN1656_c1_g1_i2	34.0536	-3.98694	0.980676	-4.0655	4.79287e-05	0.00609242	DOWN	disease resistance protein At4g27190-like isoform X4	AT4G27190.1
TRINITY_DN14441_c0_g1_i1	30.3467	-3.98918	0.797037	-5.00501	5.58582e-07	0.000186604	DOWN	RING-H2 finger protein ATL46-like	AT5G40250.1
TRINITY_DN1588_c0_g1_i4	1280.59	-3.99709	0.930586	-4.29524	1.74503e-05	0.00289868	DOWN	---NA---	---NA---
TRINITY_DN27162_c0_g2_i1	5.20092	-4.0047	1.15792	-3.45853	0.000543128	0.0335312	DOWN	---NA---	---NA---
TRINITY_DN5412_c0_g1_i1	275.713	-4.00871	0.520452	-7.70237	1.33568e-14	6.17824e-11	DOWN	uncharacterized protein LOC105640071	AT5G27740.1
TRINITY_DN1903_c0_g1_i3	15.3707	-4.02636	0.931413	-4.32285	1.54025e-05	0.00263494	DOWN	folylpolyglutamate synthase-like	AT5G05980.1
TRINITY_DN93173_c0_g1_i1	11.8574	-4.03346	1.07385	-3.75607	0.0001726	0.0150568	DOWN	---NA---	---NA---
TRINITY_DN88025_c0_g1_i1	5.40146	-4.04444	1.16529	-3.47076	0.000518983	0.0323761	DOWN	---NA---	---NA---
TRINITY_DN6097_c0_g1_i2	89.6197	-4.04719	1.00078	-4.04402	5.25434e-05	0.00648111	DOWN	starch synthase 1, chloroplastic/amyloplastic	---NA---
TRINITY_DN174783_c0_g1_i1	7.813	-4.06842	1.17027	-3.47648	0.000508049	0.031906	DOWN	---NA---	---NA---
TRINITY_DN11307_c0_g1_i1	12.4784	-4.07452	0.939481	-4.33699	1.44444e-05	0.00252125	DOWN	putative hydrolase C777.06c	AT1G30300.1
TRINITY_DN10746_c1_g1_i5	4.84831	-4.08576	1.18976	-3.43411	0.000594494	0.0356713	DOWN	rab3 GTPase-activating protein non-catalytic subunit isoform X2	AT3G14910.1
TRINITY_DN9899_c0_g1_i3	8.21105	-4.09111	1.06714	-3.83371	0.000126222	0.0121537	DOWN	---NA---	---NA---
TRINITY_DN13941_c1_g1_i6	14.5533	-4.0964	1.15503	-3.54656	0.000390296	0.0268067	DOWN	histone acetyltransferase GCN5	AT3G54610.1
TRINITY_DN29_c0_g1_i17	31.6089	-4.09724	1.10213	-3.71756	0.000201153	0.0166723	DOWN	protein LIKE COV 2	AT1G43130.1
TRINITY_DN30029_c0_g1_i3	34.8007	-4.0983	1.00127	-4.09308	4.25676e-05	0.00560717	DOWN	probable glutathione S-transferase	AT2G29420.1
TRINITY_DN15672_c1_g1_i3	28.8062	-4.10123	0.772035	-5.31224	1.08286e-07	4.87748e-05	DOWN	transmembrane 9 superfamily member 2	AT2G01970.1
TRINITY_DN7030_c1_g1_i4	29.5579	-4.10125	1.18232	-3.46882	0.000522759	0.0325409	DOWN	COP9 signalosome complex subunit 7 isoform X1	AT1G02090.1
TRINITY_DN6272_c0_g1_i7	43.651	-4.11419	0.852203	-4.82771	1.38115e-06	0.000386286	DOWN	probable ADP-ribosylation factor GTPase-activating protein AGD11	AT3G07940.1
TRINITY_DN6241_c0_g1_i5	15.437	-4.11815	1.13352	-3.63306	0.000280076	0.0211843	DOWN	protein ACTIVITY OF BC1 COMPLEX KINASE 7, chloroplastic isoform X1	AT3G07700.2
TRINITY_DN433_c0_g2_i15	33.4511	-4.12571	1.01682	-4.05748	4.96059e-05	0.00622736	DOWN	cell division protein FtsY homolog, chloroplastic isoform X4	AT2G45770.1
TRINITY_DN1806_c0_g1_i10	20.4418	-4.12928	0.876431	-4.71146	2.45943e-06	0.000622892	DOWN	magnesium transporter MRS2-I-like isoform X1	AT5G09690.3
TRINITY_DN115073_c0_g1_i5	8.0952	-4.13362	1.17217	-3.52648	0.000421127	0.0282474	DOWN	---NA---	---NA---
TRINITY_DN129436_c0_g1_i1	9.78894	-4.13849	0.987803	-4.18959	2.79464e-05	0.00410873	DOWN	---NA---	---NA---
TRINITY_DN10484_c1_g1_i8	65.3923	-4.14644	1.01213	-4.09674	4.19002e-05	0.00554354	DOWN	PREDICTED: uncharacterized protein LOC109153743	---NA---
TRINITY_DN47672_c0_g7_i1	5.6026	-4.1467	1.22578	-3.38291	0.000717221	0.0404039	DOWN	---NA---	---NA---
TRINITY_DN31196_c0_g1_i6	6.38685	-4.14705	1.2572	-3.29864	0.000971533	0.0494678	DOWN	uncharacterized protein LOC18055154 isoform X5	AT3G13180.1
TRINITY_DN21376_c0_g1_i6	7.72267	-4.15298	1.13573	-3.65666	0.000255519	0.0198769	DOWN	leucine--tRNA ligase, chloroplastic/mitochondrial isoform X1	AT4G04350.1
TRINITY_DN6401_c1_g2_i1	72.7162	-4.15465	1.21004	-3.43348	0.000595891	0.0357249	DOWN	uncharacterized protein LOC112015942	AT3G09510.1
TRINITY_DN7739_c0_g1_i4	24.8981	-4.16798	1.25871	-3.31132	0.00092858	0.0480942	DOWN	uncharacterized protein LOC18042074	AT3G23640.2
TRINITY_DN1344_c0_g1_i2	16.0252	-4.18336	1.06008	-3.94628	7.93745e-05	0.00868598	DOWN	B3 domain-containing transcription factor NGA4-like	AT3G25730.1
TRINITY_DN399065_c0_g1_i1	15.2774	-4.19803	1.14199	-3.67607	0.000236852	0.018863	DOWN	dendritic arbor reduction protein 1-like	AT1G35830.1
TRINITY_DN9184_c0_g1_i6	7.00134	-4.20325	1.11975	-3.75374	0.000174215	0.0151605	DOWN	peptide deformylase 1B, chloroplastic isoform X1	AT5G14660.2
TRINITY_DN8014_c0_g1_i25	18.1535	-4.20867	0.91758	-4.5867	4.503e-06	0.00101795	DOWN	cleavage stimulation factor subunit 77 isoform X1	AT1G17760.1
TRINITY_DN7708_c0_g1_i6	36.4056	-4.22076	1.05983	-3.9825	6.81955e-05	0.00773723	DOWN	ATP-dependent zinc metalloprotease FTSH 10, mitochondrial	AT1G07510.1
TRINITY_DN3066_c2_g2_i8	13.5142	-4.24712	1.0964	-3.87368	0.000107203	0.0107708	DOWN	---NA---	---NA---
TRINITY_DN5949_c1_g1_i3	47.1115	-4.26174	0.897529	-4.7483	2.0513e-06	0.000542192	DOWN	7-methylxanthosine synthase 1-like	AT5G66430.1
TRINITY_DN52487_c0_g2_i2	3.21768	-4.27119	1.29215	-3.30548	0.00094815	0.0487346	DOWN	---NA---	---NA---
TRINITY_DN107432_c0_g4_i3	11.9223	-4.27452	1.10592	-3.86513	0.000111031	0.0110265	DOWN	6,7-dimethyl-8-ribityllumazine synthase, chloroplastic-like	AT2G44050.1
TRINITY_DN5322_c0_g1_i12	8.41814	-4.28107	1.2683	-3.37543	0.000737001	0.0411264	DOWN	folylpolyglutamate synthase isoform X3	AT5G05980.2
TRINITY_DN49685_c0_g1_i5	6.95406	-4.29139	1.15324	-3.72116	0.000198307	0.0165201	DOWN	probable disease resistance protein At4g27220 isoform X2	AT2G14080.1
TRINITY_DN5949_c1_g1_i12	9.74396	-4.30787	0.92289	-4.6678	3.0444e-06	0.000747207	DOWN	---NA---	---NA---
TRINITY_DN4614_c0_g2_i1	18.5046	-4.3103	0.843175	-5.11199	3.18788e-07	0.000118695	DOWN	dual specificity protein kinase shkC-like isoform X3	AT2G31800.1
TRINITY_DN19606_c0_g1_i3	14.5807	-4.31202	1.26791	-3.4009	0.000671643	0.0385927	DOWN	uncharacterized protein LOC18033664	AT2G15220.1
TRINITY_DN17817_c0_g1_i13	6.82182	-4.32499	1.27072	-3.40358	0.000665092	0.0383778	DOWN	---NA---	---NA---
TRINITY_DN3984_c0_g1_i1	41.0099	-4.32624	1.07394	-4.02837	5.61645e-05	0.00679534	DOWN	---NA---	---NA---
TRINITY_DN11600_c0_g1_i7	11.6443	-4.32625	1.18404	-3.65381	0.000258377	0.0200474	DOWN	RNA polymerase II C-terminal domain phosphatase-like 2 isoform X2	AT5G01270.1
TRINITY_DN10559_c0_g1_i9	11.2526	-4.33345	1.21144	-3.57711	0.000347411	0.024581	DOWN	GABA transporter 1	AT1G08230.2
TRINITY_DN14971_c0_g1_i3	4.34757	-4.34079	1.23227	-3.52259	0.000427347	0.0284892	DOWN	CAAX prenyl protease 2 isoform X2	AT2G36305.1
TRINITY_DN40343_c0_g1_i4	4.78161	-4.34146	1.14004	-3.80818	0.000139994	0.0129809	DOWN	polyadenylate-binding protein RBP47B'	---NA---
TRINITY_DN782_c0_g1_i1	26.828	-4.36666	0.797043	-5.47858	4.28758e-08	2.32271e-05	DOWN	F-box protein SKIP5 isoform X1	AT3G54480.1
TRINITY_DN45887_c0_g1_i1	4.42691	-4.3771	1.28699	-3.40103	0.00067132	0.0385925	DOWN	---NA---	AT1G23310.2
TRINITY_DN3738_c0_g1_i5	5.75139	-4.37905	1.28406	-3.41032	0.00064887	0.0378263	DOWN	---NA---	---NA---
TRINITY_DN3683_c1_g1_i7	5.75206	-4.38862	1.25119	-3.50755	0.000452247	0.0294472	DOWN	receptor-like protein 13 isoform X3	AT1G74170.1
TRINITY_DN7658_c0_g1_i5	119.884	-4.38916	0.799876	-5.4873	4.08133e-08	2.25155e-05	DOWN	CBS domain-containing protein CBSX3, mitochondrial-like	AT5G10860.1
TRINITY_DN623_c0_g1_i5	20.1676	-4.39688	1.16796	-3.76459	0.000166822	0.0147411	DOWN	putative disease resistance protein RGA3	AT2G15240.1
TRINITY_DN19906_c1_g1_i16	5.84248	-4.39724	1.33305	-3.29864	0.000971554	0.0494678	DOWN	uncharacterized protein LOC112273383	---NA---
TRINITY_DN6067_c0_g1_i7	38.6965	-4.40478	0.92663	-4.75355	1.99875e-06	0.000532988	DOWN	probable LRR receptor-like serine/threonine-protein kinase At1g29720 isoform X4	AT1G07650.1
TRINITY_DN11809_c0_g1_i2	5.04811	-4.41085	1.32646	-3.32528	0.000883291	0.0465301	DOWN	receptor-like protein 13	AT5G49290.1
TRINITY_DN10549_c0_g1_i9	9.95958	-4.41755	1.27849	-3.45527	0.000549733	0.0338174	DOWN	vacuolar protein sorting-associated protein 36 isoform X1	AT5G04920.1
TRINITY_DN191857_c0_g1_i1	3.50946	-4.42295	1.30922	-3.37832	0.000729311	0.0408601	DOWN	protein IQ-DOMAIN 1 isoform X2	AT1G01110.1
TRINITY_DN6329_c0_g1_i10	16.0095	-4.4294	1.08957	-4.06528	4.79738e-05	0.00609242	DOWN	protein CHAPERONE-LIKE PROTEIN OF POR1, chloroplastic	AT5G23040.1
TRINITY_DN2180_c0_g1_i5	90.6189	-4.43853	1.30489	-3.40145	0.0006703	0.0385523	DOWN	probable sugar phosphate/phosphate translocator At3g17430	AT3G17430.1
TRINITY_DN126276_c0_g1_i1	3.584	-4.44561	1.33546	-3.32889	0.000871936	0.0461137	DOWN	---NA---	---NA---
TRINITY_DN36177_c0_g3_i6	11.525	-4.46876	1.27868	-3.49483	0.000474359	0.0304908	DOWN	---NA---	---NA---
TRINITY_DN2554_c0_g1_i3	9.27863	-4.48088	1.30631	-3.43017	0.000603196	0.0360361	DOWN	increased DNA methylation 1-like isoform X5	AT2G36720.1
TRINITY_DN69081_c0_g1_i3	3.62903	-4.48346	1.28698	-3.48371	0.000494517	0.0313674	DOWN	---NA---	AT1G02100.2
TRINITY_DN436071_c0_g1_i1	6.30084	-4.5006	1.32685	-3.39194	0.000693993	0.0394743	DOWN	cytosolic sulfotransferase 12-like	AT2G03760.1
TRINITY_DN5572_c0_g1_i5	24.6875	-4.50134	1.34932	-3.336	0.000849927	0.0453631	DOWN	uncharacterized protein LOC102614996 isoform X1	---NA---
TRINITY_DN7215_c0_g1_i7	14.2685	-4.50524	1.15458	-3.90206	9.53786e-05	0.00986295	DOWN	OTU domain-containing protein 3 isoform X1	AT5G67170.1
TRINITY_DN4046_c0_g1_i12	23.3695	-4.51988	1.36275	-3.31673	0.000910761	0.0476018	DOWN	general transcription factor 3C polypeptide 5 isoform X3	AT5G24450.1
TRINITY_DN8268_c0_g1_i4	4.8122	-4.52177	1.34436	-3.36351	0.000769579	0.0424164	DOWN	UDP-galactose/UDP-glucose transporter 7	AT4G31600.2
TRINITY_DN7250_c0_g1_i13	33.2408	-4.52191	0.998066	-4.53067	5.87961e-06	0.00125596	DOWN	copper-transporting ATPase PAA2, chloroplastic isoform X1	AT5G21930.2
TRINITY_DN8666_c7_g1_i2	16.3638	-4.52521	1.17403	-3.85444	0.000115995	0.0113971	DOWN	protein NUCLEAR FUSION DEFECTIVE 4-like	AT2G39210.1
TRINITY_DN1962_c0_g1_i6	76.4436	-4.52551	1.19936	-3.77326	0.000161129	0.0144136	DOWN	uncharacterized protein LOC18054660	AT5G45290.1
TRINITY_DN1108_c0_g1_i7	60.9234	-4.5265	1.00788	-4.4911	7.08562e-06	0.00145666	DOWN	glutamine synthetase cytosolic isozyme	AT5G37600.1
TRINITY_DN12928_c1_g1_i7	16.2007	-4.54983	1.31566	-3.45822	0.000543763	0.0335531	DOWN	probable ADP-ribosylation factor GTPase-activating protein AGD5 isoform X2	AT5G54310.1
TRINITY_DN64390_c0_g1_i1	3.8022	-4.55106	1.28949	-3.52936	0.000416569	0.0280191	DOWN	uncharacterized protein LOC111293198	---NA---
TRINITY_DN1803_c0_g1_i3	72.3129	-4.55539	1.33459	-3.41333	0.000641742	0.0376279	DOWN	ferric reduction oxidase 7, chloroplastic-like	AT5G49730.1
TRINITY_DN6871_c0_g1_i12	11.314	-4.55633	1.16563	-3.9089	9.27175e-05	0.00966254	DOWN	transcription factor IIIA isoform X2	AT1G72050.1
TRINITY_DN10370_c0_g1_i17	64.0585	-4.55837	1.2669	-3.59804	0.000320621	0.023355	DOWN	nuclear pore complex protein NUP205 isoform X1	AT5G51200.1
TRINITY_DN3901_c0_g1_i1	14.7925	-4.56364	1.35583	-3.36593	0.000762863	0.0421235	DOWN	PREDICTED: uncharacterized protein LOC109001338	AT3G19660.1
TRINITY_DN19218_c0_g1_i4	3.54666	-4.56391	1.36136	-3.35246	0.000800965	0.0433703	DOWN	---NA---	---NA---
TRINITY_DN68109_c0_g1_i1	14.5544	-4.57342	1.12682	-4.05868	4.93506e-05	0.00620826	DOWN	protein IQ-DOMAIN 14 isoform X1	AT5G13460.1
TRINITY_DN9584_c0_g1_i3	24.0069	-4.57369	1.27838	-3.57771	0.000346619	0.024581	DOWN	omega-amidase, chloroplastic-like isoform X2	AT5G12040.2
TRINITY_DN4300_c0_g1_i2	6.19791	-4.57837	1.14342	-4.0041	6.22539e-05	0.00727727	DOWN	sorting nexin 1	AT5G06140.1
TRINITY_DN11171_c0_g1_i8	250.804	-4.59991	0.912919	-5.03868	4.68755e-07	0.000160611	DOWN	protein DETOXIFICATION 25 isoform X2	AT5G17700.1
TRINITY_DN19733_c0_g1_i5	8.58122	-4.61928	1.18074	-3.91218	9.1465e-05	0.00959019	DOWN	heparan-alpha-glucosaminide N-acetyltransferase isoform X2	AT5G27730.1
TRINITY_DN5034_c0_g1_i9	28.8172	-4.62745	1.03237	-4.48237	7.38186e-06	0.00149633	DOWN	uncharacterized protein LOC102610610 isoform X2	AT5G41110.1
TRINITY_DN158992_c0_g2_i4	5.90985	-4.62936	1.3959	-3.31639	0.000911871	0.0476184	DOWN	---NA---	---NA---
TRINITY_DN14993_c0_g1_i1	10.5755	-4.62939	1.33765	-3.46083	0.000538505	0.0333142	DOWN	protein DETOXIFICATION 27-like	AT5G65380.1
TRINITY_DN9593_c1_g1_i4	36.3907	-4.62964	1.28735	-3.59625	0.000322837	0.023438	DOWN	---NA---	---NA---
TRINITY_DN114361_c0_g1_i1	7.67519	-4.63508	1.31722	-3.51885	0.00043343	0.0287354	DOWN	PREDICTED: uncharacterized protein LOC18598460	AT3G52360.1
TRINITY_DN319996_c0_g1_i1	4.0903	-4.65632	1.32389	-3.51715	0.000436211	0.028822	DOWN	---NA---	---NA---
TRINITY_DN2956_c4_g1_i9	168.087	-4.6679	1.37894	-3.38515	0.000711407	0.0402113	DOWN	NAD-dependent malic enzyme 62 kDa isoform, mitochondrial	AT2G13560.1
TRINITY_DN44863_c0_g1_i2	16.1547	-4.68529	0.864078	-5.4223	5.88367e-08	2.99828e-05	DOWN	---NA---	---NA---
TRINITY_DN620_c0_g1_i1	21.3212	-4.68944	0.81232	-5.7729	7.79191e-09	6.00696e-06	DOWN	---NA---	---NA---
TRINITY_DN8982_c1_g3_i2	7.35056	-4.69341	1.38497	-3.38883	0.000701919	0.0397811	DOWN	---NA---	---NA---
TRINITY_DN7157_c1_g1_i1	10.5782	-4.69532	1.10765	-4.23901	2.24511e-05	0.00346606	DOWN	probable E3 ubiquitin-protein ligase RHY1A	AT2G15580.1
TRINITY_DN16159_c0_g2_i1	4.16153	-4.70074	1.22032	-3.85207	0.000117122	0.0114984	DOWN	---NA---	---NA---
TRINITY_DN18196_c1_g1_i5	43.9827	-4.70789	1.02011	-4.61508	3.92941e-06	0.000908781	DOWN	probable serine/threonine protein phosphatase 2A regulatory subunit B''delta isoform X3	AT5G28850.1
TRINITY_DN635_c1_g1_i3	7.23668	-4.71478	1.30882	-3.60231	0.000315396	0.0231286	DOWN	ABC transporter G family member 29-like	AT3G16340.1
TRINITY_DN30652_c0_g1_i5	9.66115	-4.72051	1.27337	-3.7071	0.000209645	0.0171866	DOWN	F-box/FBD/LRR-repeat protein At5g22660	AT5G60610.1
TRINITY_DN34633_c0_g1_i3	3.92414	-4.72467	1.3579	-3.47939	0.000502553	0.0317432	DOWN	aminopeptidase M1-like	---NA---
TRINITY_DN10045_c6_g1_i1	4.27814	-4.73427	1.34337	-3.52417	0.000424814	0.028399	DOWN	---NA---	---NA---
TRINITY_DN154348_c0_g1_i1	4.33084	-4.74048	1.42268	-3.33206	0.000862045	0.0458104	DOWN	PREDICTED: uncharacterized protein LOC109135445	AT5G65005.1
TRINITY_DN13206_c0_g3_i1	4.29299	-4.74295	1.25586	-3.77667	0.00015894	0.0142861	DOWN	PREDICTED: uncharacterized protein LOC105970659	AT4G23160.1
TRINITY_DN20277_c0_g2_i2	7.35994	-4.75397	1.30794	-3.63471	0.000278291	0.021063	DOWN	---NA---	AT1G80820.1
TRINITY_DN58327_c0_g1_i8	13.6147	-4.75632	1.04042	-4.57156	4.841e-06	0.0010808	DOWN	flavonol synthase/flavanone 3-hydroxylase	AT3G11180.2
TRINITY_DN26380_c0_g4_i1	7.40242	-4.75688	1.28978	-3.68814	0.000225897	0.0182588	DOWN	seryl-tRNA synthetase isoform X1	ATMG00710.1
TRINITY_DN14380_c1_g1_i2	4.45816	-4.77344	1.30338	-3.66236	0.000249905	0.0195541	DOWN	---NA---	---NA---
TRINITY_DN16065_c0_g2_i2	7.59444	-4.77877	1.26646	-3.77333	0.000161082	0.0144136	DOWN	---NA---	---NA---
TRINITY_DN1136_c0_g1_i22	391.278	-4.78318	1.35769	-3.52304	0.000426634	0.0284732	DOWN	DNA-binding protein SMUBP-2	AT5G35970.1
TRINITY_DN23530_c0_g1_i4	4.46951	-4.78536	1.30837	-3.65749	0.000254693	0.0198384	DOWN	---NA---	---NA---
TRINITY_DN896_c0_g3_i1	102.923	-4.78719	1.1388	-4.2037	2.62587e-05	0.00390839	DOWN	nudix hydrolase 2 isoform X2	AT5G47650.1
TRINITY_DN14676_c0_g1_i1	25.8045	-4.78836	0.83988	-5.70124	1.18939e-08	8.44523e-06	DOWN	probable E3 ubiquitin ligase SUD1 isoform X1	AT4G34100.2
TRINITY_DN27577_c0_g1_i10	14.4868	-4.79085	1.29977	-3.68592	0.000227876	0.0183681	DOWN	---NA---	---NA---
TRINITY_DN11131_c1_g1_i1	26.4877	-4.80085	1.19441	-4.01945	5.83348e-05	0.00698067	DOWN	zinc finger CCCH domain-containing protein 44-like isoform X1	AT3G51120.1
TRINITY_DN10331_c0_g1_i4	4.46548	-4.8022	1.28781	-3.72898	0.000192256	0.016135	DOWN	PREDICTED: uncharacterized protein LOC109007028	---NA---
TRINITY_DN11799_c0_g2_i3	17.1906	-4.8127	1.42595	-3.37507	0.000737966	0.0411264	DOWN	importin subunit alpha-2-like	AT3G06720.2
TRINITY_DN4484_c0_g1_i16	59.846	-4.81632	0.891049	-5.40522	6.47282e-08	3.16838e-05	DOWN	ferric reduction oxidase 7, chloroplastic-like	AT5G49740.1
TRINITY_DN7174_c0_g1_i7	16.6989	-4.81639	1.39987	-3.4406	0.000580422	0.0351126	DOWN	GDSL esterase/lipase At5g14450-like	AT5G14450.1
TRINITY_DN4999_c2_g1_i5	6.69706	-4.81777	1.18534	-4.06447	4.81423e-05	0.00610736	DOWN	serine/threonine-protein kinase 19 isoform X1	AT2G20495.1
TRINITY_DN188670_c0_g1_i1	9.76633	-4.82065	0.997299	-4.83371	1.34013e-06	0.000376564	DOWN	---NA---	---NA---
TRINITY_DN13159_c0_g1_i4	8.19965	-4.8247	1.4264	-3.38242	0.000718501	0.040454	DOWN	uncharacterized protein LOC112280668 isoform X2	AT1G50380.1
TRINITY_DN50989_c0_g1_i1	4.62629	-4.82496	1.35483	-3.5613	0.000369028	0.025728	DOWN	plant intracellular Ras-group-related LRR protein 4	AT4G35470.1
TRINITY_DN20813_c0_g1_i3	5.87383	-4.82692	1.43524	-3.36315	0.000770583	0.0424284	DOWN	---NA---	---NA---
TRINITY_DN28437_c0_g1_i2	4.58781	-4.83934	1.2873	-3.75929	0.000170399	0.0149168	DOWN	---NA---	AT1G11930.2
TRINITY_DN190650_c1_g1_i1	4.68367	-4.84503	1.39347	-3.47695	0.000507153	0.0318839	DOWN	---NA---	---NA---
TRINITY_DN7028_c0_g2_i2	9.93363	-4.84608	1.21344	-3.99368	6.50554e-05	0.00747975	DOWN	NAC domain-containing protein 100-like	AT5G61430.1
TRINITY_DN377_c2_g1_i3	155.264	-4.88105	0.930188	-5.24738	1.54273e-07	6.48725e-05	DOWN	---NA---	---NA---
TRINITY_DN9347_c3_g1_i4	47.6243	-4.88998	1.12082	-4.36286	1.28375e-05	0.00231247	DOWN	uncharacterized protein LOC112185032	AT1G43760.1
TRINITY_DN6377_c4_g3_i6	27.7588	-4.89039	1.4194	-3.4454	0.000570223	0.0346876	DOWN	fatty acyl-CoA reductase 3-like	AT4G33790.1
TRINITY_DN9696_c0_g1_i2	16.4554	-4.893	1.25066	-3.91233	9.14099e-05	0.00959019	DOWN	protein yippee-like At4g27745	AT4G27745.1
TRINITY_DN8887_c0_g1_i2	16.5029	-4.90211	1.22026	-4.01726	5.88791e-05	0.00702484	DOWN	lariat debranching enzyme	AT4G31770.1
TRINITY_DN562_c0_g2_i2	29.2962	-4.90388	1.25052	-3.92147	8.8012e-05	0.00935869	DOWN	---NA---	---NA---
TRINITY_DN5645_c0_g1_i14	8.20111	-4.90918	1.3325	-3.6842	0.000229421	0.0184432	DOWN	uncharacterized protein LOC110649595 isoform X2	AT3G27470.2
TRINITY_DN5641_c0_g2_i2	145.492	-4.91632	1.22875	-4.00108	6.30554e-05	0.00733394	DOWN	protein ACCELERATED CELL DEATH 6-like	AT1G03670.1
TRINITY_DN4200_c0_g1_i2	2.85947	-4.94318	1.38762	-3.56235	0.000367548	0.0256843	DOWN	---NA---	---NA---
TRINITY_DN950_c0_g1_i19	2.84087	-4.9447	1.40571	-3.51758	0.000435499	0.0288091	DOWN	---NA---	---NA---
TRINITY_DN9640_c0_g2_i1	4.97628	-4.9463	1.29263	-3.82653	0.000129961	0.0123457	DOWN	---NA---	---NA---
TRINITY_DN76244_c0_g2_i2	6.59608	-4.9489	1.19265	-4.14952	3.33173e-05	0.0047029	DOWN	PREDICTED: uncharacterized protein LOC105971114	---NA---
TRINITY_DN55614_c0_g1_i1	13.3647	-4.95777	1.3564	-3.6551	0.000257081	0.0199726	DOWN	homeobox-leucine zipper protein HOX11	AT5G06710.1
TRINITY_DN14609_c0_g1_i2	2.92427	-4.97078	1.35835	-3.65942	0.000252787	0.019703	DOWN	---NA---	---NA---
TRINITY_DN9173_c0_g1_i7	16.6354	-4.9739	1.33129	-3.73615	0.000186861	0.0158035	DOWN	3-oxoacyl-[acyl-carrier-protein] synthase, mitochondrial isoform X2	AT2G04540.1
TRINITY_DN1686_c2_g1_i2	8.76968	-4.97566	1.21971	-4.07939	4.51535e-05	0.00584536	DOWN	---NA---	---NA---
TRINITY_DN2894_c0_g1_i13	196.826	-4.97659	1.04319	-4.77057	1.83707e-06	0.000495366	DOWN	polyadenylate-binding protein-interacting protein 7	AT2G26280.1
TRINITY_DN6312_c0_g2_i12	50.4762	-4.99332	1.43762	-3.47332	0.000514055	0.0321824	DOWN	RNA polymerase sigma factor sigA	AT1G64860.1
TRINITY_DN7879_c0_g1_i6	2.98245	-4.99563	1.37511	-3.63289	0.000280261	0.021185	DOWN	---NA---	---NA---
TRINITY_DN40632_c0_g2_i1	13.8021	-4.99621	1.38575	-3.60543	0.000311642	0.0228812	DOWN	---NA---	---NA---
TRINITY_DN4716_c0_g1_i3	15.0199	-4.99811	1.20814	-4.13704	3.51813e-05	0.00490154	DOWN	pentatricopeptide repeat-containing protein At3g49710	AT3G49710.1
TRINITY_DN5066_c1_g2_i3	3.01073	-5.00903	1.45061	-3.45304	0.000554303	0.0340463	DOWN	histone-lysine N-methyltransferase ATX2 isoform X3	AT2G31650.1
TRINITY_DN15158_c0_g1_i7	25.4794	-5.01471	1.10751	-4.52791	5.95697e-06	0.00126574	DOWN	CTP synthase	AT3G12670.1
TRINITY_DN1850_c1_g1_i2	26.1091	-5.01559	1.03963	-4.82438	1.40439e-06	0.000390965	DOWN	---NA---	---NA---
TRINITY_DN52974_c0_g1_i25	58.2352	-5.02275	1.2292	-4.0862	4.38501e-05	0.00570896	DOWN	polypyrimidine tract-binding protein homolog 1 isoform X1	AT3G01150.1
TRINITY_DN27284_c0_g1_i7	2.99642	-5.02584	1.43649	-3.4987	0.000467529	0.0301323	DOWN	DNA gyrase subunit A, chloroplastic/mitochondrial	AT3G10690.1
TRINITY_DN10303_c0_g1_i4	10.8568	-5.03725	1.34643	-3.74119	0.000183154	0.0155887	DOWN	uncharacterized protein LOC110650215	---NA---
TRINITY_DN103311_c0_g1_i2	3.02539	-5.04624	1.40924	-3.58082	0.000342514	0.0243885	DOWN	uncharacterized protein LOC112498972	---NA---
TRINITY_DN164331_c0_g2_i1	8.97556	-5.04641	1.27782	-3.94923	7.8404e-05	0.00860074	DOWN	type IV secretion system protein VirB11-like	---NA---
TRINITY_DN35802_c0_g1_i1	9.25425	-5.05939	1.34311	-3.76691	0.000165281	0.014648	DOWN	protein SGT1 homolog B	AT4G23570.2
TRINITY_DN735_c0_g1_i12	85.1517	-5.05951	1.04007	-4.86457	1.14705e-06	0.000335287	DOWN	protein LHY-like	AT1G01060.4
TRINITY_DN62602_c0_g4_i1	3.12117	-5.0606	1.37843	-3.67127	0.000241349	0.0191192	DOWN	---NA---	---NA---
TRINITY_DN4244_c0_g1_i20	3.09571	-5.07462	1.38943	-3.65231	0.000259894	0.0201002	DOWN	probable disease resistance protein At4g27220 isoform X1	AT4G27220.1
TRINITY_DN12191_c0_g2_i6	18.8568	-5.07974	1.37423	-3.69643	0.000218654	0.0178038	DOWN	probable inactive leucine-rich repeat receptor kinase XIAO	AT2G25470.1
TRINITY_DN4933_c0_g1_i17	41.3963	-5.08044	0.860171	-5.90631	3.49858e-09	3.04893e-06	DOWN	heterogeneous nuclear ribonucleoprotein R-like isoform X1	AT3G52660.2
TRINITY_DN22186_c0_g1_i1	9.03286	-5.08457	1.21906	-4.17091	3.03387e-05	0.00438541	DOWN	---NA---	---NA---
TRINITY_DN6841_c1_g1_i7	5.60141	-5.09186	1.39144	-3.65941	0.000252792	0.019703	DOWN	sodium/proton antiporter 1 isoform X2	AT3G19490.1
TRINITY_DN8426_c0_g1_i1	25.4428	-5.09572	1.33022	-3.83074	0.000127758	0.0122122	DOWN	acyl-CoA-binding domain-containing protein 3-like isoform X3	AT4G24230.6
TRINITY_DN3500_c0_g2_i14	128.201	-5.10456	0.895916	-5.69759	1.21516e-08	8.44737e-06	DOWN	structural maintenance of chromosomes protein 2-1	AT3G47460.1
TRINITY_DN37665_c0_g1_i1	5.53228	-5.10951	1.45477	-3.51225	0.000444325	0.0291842	DOWN	PREDICTED: uncharacterized protein LOC109020691	---NA---
TRINITY_DN99498_c0_g1_i2	5.63093	-5.11168	1.40781	-3.63096	0.000282371	0.0212776	DOWN	---NA---	---NA---
TRINITY_DN18636_c0_g1_i2	3.18188	-5.11266	1.54809	-3.30256	0.000958068	0.0489859	DOWN	probable amino acid permease 7 isoform X2	---NA---
TRINITY_DN2491_c2_g1_i4	142.38	-5.11687	1.38137	-3.7042	0.00021206	0.0173609	DOWN	ubiquitin-related modifier 1 homolog 2	AT3G61113.1
TRINITY_DN27347_c0_g1_i7	72.4252	-5.13079	1.12425	-4.56376	5.0245e-06	0.00110662	DOWN	protein RIK isoform X2	AT3G29390.1
TRINITY_DN173014_c0_g1_i1	15.1541	-5.14084	1.43772	-3.57569	0.000349311	0.0246824	DOWN	zinc finger CCCH domain-containing protein 19-like isoform X1	AT5G08430.1
TRINITY_DN1303_c2_g1_i4	5.61296	-5.14415	1.35384	-3.79967	0.000144887	0.0132798	DOWN	PREDICTED: uncharacterized protein LOC109124036	---NA---
TRINITY_DN293_c0_g1_i5	37.9017	-5.15153	1.48087	-3.47873	0.000503795	0.0317716	DOWN	serine/arginine-rich splicing factor SR34B-like isoform X3	AT1G02840.2
TRINITY_DN279_c1_g1_i1	3.29825	-5.15927	1.55093	-3.32657	0.000879221	0.0463563	DOWN	---NA---	---NA---
TRINITY_DN3592_c0_g1_i7	61.2281	-5.1602	1.0459	-4.93374	8.06711e-07	0.000251996	DOWN	PREDICTED: uncharacterized protein LOC105768753 isoform X1	AT4G17150.2
TRINITY_DN8589_c0_g1_i14	71.2115	-5.16386	1.26808	-4.07218	4.65742e-05	0.0059524	DOWN	---NA---	---NA---
TRINITY_DN6182_c0_g1_i5	9.60251	-5.16908	1.25284	-4.1259	3.69287e-05	0.00506986	DOWN	pleiotropic drug resistance protein 3-like	AT3G53480.1
TRINITY_DN12298_c0_g1_i6	9.65811	-5.16939	1.3928	-3.71151	0.000206029	0.0169712	DOWN	lysM domain-containing GPI-anchored protein 2 isoform X2	AT2G17120.1
TRINITY_DN39060_c0_g1_i1	5.72035	-5.17382	1.33549	-3.8741	0.000107021	0.0107705	DOWN	disease resistance-like protein DSC1 isoform X1	AT4G11170.1
TRINITY_DN517_c0_g1_i5	28.7354	-5.17943	1.48613	-3.48518	0.00049181	0.0312617	DOWN	mitogen-activated protein kinase 9	AT1G73670.1
TRINITY_DN12141_c0_g1_i14	32.1304	-5.17966	1.37561	-3.76535	0.000166317	0.0147181	DOWN	probable disease resistance protein RF9	AT5G35450.1
TRINITY_DN15237_c0_g1_i7	3.36847	-5.18426	1.34987	-3.84055	0.000122757	0.011903	DOWN	---NA---	---NA---
TRINITY_DN32676_c0_g1_i5	7.74574	-5.18805	1.25327	-4.13959	3.4792e-05	0.00485409	DOWN	cysteine-rich repeat secretory protein 38	AT4G05200.1
[truncated: 376 more rows]
