# Supplementary material for: Transcriptome profiling, physiological, and biochemical analyses provide new insights towards drought stress response in sugar maple (Acer saccharum Marshall) saplings
Source: Front Plant Sci. 2023 Apr 19;14:1150204. doi: 10.3389/fpls.2023.1150204 (PMC10154611; doi:10.3389/fpls.2023.1150204)
Supplement: Supplementary file 11 [file Table_7.xlsx]

## Sheet: Sheet1
Table S7: DEGs from 21DAS condition.
Name	baseMean	log2FoldChange	lfcSE	stat	pvalue	padj	UP/DOWN	Annotation	Arabidopsis Locus
TRINITY_DN6073_c0_g2_i6	184.966	24.6109	2.9732	8.27757	1.25716e-16	4.65032e-13	UP	tRNase Z TRZ3, mitochondrial	AT3G16260.1
TRINITY_DN3308_c0_g1_i4	117.976	23.9911	2.90458	8.25976	1.45964e-16	4.96152e-13	UP	---NA---	---NA---
TRINITY_DN13036_c0_g1_i3	744.051	12.9868	1.2355	10.5114	7.65438e-26	2.40669e-21	UP	endoglucanase 9-like	AT1G71380.1
TRINITY_DN3269_c0_g2_i6	700.229	12.8996	1.66932	7.72748	1.09696e-14	2.33835e-11	UP	uncharacterized protein LOC111291563, partial	---NA---
TRINITY_DN17853_c1_g1_i3	358.834	11.9347	1.72034	6.93743	3.99307e-12	4.7092e-09	UP	probable RNA-dependent RNA polymerase 1	AT1G14790.1
TRINITY_DN5719_c0_g1_i7	350.175	11.8993	1.2859	9.25368	2.16902e-20	3.03104e-16	UP	small subunit processome component 20 homolog isoform X1	AT4G30990.1
TRINITY_DN1516_c0_g1_i11	229.746	11.2911	1.34908	8.36951	5.78572e-17	2.42553e-13	UP	cellulose synthase A catalytic subunit 2 [UDP-forming]-like	AT2G21770.1
TRINITY_DN1378_c0_g1_i6	206.916	11.1409	2.14886	5.18456	2.16521e-07	5.26721e-05	UP	ruBisCO large subunit-binding protein subunit beta, chloroplastic	AT1G55490.2
TRINITY_DN7771_c0_g1_i8	169.956	10.8567	1.2628	8.59732	8.16023e-18	4.10518e-14	UP	serine/threonine-protein kinase svkA isoform X5	AT1G69220.1
TRINITY_DN7728_c0_g1_i4	165.203	10.8169	1.21216	8.92366	4.51134e-19	3.78255e-15	UP	uncharacterized protein At3g06530 isoform X1	AT3G06530.1
TRINITY_DN868_c1_g1_i3	142.626	10.6028	1.1643	9.10662	8.49881e-20	1.06888e-15	UP	vacuolar protein sorting-associated protein 26A	AT5G53530.1
TRINITY_DN3263_c0_g1_i10	141.66	10.5929	1.30557	8.11359	4.91463e-16	1.47167e-12	UP	uncharacterized protein LOC18033813	AT5G22340.1
TRINITY_DN1650_c1_g1_i1	139.246	10.5686	1.64204	6.43628	1.22438e-10	9.60955e-08	UP	1,4-alpha-glucan-branching enzyme 3, chloroplastic/amyloplastic isoform X1	AT3G20440.2
TRINITY_DN3509_c1_g1_i4	128.498	10.4523	1.30533	8.00738	1.17174e-15	3.13547e-12	UP	inactive poly [ADP-ribose] polymerase RCD1	AT1G32230.1
TRINITY_DN4268_c0_g2_i1	127.987	10.447	1.84938	5.64891	1.61471e-08	6.06206e-06	UP	---NA---	---NA---
TRINITY_DN661_c1_g1_i4	121.204	10.3677	1.24521	8.32605	8.35849e-17	3.39106e-13	UP	uncharacterized protein LOC102620672 isoform X2	AT1G11170.1
TRINITY_DN4596_c0_g1_i9	193.51	10.3212	2.03179	5.07988	3.77668e-07	8.28945e-05	UP	DNA-directed RNA polymerases IV and V subunit 2-like	AT3G23780.2
TRINITY_DN1520_c0_g1_i5	117.099	10.3189	1.87214	5.51184	3.551e-08	1.16e-05	UP	E3 ubiquitin-protein ligase RKP	AT2G22010.1
TRINITY_DN17853_c1_g1_i6	114.126	10.2815	1.90852	5.38716	7.15806e-08	2.1034e-05	UP	probable RNA-dependent RNA polymerase 1	AT1G14790.1
TRINITY_DN1879_c0_g1_i20	113.654	10.2748	1.19006	8.63383	5.93292e-18	3.24423e-14	UP	uncharacterized protein LOC102623639	AT1G73390.3
TRINITY_DN3361_c0_g1_i4	107.517	10.1957	2.23915	4.5534	5.27866e-06	0.000687253	UP	dentin sialophosphoprotein-like	AT4G33740.3
TRINITY_DN4358_c0_g1_i1	106.465	10.1819	2.33844	4.35413	1.33594e-05	0.00141073	UP	vacuolar protein sorting-associated protein 28 homolog 2	AT4G05000.2
TRINITY_DN4470_c2_g1_i3	99.6965	10.0867	2.21472	4.55439	5.25377e-06	0.000684721	UP	(-)-isopiperitenol/(-)-carveol dehydrogenase, mitochondrial isoform X1	AT2G47140.1
TRINITY_DN16588_c0_g1_i11	99.4241	10.0823	1.35869	7.42056	1.16623e-13	1.98209e-10	UP	diacylglycerol kinase 1	AT5G07920.1
TRINITY_DN2848_c0_g1_i10	98.5847	10.0718	1.21922	8.26089	1.44584e-16	4.96152e-13	UP	protein SHOOT GRAVITROPISM 6 isoform X1	AT2G36810.1
TRINITY_DN63302_c0_g1_i6	95.6782	10.0272	1.61395	6.21284	5.20341e-10	3.37331e-07	UP	mitochondrial import receptor subunit TOM9-2-like	AT5G43970.1
TRINITY_DN6377_c0_g2_i1	92.4876	9.97815	1.53576	6.49719	8.18366e-11	6.77134e-08	UP	uncharacterized protein LOC102630528	---NA---
TRINITY_DN3540_c0_g1_i9	152.217	9.97439	1.48162	6.73209	1.67238e-11	1.68265e-08	UP	G-type lectin S-receptor-like serine/threonine-protein kinase CES101	AT4G23160.1
TRINITY_DN39465_c1_g1_i3	89.6456	9.93378	2.1303	4.6631	3.11479e-06	0.000466358	UP	pentatricopeptide repeat-containing protein At3g16610	AT3G16610.1
TRINITY_DN2258_c0_g1_i4	87.794	9.90199	1.22852	8.06008	7.62466e-16	2.13097e-12	UP	uncharacterized protein LOC111281759 isoform X2	AT3G19740.1
TRINITY_DN7040_c0_g1_i1	83.3113	9.82752	2.34476	4.19127	2.77394e-05	0.00247427	UP	60S ribosomal protein L35a-1	AT1G07070.1
TRINITY_DN5549_c0_g3_i3	82.994	9.82206	2.38809	4.11293	3.90672e-05	0.00322825	UP	alkaline/neutral invertase A, mitochondrial	AT3G06500.1
TRINITY_DN4220_c0_g1_i2	82.7204	9.818	2.04471	4.80165	1.57362e-06	0.000266727	UP	DNA-directed RNA polymerase II subunit 1	AT4G35800.1
TRINITY_DN5139_c0_g1_i10	80.8056	9.78282	1.23768	7.90416	2.69741e-15	6.52399e-12	UP	uncharacterized protein LOC112100779 isoform X2	AT1G51310.1
TRINITY_DN7622_c2_g1_i5	77.0364	9.71291	1.19414	8.13383	4.15932e-16	1.30777e-12	UP	dual specificity protein kinase YAK1 homolog isoform X1	AT5G35980.1
TRINITY_DN1228_c0_g1_i14	310.009	9.66954	1.97638	4.89254	9.95404e-07	0.000183578	UP	thaumatin-like protein 1b	AT1G20030.2
TRINITY_DN6549_c0_g2_i20	73.747	9.6521	2.06237	4.6801	2.86729e-06	0.000438703	UP	uncharacterized protein LOC110421359	AT1G48090.1
TRINITY_DN1768_c1_g1_i12	72.0583	9.6183	2.20587	4.36033	1.29866e-05	0.00138487	UP	ADP-ribosylation factor GTPase-activating protein AGD3	AT5G13300.1
TRINITY_DN4020_c2_g1_i4	71.8779	9.61563	1.74924	5.49702	3.86252e-08	1.2488e-05	UP	pyruvate kinase, cytosolic isozyme	AT5G56350.1
TRINITY_DN2355_c0_g1_i11	71.6379	9.61192	1.34017	7.17218	7.38127e-13	1.03147e-09	UP	cyclin-T1-3-like isoform X2	AT5G45190.1
TRINITY_DN1046_c2_g1_i13	70.7004	9.58924	1.31351	7.30045	2.86813e-13	4.49298e-10	UP	patatin-like protein 3	AT4G37070.1
TRINITY_DN5786_c0_g1_i15	69.606	9.56662	1.15425	8.28814	1.15035e-16	4.38416e-13	UP	probable ADP-ribosylation factor GTPase-activating protein AGD14	AT4G13350.2
TRINITY_DN39552_c0_g2_i6	69.0379	9.556	1.16688	8.18934	2.62668e-16	8.6935e-13	UP	histone-lysine N-methyltransferase ASHH1 isoform X1	AT1G76710.2
TRINITY_DN7270_c0_g2_i4	178.023	9.53599	1.84639	5.16467	2.40864e-07	5.72392e-05	UP	kinesin-like protein KIN-14C	AT4G05190.1
TRINITY_DN3003_c0_g1_i1	67.6978	9.52731	1.51349	6.29491	3.07585e-10	2.14913e-07	UP	probable protein phosphatase 2C 52	AT4G03415.2
TRINITY_DN3263_c0_g1_i1	67.6046	9.52594	1.32332	7.1985	6.08807e-13	8.70096e-10	UP	uncharacterized protein LOC18033813	AT5G22340.1
TRINITY_DN27723_c1_g2_i4	67.3023	9.52192	1.53285	6.21192	5.23399e-10	3.37408e-07	UP	probable serine/threonine-protein kinase PBL23	AT5G63940.1
TRINITY_DN3795_c0_g4_i1	65.9415	9.49359	1.4358	6.61204	3.79066e-11	3.50547e-08	UP	cellulose synthase A catalytic subunit 7 [UDP-forming] isoform X2	AT5G17420.1
TRINITY_DN4562_c0_g1_i21	65.5501	9.48072	1.46044	6.49168	8.48845e-11	6.9323e-08	UP	lysine-specific demethylase 5B isoform X1	AT1G63490.1
TRINITY_DN17376_c1_g1_i2	65.2224	9.47689	1.20008	7.8969	2.85923e-15	6.7849e-12	UP	protein SPA, chloroplastic-like	AT3G44020.1
TRINITY_DN1752_c0_g1_i8	64.8979	9.46815	2.76374	3.42585	0.000612886	0.0241938	UP	mitochondrial-processing peptidase subunit alpha	AT1G51980.1
TRINITY_DN32540_c0_g1_i3	62.6672	9.41657	2.16502	4.34942	1.36497e-05	0.00143164	UP	alpha-1,4 glucan phosphorylase L-2 isozyme, chloroplastic/amyloplastic-like isoform X1	AT3G29320.1
TRINITY_DN4294_c0_g1_i5	62.4109	9.40955	1.59609	5.89537	3.7384e-09	1.74137e-06	UP	protein ENHANCED DOWNY MILDEW 2 isoform X1	AT5G55390.2
TRINITY_DN5112_c1_g1_i1	62.2517	9.40753	2.13656	4.40312	1.06704e-05	0.0011972	UP	---NA---	---NA---
TRINITY_DN19130_c0_g1_i6	61.9158	9.39966	2.13614	4.4003	1.08103e-05	0.00120922	UP	protein DEHYDRATION-INDUCED 19 homolog 4 isoform X1	AT3G05700.1
TRINITY_DN36145_c0_g2_i2	101.474	9.39126	1.34441	6.98543	2.83992e-12	3.50168e-09	UP	probable folate-biopterin transporter 6	AT5G10820.1
TRINITY_DN8296_c0_g1_i2	60.2468	9.35809	1.41422	6.61713	3.66248e-11	3.41202e-08	UP	uncharacterized protein LOC111312141 isoform X1	---NA---
TRINITY_DN1831_c2_g2_i4	59.8605	9.35048	2.09936	4.45396	8.42995e-06	0.00100721	UP	vacuolar protein sorting-associated protein 35B-like isoform X4	AT1G75850.1
TRINITY_DN8343_c1_g1_i2	58.2612	9.3093	1.34305	6.93145	4.1656e-12	4.85091e-09	UP	serine/threonine-protein kinase SRK2E	AT4G33950.1
TRINITY_DN7227_c0_g1_i6	57.1472	9.28126	1.28412	7.22773	4.91139e-13	7.18251e-10	UP	uncharacterized protein LOC110815515 isoform X1	AT2G24960.1
TRINITY_DN4975_c0_g2_i13	55.9964	9.25506	1.5748	5.87698	4.17817e-09	1.89865e-06	UP	ABC transporter A family member 1 isoform X1	AT2G41700.1
TRINITY_DN2212_c0_g1_i3	54.2732	9.20856	1.71858	5.35824	8.40386e-08	2.38586e-05	UP	zinc finger CCCH domain-containing protein 18-like isoform X1	AT2G05160.1
TRINITY_DN10357_c0_g1_i18	52.8267	9.17067	1.30339	7.03603	1.97798e-12	2.51279e-09	UP	probable starch synthase 4, chloroplastic/amyloplastic isoform X1	AT5G65685.2
TRINITY_DN3557_c0_g1_i4	52.3704	9.15607	1.29729	7.05782	1.69139e-12	2.19302e-09	UP	protein fluG isoform X1	AT3G53180.1
TRINITY_DN1497_c0_g1_i5	52.0783	9.14761	1.16801	7.83179	4.80974e-15	1.0802e-11	UP	uncharacterized LOC107793530	AT1G23360.1
TRINITY_DN4737_c0_g1_i11	51.7763	9.14107	2.09136	4.37087	1.23752e-05	0.00133843	UP	probable choline kinase 2 isoform X1	AT1G74320.1
TRINITY_DN6081_c0_g1_i4	51.2554	9.12722	2.07435	4.40004	1.08233e-05	0.00120922	UP	polygalacturonate 4-alpha-galacturonosyltransferase-like	AT3G61130.1
TRINITY_DN1230_c0_g1_i11	50.1101	9.0946	1.9597	4.64081	3.47048e-06	0.000506941	UP	peroxidase P7-like	AT1G44970.1
TRINITY_DN3336_c0_g1_i11	50.0088	9.09111	1.25235	7.25922	3.89342e-13	5.8996e-10	UP	bet1-like protein At4g14600	AT4G14600.1
TRINITY_DN13311_c0_g1_i15	48.2972	9.04204	2.73015	3.31192	0.000926593	0.0321744	UP	cryptochrome-1 isoform X2	AT1G04400.1
TRINITY_DN25284_c0_g1_i14	46.4907	8.98855	2.09462	4.29125	1.77668e-05	0.00175529	UP	transcription initiation factor TFIID subunit 4b isoform X2	AT5G43130.1
TRINITY_DN12526_c0_g1_i4	45.7313	8.96013	1.37596	6.5119	7.42056e-11	6.22179e-08	UP	10 kDa chaperonin 1, chloroplastic	AT3G60210.1
TRINITY_DN11096_c0_g1_i9	44.7785	8.93133	2.28543	3.90795	9.30841e-05	0.00617132	UP	protein BASIC PENTACYSTEINE6	AT5G42520.1
TRINITY_DN15954_c0_g1_i24	44.6598	8.92773	2.04967	4.35568	1.32652e-05	0.0014051	UP	DNA topoisomerase 3-beta	AT2G32000.1
TRINITY_DN1520_c0_g1_i9	43.9545	8.90557	1.3817	6.44537	1.15321e-10	9.17952e-08	UP	E3 ubiquitin-protein ligase RKP	AT2G22010.1
TRINITY_DN224102_c0_g1_i1	43.5506	8.89455	1.68572	5.27642	1.31729e-07	3.49521e-05	UP	---NA---	---NA---
TRINITY_DN7890_c0_g1_i3	43.0501	8.87708	1.31704	6.74017	1.58201e-11	1.60456e-08	UP	PREDICTED: uncharacterized protein LOC108661405	---NA---
TRINITY_DN140_c0_g1_i1	43.0562	8.87351	1.47294	6.02435	1.69787e-09	9.20422e-07	UP	protein FAR1-RELATED SEQUENCE 2 isoform X2	AT2G32250.4
TRINITY_DN558_c0_g1_i22	42.5313	8.858	1.31153	6.75394	1.4388e-11	1.48324e-08	UP	NAC transcription factor 29 isoform X1	AT1G65910.1
TRINITY_DN10191_c0_g1_i7	42.2258	8.84689	2.32484	3.80538	0.000141589	0.00853819	UP	probable xyloglucan endotransglucosylase/hydrolase protein 23	AT4G25810.1
TRINITY_DN7154_c0_g1_i3	41.9105	8.83368	1.19925	7.36599	1.75833e-13	2.87197e-10	UP	PREDICTED: uncharacterized protein LOC109002423 isoform X2	AT3G51620.2
TRINITY_DN6630_c0_g1_i5	41.5257	8.8227	1.59357	5.53643	3.08695e-08	1.03315e-05	UP	PREDICTED: uncharacterized protein LOC100255878 isoform X2	AT4G37560.1
TRINITY_DN933_c0_g1_i29	41.2925	8.81515	1.57079	5.61192	2.00093e-08	7.2314e-06	UP	uncharacterized protein LOC18043702	AT1G70620.2
TRINITY_DN8726_c0_g1_i3	40.7018	8.79388	2.30079	3.82212	0.000132309	0.00811624	UP	protein NSP-INTERACTING KINASE 3	AT1G60800.1
TRINITY_DN2203_c0_g1_i4	40.025	8.77019	2.00522	4.37368	1.22169e-05	0.00132571	UP	sulfite reductase [ferredoxin], chloroplastic	AT5G04590.1
TRINITY_DN419_c0_g1_i7	385.544	8.76661	2.0769	4.221	2.43218e-05	0.00223291	UP	ATP-dependent zinc metalloprotease FTSH 12, chloroplastic	AT1G79560.1
TRINITY_DN3998_c0_g1_i1	39.5766	8.75262	1.32917	6.58501	4.54841e-11	4.07977e-08	UP	uncharacterized protein LOC18041401 isoform X1	AT1G71240.2
TRINITY_DN4399_c1_g1_i3	39.1482	8.73997	1.94559	4.49219	7.04931e-06	0.000864111	UP	casein kinase 1-like protein 1	AT1G72710.1
TRINITY_DN44975_c0_g1_i10	38.272	8.70804	1.2135	7.17599	7.17872e-13	1.01444e-09	UP	uncharacterized protein LOC18039636 isoform X2	AT5G24740.1
TRINITY_DN2666_c0_g1_i1	37.9737	8.69127	1.3709	6.33985	2.29995e-10	1.66242e-07	UP	protein SUPPRESSOR OF FRI 4 isoform X1	AT1G30970.1
TRINITY_DN2038_c0_g1_i1	90.6974	8.66465	2.0147	4.30072	1.70243e-05	0.0016966	UP	ethylene-responsive transcription factor ERF003-like	AT5G25190.1
TRINITY_DN5572_c0_g1_i25	36.8296	8.64763	1.57273	5.4985	3.83041e-08	1.24161e-05	UP	uncharacterized protein LOC102614996 isoform X2	---NA---
TRINITY_DN8012_c0_g1_i2	36.6154	8.64687	1.6636	5.19769	2.01779e-07	4.97473e-05	UP	---NA---	---NA---
TRINITY_DN4311_c0_g1_i3	36.2983	8.6281	1.21239	7.11658	1.10642e-12	1.48034e-09	UP	zinc finger CCCH domain-containing protein 28	---NA---
TRINITY_DN3162_c0_g1_i4	35.8502	8.60913	1.15857	7.43084	1.07909e-13	1.85911e-10	UP	zinc finger CCCH domain-containing protein 19	AT2G16485.1
TRINITY_DN4444_c1_g1_i2	58.7459	8.59883	1.94395	4.42338	9.71678e-06	0.00112188	UP	---NA---	---NA---
TRINITY_DN1618_c1_g1_i2	35.2798	8.58584	1.35275	6.34693	2.19654e-10	1.60613e-07	UP	probable methyltransferase PMT3	AT3G23300.1
TRINITY_DN5798_c0_g1_i9	35.2123	8.58553	1.9827	4.33023	1.48955e-05	0.00153179	UP	OTU domain-containing protein DDB_G0284757 isoform X1	AT3G22260.1
TRINITY_DN10364_c0_g1_i2	35.0138	8.57607	2.07022	4.14259	3.43401e-05	0.00294202	UP	nucleolar protein 56	AT1G56110.1
TRINITY_DN68504_c1_g1_i1	34.3877	8.55446	1.76767	4.83939	1.30237e-06	0.000227494	UP	cyclin-D3-3	---NA---
TRINITY_DN481_c0_g1_i14	34.4224	8.54935	1.45108	5.89173	3.8218e-09	1.77365e-06	UP	ethylene-responsive transcription factor RAP2-7-like	AT2G28550.2
TRINITY_DN3396_c2_g1_i1	56.2556	8.5421	1.50286	5.68389	1.31667e-08	5.03328e-06	UP	---NA---	---NA---
TRINITY_DN12499_c1_g1_i4	55.6589	8.52435	1.44704	5.89089	3.8413e-09	1.77615e-06	UP	---NA---	---NA---
TRINITY_DN13485_c1_g1_i5	33.5197	8.5205	1.46857	5.80191	6.55633e-09	2.86311e-06	UP	---NA---	---NA---
TRINITY_DN14686_c0_g2_i1	33.5555	8.5144	2.16524	3.93231	8.41344e-05	0.00571969	UP	disease resistance protein At4g27190-like	AT4G27190.1
TRINITY_DN5639_c0_g1_i20	33.3497	8.50891	2.71413	3.13504	0.00171831	0.049071	UP	transcription factor LHW-like isoform X1	AT3G53830.1
TRINITY_DN8686_c0_g1_i2	33.397	8.50728	1.46161	5.82048	5.86773e-09	2.5985e-06	UP	expansin-A15-like isoform X3	AT2G03090.1
TRINITY_DN8320_c0_g1_i1	32.8334	8.4873	1.33061	6.37849	1.78837e-10	1.33881e-07	UP	ubiquitin-like modifier-activating enzyme 5	AT1G05350.1
TRINITY_DN7359_c0_g1_i3	32.7176	8.47506	1.24801	6.79085	1.11472e-11	1.1683e-08	UP	protein farnesyltransferase subunit beta	AT5G40280.1
TRINITY_DN52974_c0_g1_i16	90.5236	8.47329	1.23703	6.84969	7.4011e-12	8.1651e-09	UP	polypyrimidine tract-binding protein homolog 1 isoform X1	AT3G01150.1
TRINITY_DN7751_c0_g1_i1	32.6376	8.47251	1.35117	6.27051	3.59874e-10	2.44652e-07	UP	RNA-binding KH domain-containing protein RCF3	AT5G53060.1
TRINITY_DN4585_c0_g1_i7	32.4913	8.46782	1.35144	6.26577	3.70983e-10	2.50848e-07	UP	uncharacterized protein LOC102612789	AT3G08020.1
TRINITY_DN3135_c0_g1_i3	31.436	8.422	1.56318	5.38773	7.1352e-08	2.10159e-05	UP	oxygen-dependent coproporphyrinogen-III oxidase, chloroplastic	AT1G03475.1
TRINITY_DN197460_c0_g2_i1	31.1494	8.41386	1.66031	5.06764	4.02771e-07	8.71872e-05	UP	peroxidase 7	AT1G30870.1
TRINITY_DN4897_c0_g1_i4	31.2734	8.41319	2.16208	3.89125	9.97304e-05	0.00649218	UP	transcription factor bHLH68	AT4G29100.1
TRINITY_DN27723_c1_g2_i3	51.3482	8.41006	1.4091	5.96838	2.39617e-09	1.22009e-06	UP	probable serine/threonine-protein kinase PBL23	AT5G63940.1
TRINITY_DN5764_c1_g1_i2	31.1283	8.40477	1.27222	6.60639	3.93809e-11	3.61522e-08	UP	molybdenum cofactor sulfurase isoform X6	AT1G16540.1
TRINITY_DN109240_c0_g2_i7	30.6217	8.37918	1.32134	6.3414	2.27682e-10	1.65521e-07	UP	mitogen-activated protein kinase kinase kinase 3	AT1G53570.4
TRINITY_DN1384_c0_g2_i3	30.407	8.37551	1.29258	6.47971	9.19e-11	7.45683e-08	UP	bidirectional sugar transporter SWEET2a	AT3G14770.1
TRINITY_DN7632_c1_g1_i4	30.4462	8.37303	1.15797	7.23076	4.80283e-13	7.10638e-10	UP	transportin-1 isoform X1	AT2G16950.2
TRINITY_DN1838_c1_g1_i13	30.3977	8.37257	2.1536	3.88771	0.000101194	0.00657048	UP	protein NRT1/ PTR FAMILY 4.6 isoform X1	AT1G69850.1
TRINITY_DN27723_c1_g2_i5	30.0256	8.3624	1.47598	5.66567	1.46448e-08	5.54774e-06	UP	probable serine/threonine-protein kinase PBL23	AT5G63940.1
TRINITY_DN1135_c0_g1_i22	29.9324	8.34954	2.1355	3.90988	9.23424e-05	0.00614158	UP	---NA---	---NA---
TRINITY_DN6146_c0_g1_i7	29.8027	8.34108	1.29533	6.43936	1.19979e-10	9.49029e-08	UP	PREDICTED: uncharacterized protein LOC103321776	AT1G70480.2
TRINITY_DN5253_c0_g1_i16	29.3813	8.32292	2.05854	4.04311	5.27463e-05	0.00404206	UP	4-alpha-glucanotransferase DPE2	AT2G40840.1
TRINITY_DN47562_c0_g1_i2	28.5481	8.28718	1.24167	6.67423	2.48528e-11	2.44195e-08	UP	zinc finger CCCH domain-containing protein 48	AT5G51980.1
TRINITY_DN7771_c1_g2_i3	28.5866	8.28605	1.91298	4.33149	1.48105e-05	0.00152555	UP	pentatricopeptide repeat-containing protein At1g30610, chloroplastic	AT1G30610.2
TRINITY_DN18452_c0_g1_i3	27.692	8.23918	1.96987	4.18259	2.88209e-05	0.00254726	UP	uncharacterized protein LOC18043315	AT3G57990.1
TRINITY_DN1740_c0_g1_i7	27.5561	8.23076	2.10769	3.90511	9.4181e-05	0.00623091	UP	probable protein phosphatase 2C 80	AT5G66720.1
TRINITY_DN2929_c2_g1_i3	27.3903	8.22006	1.33084	6.17661	6.54928e-10	4.05758e-07	UP	uncharacterized protein LOC102614775	---NA---
TRINITY_DN4586_c0_g2_i3	27.3468	8.21653	1.47072	5.58674	2.31368e-08	8.15091e-06	UP	iron-sulfur protein NUBPL isoform X1	AT4G19540.1
TRINITY_DN1361_c1_g2_i2	26.9202	8.19408	1.28421	6.38062	1.76377e-10	1.3283e-07	UP	---NA---	---NA---
TRINITY_DN18376_c0_g1_i3	26.6672	8.18114	1.57178	5.20502	1.93971e-07	4.83077e-05	UP	glycine-rich protein A3-like	---NA---
TRINITY_DN38735_c0_g1_i1	26.603	8.17952	2.09087	3.91202	9.15259e-05	0.00611313	UP	---NA---	---NA---
TRINITY_DN8460_c0_g2_i2	26.5811	8.17569	1.30582	6.26097	3.82587e-10	2.57311e-07	UP	cleavage stimulating factor 64	AT1G71800.1
TRINITY_DN2190_c0_g1_i11	26.3675	8.16589	1.4535	5.61807	1.93103e-08	7.10121e-06	UP	5'-3' exoribonuclease 4-like isoform X2	AT1G54490.1
TRINITY_DN1784_c0_g1_i14	26.2409	8.16379	2.01347	4.05459	5.02229e-05	0.00390015	UP	probable glutamyl endopeptidase, chloroplastic	AT2G47390.1
TRINITY_DN4441_c1_g1_i4	26.1699	8.15658	2.02423	4.02946	5.59043e-05	0.00421465	UP	twinkle homolog protein, chloroplastic/mitochondrial	AT1G30680.1
TRINITY_DN11034_c1_g1_i10	26.1669	8.15454	1.29688	6.28779	3.22011e-10	2.2252e-07	UP	TSL-kinase interacting protein 1 isoform X1	AT2G36960.2
TRINITY_DN3693_c0_g2_i5	26.0557	8.14933	1.31308	6.20627	5.42571e-10	3.46386e-07	UP	5-formyltetrahydrofolate cyclo-ligase, mitochondrial isoform X1	AT5G13050.2
TRINITY_DN3213_c0_g1_i2	25.9053	8.13805	1.19654	6.80135	1.03644e-11	1.10467e-08	UP	ER membrane protein complex subunit 7 homolog isoform X2	AT2G25310.1
TRINITY_DN2502_c0_g1_i15	25.6796	8.1314	1.90396	4.27079	1.94782e-05	0.00188732	UP	uncharacterized protein LOC18049121	AT1G79020.1
TRINITY_DN2654_c0_g1_i11	25.2695	8.11073	2.0946	3.87221	0.000107853	0.00693777	UP	phosphoinositide phospholipase C 2-like	AT5G58700.1
TRINITY_DN3343_c1_g1_i4	25.113	8.09691	1.87255	4.32399	1.53231e-05	0.00156679	UP	---NA---	---NA---
TRINITY_DN4487_c0_g1_i7	25.1262	8.09687	2.05449	3.94105	8.11249e-05	0.00556624	UP	probable helicase CHR10 isoform X3	AT2G44980.2
TRINITY_DN595_c0_g1_i3	62.7153	8.09145	1.48141	5.46201	4.70787e-08	1.46784e-05	UP	U6 snRNA phosphodiesterase	AT5G51170.2
TRINITY_DN2584_c0_g2_i11	111.134	8.06944	1.27569	6.32557	2.52303e-10	1.80293e-07	UP	uncharacterized protein LOC112163854	AT1G43260.1
TRINITY_DN2534_c0_g2_i2	24.5616	8.06544	2.11001	3.82247	0.000132124	0.00811624	UP	DExH-box ATP-dependent RNA helicase DExH10 isoform X1	AT2G06990.1
TRINITY_DN20851_c0_g1_i1	24.4115	8.06441	1.55986	5.16995	2.34154e-07	5.6308e-05	UP	---NA---	---NA---
TRINITY_DN4971_c0_g1_i3	24.4754	8.05876	2.0547	3.9221	8.77795e-05	0.00592267	UP	UDP-sugar pyrophosphorylase	AT5G52560.1
TRINITY_DN84506_c0_g1_i4	24.453	8.0585	1.30162	6.19114	5.973e-10	3.73737e-07	UP	mRNA cap guanine-N7 methyltransferase 1	AT3G20650.1
TRINITY_DN3774_c0_g1_i4	40.1305	8.0471	1.85685	4.33373	1.46605e-05	0.00151381	UP	protein CLP1 homolog	AT3G04680.2
TRINITY_DN7944_c0_g1_i5	24.1012	8.03513	1.2141	6.61818	3.63646e-11	3.41202e-08	UP	tRNA ligase 1 isoform X1	AT1G07910.2
TRINITY_DN3622_c2_g1_i2	23.8026	8.01859	2.08287	3.84978	0.000118223	0.00744136	UP	probable LRR receptor-like serine/threonine-protein kinase At1g53430 isoform X1	AT1G53440.1
TRINITY_DN7215_c0_g1_i5	23.8555	8.01831	1.44672	5.54242	2.98312e-08	1.00585e-05	UP	OTU domain-containing protein 3 isoform X1	AT5G67170.1
TRINITY_DN7681_c0_g2_i1	23.6799	8.01153	2.03101	3.9446	7.99342e-05	0.0055116	UP	uncharacterized protein LOC111997358	AT4G38490.1
TRINITY_DN33083_c2_g1_i1	23.6058	8.00702	2.05295	3.90024	9.60971e-05	0.0063211	UP	17.3 kDa class I heat shock protein	AT2G29500.1
TRINITY_DN52974_c0_g1_i45	23.4623	8.00294	2.1752	3.67917	0.000233998	0.012303	UP	polypyrimidine tract-binding protein homolog 1 isoform X2	AT3G01150.1
TRINITY_DN7369_c0_g1_i1	23.4601	7.99587	1.30293	6.13683	8.4182e-10	5.11468e-07	UP	alkaline ceramidase	AT4G22330.1
TRINITY_DN37807_c0_g1_i1	23.2727	7.99229	1.38085	5.78793	7.12573e-09	3.04826e-06	UP	transcription factor bHLH71-like	AT1G72210.1
TRINITY_DN412_c0_g1_i9	23.17	7.98288	2.00673	3.97805	6.94821e-05	0.00496231	UP	ascorbate transporter, chloroplastic	AT4G00370.1
TRINITY_DN180_c1_g1_i3	22.8547	7.96	2.27989	3.49139	0.000480511	0.0204649	UP	---NA---	---NA---
TRINITY_DN2598_c0_g1_i7	67.6335	7.95334	1.88775	4.21312	2.51866e-05	0.00229375	UP	mannose/glucose-specific lectin-like	AT1G19715.1
TRINITY_DN312_c0_g2_i1	58.7444	7.94896	1.14279	6.95578	3.50616e-12	4.24003e-09	UP	casein kinase 1-like protein HD16	AT2G25760.1
TRINITY_DN5748_c0_g2_i4	22.6623	7.94541	1.56155	5.08815	3.61573e-07	7.96397e-05	UP	uncharacterized protein LOC18769125	AT4G36440.1
TRINITY_DN11328_c2_g1_i9	22.643	7.94397	1.19146	6.66743	2.60314e-11	2.53792e-08	UP	KH domain-containing protein At4g18375	AT5G15270.1
TRINITY_DN4062_c0_g1_i11	22.4285	7.93642	1.98464	3.99892	6.36328e-05	0.00463403	UP	---NA---	---NA---
TRINITY_DN7577_c0_g1_i18	22.2425	7.92057	1.5054	5.26142	1.42947e-07	3.75326e-05	UP	amino acid transporter AVT1D	AT3G09340.1
TRINITY_DN4343_c0_g1_i14	22.1566	7.91779	1.96567	4.02804	5.62433e-05	0.00422932	UP	calmodulin-binding protein 60 E	AT2G24300.2
TRINITY_DN5904_c1_g1_i2	21.895	7.90773	1.30927	6.03982	1.54289e-09	8.43679e-07	UP	uncharacterized protein LOC102616534 isoform X1	AT4G15840.1
TRINITY_DN4933_c0_g1_i15	21.846	7.90072	1.29108	6.11946	9.38942e-10	5.65018e-07	UP	heterogeneous nuclear ribonucleoprotein Q	AT3G52660.2
TRINITY_DN17095_c1_g1_i14	79.6786	7.88816	1.27875	6.16864	6.88795e-10	4.24649e-07	UP	subtilisin-like protease SBT4.3	AT5G59100.1
TRINITY_DN1039_c0_g1_i1	21.5324	7.87714	1.9363	4.06813	4.73914e-05	0.00376046	UP	nodulin homeobox isoform X1	AT4G03090.1
TRINITY_DN4413_c0_g1_i1	21.4526	7.87509	1.4041	5.60866	2.03902e-08	7.34794e-06	UP	mitochondrial fission protein ELM1	AT5G22350.1
TRINITY_DN35679_c0_g1_i1	21.3295	7.87008	1.61469	4.87405	1.09334e-06	0.000197567	UP	UDP-glucose iridoid glucosyltransferase	AT5G05890.1
TRINITY_DN486_c3_g2_i5	21.4178	7.86704	1.28804	6.10778	1.01027e-09	6.05044e-07	UP	pentatricopeptide repeat-containing protein At2g33680-like isoform X1	AT3G24000.1
TRINITY_DN14437_c0_g2_i4	21.4571	7.86635	1.7785	4.42302	9.73319e-06	0.00112188	UP	glycosyltransferase family 92 protein RCOM_0530710	AT3G27330.1
TRINITY_DN7644_c0_g2_i2	89.3515	7.86164	2.09886	3.74567	0.00017991	0.0102617	UP	(-)-alpha-terpineol synthase-like	---NA---
TRINITY_DN6886_c0_g1_i1	21.2005	7.84894	1.30518	6.01369	1.8135e-09	9.59585e-07	UP	PREDICTED: uncharacterized protein LOC103948972	AT5G59960.1
TRINITY_DN5300_c0_g1_i4	21.0918	7.8434	2.14182	3.66203	0.000250221	0.0128711	UP	---NA---	---NA---
TRINITY_DN5282_c1_g1_i5	20.7756	7.8319	1.18739	6.59588	4.22752e-11	3.82508e-08	UP	uncharacterized protein LOC18056038 isoform X1	AT2G19160.1
TRINITY_DN26028_c0_g1_i1	54.4538	7.82689	1.74232	4.49224	7.04794e-06	0.000864111	UP	---NA---	---NA---
TRINITY_DN17150_c1_g2_i1	20.7947	7.82032	1.36328	5.73641	9.67065e-09	3.92341e-06	UP	pentatricopeptide repeat-containing protein At1g22960, mitochondrial	AT1G22960.1
TRINITY_DN6086_c0_g1_i10	20.6866	7.81993	1.42748	5.47812	4.29876e-08	1.36527e-05	UP	subtilisin-like protease SBT3.9	AT3G14240.1
TRINITY_DN27275_c0_g1_i11	20.6379	7.81285	2.01786	3.87186	0.00010801	0.00693777	UP	DNA ligase 6 isoform X4	AT1G66730.1
TRINITY_DN18196_c1_g1_i2	20.6808	7.81024	1.36176	5.73542	9.7273e-09	3.93125e-06	UP	serine/threonine protein phosphatase 2A regulatory subunit B''beta-like	AT5G44090.1
TRINITY_DN29106_c0_g1_i5	33.8759	7.79963	1.98432	3.93064	8.47213e-05	0.00574716	UP	probable disease resistance protein At4g27220	AT4G27190.1
TRINITY_DN14057_c0_g1_i4	20.3519	7.79209	2.02706	3.84404	0.000121025	0.00758399	UP	pentatricopeptide repeat-containing protein At1g63330-like isoform X1	AT5G01110.1
TRINITY_DN26380_c0_g3_i1	33.552	7.78608	1.4494	5.37195	7.78903e-08	2.25151e-05	UP	probable glycosyltransferase At5g03795 isoform X1	AT4G38040.1
TRINITY_DN6322_c0_g2_i2	20.2909	7.78386	1.42985	5.44383	5.21478e-08	1.6154e-05	UP	uncharacterized protein LOC18045858 isoform X1	AT3G59490.2
TRINITY_DN3455_c0_g1_i9	20.1511	7.77547	1.57722	4.92985	8.22943e-07	0.000158015	UP	GTP-binding protein TypA/BipA homolog	AT2G31060.3
TRINITY_DN14003_c0_g1_i3	33.2804	7.77531	1.3007	5.97778	2.26194e-09	1.16114e-06	UP	PREDICTED: uncharacterized protein LOC18588282	AT1G64870.1
TRINITY_DN2836_c0_g1_i2	20.0685	7.76987	1.36035	5.71169	1.11861e-08	4.39946e-06	UP	DEAD-box ATP-dependent RNA helicase 20	AT5G63120.1
TRINITY_DN17095_c1_g1_i1	19.9735	7.76926	1.951	3.98219	6.82846e-05	0.00489346	UP	subtilisin-like protease SBT4.3	AT5G59100.1
TRINITY_DN12471_c0_g2_i1	248.834	7.75417	1.06968	7.24904	4.19735e-13	6.28443e-10	UP	---NA---	---NA---
TRINITY_DN2939_c0_g1_i11	19.6367	7.74042	1.23258	6.27984	3.38922e-10	2.32036e-07	UP	uncharacterized protein LOC102622087 isoform X2	AT5G18440.2
TRINITY_DN13013_c0_g1_i11	19.6203	7.7346	1.3913	5.55924	2.70945e-08	9.31045e-06	UP	solute carrier family 25 member 44-like	AT5G15640.1
TRINITY_DN13004_c0_g1_i2	19.3405	7.7312	1.43216	5.39826	6.72903e-08	1.99128e-05	UP	putative rRNA methylase YtqB isoform X1	AT1G16445.1
TRINITY_DN654_c1_g1_i2	19.4611	7.72716	1.18959	6.49564	8.26814e-11	6.79652e-08	UP	uncharacterized protein LOC18045203 isoform X4	AT1G14180.1
TRINITY_DN1983_c0_g1_i3	19.4262	7.72094	1.3827	5.58396	2.35107e-08	8.25949e-06	UP	helicase-like transcription factor CHR28 isoform X4	AT1G50410.1
TRINITY_DN3505_c0_g1_i6	53.4677	7.72035	1.42725	5.40925	6.32876e-08	1.88615e-05	UP	uncharacterized protein At2g39795, mitochondrial	AT1G15870.1
TRINITY_DN3977_c0_g3_i1	31.7405	7.71062	1.27064	6.06829	1.29282e-09	7.59789e-07	UP	---NA---	---NA---
TRINITY_DN7725_c1_g1_i15	18.9994	7.69094	1.33954	5.74149	9.38448e-09	3.81964e-06	UP	primase homolog protein isoform X2	AT1G30680.1
TRINITY_DN6545_c0_g1_i3	18.927	7.68443	1.38935	5.53095	3.18503e-08	1.06167e-05	UP	tyrosyl-DNA phosphodiesterase 1 isoform X2	AT5G15170.1
TRINITY_DN5730_c0_g1_i11	18.8714	7.68321	2.02239	3.79908	0.000145237	0.00872309	UP	inosine-5'-monophosphate dehydrogenase	AT1G16350.1
TRINITY_DN446_c0_g1_i8	18.738	7.67496	1.91448	4.00889	6.10042e-05	0.00449729	UP	calcineurin B-like protein 7 isoform X1	AT5G24270.2
TRINITY_DN745_c2_g1_i1	110.033	7.67155	1.74442	4.39777	1.09369e-05	0.00121851	UP	---NA---	---NA---
TRINITY_DN168663_c0_g1_i1	18.7536	7.66897	1.21166	6.32931	2.46262e-10	1.76982e-07	UP	mitochondrial import receptor subunit TOM40-1	AT3G20000.1
TRINITY_DN3510_c0_g1_i1	18.6903	7.66851	1.53511	4.99541	5.8712e-07	0.000119291	UP	pentatricopeptide repeat-containing protein At1g77360, mitochondrial	AT1G77360.1
TRINITY_DN224241_c0_g1_i1	18.5753	7.66847	1.27521	6.01347	1.81589e-09	9.59585e-07	UP	TPR repeat-containing protein ZIP4	AT5G48390.1
TRINITY_DN138383_c0_g1_i1	18.3749	7.65656	1.61833	4.73115	2.23254e-06	0.000355871	UP	---NA---	---NA---
TRINITY_DN9307_c0_g1_i4	18.4131	7.64832	1.94786	3.92652	8.61842e-05	0.0058244	UP	protein CHROMATIN REMODELING 5 isoform X1	AT2G13370.1
TRINITY_DN35589_c0_g1_i8	538.933	7.63634	1.09408	6.97971	2.95787e-12	3.61171e-09	UP	---NA---	---NA---
TRINITY_DN64882_c0_g2_i3	18.1811	7.63457	1.21399	6.28884	3.1985e-10	2.22248e-07	UP	probable folate-biopterin transporter 7	AT1G64890.1
TRINITY_DN433_c1_g1_i1	18.0672	7.62422	1.26699	6.01758	1.77047e-09	9.47527e-07	UP	---NA---	---NA---
TRINITY_DN247786_c0_g1_i1	17.9245	7.61768	2.02858	3.75518	0.000173216	0.00995301	UP	probable disease resistance protein At5g63020	AT5G63020.1
TRINITY_DN6076_c0_g1_i13	17.9214	7.60925	2.03798	3.73372	0.00018867	0.0106454	UP	folylpolyglutamate synthase isoform X10	AT3G10160.1
TRINITY_DN2210_c1_g1_i8	17.8676	7.60389	1.42183	5.34797	8.89467e-08	2.49702e-05	UP	common plant regulatory factor 1 isoform X1	AT2G46270.1
TRINITY_DN2044_c0_g2_i9	17.8186	7.5999	2.06928	3.67273	0.000239972	0.0124972	UP	WAT1-related protein At3g28050 isoform X1	AT3G28050.1
TRINITY_DN3045_c1_g1_i4	17.8181	7.5961	1.30166	5.83569	5.35679e-09	2.38061e-06	UP	protein ABCI12, chloroplastic	---NA---
TRINITY_DN1624_c1_g1_i3	17.6887	7.58768	1.39975	5.42075	5.93507e-08	1.79332e-05	UP	uncharacterized protein LOC7485539 isoform X1	AT4G21215.2
TRINITY_DN1089_c3_g1_i1	17.6364	7.58618	1.28118	5.92125	3.19513e-09	1.53964e-06	UP	transmembrane protein 33 homolog	AT3G02420.1
TRINITY_DN32198_c0_g1_i1	17.4861	7.58483	1.63659	4.63454	3.57734e-06	0.000515366	UP	---NA---	---NA---
TRINITY_DN9456_c1_g1_i1	17.5895	7.58347	1.15701	6.55436	5.5881e-11	4.83301e-08	UP	protein VTE6, chloroplastic	AT1G78620.1
TRINITY_DN1727_c0_g1_i10	28.9524	7.58295	1.56977	4.83063	1.36105e-06	0.000236758	UP	putative tRNA pseudouridine synthase Pus10 isoform X1	AT1G20410.1
TRINITY_DN13137_c0_g1_i9	17.5337	7.57538	1.5453	4.90222	9.47589e-07	0.000177082	UP	probable serine/threonine protein kinase IRE4 isoform X1	AT1G45160.2
TRINITY_DN2836_c0_g1_i8	17.3681	7.56594	1.92005	3.94048	8.13187e-05	0.0055765	UP	DEAD-box ATP-dependent RNA helicase 20	AT5G63120.1
TRINITY_DN2236_c1_g1_i5	17.2992	7.55958	1.3091	5.77465	7.71118e-09	3.26539e-06	UP	ABC transporter B family member 29, chloroplastic isoform X3	AT5G03910.1
TRINITY_DN2336_c3_g1_i3	17.298	7.55838	1.33973	5.64173	1.68354e-08	6.26436e-06	UP	transcription factor GTE4 isoform X1	AT1G06230.3
TRINITY_DN11389_c0_g1_i7	17.2058	7.55464	1.89747	3.98143	6.85015e-05	0.00490063	UP	---NA---	---NA---
TRINITY_DN20544_c0_g2_i7	17.0428	7.53442	1.42534	5.28603	1.24997e-07	3.35194e-05	UP	heat stress transcription factor A-3 isoform X2	AT5G03720.1
TRINITY_DN12452_c0_g1_i6	16.8392	7.52031	1.33897	5.61647	1.94899e-08	7.14638e-06	UP	---NA---	---NA---
TRINITY_DN26380_c0_g1_i9	16.8837	7.51934	1.51968	4.94798	7.49872e-07	0.000147129	UP	GATA transcription factor 19-like isoform X1	AT3G21175.2
TRINITY_DN58263_c0_g1_i6	167.767	7.50532	1.21061	6.1996	5.66084e-10	3.57765e-07	UP	peroxygenase 1	AT5G55240.1
TRINITY_DN4375_c3_g1_i11	16.6236	7.50527	1.97174	3.80642	0.000140991	0.00851687	UP	metal tolerance protein 9-like	AT1G16310.1
TRINITY_DN159914_c0_g1_i5	85.6478	7.50499	1.92527	3.89814	9.69337e-05	0.00635287	UP	pre-mRNA-splicing factor SLU7	AT1G65660.1
TRINITY_DN3192_c0_g1_i27	16.6857	7.50167	1.25551	5.97497	2.30128e-09	1.17653e-06	UP	S-adenosylmethionine carrier 1, chloroplastic/mitochondrial	AT1G74240.1
TRINITY_DN13975_c0_g3_i1	47.6677	7.49724	2.06994	3.62197	0.000292372	0.0143805	UP	kinesin-like protein KIN-14C isoform X1	AT4G21270.1
TRINITY_DN8570_c0_g1_i2	16.4932	7.48957	2.02134	3.70526	0.000211175	0.0114875	UP	DExH-box ATP-dependent RNA helicase DExH11 isoform X1	AT3G46960.1
TRINITY_DN946_c0_g2_i16	16.3889	7.48047	1.61266	4.63858	3.50804e-06	0.000510647	UP	uncharacterized protein LOC102611205 isoform X1	AT2G43465.1
TRINITY_DN210242_c0_g1_i1	16.1534	7.47145	1.55402	4.80782	1.52583e-06	0.000259675	UP	---NA---	---NA---
TRINITY_DN4245_c0_g1_i5	16.2666	7.46831	2.01581	3.70486	0.000211507	0.0114906	UP	uncharacterized protein LOC110669836	AT5G65960.1
TRINITY_DN39807_c0_g1_i4	42.8041	7.46278	1.33671	5.58294	2.36486e-08	8.28479e-06	UP	---NA---	---NA---
TRINITY_DN22730_c0_g1_i4	16.1029	7.45725	2.06994	3.60264	0.000315002	0.0151848	UP	uncharacterized protein LOC18046415	AT4G01240.1
TRINITY_DN7154_c1_g1_i4	16.0747	7.45209	1.97646	3.77043	0.00016297	0.00954207	UP	cucumisin-like	AT5G59100.1
TRINITY_DN4343_c0_g1_i4	15.9336	7.44375	1.9498	3.8177	0.000134702	0.00822388	UP	calmodulin-binding protein 60 E	AT2G24300.2
TRINITY_DN13537_c0_g1_i3	15.961	7.44302	2.28375	3.25912	0.00111759	0.0367951	UP	---NA---	---NA---
TRINITY_DN1370_c0_g1_i17	129.481	7.44123	1.73981	4.27703	1.89404e-05	0.00185209	UP	---NA---	---NA---
TRINITY_DN11503_c0_g1_i2	15.8609	7.43574	1.93082	3.85109	0.000117594	0.00741333	UP	RNA cytidine acetyltransferase 1 isoform X1	AT1G10490.1
TRINITY_DN29738_c0_g1_i1	15.7713	7.42967	1.34001	5.54451	2.94785e-08	9.96627e-06	UP	uncharacterized protein At3g61260	AT1G67590.1
TRINITY_DN2171_c0_g1_i24	15.5873	7.4096	1.96876	3.76358	0.000167501	0.00972705	UP	UTP--glucose-1-phosphate uridylyltransferase 3, chloroplastic	AT3G56040.1
TRINITY_DN5200_c0_g2_i6	15.5645	7.40464	2.02442	3.65765	0.000254533	0.0130131	UP	putative disease resistance protein At3g14460	AT3G14460.1
TRINITY_DN132858_c0_g1_i1	15.3995	7.40203	1.73571	4.26455	2.00307e-05	0.00192601	UP	kinesin-like protein KIN-14Q isoform X2	AT1G72250.2
TRINITY_DN3009_c0_g1_i18	15.3939	7.39923	1.24127	5.961	2.50693e-09	1.25614e-06	UP	general transcription factor 3C polypeptide 3-like isoform X1	AT1G17680.2
TRINITY_DN34446_c3_g1_i1	25.1899	7.38504	1.44093	5.12517	2.97266e-07	6.78522e-05	UP	---NA---	---NA---
TRINITY_DN68114_c0_g1_i2	15.2607	7.38165	1.21074	6.09682	1.082e-09	6.44935e-07	UP	PREDICTED: uncharacterized protein LOC104898622	ATMG00310.1
TRINITY_DN1109_c0_g1_i2	25.1955	7.37231	1.81062	4.07171	4.66696e-05	0.00372388	UP	uncharacterized protein LOC112323763 isoform X4	AT1G05577.1
TRINITY_DN9436_c0_g1_i8	15.2007	7.37146	2.0653	3.5692	0.000358066	0.0165746	UP	importin-11 isoform X1	AT3G08960.1
TRINITY_DN9608_c0_g1_i2	15.2559	7.36945	1.41363	5.21312	1.8569e-07	4.65217e-05	UP	DNA-binding protein RHL1 isoform X2	AT1G48380.1
TRINITY_DN4343_c0_g1_i10	15.1016	7.3656	1.87152	3.93563	8.29791e-05	0.00566257	UP	calmodulin-binding protein 60 E	AT2G24300.2
TRINITY_DN1046_c2_g1_i2	148.754	7.35714	1.57739	4.66413	3.09926e-06	0.000465141	UP	patatin-like protein 3	AT4G37070.1
TRINITY_DN8775_c0_g3_i1	14.8828	7.35386	1.46086	5.03392	4.8056e-07	0.000101921	UP	---NA---	---NA---
TRINITY_DN17853_c1_g1_i7	15.042	7.35348	1.62892	4.51433	6.35159e-06	0.000798827	UP	probable RNA-dependent RNA polymerase 1	AT1G14790.1
TRINITY_DN3218_c0_g1_i11	14.7939	7.34116	1.21429	6.04566	1.48802e-09	8.38065e-07	UP	sterol 3-beta-glucosyltransferase UGT80A2 isoform X1	AT3G07020.1
TRINITY_DN13699_c0_g1_i7	14.8388	7.33745	2.04443	3.589	0.000331943	0.0157101	UP	---NA---	---NA---
TRINITY_DN208222_c0_g1_i2	14.7316	7.33125	1.44661	5.06787	4.02297e-07	8.71872e-05	UP	proline-, glutamic acid- and leucine-rich protein 1 isoform X1	AT1G30240.2
TRINITY_DN132858_c0_g2_i1	41.3272	7.32544	1.53728	4.7652	1.88663e-06	0.000308154	UP	kinesin-like protein KIN-14Q	AT1G72250.2
TRINITY_DN4634_c0_g1_i5	14.6442	7.32397	1.19178	6.14542	7.97521e-10	4.86906e-07	UP	E3 ubiquitin-protein ligase UPL4	AT5G02880.1
TRINITY_DN7497_c0_g1_i15	14.664	7.3166	1.28059	5.71345	1.10711e-08	4.37857e-06	UP	peptidyl-tRNA hydrolase, mitochondrial isoform X1	AT5G19830.1
TRINITY_DN434044_c0_g1_i1	14.6484	7.31641	1.58829	4.60647	4.09557e-06	0.000568533	UP	---NA---	---NA---
TRINITY_DN70048_c0_g1_i1	37.2451	7.31544	1.27379	5.74304	9.29926e-09	3.80961e-06	UP	ammonium transporter 3 member 1	AT2G38290.2
TRINITY_DN3518_c0_g1_i8	14.636	7.31467	1.51612	4.82461	1.40276e-06	0.000242006	UP	polyadenylate-binding protein-interacting protein 3 isoform X1	AT3G14010.3
TRINITY_DN1_c0_g1_i13	14.3635	7.2921	1.90571	3.82646	0.00013	0.00803035	UP	protein RCC2	AT1G19880.1
TRINITY_DN4808_c3_g1_i1	14.3423	7.28851	1.97932	3.68234	0.000231106	0.0122279	UP	sufE-like protein 2, chloroplastic	AT1G67810.1
TRINITY_DN60727_c0_g1_i2	23.3453	7.26904	1.32679	5.47866	4.28561e-08	1.36454e-05	UP	---NA---	---NA---
TRINITY_DN21846_c0_g5_i3	13.9344	7.26085	1.38856	5.22906	1.70373e-07	4.33753e-05	UP	---NA---	---NA---
TRINITY_DN11361_c0_g1_i2	23.144	7.24924	1.93331	3.74966	0.000177077	0.0101368	UP	probable LRR receptor-like serine/threonine-protein kinase At1g29720 isoform X2	AT1G29740.1
TRINITY_DN66_c1_g1_i8	13.7415	7.22408	2.07905	3.47469	0.000511435	0.0214264	UP	uncharacterized protein LOC102629974	AT1G48840.1
TRINITY_DN39699_c0_g1_i1	13.5882	7.21772	1.96019	3.68216	0.000231267	0.0122313	UP	---NA---	---NA---
TRINITY_DN1222_c1_g1_i16	13.6568	7.21572	2.16108	3.33894	0.000840995	0.0301512	UP	---NA---	---NA---
TRINITY_DN51213_c0_g1_i3	13.5256	7.20004	2.06727	3.48287	0.000496073	0.0209785	UP	ATP-dependent 6-phosphofructokinase 6-like	AT5G61580.2
TRINITY_DN287_c4_g1_i1	35.1853	7.18125	1.21315	5.91952	3.22879e-09	1.54992e-06	UP	---NA---	---NA---
TRINITY_DN565_c1_g2_i3	13.1675	7.16966	1.2361	5.80021	6.623e-09	2.87228e-06	UP	---NA---	---NA---
TRINITY_DN27372_c4_g1_i1	13.0812	7.16949	1.42601	5.02767	4.96472e-07	0.000104766	UP	GDSL esterase/lipase At5g55050-like	AT5G55050.1
TRINITY_DN12354_c0_g2_i2	13.0925	7.15837	1.99904	3.58091	0.000342399	0.0160682	UP	---NA---	---NA---
TRINITY_DN6297_c0_g1_i1	13.0674	7.15806	1.86848	3.83095	0.000127652	0.00792817	UP	RNA pseudouridine synthase 7-like isoform X1	AT5G51140.1
TRINITY_DN4343_c0_g1_i3	13.0781	7.15489	2.02881	3.52664	0.000420871	0.0185857	UP	calmodulin-binding protein 60 E	AT2G24300.2
TRINITY_DN2793_c0_g1_i8	69.3171	7.14924	1.21871	5.86621	4.45859e-09	2.00267e-06	UP	protein YIF1B-like isoform X1	AT3G59500.1
TRINITY_DN49381_c0_g1_i1	13.0055	7.14685	1.92243	3.71762	0.000201112	0.0110902	UP	PREDICTED: uncharacterized protein LOC104889316	AT1G51172.1
TRINITY_DN4671_c0_g1_i5	288.417	7.12932	1.55444	4.58641	4.50925e-06	0.000613765	UP	dehydration-responsive element-binding protein 1A	AT4G25470.1
TRINITY_DN10191_c0_g1_i1	12.8668	7.12861	2.16982	3.28535	0.00101854	0.0344688	UP	probable xyloglucan endotransglucosylase/hydrolase protein 23	AT4G25810.1
TRINITY_DN4765_c0_g1_i1	12.7806	7.12409	1.91181	3.72635	0.00019427	0.0108543	UP	branchpoint-bridging protein	AT5G51300.3
TRINITY_DN18854_c0_g1_i1	36.7171	7.12051	1.97626	3.60303	0.000314532	0.0151738	UP	---NA---	---NA---
TRINITY_DN8450_c0_g1_i8	12.7239	7.11158	1.661	4.28151	1.85631e-05	0.00182251	UP	probable galacturonosyltransferase 7 isoform X2	AT2G38650.2
TRINITY_DN2050_c0_g1_i4	184.451	7.10484	1.10128	6.45143	1.10802e-10	8.87598e-08	UP	protein RTF1 homolog	AT1G61040.1
TRINITY_DN4625_c3_g1_i8	12.5036	7.08848	2.13881	3.31422	0.000918988	0.0319686	UP	WD repeat-containing protein 91 homolog isoform X1	AT3G49660.1
TRINITY_DN5603_c0_g1_i10	12.5466	7.08712	1.32024	5.36806	7.95898e-08	2.28015e-05	UP	probable sodium/metabolite cotransporter BASS5, chloroplastic isoform X1	AT4G22840.1
TRINITY_DN5253_c0_g1_i25	49.8291	7.08683	1.4027	5.05229	4.36547e-07	9.33735e-05	UP	4-alpha-glucanotransferase DPE2	AT2G40840.1
TRINITY_DN59300_c0_g2_i1	12.4277	7.08211	1.46129	4.84646	1.25682e-06	0.000222318	UP	---NA---	---NA---
TRINITY_DN20958_c0_g1_i9	12.456	7.07943	1.91899	3.68913	0.000225018	0.0120068	UP	putative receptor-like protein kinase At4g00960	AT4G23190.1
TRINITY_DN8012_c0_g2_i2	110.477	7.07263	1.4342	4.93141	8.16385e-07	0.000157236	UP	---NA---	---NA---
TRINITY_DN54204_c1_g3_i1	12.2182	7.06035	1.36698	5.16494	2.40517e-07	5.72392e-05	UP	---NA---	---NA---
TRINITY_DN4885_c0_g1_i16	12.2197	7.05238	1.30254	5.41432	6.15204e-08	1.83784e-05	UP	kynurenine--oxoglutarate transaminase 1-like	AT1G77670.1
TRINITY_DN3830_c0_g1_i4	31.9851	7.0507	1.70928	4.12496	3.708e-05	0.00311522	UP	selenium-binding protein 1-like	AT4G14040.1
TRINITY_DN8704_c0_g1_i4	988.433	7.04742	1.91684	3.67659	0.000236374	0.0124001	UP	ruBisCO large subunit-binding protein subunit alpha	AT2G28000.1
TRINITY_DN14451_c0_g2_i2	12.0294	7.04146	2.20919	3.18734	0.00143585	0.0436195	UP	---NA---	---NA---
TRINITY_DN1290_c0_g1_i6	11.9398	7.02494	2.0874	3.36541	0.000764304	0.0281974	UP	ubiquitin carboxyl-terminal hydrolase 25 isoform X1	AT3G14400.1
TRINITY_DN7774_c0_g1_i2	11.9795	7.01879	1.41194	4.97104	6.65959e-07	0.000132947	UP	exosome complex exonuclease RRP46 homolog	AT3G46210.6
TRINITY_DN1133_c0_g1_i2	368.246	7.01352	1.60731	4.36352	1.27989e-05	0.00137227	UP	large proline-rich protein BAG6 isoform X1	AT5G42220.1
TRINITY_DN216609_c0_g1_i1	19.5881	7.00707	1.88023	3.72671	0.000193997	0.0108438	UP	---NA---	---NA---
TRINITY_DN36398_c0_g1_i1	11.766	6.99575	1.57937	4.42946	9.44714e-06	0.00110218	UP	---NA---	---NA---
TRINITY_DN271175_c0_g1_i1	19.382	6.98856	1.22232	5.71746	1.08127e-08	4.30346e-06	UP	probable inactive purple acid phosphatase 27	AT5G50400.1
TRINITY_DN53310_c0_g1_i1	11.5463	6.98856	1.82677	3.82564	0.00013043	0.00804905	UP	uncharacterized protein LOC18032301	AT3G21530.1
TRINITY_DN3858_c0_g1_i2	11.6174	6.98646	1.90725	3.66312	0.000249166	0.0128431	UP	uncharacterized protein LOC18054629 isoform X2	AT4G28025.2
TRINITY_DN26185_c0_g1_i4	11.5929	6.98564	1.86631	3.74302	0.000181823	0.0103281	UP	---NA---	AT4G38490.1
TRINITY_DN84499_c0_g1_i6	11.6148	6.97339	1.39012	5.01638	5.26542e-07	0.000110128	UP	telomere length regulation protein TEL2 homolog	AT3G48470.1
TRINITY_DN1670_c1_g1_i10	11.5505	6.97163	1.43305	4.86489	1.14521e-06	0.000205405	UP	pathogenesis-related homeodomain protein isoform X1	AT4G29940.1
TRINITY_DN4495_c0_g1_i5	117.438	6.96523	1.42726	4.88014	1.06013e-06	0.000193795	UP	pumilio homolog 4	AT3G10360.1
TRINITY_DN2718_c0_g2_i4	11.5101	6.96316	1.60204	4.34643	1.3837e-05	0.0014478	UP	uncharacterized protein LOC18037410 isoform X2	AT3G49880.1
TRINITY_DN36208_c0_g1_i1	30.4334	6.96103	1.19739	5.8135	6.11793e-09	2.69035e-06	UP	---NA---	---NA---
TRINITY_DN10762_c0_g1_i3	11.4463	6.95908	2.193	3.17332	0.00150707	0.0449111	UP	ATP-dependent 6-phosphofructokinase 3	AT4G29220.1
TRINITY_DN155427_c0_g1_i8	34.2561	6.95443	1.96962	3.53085	0.000414227	0.0183892	UP	O-glucosyltransferase rumi homolog	AT3G61270.1
TRINITY_DN2430_c1_g1_i14	11.3004	6.94082	1.20461	5.76191	8.31693e-09	3.49834e-06	UP	anoctamin-like protein At1g73020 isoform X1	AT1G73020.2
TRINITY_DN5416_c0_g1_i2	11.2853	6.93208	1.52124	4.55687	5.19215e-06	0.000679507	UP	sphingoid long-chain bases kinase 1 isoform X1	AT5G23450.2
TRINITY_DN1814_c0_g1_i2	11.1676	6.92918	1.90563	3.63616	0.000276734	0.0138332	UP	glutamate--glyoxylate aminotransferase 2	AT1G23310.1
TRINITY_DN9823_c0_g1_i5	11.1772	6.92534	2.12324	3.26169	0.00110751	0.0366201	UP	60S ribosomal protein L9	AT1G33140.1
TRINITY_DN237_c8_g1_i2	11.113	6.92239	1.62082	4.27091	1.94678e-05	0.00188732	UP	---NA---	---NA---
TRINITY_DN1361_c0_g1_i16	35.6099	6.91858	2.11966	3.264	0.00109853	0.0364154	UP	---NA---	---NA---
TRINITY_DN2793_c0_g1_i7	29.5208	6.91508	1.25654	5.50329	3.72762e-08	1.21455e-05	UP	---NA---	---NA---
TRINITY_DN15572_c0_g2_i2	87.7246	6.9131	1.68924	4.09244	4.26861e-05	0.00345244	UP	sucrose synthase 7-like isoform X1	AT4G02280.1
TRINITY_DN2794_c0_g2_i1	125.137	6.9128	1.59938	4.32216	1.54507e-05	0.001576	UP	PREDICTED: uncharacterized protein LOC108995167	---NA---
TRINITY_DN201_c0_g1_i14	11.0681	6.91122	2.1492	3.21572	0.00130118	0.0407082	UP	PREDICTED: uncharacterized protein LOC104609475	AT1G60995.1
TRINITY_DN49397_c0_g1_i1	11.0561	6.90482	1.63884	4.21323	2.5174e-05	0.00229375	UP	cytochrome c oxidase assembly factor 5	AT1G10865.1
TRINITY_DN8639_c0_g3_i2	10.955	6.90287	1.8655	3.70029	0.000215357	0.0116284	UP	LON peptidase N-terminal domain and RING finger protein 1	AT1G18660.1
TRINITY_DN5603_c0_g1_i7	10.8936	6.89404	1.86391	3.6987	0.000216706	0.0116879	UP	probable sodium/metabolite cotransporter BASS5, chloroplastic isoform X1	AT4G22840.1
TRINITY_DN87331_c0_g1_i1	10.7919	6.88966	1.22018	5.64644	1.63801e-08	6.13124e-06	UP	---NA---	---NA---
TRINITY_DN151336_c0_g2_i5	17.8985	6.88561	1.36574	5.04168	4.61451e-07	9.80333e-05	UP	uncharacterized protein LOC110913593	---NA---
TRINITY_DN38515_c0_g1_i1	44.6389	6.87594	1.40475	4.89479	9.84123e-07	0.000183103	UP	---NA---	---NA---
TRINITY_DN708_c1_g1_i4	43.1647	6.87518	1.16743	5.88915	3.88182e-09	1.78179e-06	UP	polygalacturonase-like	AT3G14040.1
TRINITY_DN439603_c0_g1_i1	17.8868	6.8738	1.7587	3.90846	9.28871e-05	0.00616291	UP	---NA---	---NA---
TRINITY_DN180_c1_g1_i2	10.7622	6.87033	2.16384	3.17507	0.00149801	0.0447192	UP	---NA---	---NA---
TRINITY_DN6601_c0_g1_i3	10.7882	6.86922	1.31911	5.20749	1.91417e-07	4.77662e-05	UP	queuine tRNA-ribosyltransferase accessory subunit 2-like isoform X1	---NA---
TRINITY_DN2949_c1_g1_i6	10.696	6.85507	1.50025	4.56929	4.89387e-06	0.000650912	UP	pre-rRNA-processing protein esf2	AT3G56510.2
TRINITY_DN41383_c0_g1_i5	17.6723	6.85125	1.38043	4.96312	6.93686e-07	0.000137608	UP	galactinol synthase 1-like	AT1G56600.1
TRINITY_DN12317_c1_g1_i1	43.5799	6.84619	1.31766	5.19573	2.03923e-07	5.00785e-05	UP	---NA---	---NA---
TRINITY_DN1584_c0_g1_i1	10.5164	6.84282	1.89198	3.61674	0.000298334	0.0145986	UP	dual specificity protein phosphatase 12-like	AT4G18593.1
TRINITY_DN14271_c0_g1_i18	10.5506	6.84204	1.36773	5.00247	5.65998e-07	0.000116696	UP	putative acyl-activating enzyme 19 isoform X2	AT5G35930.1
TRINITY_DN8115_c0_g1_i2	10.5316	6.83439	1.60429	4.26008	2.04356e-05	0.00195414	UP	SH3 domain-containing protein 2-like	AT4G34660.2
TRINITY_DN70936_c0_g2_i3	10.4399	6.83374	1.88956	3.61658	0.000298525	0.0145986	UP	protein GAMETE EXPRESSED 2	AT5G49150.1
TRINITY_DN5463_c0_g1_i2	66.7116	6.82758	1.48	4.61321	3.96492e-06	0.000554683	UP	lysine-specific demethylase REF6	AT3G48430.1
TRINITY_DN64572_c0_g1_i1	10.452	6.82302	1.36461	4.99998	5.73359e-07	0.000117226	UP	uncharacterized protein LOC112039303	---NA---
TRINITY_DN19345_c0_g1_i1	10.4107	6.82249	1.99147	3.42586	0.000612856	0.0241938	UP	formin-binding protein 4 isoform X1	AT3G13225.2
TRINITY_DN37846_c0_g1_i11	10.3529	6.82056	1.26735	5.38174	7.37706e-08	2.15063e-05	UP	mediator of RNA polymerase II transcription subunit 19a isoform X1	AT5G19480.2
TRINITY_DN38746_c0_g1_i1	27.1251	6.81903	1.55468	4.38613	1.15386e-05	0.00127521	UP	kinesin-like protein KIN-14Q	AT1G72250.1
TRINITY_DN8450_c0_g1_i10	10.3593	6.81622	2.07465	3.28548	0.00101808	0.0344663	UP	probable galacturonosyltransferase 7 isoform X2	AT2G38650.2
TRINITY_DN7130_c0_g1_i4	139.355	6.81427	0.800759	8.50976	1.7429e-17	8.43083e-14	UP	flavonol synthase/flavanone 3-hydroxylase	AT5G24530.1
TRINITY_DN40457_c0_g1_i2	10.3795	6.81309	1.59715	4.26579	1.99197e-05	0.0019168	UP	phosphoserine phosphatase, chloroplastic isoform X1	AT1G18640.2
TRINITY_DN9079_c0_g2_i3	10.3316	6.8032	1.31844	5.16003	2.46917e-07	5.80452e-05	UP	VAN3-binding protein-like	AT4G17350.1
TRINITY_DN30626_c0_g2_i3	16.8537	6.80223	1.86984	3.63787	0.000274904	0.0137691	UP	transcription initiation factor TFIID subunit 4b isoform X2	AT5G43130.2
TRINITY_DN50563_c0_g3_i1	28.1905	6.80037	1.24509	5.46173	4.71509e-08	1.46784e-05	UP	---NA---	---NA---
TRINITY_DN4899_c0_g1_i5	10.1591	6.78657	2.04098	3.32515	0.000883696	0.0311231	UP	mitochondrial carrier protein CoAc1	AT1G14560.1
TRINITY_DN23389_c0_g1_i4	10.1569	6.786	1.59303	4.2598	2.04609e-05	0.00195414	UP	poly(A)-specific ribonuclease PARN-like isoform X2	AT3G25430.1
TRINITY_DN1228_c0_g1_i10	1058.53	6.77958	1.35885	4.98922	6.06233e-07	0.000122777	UP	thaumatin-like protein 1b	AT1G20030.2
TRINITY_DN1057_c0_g1_i15	72.6859	6.77639	1.18159	5.73498	9.75247e-09	3.93125e-06	UP	intermediate cleaving peptidase 55, mitochondrial isoform X1	AT1G09300.2
TRINITY_DN2734_c0_g2_i5	165.855	6.77546	2.07055	3.2723	0.00106676	0.0356208	UP	probable galacturonosyltransferase 6	AT1G06780.1
TRINITY_DN4407_c0_g1_i5	208.403	6.76494	1.44288	4.68848	2.75236e-06	0.000424735	UP	delta-aminolevulinic acid dehydratase, chloroplastic	AT1G69740.2
TRINITY_DN88780_c0_g1_i2	9.89685	6.75885	1.31008	5.15912	2.48108e-07	5.82166e-05	UP	probable ADP-ribosylation factor GTPase-activating protein AGD14	AT4G32630.1
TRINITY_DN154309_c0_g2_i2	9.83308	6.7523	1.38013	4.89253	9.95485e-07	0.000183578	UP	probable pectinesterase 15 isoform X1	AT2G36710.1
TRINITY_DN14177_c0_g1_i8	9.81667	6.74407	1.20913	5.57761	2.43846e-08	8.4953e-06	UP	zinc finger CCCH domain-containing protein 67-like	AT5G63260.1
TRINITY_DN756_c1_g1_i5	9.7495	6.73692	1.94517	3.46342	0.000533358	0.0219989	UP	putative disease resistance protein RGA3	AT3G14470.1
TRINITY_DN20163_c0_g3_i1	16.2517	6.73222	1.22045	5.51618	3.46444e-08	1.13764e-05	UP	---NA---	---NA---
TRINITY_DN91898_c0_g2_i1	9.76246	6.73175	1.39472	4.82661	1.38877e-06	0.000240582	UP	---NA---	---NA---
TRINITY_DN1332_c0_g1_i15	9.67271	6.73036	2.09113	3.21854	0.00128847	0.0404514	UP	---NA---	---NA---
TRINITY_DN6015_c0_g1_i8	9.69493	6.72153	2.0071	3.34887	0.000811416	0.0294262	UP	THO complex subunit 1 isoform X2	AT5G09860.2
TRINITY_DN30213_c0_g1_i5	9.70311	6.71948	1.4738	4.55928	5.13293e-06	0.000672692	UP	---NA---	---NA---
TRINITY_DN386_c1_g1_i10	647.459	6.71798	1.52698	4.39953	1.08485e-05	0.00121064	UP	ankyrin repeat-containing protein At5g02620	AT4G03500.1
TRINITY_DN28592_c0_g1_i6	9.58148	6.70465	1.34498	4.98494	6.19815e-07	0.000124924	UP	putative exosome complex component rrp40	AT4G32175.1
TRINITY_DN4768_c0_g2_i2	9.48427	6.69469	1.23396	5.42536	5.78393e-08	1.76134e-05	UP	protein FREE1-like	AT1G61690.1
TRINITY_DN7672_c0_g2_i2	9.54824	6.69298	1.42801	4.68691	2.77354e-06	0.000427479	UP	auxin-responsive protein SAUR21-like	AT2G21210.1
TRINITY_DN101779_c0_g1_i1	15.6167	6.69125	1.45706	4.5923	4.38381e-06	0.000599363	UP	kinesin-like protein KIN-10A	AT4G14330.1
TRINITY_DN1740_c0_g1_i10	9.45256	6.691	2.11191	3.16822	0.00153373	0.0453274	UP	probable protein phosphatase 2C 55 isoform X1	AT5G66720.1
TRINITY_DN6116_c0_g1_i11	9.49264	6.68844	1.92855	3.46812	0.00052412	0.0217798	UP	tetratricopeptide repeat protein 1	AT4G30480.3
TRINITY_DN16569_c0_g1_i4	9.36846	6.688	1.65059	4.05187	5.08092e-05	0.00392758	UP	UDP-glucose iridoid glucosyltransferase-like	AT5G37950.2
TRINITY_DN21834_c0_g1_i5	9.44482	6.68434	2.03545	3.28397	0.00102356	0.0345867	UP	sucrose transport protein SUC4	AT1G09960.1
TRINITY_DN27374_c1_g1_i1	9.50361	6.68233	1.40168	4.76736	1.86655e-06	0.000305668	UP	---NA---	---NA---
TRINITY_DN433142_c0_g1_i1	15.4828	6.68094	1.32803	5.03072	4.88652e-07	0.000103463	UP	arginine--tRNA ligase, cytoplasmic-like isoform X1	AT4G26300.1
TRINITY_DN38486_c1_g1_i1	9.43659	6.67978	2.00499	3.33158	0.000863533	0.030688	UP	E3 ubiquitin-protein ligase RBBP6 isoform X2	AT3G11950.2
TRINITY_DN9912_c0_g1_i2	9.36859	6.67427	1.91654	3.48245	0.000496848	0.0209972	UP	uncharacterized protein LOC102629495 isoform X5	AT1G53120.1
TRINITY_DN14516_c0_g1_i7	9.43842	6.67195	1.36815	4.87663	1.07914e-06	0.000195685	UP	protein FAR1-RELATED SEQUENCE 5-like isoform X1	AT3G07500.1
TRINITY_DN40185_c0_g2_i2	59.7114	6.66854	1.42677	4.67389	2.95554e-06	0.00045056	UP	---NA---	---NA---
TRINITY_DN27185_c0_g1_i8	9.35932	6.66325	1.38381	4.81514	1.47099e-06	0.000252391	UP	protein yippee-like	AT2G40110.1
TRINITY_DN12913_c1_g1_i2	9.11593	6.65367	1.31329	5.06642	4.05376e-07	8.76003e-05	UP	---NA---	---NA---
TRINITY_DN78095_c0_g1_i1	9.25335	6.64407	1.38873	4.78428	1.71605e-06	0.000283979	UP	---NA---	---NA---
TRINITY_DN3437_c2_g1_i6	55.0069	6.6425	1.21601	5.46254	4.6936e-08	1.46784e-05	UP	potassium transporter 1	AT2G30070.1
TRINITY_DN5219_c1_g1_i1	9.01368	6.63689	1.38808	4.78133	1.74142e-06	0.000286669	UP	---NA---	---NA---
TRINITY_DN29727_c0_g2_i1	15.0172	6.63554	1.32677	5.00128	5.6951e-07	0.000116708	UP	UDP-glucose iridoid glucosyltransferase-like	AT3G46680.1
TRINITY_DN736_c0_g1_i9	9.13588	6.63299	1.52058	4.36214	1.28798e-05	0.00137627	UP	glutathione S-transferase zeta class-like isoform X1	AT2G02390.1
TRINITY_DN11087_c0_g1_i8	9.06875	6.63217	1.98103	3.34785	0.000814418	0.0294926	UP	metal tolerance protein 2 isoform X1	AT2G47830.1
TRINITY_DN15048_c0_g3_i2	15.0176	6.62836	1.836	3.61023	0.000305929	0.0148355	UP	---NA---	---NA---
TRINITY_DN12788_c0_g1_i5	9.07392	6.62762	2.08329	3.18132	0.00146606	0.0441638	UP	putative E3 ubiquitin-protein ligase LIN-1	AT3G06880.2
TRINITY_DN80631_c0_g1_i4	158.593	6.62306	0.855472	7.742	9.7868e-15	2.12218e-11	UP	zinc-finger homeodomain protein 10-like	AT4G24660.1
TRINITY_DN2012_c0_g1_i2	39.0418	6.62212	1.12883	5.86636	4.45464e-09	2.00267e-06	UP	chaperonin CPN60-2, mitochondrial	AT3G23990.1
TRINITY_DN10942_c0_g1_i4	8.91205	6.61234	2.06882	3.19618	0.00139258	0.042728	UP	---NA---	---NA---
TRINITY_DN15862_c0_g1_i2	8.90173	6.60666	1.26715	5.21381	1.84996e-07	4.64403e-05	UP	40S ribosomal protein S3a-1	AT4G34670.1
TRINITY_DN1053_c0_g1_i3	8.91106	6.60641	1.85596	3.55956	0.000371474	0.0170075	UP	ADP,ATP carrier protein ER-ANT1	AT5G17400.1
TRINITY_DN12357_c0_g2_i5	8.9457	6.59633	1.52468	4.32636	1.51594e-05	0.00155384	UP	probable histone-arginine methyltransferase 1.3 isoform X1	AT5G49020.1
TRINITY_DN6886_c0_g1_i6	8.78852	6.59475	1.35036	4.88371	1.04108e-06	0.000191425	UP	uncharacterized protein LOC105628231	AT5G59960.1
TRINITY_DN16912_c0_g1_i24	8.89585	6.59335	1.29209	5.10285	3.3457e-07	7.50057e-05	UP	uncharacterized protein LOC18049399 isoform X1	AT4G17610.1
TRINITY_DN32148_c0_g1_i3	8.74547	6.59281	1.57569	4.18406	2.86344e-05	0.00253434	UP	sulfate transporter 1.3-like	AT1G22150.1
TRINITY_DN41397_c0_g1_i1	14.5473	6.58428	1.3005	5.06288	4.12972e-07	8.90887e-05	UP	---NA---	---NA---
TRINITY_DN22895_c0_g3_i1	8.71654	6.58334	1.57069	4.19136	2.77284e-05	0.00247427	UP	---NA---	---NA---
TRINITY_DN24960_c0_g1_i2	8.77011	6.58066	2.01554	3.26496	0.00109481	0.036332	UP	TLD domain-containing protein 2	AT2G05590.2
TRINITY_DN5807_c0_g1_i12	8.77801	6.57755	1.44973	4.53709	5.70355e-06	0.000731217	UP	uncharacterized protein LOC18032533	---NA---
TRINITY_DN20187_c0_g1_i9	8.72441	6.57554	1.877	3.50322	0.000459672	0.0197653	UP	putative hydrolase C777.06c isoform X1	AT3G13800.1
TRINITY_DN9913_c0_g1_i6	8.75181	6.56272	1.28494	5.10742	3.2658e-07	7.34486e-05	UP	uncharacterized protein LOC105641568 isoform X1	AT3G27930.2
TRINITY_DN63796_c0_g5_i1	14.2153	6.55528	1.33971	4.89307	9.92755e-07	0.000183578	UP	---NA---	---NA---
TRINITY_DN370_c0_g1_i2	14.0313	6.54243	1.35895	4.81432	1.47704e-06	0.000253085	UP	---NA---	---NA---
TRINITY_DN5082_c0_g1_i5	8.57585	6.54213	2.02524	3.23029	0.00123664	0.0393117	UP	1,4-alpha-glucan-branching enzyme 1, chloroplastic/amyloplastic-like isoform X5	AT2G36390.1
TRINITY_DN112269_c0_g1_i2	8.55834	6.53707	1.22709	5.32728	9.96967e-08	2.76182e-05	UP	PREDICTED: uncharacterized protein LOC105116466	---NA---
TRINITY_DN64299_c0_g1_i2	8.39318	6.52622	1.4055	4.64333	3.42834e-06	0.000503121	UP	uncharacterized protein LOC107178199	AT1G63060.1
TRINITY_DN924_c0_g2_i2	8.45572	6.52353	1.31696	4.95347	7.29033e-07	0.000143933	UP	uncharacterized protein LOC102621841	AT1G57765.1
TRINITY_DN78420_c0_g2_i2	93.6554	6.52095	1.07773	6.05061	1.44294e-09	8.32459e-07	UP	UDP-glucose iridoid glucosyltransferase-like	AT5G59590.1
TRINITY_DN9788_c1_g1_i4	13.9595	6.51013	1.33539	4.87507	1.08772e-06	0.000196835	UP	---NA---	---NA---
TRINITY_DN13441_c0_g3_i1	8.23964	6.5075	1.42173	4.57716	4.71333e-06	0.000635634	UP	---NA---	---NA---
TRINITY_DN322792_c0_g1_i1	21.328	6.50487	1.29614	5.01865	5.20361e-07	0.000109439	UP	leucine-rich repeat receptor protein kinase EMS1 isoform X2	AT5G07280.1
TRINITY_DN11087_c0_g1_i11	8.25652	6.50362	1.92774	3.3737	0.000741662	0.0276459	UP	metal tolerance protein 2 isoform X3	AT2G47830.1
TRINITY_DN16617_c0_g2_i2	24.3605	6.50199	1.66585	3.90309	9.49712e-05	0.00627481	UP	UDP-glycosyltransferase 76E2	AT5G59590.1
TRINITY_DN23958_c0_g1_i1	8.21566	6.50169	1.52389	4.26652	1.98549e-05	0.00191267	UP	protein SCO1 homolog 1, mitochondrial	AT3G08950.1
TRINITY_DN4501_c1_g1_i2	68.5743	6.50071	1.6661	3.90177	9.54937e-05	0.00630118	UP	probable 2-carboxy-D-arabinitol-1-phosphatase	AT5G22620.2
TRINITY_DN7886_c0_g1_i11	8.3249	6.50048	1.28077	5.07545	3.8659e-07	8.41187e-05	UP	zinc finger CCCH domain-containing protein 13 isoform X1	AT3G21810.1
TRINITY_DN9157_c0_g1_i16	8.30233	6.49539	2.03882	3.18586	0.00144326	0.0437471	UP	---NA---	---NA---
TRINITY_DN37001_c0_g2_i1	8.15335	6.49505	1.3315	4.87801	1.07163e-06	0.000195252	UP	thaumatin-like protein 1	AT5G24620.2
TRINITY_DN3581_c0_g1_i8	8.234	6.49237	2.07431	3.12989	0.00174869	0.049556	UP	diacylglycerol O-acyltransferase 2D	AT3G51520.1
TRINITY_DN8730_c0_g1_i4	8.26107	6.4797	1.57148	4.12331	3.73467e-05	0.00312926	UP	chitinase domain-containing protein 1 isoform X1	AT4G01040.1
TRINITY_DN35886_c0_g1_i1	72.1951	6.47833	1.07092	6.04928	1.45493e-09	8.35543e-07	UP	protein YLS9-like	AT2G27260.1
TRINITY_DN10550_c0_g1_i3	8.10618	6.47097	1.99339	3.24621	0.00116951	0.0379579	UP	expansin-like A1	AT4G38400.1
TRINITY_DN47556_c0_g1_i1	8.0613	6.46827	1.44443	4.47808	7.53182e-06	0.000911705	UP	---NA---	---NA---
TRINITY_DN11316_c0_g1_i6	8.15454	6.46578	1.75117	3.69227	0.000222263	0.0119205	UP	uncharacterized protein LOC111984613	---NA---
TRINITY_DN42827_c0_g1_i3	8.05236	6.45095	1.31827	4.89349	9.90652e-07	0.000183578	UP	uncharacterized protein LOC102615486	AT3G20790.1
TRINITY_DN267116_c0_g1_i1	43.8441	6.44996	1.06767	6.04115	1.5302e-09	8.43679e-07	UP	peroxidase 9-like	AT1G44970.1
TRINITY_DN38510_c3_g1_i1	7.86454	6.43932	1.76144	3.65572	0.000256461	0.0130638	UP	---NA---	---NA---
TRINITY_DN7858_c0_g1_i3	7.91122	6.42217	1.48242	4.33224	1.47603e-05	0.00152162	UP	universal stress protein PHOS34	AT4G27320.1
TRINITY_DN11689_c0_g1_i16	7.82466	6.41937	1.84019	3.48842	0.000485883	0.0206308	UP	---NA---	---NA---
TRINITY_DN37001_c0_g2_i2	21.5839	6.41841	1.21185	5.29637	1.18126e-07	3.19495e-05	UP	thaumatin-like protein 1	AT5G24620.2
TRINITY_DN474_c0_g1_i15	20.6331	6.41698	1.9053	3.36797	0.000757231	0.0280031	UP	probable LRR receptor-like serine/threonine-protein kinase At1g29720 isoform X1	AT1G29740.1
TRINITY_DN518_c2_g1_i6	7.85128	6.4144	2.03065	3.15879	0.00158428	0.0464132	UP	protein TWIN LOV 1 isoform X1	AT2G02710.2
TRINITY_DN25188_c0_g1_i4	12.844	6.41148	1.26899	5.05242	4.36238e-07	9.33735e-05	UP	metacaspase-9	AT5G04200.1
TRINITY_DN4072_c0_g1_i6	7.86955	6.40625	1.39291	4.59919	4.24127e-06	0.00058358	UP	protein translocase subunit SECA2, chloroplastic-like isoform X2	AT1G21650.2
TRINITY_DN27723_c1_g3_i1	12.8594	6.40262	1.50001	4.26839	1.96889e-05	0.00190163	UP	pto-interacting protein 1	---NA---
TRINITY_DN3218_c0_g1_i4	89.3719	6.40136	1.19016	5.37858	7.50775e-08	2.18068e-05	UP	sterol 3-beta-glucosyltransferase UGT80A2	AT3G07020.2
TRINITY_DN11009_c1_g1_i10	7.77446	6.40042	2.02315	3.1636	0.00155831	0.0458553	UP	DDB1- and CUL4-associated factor 8	AT4G38480.1
TRINITY_DN3410_c0_g1_i2	7.72813	6.39531	1.89143	3.3812	0.000721696	0.0271106	UP	uncharacterized protein LOC102614509	AT5G58250.1
TRINITY_DN1255_c1_g1_i6	23.1861	6.39312	1.89855	3.36737	0.000758901	0.0280557	UP	---NA---	---NA---
TRINITY_DN64299_c0_g1_i3	7.7679	6.39295	1.49567	4.27429	1.91743e-05	0.0018665	UP	PREDICTED: uncharacterized protein LOC108997378	AT1G63060.1
TRINITY_DN393367_c0_g1_i1	7.56349	6.38763	1.49355	4.2768	1.89597e-05	0.00185209	UP	---NA---	---NA---
TRINITY_DN10708_c0_g1_i9	7.65712	6.38607	1.25023	5.10793	3.25705e-07	7.34486e-05	UP	protein RNA-directed DNA methylation 3	AT5G04290.1
TRINITY_DN39465_c1_g1_i1	7.63967	6.38407	1.83754	3.47424	0.000512298	0.0214483	UP	pentatricopeptide repeat-containing protein At3g16610	AT3G16610.1
TRINITY_DN8979_c1_g1_i1	7.68178	6.38145	2.0077	3.17848	0.00148048	0.0443959	UP	probable WRKY transcription factor 40	AT1G80840.1
TRINITY_DN6845_c2_g1_i1	67.9357	6.37892	1.23111	5.18144	2.2018e-07	5.3318e-05	UP	---NA---	---NA---
TRINITY_DN21109_c0_g3_i1	12.6782	6.37653	1.35959	4.69005	2.73139e-06	0.000422528	UP	dirigent protein 11	AT5G42655.1
TRINITY_DN7407_c0_g3_i4	7.53488	6.37069	1.91381	3.32879	0.000872229	0.0308836	UP	cation-chloride co-transporter 1	AT1G30450.2
TRINITY_DN7170_c1_g3_i1	12.6365	6.36255	1.35174	4.70692	2.51492e-06	0.000394878	UP	protein RALF-like 16	AT2G32835.1
TRINITY_DN1581_c0_g1_i8	18.6427	6.36204	1.78292	3.56832	0.000359282	0.0166187	UP	---NA---	---NA---
TRINITY_DN67074_c0_g1_i2	7.552	6.35996	1.31394	4.84038	1.2959e-06	0.000226776	UP	leucine-rich repeat receptor-like protein kinase PXL1	AT1G08590.1
TRINITY_DN13583_c0_g1_i3	18.5345	6.35657	1.95277	3.25516	0.0011333	0.0371275	UP	putative pre-16S rRNA nuclease isoform X1	AT3G52905.1
TRINITY_DN163137_c0_g1_i1	12.5664	6.35653	1.76743	3.59649	0.000322541	0.015451	UP	---NA---	---NA---
TRINITY_DN1176_c0_g1_i12	7.41785	6.33358	1.98379	3.19266	0.00140967	0.0430528	UP	---NA---	---NA---
TRINITY_DN16619_c5_g1_i1	7.27137	6.3301	1.624	3.89786	9.70478e-05	0.00635704	UP	---NA---	---NA---
TRINITY_DN4427_c1_g1_i2	7.44648	6.32907	1.46911	4.3081	1.64666e-05	0.00165281	UP	---NA---	---NA---
TRINITY_DN48903_c0_g1_i3	7.31809	6.32556	1.98866	3.18082	0.00146859	0.0441898	UP	lysine histidine transporter 1	AT5G40780.2
TRINITY_DN143792_c0_g2_i1	18.1491	6.32494	1.75198	3.61018	0.000305986	0.0148355	UP	glucan endo-1,3-beta-glucosidase 14	AT3G15800.1
TRINITY_DN20919_c0_g1_i3	7.27565	6.31105	1.35371	4.66205	3.13073e-06	0.000467335	UP	IQ domain-containing protein IQM3-like	AT3G58480.1
TRINITY_DN27185_c0_g2_i5	41.2191	6.30995	1.1859	5.32081	1.03307e-07	2.85553e-05	UP	glucose-1-phosphate adenylyltransferase large subunit 1 isoform X3	AT1G27680.1
TRINITY_DN1303_c0_g1_i7	7.28803	6.30612	2.01286	3.13292	0.00173076	0.0493034	UP	F-box protein At5g03100-like isoform X2	---NA---
TRINITY_DN8932_c1_g1_i29	7.17012	6.29683	1.87481	3.35864	0.000783262	0.0287534	UP	---NA---	---NA---
TRINITY_DN17490_c0_g1_i5	7.23309	6.2945	2.00942	3.1325	0.00173327	0.0493524	UP	abnormal spindle-like microcephaly-associated protein homolog isoform X1	AT4G21820.1
TRINITY_DN3998_c0_g1_i8	57.5736	6.29286	1.10269	5.70681	1.15114e-08	4.49617e-06	UP	uncharacterized protein LOC102627135 isoform X2	AT1G71240.2
TRINITY_DN35083_c0_g1_i2	7.06072	6.28106	1.54761	4.05855	4.93792e-05	0.00387178	UP	---NA---	---NA---
TRINITY_DN10731_c0_g1_i11	19.0668	6.27813	1.11843	5.61335	1.98445e-08	7.19806e-06	UP	transcription factor MYB27-like	AT3G53200.1
TRINITY_DN4144_c0_g2_i1	18.1603	6.27697	1.3166	4.76758	1.86456e-06	0.000305668	UP	---NA---	---NA---
TRINITY_DN4595_c0_g2_i1	11.785	6.27675	1.44925	4.33104	1.48406e-05	0.0015274	UP	---NA---	---NA---
TRINITY_DN8648_c0_g1_i1	7.14826	6.27487	1.46916	4.27106	1.94544e-05	0.00188732	UP	probable glutathione S-transferase	AT3G09270.1
TRINITY_DN6417_c0_g1_i9	7.01611	6.2738	1.70499	3.67967	0.000233533	0.0122943	UP	---NA---	---NA---
TRINITY_DN9780_c0_g1_i7	7.10911	6.27286	1.90896	3.286	0.00101621	0.034412	UP	DEAD-box ATP-dependent RNA helicase 1-like isoform X1	AT4G15850.1
TRINITY_DN104771_c1_g2_i4	6.99433	6.27127	1.51137	4.14939	3.33357e-05	0.00287556	UP	---NA---	---NA---
TRINITY_DN375_c0_g1_i4	19.8771	6.2679	1.87114	3.34977	0.000808774	0.0293558	UP	two-component response regulator-like APRR7	AT5G02810.1
TRINITY_DN24886_c3_g2_i8	18.642	6.2675	1.7336	3.61532	0.000299981	0.0146573	UP	PREDICTED: uncharacterized protein LOC18593570	---NA---
TRINITY_DN42533_c0_g1_i2	7.0764	6.25588	1.48905	4.20127	2.65425e-05	0.00238784	UP	PREDICTED: uncharacterized protein At1g15400	AT5G20100.1
TRINITY_DN15994_c0_g2_i2	7.04705	6.2503	1.58326	3.94774	7.88915e-05	0.00546066	UP	---NA---	---NA---
TRINITY_DN16015_c3_g1_i1	6.92388	6.23769	1.49944	4.16002	3.18224e-05	0.00276589	UP	---NA---	---NA---
TRINITY_DN8412_c0_g1_i1	6.87178	6.23492	1.92121	3.2453	0.00117326	0.038004	UP	cyclin-dependent kinase C-1 isoform X2	AT5G10270.1
TRINITY_DN14486_c0_g4_i1	6.7674	6.21744	1.8758	3.31456	0.00091789	0.0319658	UP	---NA---	---NA---
TRINITY_DN130751_c0_g1_i1	6.83131	6.21086	1.46604	4.23649	2.27046e-05	0.00211125	UP	S-protein homolog 5-like	AT1G04645.1
TRINITY_DN12632_c0_g1_i3	102.407	6.21019	1.42132	4.36931	1.2464e-05	0.00134441	UP	---NA---	---NA---
TRINITY_DN33445_c0_g2_i1	6.76064	6.20786	1.83778	3.37791	0.000730379	0.0273469	UP	---NA---	---NA---
TRINITY_DN14019_c8_g1_i1	6.75826	6.2062	1.3724	4.52215	6.12136e-06	0.000776862	UP	---NA---	---NA---
TRINITY_DN8339_c0_g1_i6	6.77989	6.20471	1.98307	3.12885	0.00175493	0.0496538	UP	cytochrome c6, chloroplastic isoform X2	AT5G45040.1
TRINITY_DN11367_c0_g1_i2	143.79	6.19894	0.747363	8.29442	1.09118e-16	4.28859e-13	UP	phospholipase D delta	AT4G35790.1
TRINITY_DN306358_c0_g1_i1	6.67776	6.1909	1.23872	4.99781	5.79863e-07	0.000118007	UP	WUSCHEL-related homeobox 1-like	AT3G18010.1
TRINITY_DN22947_c1_g1_i7	11.1806	6.18435	1.33178	4.64368	3.42263e-06	0.000503	UP	uncharacterized protein LOC110641481 isoform X2	---NA---
TRINITY_DN17872_c0_g1_i5	6.64948	6.18079	1.88292	3.28256	0.00102868	0.0347006	UP	E3 ubiquitin-protein ligase RZFP34	AT5G22920.1
TRINITY_DN23158_c0_g2_i3	6.56313	6.18038	1.46408	4.22134	2.42858e-05	0.00223273	UP	syntaxin-124-like	AT1G61290.1
TRINITY_DN36759_c0_g1_i1	6.59248	6.17571	1.96617	3.14099	0.00168379	0.0484038	UP	protein COP1 SUPPRESSOR 2	---NA---
TRINITY_DN160_c1_g1_i7	10.8962	6.17459	1.38634	4.45389	8.43291e-06	0.00100721	UP	---NA---	---NA---
TRINITY_DN9213_c0_g1_i11	6.64724	6.17422	1.95716	3.15468	0.00160673	0.0468742	UP	phospholipid--sterol O-acyltransferase isoform X2	AT1G04010.1
TRINITY_DN366_c7_g1_i1	6.66834	6.17314	1.40811	4.384	1.16521e-05	0.00127988	UP	---NA---	---NA---
TRINITY_DN5973_c0_g4_i1	6.63323	6.15985	1.38047	4.46215	8.11412e-06	0.000972829	UP	uncharacterized protein LOC110637998 isoform X1	---NA---
TRINITY_DN7024_c0_g1_i9	6.56655	6.1591	1.96105	3.14071	0.00168537	0.0484248	UP	chaperone protein dnaJ 1, mitochondrial isoform X1	AT1G28210.2
TRINITY_DN364_c0_g1_i8	26.3774	6.1542	1.23874	4.96809	6.76142e-07	0.000134552	UP	heat shock factor-binding protein 1	AT4G15802.1
TRINITY_DN108626_c0_g1_i1	10.8125	6.15119	1.24187	4.95317	7.30147e-07	0.000143933	UP	---NA---	---NA---
TRINITY_DN162227_c0_g1_i1	17.5209	6.14956	1.34171	4.58337	4.57551e-06	0.000620768	UP	---NA---	---NA---
TRINITY_DN5945_c0_g1_i3	18.8152	6.13966	1.52412	4.02832	5.61769e-05	0.00422816	UP	probable mitochondrial import inner membrane translocase subunit TIM21	AT4G00026.1
TRINITY_DN2946_c0_g1_i8	85.7849	6.13721	1.0316	5.94922	2.69423e-09	1.33678e-06	UP	lysine-specific demethylase JMJ30 isoform X2	AT3G20810.2
TRINITY_DN9418_c0_g1_i2	401.446	6.13223	1.78261	3.44004	0.000581636	0.0234459	UP	F-box/kelch-repeat protein At1g15670	AT1G15670.1
TRINITY_DN5032_c0_g1_i1	6.40411	6.12943	1.87067	3.27661	0.00105063	0.0352268	UP	dnAJ-like protein slr0093	AT5G16650.1
TRINITY_DN84406_c0_g1_i2	34.9552	6.12611	1.40659	4.3553	1.32883e-05	0.00140558	UP	17.1 kDa class II heat shock protein-like	AT5G12030.1
TRINITY_DN10191_c0_g1_i3	182.507	6.11753	1.33422	4.58509	4.53796e-06	0.000616339	UP	xyloglucan endotransglucosylase/hydrolase protein 22-like	AT4G25810.1
TRINITY_DN3079_c0_g1_i3	6.32562	6.10914	1.8949	3.22399	0.00126419	0.0398681	UP	transmembrane protein 205-like	AT3G62580.1
TRINITY_DN44061_c0_g2_i1	10.493	6.10776	1.39634	4.37413	1.2192e-05	0.00132414	UP	---NA---	---NA---
TRINITY_DN6152_c0_g1_i2	39.0296	6.10391	1.18462	5.15261	2.56881e-07	5.98285e-05	UP	uncharacterized protein LOC102627328	AT2G21530.1
TRINITY_DN8861_c0_g2_i1	10.411	6.10152	1.69879	3.59169	0.000328546	0.0156104	UP	---NA---	---NA---
TRINITY_DN132430_c0_g1_i1	6.29894	6.09347	1.39467	4.36911	1.24752e-05	0.00134446	UP	BAHD acyltransferase BIA1-like	AT3G26040.1
TRINITY_DN15842_c0_g1_i9	621.731	6.08943	1.6762	3.63288	0.000280273	0.0139491	UP	DNA-directed RNA polymerase 1B, mitochondrial isoform X2	AT1G68990.1
TRINITY_DN18625_c0_g1_i3	6.16923	6.08502	1.29079	4.71419	2.42677e-06	0.000382469	UP	serine/threonine-protein kinase STY13-like isoform X2	AT5G50180.1
TRINITY_DN16193_c0_g1_i2	6.16885	6.08351	1.90588	3.19196	0.00141311	0.0431287	UP	---NA---	---NA---
TRINITY_DN10283_c1_g1_i4	6.27535	6.08349	1.92937	3.15309	0.00161552	0.0470326	UP	ubiquitin domain-containing protein DSK2b-like	AT2G17200.1
TRINITY_DN22424_c0_g1_i1	6.21287	6.08255	1.9056	3.19192	0.00141328	0.0431287	UP	uncharacterized protein LOC112184012	---NA---
TRINITY_DN4137_c0_g1_i3	52.7266	6.07972	1.31193	4.63419	3.58342e-06	0.000515651	UP	squamosa promoter-binding-like protein 1 isoform X1	AT2G47070.1
TRINITY_DN9314_c0_g1_i2	6.20795	6.07932	1.31423	4.62577	3.7321e-06	0.000530915	UP	3-epi-6-deoxocathasterone 23-monooxygenase	AT4G36380.1
TRINITY_DN12130_c0_g1_i2	26.2973	6.07621	1.81914	3.34016	0.000837299	0.0300791	UP	transcriptional corepressor LEUNIG_HOMOLOG-like	AT4G32551.1
TRINITY_DN16555_c0_g1_i1	6.15097	6.06574	1.8286	3.31715	0.00090941	0.0317972	UP	putative F-box protein PP2-B12	AT2G02360.1
TRINITY_DN5426_c2_g1_i1	6.09716	6.05735	1.85825	3.2597	0.00111528	0.036748	UP	---NA---	---NA---
TRINITY_DN12927_c0_g4_i2	23.2223	6.04529	1.26278	4.78728	1.69061e-06	0.000281012	UP	ATP-dependent Clp protease proteolytic subunit (chloroplast)	ATCG00670.1
TRINITY_DN6459_c0_g1_i1	6.0981	6.04451	1.54711	3.90696	9.34656e-05	0.00619009	UP	RHOMBOID-like protein 3 isoform X1	AT1G52580.1
TRINITY_DN53617_c0_g1_i15	6.10631	6.04179	1.36772	4.41742	9.98847e-06	0.00114515	UP	---NA---	---NA---
TRINITY_DN32640_c0_g1_i2	15.9608	6.03962	1.4538	4.15437	3.26188e-05	0.00282534	UP	---NA---	---NA---
TRINITY_DN2570_c0_g1_i6	6.05486	6.03841	1.40518	4.29725	1.72929e-05	0.00172064	UP	GPI transamidase component PIG-S isoform X2	AT3G07180.3
TRINITY_DN31171_c1_g1_i2	6.047	6.03702	1.59316	3.78934	0.000151048	0.00901184	UP	---NA---	---NA---
TRINITY_DN24839_c0_g1_i10	10.0404	6.03418	1.74879	3.4505	0.000559551	0.0227599	UP	L10-interacting MYB domain-containing protein isoform X2	AT2G24960.1
TRINITY_DN16590_c0_g1_i6	6.07982	6.03387	1.58711	3.8018	0.000143647	0.0086441	UP	kinesin-like protein KIN-14B isoform X1	AT5G10470.2
TRINITY_DN19046_c0_g2_i1	6.07512	6.03159	1.33387	4.52187	6.12955e-06	0.000777118	UP	R3H domain-containing protein 2	AT3G56680.1
TRINITY_DN3145_c0_g1_i3	85.0642	6.0301	0.96027	6.27959	3.39472e-10	2.32036e-07	UP	YTH domain-containing protein 1 isoform X1	AT4G11970.1
TRINITY_DN14714_c0_g1_i6	17.7294	6.02911	1.679	3.59088	0.000329558	0.015623	UP	two-pore potassium channel 1	AT5G55630.2
TRINITY_DN110952_c0_g1_i1	5.89254	6.02792	1.64763	3.65854	0.000253654	0.0129839	UP	---NA---	---NA---
TRINITY_DN93731_c0_g1_i1	5.85949	6.02475	1.53259	3.9311	8.45593e-05	0.00573926	UP	pyruvate decarboxylase 1	AT5G54960.1
TRINITY_DN40423_c2_g1_i1	22.4009	6.02437	1.43656	4.1936	2.74566e-05	0.00245602	UP	---NA---	---NA---
TRINITY_DN8221_c2_g1_i6	5.9206	6.02208	1.85564	3.24528	0.00117335	0.038004	UP	protein MCM10 homolog isoform X2	AT2G20980.1
TRINITY_DN12444_c0_g1_i2	6.03671	6.02135	1.35204	4.45354	8.44672e-06	0.00100767	UP	MOB kinase activator-like 1A isoform X1	AT5G45550.1
TRINITY_DN17150_c1_g2_i4	6.01024	6.01928	1.48911	4.04221	5.29489e-05	0.00405066	UP	pentatricopeptide repeat-containing protein At1g22960, mitochondrial	AT1G22960.1
TRINITY_DN49564_c0_g1_i2	5.87719	6.01386	1.9069	3.15374	0.00161193	0.0469824	UP	---NA---	---NA---
TRINITY_DN308379_c0_g1_i1	5.90399	6.00647	1.88716	3.18281	0.00145852	0.0439952	UP	---NA---	---NA---
TRINITY_DN60371_c0_g2_i1	16.4147	6.00554	1.37865	4.35609	1.32405e-05	0.00140408	UP	TSL-kinase interacting protein 1	AT4G39380.1
TRINITY_DN151933_c0_g1_i11	5.90401	5.9988	1.30313	4.60337	4.15703e-06	0.000574683	UP	---NA---	---NA---
TRINITY_DN34207_c0_g1_i1	9.8364	5.99825	1.51153	3.96833	7.23779e-05	0.00511395	UP	---NA---	---NA---
TRINITY_DN226016_c0_g1_i1	9.76044	5.99085	1.51502	3.95431	7.67565e-05	0.00534524	UP	probable inactive purple acid phosphatase 27 isoform X1	AT5G50400.1
TRINITY_DN85977_c0_g1_i7	9.84619	5.98885	1.50223	3.98665	6.70132e-05	0.00481882	UP	tetraspanin-10 isoform X2	AT1G63260.2
TRINITY_DN9424_c0_g2_i19	27.4443	5.98547	1.48307	4.03587	5.44004e-05	0.00413904	UP	beta-glucosidase 13-like	AT2G44480.1
TRINITY_DN6361_c0_g2_i5	170.812	5.98503	1.48814	4.02182	5.77505e-05	0.00430282	UP	dnaJ homolog subfamily B member 6 isoform X2	---NA---
TRINITY_DN13374_c2_g1_i1	30.889	5.98499	1.30295	4.59343	4.36027e-06	0.000597367	UP	---NA---	---NA---
TRINITY_DN825_c2_g2_i2	5.8606	5.98443	1.69966	3.52095	0.000429999	0.018863	UP	---NA---	---NA---
TRINITY_DN49391_c0_g1_i1	5.75308	5.98335	1.49373	4.00565	6.18476e-05	0.00453554	UP	---NA---	---NA---
TRINITY_DN10949_c0_g1_i5	5.84172	5.98329	1.48988	4.01595	5.92062e-05	0.00439048	UP	transcription factor bHLH112 isoform X2	AT1G61660.4
TRINITY_DN31805_c0_g3_i1	5.79525	5.98101	1.90975	3.13183	0.00173721	0.0494024	UP	protein STRUBBELIG-RECEPTOR FAMILY 2	AT5G06820.1
TRINITY_DN56120_c0_g1_i5	16.0056	5.98021	1.15976	5.15641	2.51723e-07	5.88452e-05	UP	homeobox-leucine zipper protein HAT5	AT3G01470.1
TRINITY_DN173519_c0_g1_i1	9.66138	5.9802	1.32004	4.53033	5.88926e-06	0.000754258	UP	MDIS1-interacting receptor like kinase 1	AT1G08590.1
TRINITY_DN17440_c0_g1_i4	23.2497	5.97111	1.09848	5.43577	5.45594e-08	1.67777e-05	UP	ATP synthase subunit d, mitochondrial	AT3G52300.1
TRINITY_DN17_c0_g2_i4	5.69301	5.96534	1.83878	3.24418	0.00117789	0.0381022	UP	bifunctional purine biosynthesis protein ADE17-like	AT2G35040.2
TRINITY_DN5822_c0_g1_i9	5.74858	5.9652	1.9064	3.12904	0.00175378	0.0496538	UP	translation factor GUF1 homolog, chloroplastic isoform X1	AT4G23160.1
TRINITY_DN10324_c0_g1_i4	190.37	5.95996	1.37178	4.34469	1.39474e-05	0.00145477	UP	autophagy-related protein 8f	AT4G16520.2
TRINITY_DN8732_c3_g1_i1	5.62788	5.95563	1.34612	4.4243	9.67563e-06	0.00111949	UP	---NA---	---NA---
TRINITY_DN13541_c1_g2_i1	25.3059	5.95058	1.24276	4.7882	1.68283e-06	0.000280361	UP	PREDICTED: uncharacterized protein At4g04775-like	---NA---
TRINITY_DN191617_c0_g1_i1	5.73137	5.95056	1.36156	4.3704	1.24017e-05	0.00133998	UP	---NA---	---NA---
TRINITY_DN229978_c0_g1_i1	70.0621	5.95	1.64794	3.61057	0.00030553	0.0148334	UP	ethylene-responsive transcription factor ERF027	AT5G52020.1
TRINITY_DN7396_c0_g1_i3	24.7553	5.94978	1.08334	5.49206	3.97277e-08	1.27981e-05	UP	nascent polypeptide-associated complex subunit alpha-like protein 2	AT3G49470.1
TRINITY_DN14431_c0_g1_i9	5.67121	5.94951	1.58914	3.74385	0.00018122	0.0103183	UP	---NA---	---NA---
TRINITY_DN15048_c0_g3_i3	9.37127	5.94867	1.68416	3.53213	0.000412233	0.0183136	UP	---NA---	---NA---
TRINITY_DN13440_c1_g1_i4	5.61112	5.94821	1.47946	4.02052	5.80686e-05	0.00431885	UP	DDT domain-containing protein PTM	AT5G58610.1
TRINITY_DN25889_c0_g1_i1	5.5776	5.94426	1.32487	4.48666	7.23478e-06	0.000882545	UP	---NA---	---NA---
TRINITY_DN20401_c0_g3_i1	5.52213	5.9357	1.47908	4.01311	5.99241e-05	0.00442698	UP	putative pentatricopeptide repeat-containing protein At1g56570	AT1G56570.1
TRINITY_DN3518_c0_g1_i11	5.54543	5.93426	1.46148	4.06046	4.89759e-05	0.00384975	UP	polyadenylate-binding protein-interacting protein 3 isoform X2	AT3G14010.3
TRINITY_DN59551_c0_g1_i1	5.49165	5.92938	1.41385	4.19379	2.74327e-05	0.00245563	UP	---NA---	---NA---
TRINITY_DN22947_c1_g1_i3	51.7515	5.92806	1.43411	4.13362	3.5709e-05	0.00301818	UP	uncharacterized protein LOC105648491 isoform X1	---NA---
TRINITY_DN6394_c0_g3_i5	5.64921	5.92641	1.48842	3.98168	6.84289e-05	0.00490063	UP	---NA---	---NA---
TRINITY_DN13010_c0_g3_i3	9.31556	5.92357	1.37496	4.30819	1.64595e-05	0.00165281	UP	---NA---	---NA---
TRINITY_DN51012_c0_g1_i5	5.56369	5.92314	1.3715	4.31872	1.56936e-05	0.00159272	UP	universal stress protein PHOS32	AT2G21620.1
TRINITY_DN99488_c0_g1_i1	5.54835	5.92185	1.43688	4.12132	3.76712e-05	0.00314597	UP	peroxidase 40	AT4G16270.1
TRINITY_DN13941_c1_g1_i8	5.59987	5.92017	1.37073	4.31899	1.56742e-05	0.00159233	UP	histone acetyltransferase GCN5	AT3G54610.1
TRINITY_DN16730_c1_g1_i1	5.57052	5.91179	1.34629	4.39117	1.12742e-05	0.00124818	UP	DEAD-box ATP-dependent RNA helicase 20	---NA---
TRINITY_DN9387_c0_g1_i5	144.315	5.91122	1.16381	5.0792	3.79034e-07	8.30494e-05	UP	uncharacterized protein LOC18044886 isoform X1	AT3G63510.1
TRINITY_DN15596_c0_g1_i5	73.2731	5.91045	1.29166	4.57586	4.74274e-06	0.000636591	UP	chaperone protein dnaJ 11, chloroplastic-like	AT2G17880.1
TRINITY_DN20800_c0_g1_i1	22.7255	5.90834	1.08694	5.43577	5.45614e-08	1.67777e-05	UP	uncharacterized protein LOC111308773	AT5G42146.1
TRINITY_DN33126_c0_g1_i1	9.32392	5.90695	1.47751	3.99792	6.39012e-05	0.0046455	UP	---NA---	---NA---
TRINITY_DN1831_c0_g1_i4	15.4637	5.90057	1.86129	3.17015	0.0015236	0.045214	UP	monodehydroascorbate reductase, seedling isozyme	AT3G52880.1
TRINITY_DN15229_c2_g1_i1	9.03428	5.89901	1.38781	4.2506	2.13196e-05	0.00201452	UP	---NA---	---NA---
TRINITY_DN40185_c0_g2_i1	64.1277	5.89203	1.07524	5.47972	4.26005e-08	1.35984e-05	UP	---NA---	---NA---
TRINITY_DN2012_c0_g1_i7	523.222	5.88848	0.67157	8.76822	1.81508e-18	1.1414e-14	UP	chaperonin CPN60-2, mitochondrial	AT3G23990.1
TRINITY_DN6211_c0_g2_i1	66.1401	5.8878	1.17387	5.0157	5.28405e-07	0.000110128	UP	uncharacterized protein LOC9653879	---NA---
TRINITY_DN54745_c3_g1_i1	14.6243	5.88393	1.26629	4.6466	3.37444e-06	0.00049847	UP	---NA---	---NA---
TRINITY_DN41397_c0_g2_i5	5.35743	5.88089	1.52073	3.86716	0.000110112	0.00704078	UP	PREDICTED: uncharacterized protein LOC108992629	---NA---
TRINITY_DN53094_c0_g1_i2	15.201	5.88039	1.40171	4.19514	2.72706e-05	0.0024446	UP	carotenoid 9,10(9',10')-cleavage dioxygenase 1-like	AT3G63520.1
TRINITY_DN11316_c0_g1_i3	26.9255	5.87872	1.16461	5.04779	4.46957e-07	9.54378e-05	UP	---NA---	---NA---
TRINITY_DN954_c0_g1_i1	5.36512	5.87865	1.83076	3.21105	0.00132251	0.0411587	UP	---NA---	---NA---
TRINITY_DN14752_c0_g1_i8	72.5203	5.87707	1.50307	3.91004	9.22796e-05	0.00614065	UP	zinc finger CCCH domain-containing protein 3	AT1G04990.1
TRINITY_DN11409_c0_g3_i1	5.44837	5.87431	1.44922	4.05343	5.0472e-05	0.00391113	UP	armadillo repeat-containing kinesin-like protein 1 isoform X2	AT1G12430.2
TRINITY_DN74132_c0_g3_i1	5.32957	5.86803	1.32894	4.41556	1.00747e-05	0.00115237	UP	---NA---	---NA---
TRINITY_DN3708_c0_g2_i3	8.93656	5.86704	1.8035	3.25313	0.0011414	0.0373248	UP	---NA---	---NA---
TRINITY_DN65310_c0_g1_i1	8.9159	5.86525	1.25979	4.65575	3.22811e-06	0.000480862	UP	---NA---	---NA---
TRINITY_DN21846_c0_g2_i1	14.7735	5.8649	1.25504	4.67309	2.96702e-06	0.000451368	UP	---NA---	---NA---
TRINITY_DN30466_c0_g1_i2	8.83967	5.86024	1.29919	4.51068	6.46197e-06	0.00080706	UP	---NA---	---NA---
TRINITY_DN16389_c0_g1_i2	5.30372	5.85218	1.32538	4.41547	1.0079e-05	0.00115237	UP	---NA---	---NA---
TRINITY_DN47818_c0_g1_i2	8.79112	5.84952	1.32343	4.41996	9.87214e-06	0.00113285	UP	---NA---	---NA---
TRINITY_DN58487_c0_g2_i1	5.35503	5.84941	1.43303	4.08184	4.46809e-05	0.00358382	UP	fimbrin-2	AT5G48460.1
TRINITY_DN3928_c3_g1_i1	5.34804	5.84862	1.41616	4.12991	3.6291e-05	0.00306325	UP	---NA---	---NA---
TRINITY_DN94683_c0_g1_i1	5.2385	5.84822	1.50118	3.89575	9.78941e-05	0.00639914	UP	---NA---	---NA---
TRINITY_DN24109_c0_g6_i1	45.8339	5.84328	0.915107	6.38535	1.71005e-10	1.30205e-07	UP	uncharacterized protein LOC102617756	AT3G42725.1
TRINITY_DN9213_c0_g1_i1	5.32081	5.84125	1.31849	4.43026	9.41209e-06	0.00109911	UP	phospholipid--sterol O-acyltransferase isoform X1	AT1G04010.1
TRINITY_DN158418_c0_g1_i3	5.2616	5.83738	1.44404	4.04241	5.2905e-05	0.00404976	UP	---NA---	---NA---
TRINITY_DN9358_c0_g1_i1	5.25075	5.83332	1.5405	3.78664	0.000152696	0.00907576	UP	E3 ubiquitin-protein ligase MIEL1	AT3G62970.1
TRINITY_DN640_c0_g3_i3	13.3125	5.83162	1.47755	3.94681	7.92009e-05	0.00547907	UP	PREDICTED: uncharacterized protein LOC100252509	---NA---
TRINITY_DN20853_c0_g1_i6	5.19406	5.82812	1.85941	3.1344	0.00172207	0.0491418	UP	---NA---	---NA---
TRINITY_DN427184_c0_g1_i1	5.18528	5.81845	1.37167	4.24186	2.21679e-05	0.00207487	UP	uncharacterized protein LOC109950830	---NA---
TRINITY_DN18893_c0_g3_i10	27.7299	5.81797	1.20763	4.81769	1.45231e-06	0.000249868	UP	2-oxoisovalerate dehydrogenase subunit beta 1, mitochondrial	AT1G55510.1
TRINITY_DN147322_c0_g1_i1	5.15827	5.81283	1.30537	4.45302	8.46715e-06	0.00100842	UP	---NA---	---NA---
TRINITY_DN14155_c1_g2_i2	8.68357	5.81263	1.65068	3.52136	0.000429342	0.0188407	UP	---NA---	---NA---
TRINITY_DN73335_c0_g1_i4	5.16342	5.81227	1.47529	3.93974	8.15704e-05	0.00559071	UP	uncharacterized protein LOC18105194	---NA---
TRINITY_DN3222_c0_g1_i7	94.1271	5.81156	1.12145	5.18216	2.19329e-07	5.3252e-05	UP	golgin candidate 6 isoform X1	AT3G27530.1
TRINITY_DN1579_c0_g1_i5	22.0933	5.81129	1.7947	3.23802	0.00120361	0.0386163	UP	oxysterol-binding protein-related protein 3C isoform X1	AT3G09300.1
TRINITY_DN7126_c0_g1_i8	5.22357	5.81127	1.56585	3.71125	0.000206235	0.0113167	UP	luc7-like protein 3	AT5G51410.3
TRINITY_DN212164_c0_g1_i1	5.14616	5.8093	1.55229	3.74242	0.000182258	0.0103393	UP	patellin-4-like isoform X1	AT4G09160.1
TRINITY_DN431474_c0_g1_i1	5.17487	5.80517	1.4028	4.13826	3.49945e-05	0.00298184	UP	---NA---	---NA---
TRINITY_DN92337_c0_g1_i6	8.63483	5.80239	1.82239	3.18394	0.00145285	0.0439189	UP	uncharacterized protein LOC18108463 isoform X1	AT2G47010.2
TRINITY_DN2902_c0_g1_i8	103.624	5.79788	1.08099	5.36348	8.16324e-08	2.32806e-05	UP	F-box protein SKIP17	AT4G02740.1
TRINITY_DN7227_c0_g1_i26	117.001	5.79305	1.54419	3.7515	0.000175777	0.0100762	UP	uncharacterized protein LOC110815515 isoform X1	AT2G24960.1
TRINITY_DN36398_c2_g2_i1	5.09574	5.79044	1.36374	4.24599	2.17626e-05	0.00204562	UP	---NA---	---NA---
TRINITY_DN10938_c0_g1_i4	5.02373	5.77967	1.44614	3.99663	6.42508e-05	0.00466015	UP	probable LRR receptor-like serine/threonine-protein kinase At3g47570	---NA---
TRINITY_DN1606_c1_g1_i6	30.8783	5.77243	1.30072	4.43787	9.08515e-06	0.00107087	UP	switch 2	AT1G03750.1
TRINITY_DN41397_c0_g2_i4	4.987	5.76459	1.2698	4.53974	5.63228e-06	0.000725779	UP	PREDICTED: uncharacterized protein LOC108992629	---NA---
TRINITY_DN552_c1_g1_i1	741.917	5.76382	0.562757	10.2421	1.284e-24	3.22973e-20	UP	---NA---	---NA---
TRINITY_DN10191_c0_g1_i10	50.1584	5.76003	1.69791	3.39242	0.00069277	0.0263708	UP	probable xyloglucan endotransglucosylase/hydrolase protein 23	AT4G25810.1
TRINITY_DN3152_c1_g1_i9	486.71	5.7587	1.40962	4.08528	4.40233e-05	0.0035401	UP	---NA---	---NA---
TRINITY_DN95099_c0_g2_i1	13.8199	5.75237	1.41567	4.06334	4.83749e-05	0.00381204	UP	---NA---	---NA---
TRINITY_DN330169_c0_g1_i1	4.97888	5.74906	1.30347	4.41057	1.03097e-05	0.00117218	UP	---NA---	---NA---
TRINITY_DN1223_c0_g1_i4	20.349	5.74771	1.09588	5.24486	1.56405e-07	4.01444e-05	UP	---NA---	---NA---
TRINITY_DN3343_c1_g1_i3	34.3129	5.74666	1.28114	4.48557	7.27178e-06	0.000886198	UP	---NA---	---NA---
TRINITY_DN22398_c0_g1_i1	4.93752	5.74416	1.54462	3.71881	0.000200163	0.0110753	UP	---NA---	---NA---
TRINITY_DN19942_c0_g1_i2	26.414	5.74215	1.30212	4.40987	1.03434e-05	0.00117218	UP	---NA---	---NA---
TRINITY_DN27512_c0_g1_i3	4.9682	5.73925	1.35875	4.22393	2.40074e-05	0.00221037	UP	tetratricopeptide repeat protein 4 homolog isoform X1	AT1G04130.1
TRINITY_DN2793_c0_g1_i9	377.34	5.72916	0.638218	8.9768	2.78764e-19	2.69689e-15	UP	protein YIF1B-like isoform X1	AT3G59500.1
TRINITY_DN7971_c1_g1_i3	12.5342	5.72748	1.35086	4.23987	2.23652e-05	0.00208667	UP	SWI/SNF-related matrix-associated actin-dependent regulator of chromatin subfamily A-like protein 1 isoform X1	AT1G48310.1
TRINITY_DN201853_c0_g1_i1	4.85109	5.72326	1.55864	3.67195	0.000240709	0.0125045	UP	---NA---	---NA---
TRINITY_DN6706_c5_g1_i10	4.75695	5.72074	1.43045	3.99926	6.35418e-05	0.00463009	UP	---NA---	---NA---
TRINITY_DN21122_c2_g1_i1	8.20557	5.71831	1.46628	3.89988	9.62417e-05	0.0063273	UP	pentatricopeptide repeat-containing protein At2g03380, mitochondrial-like	AT3G23330.1
TRINITY_DN48047_c1_g1_i1	42.9285	5.71564	1.0831	5.27711	1.31235e-07	3.48945e-05	UP	---NA---	---NA---
TRINITY_DN6577_c0_g1_i9	63.5563	5.71284	1.51955	3.75956	0.000170212	0.00982434	UP	cytoplasmic tRNA 2-thiolation protein 1 isoform X2	AT2G44270.2
TRINITY_DN10123_c0_g1_i4	8.08266	5.7121	1.53025	3.73279	0.000189368	0.0106752	UP	Holliday junction resolvase MOC1, chloroplastic isoform X3	AT2G26840.1
TRINITY_DN18758_c0_g1_i1	19.3984	5.71098	1.06627	5.35605	8.50589e-08	2.40398e-05	UP	uncharacterized protein LOC112026546	AT3G09510.1
TRINITY_DN86067_c0_g2_i1	95.0143	5.70697	0.791531	7.21004	5.59351e-13	8.08603e-10	UP	TPR repeat-containing protein ZIP4	AT5G48390.1
TRINITY_DN174050_c2_g1_i1	7.82802	5.68738	1.19811	4.74697	2.06483e-06	0.000332508	UP	---NA---	---NA---
TRINITY_DN35140_c0_g1_i1	92.8111	5.68694	0.695849	8.17267	3.01634e-16	9.72714e-13	UP	---NA---	---NA---
TRINITY_DN29020_c0_g1_i1	7.93704	5.68561	1.32522	4.29032	1.78414e-05	0.00176129	UP	---NA---	---NA---
TRINITY_DN441_c0_g1_i1	1004.08	5.68527	1.44415	3.93675	8.25928e-05	0.00563927	UP	protein EXORDIUM-like	AT4G08950.1
TRINITY_DN22947_c1_g1_i6	4.77278	5.68214	1.56027	3.64176	0.000270778	0.0135895	UP	---NA---	---NA---
TRINITY_DN47832_c0_g2_i1	7.93101	5.68078	1.25601	4.52288	6.1003e-06	0.000775581	UP	leucine-rich repeat receptor protein kinase EMS1 isoform X1	AT5G07280.1
TRINITY_DN3165_c0_g1_i4	11.7218	5.68078	1.78967	3.17421	0.00150245	0.0447986	UP	vacuolar protein sorting-associated protein 2 homolog 1	AT2G06530.1
TRINITY_DN118700_c0_g1_i1	12.746	5.67913	1.13231	5.01553	5.28888e-07	0.000110128	UP	---NA---	---NA---
TRINITY_DN8249_c0_g1_i11	49.9204	5.67769	1.14982	4.93788	7.89769e-07	0.00015352	UP	---NA---	---NA---
TRINITY_DN345448_c0_g1_i1	7.7656	5.67703	1.39435	4.07145	4.6721e-05	0.00372388	UP	patellin-4-like isoform X1	AT1G30690.2
TRINITY_DN60622_c0_g1_i7	4.61991	5.67662	1.34673	4.21512	2.49649e-05	0.00228016	UP	---NA---	---NA---
TRINITY_DN175969_c0_g1_i1	4.60499	5.67403	1.38831	4.08699	4.36998e-05	0.00352084	UP	---NA---	---NA---
TRINITY_DN35083_c0_g1_i1	4.58535	5.6733	1.52387	3.72294	0.000196913	0.0109339	UP	---NA---	---NA---
TRINITY_DN66728_c0_g1_i1	7.92841	5.67176	1.43215	3.9603	7.48545e-05	0.00523307	UP	kinesin-like protein KIN-1	AT3G63480.1
TRINITY_DN32119_c2_g1_i2	7.91485	5.66426	1.31598	4.30421	1.67581e-05	0.00167272	UP	---NA---	---NA---
TRINITY_DN6903_c0_g1_i3	7.6767	5.6585	1.50569	3.75808	0.000171222	0.00986455	UP	clathrin heavy chain 1	AT3G11130.1
TRINITY_DN103750_c0_g1_i4	4.59528	5.6565	1.28453	4.40354	1.06498e-05	0.00119696	UP	---NA---	---NA---
TRINITY_DN425231_c0_g1_i1	4.65405	5.65165	1.54815	3.65059	0.000261638	0.0132738	UP	calcium-dependent protein kinase 17	AT5G19360.1
TRINITY_DN26098_c0_g1_i17	7.74216	5.64799	1.41272	3.99796	6.38912e-05	0.0046455	UP	---NA---	---NA---
TRINITY_DN16661_c0_g1_i3	4.63827	5.64224	1.78977	3.15249	0.00161886	0.0470971	UP	---NA---	---NA---
TRINITY_DN83466_c0_g2_i1	4.48113	5.63664	1.57785	3.57236	0.000353773	0.0164231	UP	---NA---	---NA---
TRINITY_DN72355_c0_g4_i2	17.5859	5.63606	1.23998	4.54527	5.48639e-06	0.00070945	UP	---NA---	---NA---
TRINITY_DN61521_c0_g1_i1	4.52287	5.63483	1.65959	3.39531	0.000685503	0.026197	UP	---NA---	---NA---
TRINITY_DN44975_c0_g1_i8	48.5182	5.63349	1.36984	4.11251	3.91385e-05	0.0032299	UP	uncharacterized protein LOC102613344	AT5G24740.1
TRINITY_DN86067_c0_g1_i1	4.51215	5.63199	1.61159	3.49468	0.000474638	0.0202766	UP	TPR repeat-containing protein ZIP4	AT5G48390.1
TRINITY_DN9674_c0_g2_i2	4.50169	5.63001	1.4299	3.93733	8.23923e-05	0.00563169	UP	polycomb group protein FERTILIZATION-INDEPENDENT ENDOSPERM	AT3G20740.1
TRINITY_DN133285_c0_g1_i1	4.41584	5.61922	1.75397	3.20372	0.00135664	0.041899	UP	---NA---	---NA---
TRINITY_DN54517_c0_g1_i4	4.56261	5.6191	1.54505	3.63683	0.000276009	0.0138079	UP	BTB/POZ domain-containing protein At2g30600	---NA---
TRINITY_DN2848_c0_g1_i5	60.7301	5.61799	1.49282	3.76335	0.000167652	0.00972849	UP	protein SHOOT GRAVITROPISM 6 isoform X4	AT2G36810.1
TRINITY_DN14583_c0_g2_i15	4.49153	5.61162	1.57088	3.57229	0.000353879	0.0164231	UP	---NA---	---NA---
TRINITY_DN3675_c0_g1_i5	150.694	5.61133	0.817525	6.8638	6.70535e-12	7.46299e-09	UP	uncharacterized protein LOC18055163 isoform X2	---NA---
TRINITY_DN20267_c0_g1_i2	19.013	5.61132	1.02322	5.48401	4.1579e-08	1.33401e-05	UP	---NA---	AT1G48410.3
TRINITY_DN34861_c0_g1_i1	7.47915	5.60824	1.30525	4.29668	1.73375e-05	0.00172345	UP	---NA---	---NA---
TRINITY_DN22622_c0_g1_i1	12.5052	5.60361	1.16853	4.79544	1.62321e-06	0.000273656	UP	---NA---	---NA---
TRINITY_DN6382_c0_g1_i2	11.2447	5.60357	1.40886	3.97739	6.96746e-05	0.00497127	UP	heat shock protein 90-6, mitochondrial-like	AT3G07770.1
TRINITY_DN16925_c0_g1_i2	4.34544	5.59327	1.59776	3.5007	0.00046403	0.0198978	UP	---NA---	---NA---
TRINITY_DN25082_c0_g1_i2	4.32812	5.591	1.74998	3.1949	0.00139879	0.0428454	UP	---NA---	---NA---
TRINITY_DN112971_c0_g1_i1	11.7992	5.5863	1.21597	4.5941	4.34619e-06	0.000596087	UP	---NA---	---NA---
TRINITY_DN138582_c0_g2_i2	12.8418	5.5862	1.4706	3.79858	0.000145526	0.0087363	UP	pentatricopeptide repeat-containing protein At1g08070, chloroplastic-like	AT2G29760.1
TRINITY_DN21632_c0_g1_i4	45.9053	5.58532	1.37893	4.05046	5.1117e-05	0.00394652	UP	RNA-binding protein 28 isoform X1	AT2G21440.1
TRINITY_DN407425_c0_g1_i1	4.32963	5.58359	1.62937	3.42684	0.000610657	0.0241665	UP	---NA---	---NA---
TRINITY_DN6069_c0_g2_i2	44.7258	5.58118	0.980161	5.69414	1.23992e-08	4.78351e-06	UP	probable boron transporter 2 isoform X1	AT3G62270.1
TRINITY_DN70283_c0_g1_i1	48.8195	5.57931	1.32118	4.22296	2.41109e-05	0.00221828	UP	---NA---	---NA---
TRINITY_DN9908_c0_g2_i1	14.918	5.57827	1.5295	3.64711	0.000265205	0.0133731	UP	probable cytosolic oligopeptidase A	AT5G65620.1
TRINITY_DN42841_c0_g1_i2	4.36908	5.5779	1.40473	3.9708	7.16317e-05	0.00508468	UP	uncharacterized protein LOC18056118 isoform X2	AT2G19260.1
TRINITY_DN132676_c0_g1_i1	4.42357	5.57747	1.32547	4.20791	2.57748e-05	0.00233838	UP	translation initiation factor eIF-2B subunit beta isoform X2	AT3G07300.2
TRINITY_DN30623_c0_g1_i6	4.278	5.56982	1.42839	3.89936	9.6447e-05	0.00633087	UP	zinc finger BED domain-containing protein RICESLEEPER 2-like	---NA---
TRINITY_DN40380_c0_g2_i1	11.8215	5.56814	1.37577	4.04729	5.18136e-05	0.00399051	UP	UPF0481 protein At3g47200-like	AT3G50120.1
TRINITY_DN33445_c0_g1_i2	7.18923	5.56661	1.75603	3.17	0.00152438	0.045214	UP	uncharacterized protein LOC102623185	---NA---
TRINITY_DN136424_c0_g1_i1	17.6176	5.5649	1.20651	4.61238	3.98076e-06	0.000555047	UP	phenylalanine--tRNA ligase, chloroplastic/mitochondrial-like	AT3G58140.1
TRINITY_DN21347_c1_g1_i1	7.07185	5.54919	1.38236	4.01429	5.96239e-05	0.00441555	UP	---NA---	---NA---
TRINITY_DN218873_c0_g1_i2	53.3478	5.54833	0.832509	6.66459	2.65409e-11	2.56769e-08	UP	leucine-rich repeat receptor protein kinase EMS1 isoform X1	AT5G07280.1
TRINITY_DN7897_c1_g1_i3	140.009	5.54738	1.26488	4.38569	1.15621e-05	0.00127535	UP	glycine-rich RNA-binding protein GRP1A-like	AT4G39260.3
TRINITY_DN2973_c0_g1_i1	675.473	5.54544	1.51726	3.6549	0.000257278	0.0130896	UP	transcription elongation factor 1 homolog	AT5G46030.1
TRINITY_DN67380_c1_g1_i1	4.1934	5.54512	1.7181	3.22747	0.0012489	0.039559	UP	---NA---	---NA---
TRINITY_DN91110_c0_g1_i4	4.31217	5.53408	1.63014	3.39484	0.000686684	0.0262342	UP	---NA---	---NA---
TRINITY_DN2819_c2_g3_i1	4.2318	5.5271	1.49064	3.70787	0.000209013	0.0114193	UP	---NA---	---NA---
TRINITY_DN4162_c0_g1_i5	25.7179	5.52461	1.18276	4.67095	2.99812e-06	0.000454134	UP	2-oxoisovalerate dehydrogenase subunit alpha 2, mitochondrial isoform X1	AT5G09300.2
TRINITY_DN14429_c1_g1_i9	43.2396	5.52146	1.17519	4.69834	2.6228e-06	0.00040724	UP	cytochrome P450 CYP82D47-like	AT4G31940.1
TRINITY_DN18261_c0_g1_i1	11.2314	5.51995	1.39928	3.94486	7.98463e-05	0.00551159	UP	---NA---	---NA---
TRINITY_DN289_c0_g3_i1	96.0437	5.51732	1.46588	3.76383	0.000167332	0.00972705	UP	H/ACA ribonucleoprotein complex subunit 4-like	AT3G57150.1
TRINITY_DN28121_c0_g1_i1	4.13163	5.51639	1.36046	4.0548	5.01762e-05	0.00390015	UP	probable beta-1,3-galactosyltransferase 8	AT1G33430.1
TRINITY_DN6583_c1_g1_i3	59.1392	5.51357	1.55158	3.55353	0.000380105	0.017265	UP	tetratricopeptide repeat protein 38-like isoform X1	AT1G27150.1
TRINITY_DN136898_c0_g1_i1	6.94225	5.51172	1.63865	3.36357	0.000769421	0.0283446	UP	PREDICTED: uncharacterized protein LOC108982741	---NA---
TRINITY_DN121041_c0_g1_i1	4.24535	5.50956	1.62121	3.39843	0.000677733	0.0260028	UP	---NA---	---NA---
TRINITY_DN18676_c4_g1_i1	4.21628	5.50918	1.58861	3.46792	0.000524497	0.0217798	UP	---NA---	---NA---
TRINITY_DN41883_c0_g3_i1	22.7274	5.50048	1.0784	5.10061	3.38568e-07	7.55213e-05	UP	---NA---	---NA---
TRINITY_DN4800_c0_g1_i7	4.18734	5.50042	1.36725	4.02299	5.7464e-05	0.00428655	UP	nicastrin isoform X5	AT3G52640.3
TRINITY_DN16834_c0_g1_i3	6.88379	5.49971	1.4468	3.80129	0.000143943	0.0086578	UP	vacuolar cation/proton exchanger 3-like	AT2G38170.1
TRINITY_DN117808_c0_g1_i1	6.96688	5.49057	1.45587	3.77134	0.000162374	0.00952052	UP	---NA---	---NA---
TRINITY_DN4399_c1_g1_i9	26.2406	5.48887	1.34984	4.0663	4.77645e-05	0.00377659	UP	casein kinase 1-like protein 1	AT1G72710.1
TRINITY_DN83645_c0_g1_i1	4.0763	5.48074	1.3028	4.20688	2.58916e-05	0.00234356	UP	nitrate regulatory gene2 protein	AT1G52320.4
TRINITY_DN23461_c0_g1_i2	4.14412	5.47452	1.42506	3.84161	0.000122228	0.00764797	UP	---NA---	---NA---
TRINITY_DN3304_c0_g1_i4	19.607	5.47238	1.08461	5.04548	4.52385e-07	9.64331e-05	UP	CCR4-NOT transcription complex subunit 11 isoform X1	AT5G18420.1
TRINITY_DN17900_c0_g1_i1	6.78101	5.47161	1.73838	3.14753	0.00164657	0.047606	UP	---NA---	---NA---
TRINITY_DN29594_c0_g1_i3	4.08798	5.46271	1.39119	3.92664	8.61415e-05	0.0058244	UP	---NA---	---NA---
TRINITY_DN3068_c1_g5_i4	245.928	5.46258	0.744248	7.33973	2.14022e-13	3.42703e-10	UP	---NA---	---NA---
TRINITY_DN203877_c0_g1_i1	17.8401	5.462	1.13818	4.79888	1.59558e-06	0.000269722	UP	protein WVD2-like 7 isoform X3	AT3G01710.1
TRINITY_DN3722_c0_g1_i7	4.03163	5.45893	1.31675	4.14575	3.38708e-05	0.00291572	UP	TBC1 domain family member 8B isoform X1	AT2G37290.1
TRINITY_DN184299_c0_g2_i1	4.06447	5.45568	1.62723	3.35275	0.000800136	0.0291348	UP	---NA---	---NA---
TRINITY_DN125611_c0_g3_i1	11.4676	5.45234	1.31764	4.13796	3.50415e-05	0.00298382	UP	protein EFR3 homolog B	AT2G41830.1
TRINITY_DN13518_c0_g1_i1	314.873	5.45173	0.615915	8.85143	8.64024e-19	6.39215e-15	UP	trafficking protein particle complex subunit 2-like	AT1G80500.1
TRINITY_DN21567_c0_g2_i1	44.8306	5.44971	1.11825	4.87341	1.09688e-06	0.000197639	UP	---NA---	---NA---
TRINITY_DN349_c0_g1_i5	25.8438	5.44417	1.42846	3.81122	0.00013828	0.0083894	UP	phosphoglucan phosphatase DSP4, amyloplastic	AT3G52180.1
TRINITY_DN9608_c3_g1_i1	3.90095	5.44214	1.51353	3.59567	0.000323554	0.0154784	UP	---NA---	---NA---
TRINITY_DN50_c0_g2_i1	31.8116	5.43576	1.40491	3.86911	0.000109235	0.0069915	UP	probable polygalacturonase	AT3G48950.1
TRINITY_DN20764_c0_g1_i1	56.144	5.43324	0.785178	6.91976	4.52413e-12	5.22009e-09	UP	---NA---	---NA---
TRINITY_DN88681_c0_g1_i2	10.1931	5.4314	1.28143	4.23854	2.24982e-05	0.00209752	UP	---NA---	---NA---
TRINITY_DN107045_c0_g1_i1	3.95882	5.42335	1.36159	3.98309	6.80244e-05	0.00487759	UP	---NA---	---NA---
TRINITY_DN270702_c0_g1_i1	6.52428	5.41717	1.33494	4.05799	4.94978e-05	0.00387598	UP	---NA---	---NA---
TRINITY_DN13441_c0_g1_i3	101.704	5.41607	1.65044	3.28159	0.00103224	0.0347585	UP	uncharacterized RNA methyltransferase pc1998-like isoform X2	AT3G27180.1
TRINITY_DN163_c1_g1_i12	16.1483	5.41576	1.07977	5.01566	5.28507e-07	0.000110128	UP	---NA---	---NA---
TRINITY_DN1153_c1_g1_i4	33.462	5.41448	1.18539	4.56768	4.93163e-06	0.000653574	UP	---NA---	---NA---
TRINITY_DN11824_c0_g2_i4	18.0753	5.4135	1.27022	4.26185	2.02742e-05	0.00194348	UP	chaperone protein dnaJ 13 isoform X1	AT2G35720.1
TRINITY_DN7441_c0_g1_i5	6.56713	5.41334	1.69635	3.19117	0.00141697	0.0431814	UP	---NA---	---NA---
TRINITY_DN88756_c0_g1_i1	6.59634	5.40817	1.26916	4.26123	2.03303e-05	0.00194589	UP	---NA---	---NA---
TRINITY_DN3632_c1_g1_i1	149.366	5.40747	1.18262	4.57244	4.82085e-06	0.000644324	UP	type III polyketide synthase B	AT4G34850.1
TRINITY_DN12146_c2_g1_i2	3.88083	5.40465	1.65259	3.2704	0.00107395	0.0357892	UP	---NA---	---NA---
TRINITY_DN35478_c0_g2_i1	10.5178	5.40387	1.26582	4.26907	1.96291e-05	0.00190048	UP	---NA---	---NA---
TRINITY_DN399622_c0_g1_i1	3.79205	5.40155	1.43533	3.76328	0.000167701	0.00972849	UP	---NA---	---NA---
TRINITY_DN57599_c0_g1_i2	3.83005	5.39897	1.36878	3.94436	8.00131e-05	0.00551402	UP	probable flavin-containing monoamine oxidase A	AT1G65840.1
TRINITY_DN45524_c0_g2_i1	3.82027	5.39531	1.37733	3.91723	8.9574e-05	0.00601149	UP	---NA---	AT3G19940.1
TRINITY_DN32858_c0_g1_i1	3.86876	5.38461	1.36735	3.93799	8.21655e-05	0.0056223	UP	uncharacterized protein At1g65710-like	AT5G37010.1
TRINITY_DN6382_c0_g1_i1	75.151	5.38095	0.792095	6.79331	1.09586e-11	1.15819e-08	UP	heat shock protein 90-6, mitochondrial-like isoform X2	AT3G07770.1
TRINITY_DN93055_c0_g1_i1	6.47416	5.37873	1.68907	3.18442	0.00145043	0.0438716	UP	---NA---	ATCG00190.1
TRINITY_DN1488_c2_g1_i5	87.9393	5.37056	1.60961	3.33657	0.000848189	0.0302882	UP	5'-nucleotidase domain-containing protein DDB_G0275467 isoform X1	AT2G23890.1
TRINITY_DN432672_c0_g1_i1	3.83107	5.36586	1.46443	3.66412	0.000248191	0.0128059	UP	---NA---	---NA---
TRINITY_DN26491_c1_g1_i1	3.79868	5.36444	1.33472	4.01914	5.84116e-05	0.00433666	UP	---NA---	---NA---
TRINITY_DN180276_c0_g1_i1	3.80711	5.36408	1.63434	3.2821	0.00103038	0.0347259	UP	---NA---	---NA---
TRINITY_DN41970_c0_g1_i2	6.17604	5.35791	1.65076	3.24572	0.00117154	0.038004	UP	---NA---	---NA---
TRINITY_DN14118_c0_g2_i7	3.77544	5.35485	1.44603	3.70314	0.000212949	0.0115432	UP	---NA---	---NA---
TRINITY_DN47447_c0_g2_i1	10.6369	5.35257	1.28571	4.16314	3.13899e-05	0.00273207	UP	ARF guanine-nucleotide exchange factor GNL2	AT5G19610.1
TRINITY_DN6008_c2_g1_i5	273.769	5.35146	0.941373	5.68474	1.31009e-08	5.03328e-06	UP	uncharacterized protein LOC18050929	AT2G32650.2
TRINITY_DN5843_c1_g1_i1	6.39393	5.35116	1.33585	4.00582	6.18024e-05	0.00453487	UP	---NA---	---NA---
TRINITY_DN440344_c0_g1_i1	3.66872	5.34689	1.54269	3.46595	0.000528371	0.0218808	UP	---NA---	---NA---
TRINITY_DN369734_c0_g1_i1	3.78918	5.34406	1.57065	3.40245	0.000667834	0.0257566	UP	uncharacterized protein LOC110411379	AT4G13370.1
TRINITY_DN10664_c1_g1_i18	6.23571	5.34042	1.70512	3.132	0.00173619	0.049402	UP	---NA---	---NA---
TRINITY_DN64099_c3_g1_i1	3.65059	5.33898	1.41601	3.77043	0.000162964	0.00954207	UP	---NA---	---NA---
TRINITY_DN161227_c0_g1_i1	6.26253	5.33522	1.34386	3.97006	7.18547e-05	0.00509162	UP	---NA---	---NA---
TRINITY_DN21911_c0_g1_i2	3.72307	5.33341	1.67033	3.19303	0.0014079	0.0430196	UP	gibberellin-regulated protein 14	AT5G14920.1
TRINITY_DN4338_c0_g1_i3	31.7104	5.333	1.31727	4.04851	5.15451e-05	0.00397268	UP	PREDICTED: uncharacterized protein LOC100261483 isoform X3	AT1G60670.2
TRINITY_DN2793_c0_g1_i4	171.858	5.32787	0.899738	5.92157	3.18874e-09	1.53964e-06	UP	protein YIF1B-like isoform X1	AT3G59500.1
TRINITY_DN41396_c0_g1_i3	3.73868	5.32688	1.53605	3.4679	0.000524546	0.0217798	UP	---NA---	---NA---
TRINITY_DN12735_c0_g1_i1	113.746	5.32531	0.925527	5.75381	8.72543e-09	3.63371e-06	UP	arabinosyltransferase RRA3-like	AT1G19360.1
TRINITY_DN157990_c0_g1_i1	3.64363	5.32161	1.64616	3.23275	0.00122606	0.0390808	UP	---NA---	---NA---
TRINITY_DN60993_c0_g1_i1	3.62782	5.31338	1.44014	3.68949	0.000224708	0.0120005	UP	---NA---	---NA---
TRINITY_DN82381_c0_g1_i9	21.0642	5.31198	1.29636	4.09762	4.17427e-05	0.00340019	UP	uncharacterized mitochondrial protein AtMg00810-like	---NA---
TRINITY_DN59924_c0_g1_i3	3.70052	5.31173	1.49553	3.55173	0.000382706	0.0173337	UP	---NA---	---NA---
TRINITY_DN18379_c0_g1_i2	3.67888	5.3094	1.54774	3.43042	0.00060265	0.0240036	UP	putative tRNA pseudouridine synthase	AT2G30320.1
TRINITY_DN47126_c2_g1_i1	6.14412	5.30747	1.48195	3.5814	0.000341759	0.0160562	UP	---NA---	---NA---
TRINITY_DN49121_c0_g1_i1	9.75871	5.30594	1.41884	3.73964	0.000184282	0.01044	UP	ARF guanine-nucleotide exchange factor GNL2	AT5G19610.1
TRINITY_DN74347_c0_g1_i1	23.4348	5.29892	1.19754	4.42483	9.65201e-06	0.00111881	UP	ACT domain-containing protein ACR6 isoform X1	AT3G01990.1
TRINITY_DN3840_c0_g1_i11	172.558	5.29384	1.25293	4.22515	2.38778e-05	0.00220166	UP	probable plastidic glucose transporter 1 isoform X1	AT1G05030.1
TRINITY_DN60924_c0_g1_i2	3.64631	5.29343	1.52779	3.46477	0.000530693	0.0219337	UP	---NA---	---NA---
TRINITY_DN447547_c0_g1_i1	3.62532	5.29019	1.42576	3.71043	0.000206911	0.0113324	UP	BAHD acyltransferase At5g47980	AT3G26040.1
TRINITY_DN32929_c1_g3_i1	15.5868	5.28756	1.32632	3.98665	6.7012e-05	0.00481882	UP	---NA---	---NA---
TRINITY_DN41909_c0_g2_i1	10.0907	5.28461	1.31467	4.01972	5.82685e-05	0.00433115	UP	---NA---	---NA---
TRINITY_DN25440_c0_g1_i8	3.52516	5.28081	1.35042	3.91049	9.21076e-05	0.00613745	UP	---NA---	---NA---
TRINITY_DN151009_c0_g1_i2	3.63048	5.27954	1.66518	3.17055	0.00152151	0.0451741	UP	dirigent protein 23	AT2G21100.1
TRINITY_DN95349_c0_g1_i1	5.97022	5.27534	1.26884	4.15762	3.21575e-05	0.00278731	UP	---NA---	---NA---
TRINITY_DN5170_c2_g2_i1	6.03884	5.27353	1.42102	3.71108	0.000206377	0.0113195	UP	---NA---	---NA---
TRINITY_DN7170_c1_g1_i2	23.915	5.27109	1.18681	4.44139	8.93809e-06	0.0010575	UP	uncharacterized protein LOC110823924 isoform X1	AT1G13970.1
TRINITY_DN13631_c0_g1_i5	61.3181	5.27106	1.33139	3.95906	7.52465e-05	0.00525464	UP	protein PIR isoform X2	AT5G18410.2
TRINITY_DN1838_c1_g1_i1	117.156	5.27091	1.63108	3.23156	0.00123118	0.0391909	UP	protein NRT1/ PTR FAMILY 4.6 isoform X2	AT1G69850.1
TRINITY_DN16783_c0_g1_i4	3.59042	5.26852	1.40114	3.76017	0.000169799	0.00981851	UP	---NA---	---NA---
TRINITY_DN18116_c0_g1_i1	9.52902	5.26814	1.41819	3.7147	0.000203445	0.0111978	UP	uncharacterized protein LOC112188856	AT5G04910.1
TRINITY_DN52592_c0_g1_i1	5.81526	5.26115	1.53995	3.41644	0.00063446	0.0248273	UP	protein STRUBBELIG-RECEPTOR FAMILY 5	AT1G78980.1
TRINITY_DN196972_c0_g1_i1	5.99572	5.25824	1.40703	3.73711	0.000186146	0.0105227	UP	---NA---	---NA---
TRINITY_DN28212_c0_g2_i1	3.51571	5.25703	1.57937	3.32856	0.000872953	0.0308918	UP	---NA---	---NA---
TRINITY_DN12222_c0_g1_i4	14.2847	5.25279	1.41709	3.70673	0.000209954	0.0114484	UP	CWF19-like protein 2	AT1G56290.1
TRINITY_DN15265_c1_g1_i1	3.40682	5.25046	1.66424	3.15487	0.0016057	0.0468742	UP	---NA---	---NA---
TRINITY_DN6113_c0_g1_i4	55.7207	5.24992	1.46878	3.57435	0.000351105	0.0163426	UP	E3 ubiquitin-protein ligase HOS1	AT2G39810.1
TRINITY_DN14076_c0_g3_i1	3.48661	5.24227	1.6591	3.15971	0.00157926	0.0463524	UP	putative disease resistance protein RGA4	AT3G14460.1
TRINITY_DN164080_c0_g1_i1	22.2147	5.239	1.02508	5.11081	3.20786e-07	7.26931e-05	UP	phospholipase A1-IIgamma	AT4G18550.1
TRINITY_DN12891_c1_g1_i1	11.7985	5.23741	1.55142	3.37587	0.000735818	0.0275129	UP	---NA---	---NA---
TRINITY_DN11820_c1_g1_i1	3.39615	5.23738	1.67038	3.13544	0.00171598	0.0490489	UP	---NA---	---NA---
TRINITY_DN27185_c0_g2_i2	9.67072	5.23453	1.26761	4.12945	3.6363e-05	0.00306633	UP	glucose-1-phosphate adenylyltransferase large subunit 1	AT5G19220.1
TRINITY_DN2486_c2_g1_i1	3.44304	5.23439	1.60383	3.26369	0.00109972	0.0364453	UP	---NA---	---NA---
TRINITY_DN60130_c0_g4_i1	15.3396	5.23221	1.50858	3.4683	0.000523753	0.0217798	UP	---NA---	---NA---
TRINITY_DN19750_c1_g1_i1	78.7339	5.2313	1.59664	3.27645	0.00105123	0.0352374	UP	ethylene-responsive transcription factor ERF109	AT4G34410.1
TRINITY_DN125153_c0_g1_i2	9.6967	5.23015	1.16941	4.47246	7.73265e-06	0.00093225	UP	---NA---	---NA---
TRINITY_DN122585_c0_g1_i1	3.49315	5.22886	1.5502	3.37303	0.000743454	0.0276799	UP	---NA---	---NA---
TRINITY_DN128320_c0_g1_i1	12.0241	5.22794	1.38086	3.78599	0.000153096	0.00909094	UP	---NA---	---NA---
TRINITY_DN12749_c0_g1_i2	36.9681	5.2274	1.65829	3.15229	0.00161997	0.0471166	UP	G-type lectin S-receptor-like serine/threonine-protein kinase At2g19130 isoform X1	AT2G19130.1
TRINITY_DN27185_c0_g2_i7	33.0064	5.22707	1.39017	3.76001	0.000169907	0.00982026	UP	glucose-1-phosphate adenylyltransferase large subunit 1 isoform X3	AT1G27680.1
TRINITY_DN7710_c0_g2_i1	5.6924	5.22625	1.6715	3.12669	0.00176789	0.0499317	UP	---NA---	---NA---
TRINITY_DN4359_c1_g1_i3	55.4975	5.22492	1.0227	5.10896	3.23944e-07	7.32766e-05	UP	sialyltransferase-like protein 1	AT1G08660.1
TRINITY_DN154671_c0_g1_i1	3.42442	5.21828	1.59555	3.27052	0.00107351	0.035784	UP	uncharacterized protein LOC112170906	AT2G13770.1
TRINITY_DN42951_c0_g1_i2	3.40952	5.21718	1.33974	3.89416	9.85396e-05	0.00643799	UP	lysophospholipase NTE1-like	---NA---
TRINITY_DN7959_c0_g1_i3	3.4529	5.21712	1.53585	3.39691	0.000681525	0.0261048	UP	---NA---	---NA---
TRINITY_DN375323_c0_g1_i1	3.33169	5.21664	1.58824	3.28454	0.00102148	0.0345347	UP	---NA---	---NA---
TRINITY_DN12819_c0_g1_i1	3.46965	5.21612	1.466	3.55808	0.000373581	0.0170543	UP	---NA---	---NA---
TRINITY_DN16078_c0_g1_i3	5.74493	5.21374	1.28987	4.04207	5.29811e-05	0.00405066	UP	F-box protein At3g07870-like	AT3G07870.1
TRINITY_DN2457_c0_g1_i2	3.41466	5.21126	1.3976	3.72872	0.000192455	0.0107912	UP	---NA---	---NA---
TRINITY_DN58885_c0_g3_i5	5.7205	5.21074	1.27212	4.09611	4.20148e-05	0.00341131	UP	---NA---	---NA---
TRINITY_DN10971_c1_g1_i1	26.6557	5.2103	0.997206	5.2249	1.74245e-07	4.42715e-05	UP	---NA---	---NA---
TRINITY_DN4248_c0_g1_i8	121.47	5.20839	1.28381	4.05697	4.97139e-05	0.00388253	UP	aminotransferase ALD1, chloroplastic-like isoform X1	AT2G13810.1
TRINITY_DN8015_c0_g1_i4	12.0081	5.20669	1.36347	3.81871	0.000134153	0.0082063	UP	---NA---	---NA---
TRINITY_DN8755_c0_g1_i3	3.33105	5.20478	1.4977	3.47518	0.000510509	0.0213948	UP	small RNA degrading nuclease 5	AT5G25800.1
TRINITY_DN54204_c1_g1_i1	3.36158	5.20164	1.33599	3.89346	9.88239e-05	0.00644986	UP	---NA---	---NA---
TRINITY_DN64557_c0_g2_i1	5.78897	5.19903	1.29888	4.0027	6.26239e-05	0.00457646	UP	---NA---	---NA---
TRINITY_DN174472_c0_g2_i1	3.35532	5.19583	1.59577	3.256	0.00112993	0.0370927	UP	---NA---	---NA---
TRINITY_DN384121_c0_g1_i1	9.74404	5.19287	1.34328	3.8658	0.000110727	0.00706437	UP	PREDICTED: uncharacterized protein LOC105352684	---NA---
TRINITY_DN85165_c0_g2_i1	3.2887	5.18827	1.43174	3.62374	0.000290371	0.0143045	UP	gibberellin 2-beta-dioxygenase 8-like	AT4G21200.1
TRINITY_DN169697_c0_g1_i2	5.6839	5.18778	1.3715	3.78257	0.000155217	0.0091936	UP	GDSL esterase/lipase At5g45950	AT5G45950.1
TRINITY_DN36778_c0_g1_i1	8.47157	5.18597	1.55002	3.34575	0.000820609	0.0296267	UP	probable cytosolic oligopeptidase A	AT5G65620.1
TRINITY_DN14547_c0_g1_i1	13.9008	5.18345	1.08362	4.78346	1.72302e-06	0.000284758	UP	---NA---	---NA---
TRINITY_DN6382_c0_g1_i10	5.51752	5.18077	1.5315	3.38281	0.000717482	0.0270168	UP	heat shock protein 90-5, chloroplastic	AT3G07770.1
TRINITY_DN7570_c0_g2_i2	29.1979	5.18006	1.2115	4.27575	1.90497e-05	0.00185725	UP	cysteine-rich and transmembrane domain-containing protein A-like	AT2G33520.1
TRINITY_DN133750_c0_g1_i1	13.5884	5.18003	1.40104	3.69728	0.000217919	0.0117395	UP	B3 domain-containing protein At4g02870	AT1G51970.1
TRINITY_DN9485_c0_g1_i6	3.36886	5.17712	1.42564	3.63144	0.000281848	0.0140219	UP	---NA---	---NA---
TRINITY_DN12476_c0_g2_i1	16.8482	5.17249	0.999093	5.17718	2.25259e-07	5.43769e-05	UP	---NA---	---NA---
TRINITY_DN569_c2_g1_i1	5.58225	5.17061	1.3285	3.89205	9.93993e-05	0.00647398	UP	---NA---	---NA---
TRINITY_DN11783_c0_g3_i1	5.47944	5.16809	1.54729	3.3401	0.000837469	0.0300791	UP	---NA---	---NA---
TRINITY_DN13737_c1_g3_i1	3.33325	5.16599	1.51615	3.4073	0.000656079	0.0253888	UP	---NA---	---NA---
TRINITY_DN5104_c0_g1_i8	17.0781	5.16497	1.2129	4.25837	2.05924e-05	0.00196201	UP	proton pump-interactor 1	AT4G27500.1
TRINITY_DN92215_c2_g1_i1	8.4063	5.1627	1.29854	3.97578	7.01502e-05	0.00499999	UP	---NA---	---NA---
TRINITY_DN6702_c0_g1_i13	3.323	5.16244	1.5558	3.31819	0.000906021	0.0316964	UP	---NA---	---NA---
TRINITY_DN13079_c0_g1_i2	114.281	5.16132	0.89403	5.7731	7.78283e-09	3.28467e-06	UP	cytochrome b5	AT5G53560.1
TRINITY_DN2090_c1_g1_i2	78.7049	5.16115	1.44689	3.56706	0.000361015	0.0166682	UP	inositol hexakisphosphate and diphosphoinositol-pentakisphosphate kinase 2-like isoform X2	AT5G15070.1
TRINITY_DN14442_c0_g1_i10	3.33654	5.16052	1.54094	3.34893	0.000811231	0.0294262	UP	peroxisomal 2,4-dienoyl-CoA reductase	AT3G12800.1
TRINITY_DN149624_c0_g1_i1	3.21373	5.15972	1.49789	3.44467	0.00057176	0.0231219	UP	protein SRG1-like	AT3G21420.1
TRINITY_DN106391_c0_g1_i1	3.28339	5.1572	1.55785	3.31046	0.000931428	0.0323066	UP	---NA---	---NA---
TRINITY_DN3492_c0_g1_i4	181.86	5.15532	0.46898	10.9926	4.14782e-28	1.73888e-23	UP	---NA---	---NA---
TRINITY_DN7304_c0_g1_i1	5.50617	5.15239	1.23296	4.17888	2.92947e-05	0.00258368	UP	senescence-associated carboxylesterase 101	---NA---
TRINITY_DN11331_c0_g1_i2	42.1649	5.14991	1.30616	3.94279	8.05405e-05	0.0055352	UP	dolichyl-diphosphooligosaccharide--protein glycosyltransferase subunit 2	AT4G21150.2
TRINITY_DN5420_c0_g1_i7	44.3613	5.14694	0.824653	6.24134	4.33846e-10	2.87179e-07	UP	protein NAP1-like isoform X3	AT2G35110.1
TRINITY_DN48650_c0_g2_i1	5.41581	5.14289	1.29671	3.96612	7.30524e-05	0.00515292	UP	transcription factor MYB41-like	AT3G61250.1
TRINITY_DN16252_c4_g1_i1	5.4843	5.14157	1.50303	3.42079	0.000624392	0.0245632	UP	---NA---	---NA---
TRINITY_DN35919_c0_g1_i1	3.22542	5.1411	1.46127	3.51824	0.000434414	0.018997	UP	protein ENDOSPERM DEFECTIVE 1-like	AT3G60000.2
TRINITY_DN53281_c0_g1_i3	11.4237	5.1391	1.39886	3.67378	0.000238986	0.0124618	UP	PREDICTED: uncharacterized protein LOC103325004	---NA---
TRINITY_DN1046_c2_g1_i10	43.1941	5.13539	1.3023	3.94332	8.03615e-05	0.005535	UP	patatin-like protein 2	AT4G37070.2
TRINITY_DN19299_c0_g1_i4	46.3446	5.13448	1.38584	3.70497	0.00021142	0.0114906	UP	tRNA dimethylallyltransferase 2 isoform X1	AT2G27760.1
TRINITY_DN7159_c0_g1_i3	35.6722	5.13366	1.13831	4.50991	6.48565e-06	0.000809213	UP	autophagy protein 5 isoform X1	AT5G17290.1
TRINITY_DN1223_c0_g2_i2	3.18027	5.12562	1.62676	3.15082	0.00162812	0.0472136	UP	---NA---	---NA---
TRINITY_DN14633_c0_g1_i14	15.2769	5.12309	1.43891	3.5604	0.00037029	0.0169718	UP	vegetative incompatibility protein HET-E-1-like	AT4G15900.1
TRINITY_DN34503_c0_g1_i4	185.084	5.11192	0.954271	5.35688	8.46704e-08	2.39838e-05	UP	uncharacterized protein LOC111307910	---NA---
TRINITY_DN22658_c1_g1_i1	16.8047	5.11066	1.03676	4.92945	8.24635e-07	0.000158099	UP	---NA---	---NA---
TRINITY_DN2403_c0_g4_i3	248.67	5.10605	1.303	3.91868	8.90366e-05	0.00598311	UP	light-harvesting complex-like protein OHP2, chloroplastic	AT1G34000.1
TRINITY_DN308639_c0_g1_i1	8.21142	5.09772	1.18891	4.28774	1.80502e-05	0.0017805	UP	UDP-arabinose 4-epimerase 1-like	AT1G30620.2
TRINITY_DN7348_c0_g1_i4	3.16872	5.09353	1.49948	3.39686	0.000681638	0.0261048	UP	---NA---	---NA---
TRINITY_DN50108_c1_g2_i1	11.1685	5.08676	1.26346	4.02604	5.67248e-05	0.00424664	UP	---NA---	---NA---
TRINITY_DN318937_c0_g1_i1	3.11934	5.08586	1.46653	3.46795	0.000524451	0.0217798	UP	dehydration-responsive element-binding protein 2D	AT1G75490.1
TRINITY_DN131626_c0_g1_i1	3.06225	5.08476	1.52947	3.32453	0.000885686	0.0311653	UP	---NA---	---NA---
TRINITY_DN56120_c1_g1_i1	44.4029	5.08413	0.739132	6.87851	6.04808e-12	6.80268e-09	UP	---NA---	---NA---
TRINITY_DN15831_c0_g2_i1	9.19216	5.08353	1.53843	3.30437	0.000951907	0.0328358	UP	putative pentatricopeptide repeat-containing protein At2g01510	AT3G02010.1
TRINITY_DN389422_c0_g1_i1	5.21797	5.08346	1.35604	3.74875	0.000177718	0.0101504	UP	---NA---	---NA---
TRINITY_DN30377_c0_g1_i7	11.2568	5.08231	1.28638	3.95086	7.78704e-05	0.00540187	UP	pentatricopeptide repeat-containing protein At1g05600	AT1G05600.2
TRINITY_DN1520_c0_g1_i10	58.6872	5.07876	1.49437	3.39859	0.000677332	0.0259953	UP	E3 ubiquitin-protein ligase RKP	AT2G22010.1
TRINITY_DN22099_c4_g1_i1	5.26618	5.07756	1.34285	3.78117	0.000156092	0.00923386	UP	---NA---	---NA---
TRINITY_DN155427_c0_g1_i1	12.6391	5.07216	1.19683	4.23798	2.25541e-05	0.00209961	UP	O-glucosyltransferase rumi homolog	AT3G61270.1
TRINITY_DN15284_c3_g1_i1	12.7506	5.07106	1.02214	4.96123	7.00485e-07	0.000138738	UP	pentatricopeptide repeat-containing protein At2g33680-like isoform X1	AT5G06540.1
TRINITY_DN495_c9_g1_i1	5.1481	5.06884	1.45352	3.48728	0.000487957	0.0207119	UP	---NA---	---NA---
TRINITY_DN975_c1_g1_i3	24.2744	5.06708	1.26879	3.99364	6.50659e-05	0.0047084	UP	uncharacterized protein LOC102625737 isoform X1	AT1G04700.1
TRINITY_DN75127_c0_g1_i1	5.27048	5.06019	1.38144	3.66298	0.000249303	0.0128449	UP	---NA---	---NA---
TRINITY_DN393636_c0_g1_i1	8.81343	5.05981	1.38463	3.65428	0.000257908	0.0131163	UP	PREDICTED: uncharacterized protein LOC108996550	---NA---
TRINITY_DN2743_c0_g1_i12	47.7194	5.05944	1.04408	4.84584	1.26074e-06	0.000222698	UP	probable starch synthase 4, chloroplastic/amyloplastic isoform X2	AT4G18240.1
TRINITY_DN16097_c0_g1_i3	48.3089	5.05762	0.9631	5.2514	1.50951e-07	3.92247e-05	UP	aldehyde dehydrogenase family 2 member B7, mitochondrial-like isoform X1	AT3G48000.1
TRINITY_DN50106_c0_g1_i1	5.09811	5.05423	1.43334	3.52621	0.00042156	0.0185965	UP	---NA---	---NA---
TRINITY_DN32530_c0_g2_i1	8.34466	5.05265	1.42264	3.5516	0.000382903	0.0173337	UP	---NA---	---NA---
TRINITY_DN2551_c0_g1_i21	3.09357	5.05023	1.59188	3.1725	0.00151135	0.0449784	UP	Niemann-Pick C1 protein-like	AT4G38350.1
TRINITY_DN159347_c0_g1_i1	5.23278	5.05008	1.29703	3.89358	9.87753e-05	0.00644986	UP	---NA---	---NA---
TRINITY_DN593_c0_g2_i4	692.423	5.04694	1.2272	4.11255	3.91305e-05	0.0032299	UP	cleft lip and palate transmembrane protein 1 homolog	AT5G23575.1
TRINITY_DN74474_c0_g1_i1	19.0146	5.04312	1.00868	4.99971	5.74164e-07	0.000117226	UP	uncharacterized protein LOC18032231	AT5G18980.1
TRINITY_DN201197_c0_g1_i1	3.03859	5.0426	1.58534	3.18077	0.00146883	0.0441898	UP	---NA---	---NA---
TRINITY_DN3795_c0_g4_i5	207.021	5.04182	0.950029	5.30702	1.11434e-07	3.05334e-05	UP	cellulose synthase A catalytic subunit 7 [UDP-forming] isoform X2	AT5G17420.1
TRINITY_DN50146_c0_g1_i1	16.4446	5.0394	1.19394	4.22082	2.43411e-05	0.00223291	UP	---NA---	---NA---
TRINITY_DN25763_c0_g1_i1	8.37561	5.03272	1.40109	3.59199	0.00032816	0.0156066	UP	---NA---	---NA---
TRINITY_DN33559_c0_g1_i2	50.5041	5.03244	1.3244	3.79979	0.00014482	0.00870637	UP	tubulin beta chain	AT5G23860.2
TRINITY_DN855_c1_g1_i3	3.00715	5.03026	1.41606	3.5523	0.000381873	0.0173134	UP	---NA---	---NA---
TRINITY_DN8881_c2_g1_i1	11.7331	5.02839	1.10788	4.53877	5.6583e-06	0.000727325	UP	---NA---	---NA---
TRINITY_DN16302_c0_g1_i4	22.5391	5.02442	1.40289	3.58147	0.00034167	0.0160562	UP	probable potassium transporter 13	AT2G30070.1
TRINITY_DN21276_c3_g1_i1	16.9385	5.02412	0.980631	5.12335	3.00148e-07	6.83858e-05	UP	---NA---	---NA---
TRINITY_DN17187_c0_g1_i10	3.01836	5.02315	1.48791	3.37597	0.000735562	0.0275129	UP	---NA---	---NA---
TRINITY_DN725_c5_g1_i1	5.09787	5.0202	1.31633	3.81379	0.000136851	0.00831475	UP	---NA---	---NA---
TRINITY_DN64275_c0_g1_i2	4.94261	5.01818	1.5086	3.32639	0.000879774	0.0310342	UP	---NA---	---NA---
TRINITY_DN256824_c0_g1_i1	3.01604	5.01728	1.47491	3.40175	0.000669556	0.0257992	UP	L-type lectin-domain containing receptor kinase S.6	AT5G42120.1
TRINITY_DN8027_c0_g1_i2	523.922	5.01051	1.14919	4.36005	1.30035e-05	0.00138487	UP	eukaryotic initiation factor 4A-2	AT3G13920.1
TRINITY_DN919_c2_g1_i4	10.9635	5.00891	1.14824	4.36225	1.28733e-05	0.00137627	UP	vacuolar protein sorting-associated protein 25-like isoform X1	AT4G19003.1
TRINITY_DN122908_c0_g1_i1	15.9149	5.0057	1.07642	4.65033	3.31407e-06	0.000492601	UP	---NA---	---NA---
TRINITY_DN6790_c0_g2_i3	2.90796	5.00473	1.43233	3.49411	0.000475645	0.0202989	UP	GDSL esterase/lipase At1g54790 isoform X2	AT1G54790.3
TRINITY_DN2279_c0_g1_i1	67.6068	5.00157	1.35513	3.69084	0.000223514	0.011957	UP	---NA---	---NA---
TRINITY_DN3605_c0_g1_i3	66.7451	4.99954	1.11468	4.48519	7.28501e-06	0.000886522	UP	branched-chain-amino-acid aminotransferase-like protein 1	AT5G27410.2
TRINITY_DN5797_c0_g1_i3	50.5477	4.99819	1.56417	3.19543	0.00139623	0.0427905	UP	DEAD-box ATP-dependent RNA helicase 31	AT5G63630.1
TRINITY_DN11682_c0_g1_i3	35.2859	4.99421	1.53738	3.24852	0.00116008	0.0377689	UP	CRS2-associated factor 1, chloroplastic	AT1G77210.2
TRINITY_DN359840_c0_g1_i1	2.87236	4.98882	1.39959	3.56449	0.000364565	0.0167644	UP	---NA---	---NA---
TRINITY_DN58263_c0_g1_i5	13.5936	4.98698	1.27497	3.91144	9.17458e-05	0.00612335	UP	peroxygenase 1	AT5G55240.1
TRINITY_DN1651_c0_g1_i16	13.788	4.98517	1.19705	4.16454	3.11977e-05	0.00271925	UP	DExH-box ATP-dependent RNA helicase DExH1-like isoform X2	AT2G35920.1
TRINITY_DN63796_c0_g1_i1	37.2569	4.98241	1.02744	4.84934	1.23874e-06	0.000219807	UP	---NA---	---NA---
TRINITY_DN8514_c3_g1_i3	4.99593	4.98191	1.39058	3.5826	0.00034019	0.0160153	UP	calcium and calcium/calmodulin-dependent serine/threonine-protein kinase isoform X1	AT5G12180.1
TRINITY_DN8170_c0_g1_i1	2.90217	4.98177	1.40268	3.5516	0.000382893	0.0173337	UP	uncharacterized protein LOC112023223 isoform X2	AT5G11910.2
TRINITY_DN105080_c0_g1_i1	2.91453	4.98106	1.39035	3.5826	0.00034019	0.0160153	UP	ankyrin repeat-containing protein BDA1	AT5G51160.1
TRINITY_DN234271_c0_g1_i1	4.9658	4.9806	1.3841	3.59845	0.000320121	0.0153668	UP	---NA---	---NA---
TRINITY_DN151718_c0_g1_i1	7.77499	4.98046	1.55021	3.21277	0.00131461	0.0409857	UP	---NA---	---NA---
TRINITY_DN21397_c2_g2_i1	2.89545	4.97448	1.41025	3.52737	0.000419706	0.0185492	UP	---NA---	---NA---
TRINITY_DN30594_c0_g1_i6	4.83969	4.97128	1.44561	3.43889	0.000584103	0.0234886	UP	---NA---	---NA---
TRINITY_DN58625_c0_g3_i1	2.86586	4.97077	1.46906	3.38364	0.000715329	0.0269762	UP	DELLA protein RGL1-like	AT2G01570.1
TRINITY_DN3797_c1_g1_i7	64.8552	4.96834	1.58694	3.13077	0.00174349	0.0494699	UP	sodium/hydrogen exchanger 8 isoform X1	AT2G01980.1
TRINITY_DN8001_c0_g1_i5	27.5626	4.96727	1.30158	3.81633	0.000135449	0.00824944	UP	protein arginine N-methyltransferase 1.5 isoform X3	AT4G31120.1
TRINITY_DN433484_c0_g1_i1	2.81205	4.96622	1.46051	3.40033	0.000673037	0.02587	UP	---NA---	---NA---
TRINITY_DN72367_c1_g1_i2	8.31263	4.96241	1.34979	3.67642	0.000236529	0.0124001	UP	---NA---	---NA---
TRINITY_DN1017_c0_g1_i4	56.81	4.95999	1.4727	3.36796	0.000757256	0.0280031	UP	zinc finger CCCH domain-containing protein ZFN-like	AT3G02830.1
TRINITY_DN153228_c0_g1_i1	4.76575	4.95824	1.45771	3.4014	0.000670418	0.0258081	UP	---NA---	---NA---
TRINITY_DN2837_c0_g1_i14	32.3483	4.95724	1.13383	4.3721	1.23055e-05	0.00133417	UP	protein S-acyltransferase 10-like isoform X1	---NA---
TRINITY_DN52857_c0_g2_i1	2.84002	4.95662	1.58275	3.13166	0.00173824	0.0494044	UP	---NA---	---NA---
TRINITY_DN5520_c1_g2_i1	2.90641	4.95626	1.4803	3.34816	0.000813512	0.0294682	UP	---NA---	---NA---
TRINITY_DN296_c1_g1_i9	2.8475	4.95603	1.46252	3.3887	0.000702256	0.0265788	UP	general transcription and DNA repair factor IIH subunit TFB1-1-like isoform X2	AT3G61420.1
TRINITY_DN416734_c0_g1_i1	2.78295	4.95496	1.56637	3.16334	0.00155969	0.0458853	UP	pleiotropic drug resistance protein 3-like	AT4G15233.1
TRINITY_DN38224_c0_g1_i3	4.85267	4.95278	1.38404	3.5785	0.000345573	0.0161569	UP	---NA---	---NA---
TRINITY_DN86775_c0_g1_i1	4.81774	4.95272	1.32529	3.73709	0.00018616	0.0105227	UP	---NA---	---NA---
TRINITY_DN35876_c0_g1_i1	7.26107	4.95245	1.32844	3.72803	0.000192985	0.0108065	UP	cell division control protein 2 homolog D	AT1G76540.1
TRINITY_DN36145_c0_g2_i1	24.5455	4.9477	1.17758	4.20158	2.65053e-05	0.0023862	UP	probable folate-biopterin transporter 6	AT5G10820.1
TRINITY_DN7561_c0_g1_i3	26.905	4.94374	1.40485	3.51906	0.000433077	0.0189715	UP	ethylene-responsive transcription factor CRF5-like	AT4G27950.1
TRINITY_DN17353_c1_g1_i1	184.202	4.94329	1.42762	3.4626	0.000534988	0.0220388	UP	---NA---	---NA---
TRINITY_DN142205_c0_g2_i1	4.8713	4.94251	1.43	3.45631	0.000547626	0.0224249	UP	LOB domain-containing protein 12	AT2G30130.1
TRINITY_DN32434_c0_g1_i3	11.8483	4.94097	1.07202	4.60901	4.04593e-06	0.000562886	UP	---NA---	---NA---
TRINITY_DN88434_c0_g1_i1	2.76972	4.93789	1.53357	3.21988	0.00128246	0.040303	UP	---NA---	---NA---
TRINITY_DN4116_c0_g1_i2	22.5207	4.93407	1.4319	3.44582	0.00056932	0.0230752	UP	protein NAR1-like isoform X2	AT4G16440.1
TRINITY_DN614_c0_g1_i9	4.77266	4.93383	1.49876	3.29193	0.000995011	0.0338951	UP	sorbitol dehydrogenase-like	AT5G51970.2
TRINITY_DN21298_c0_g1_i6	9.7576	4.93364	1.51419	3.25828	0.0011209	0.0368849	UP	transcription factor bHLH140 isoform X2	AT5G01310.1
TRINITY_DN431081_c0_g1_i1	11.5889	4.92928	1.029	4.79036	1.66486e-06	0.00027881	UP	disease resistance protein RPP13	AT3G46730.1
TRINITY_DN52271_c0_g1_i3	2.78303	4.92548	1.4487	3.39993	0.000674027	0.0259001	UP	---NA---	---NA---
TRINITY_DN1046_c2_g1_i16	105.426	4.92448	1.49577	3.29228	0.000993791	0.0338627	UP	patatin-like protein 3	AT4G37070.4
TRINITY_DN10569_c0_g1_i11	4.70228	4.92316	1.43175	3.43856	0.000584807	0.0234984	UP	PREDICTED: uncharacterized protein LOC109004816	AT5G47020.1
TRINITY_DN97039_c0_g1_i1	7.18092	4.92283	1.53425	3.20863	0.00133368	0.0413727	UP	---NA---	---NA---
TRINITY_DN1194_c0_g1_i11	4.80131	4.92144	1.28762	3.82213	0.000132304	0.00811624	UP	---NA---	---NA---
TRINITY_DN98062_c0_g1_i6	4.77574	4.92091	1.29881	3.78879	0.000151384	0.00901498	UP	---NA---	---NA---
TRINITY_DN64275_c1_g1_i1	7.5351	4.92004	1.3345	3.68681	0.000227081	0.0120964	UP	---NA---	---NA---
TRINITY_DN1704_c0_g1_i8	4.6862	4.91695	1.41109	3.48449	0.00049307	0.0208656	UP	PREDICTED: uncharacterized protein LOC18597315 isoform X1	AT5G55600.3
TRINITY_DN193232_c0_g1_i1	7.88723	4.91566	1.27175	3.86528	0.000110963	0.00706973	UP	---NA---	---NA---
TRINITY_DN21108_c1_g1_i12	26.7724	4.91186	1.37868	3.56274	0.00036701	0.0168583	UP	ubiquitin carboxyl-terminal hydrolase 8	AT5G22030.1
TRINITY_DN436299_c0_g1_i1	2.76722	4.90619	1.44746	3.38952	0.00070015	0.026531	UP	---NA---	---NA---
TRINITY_DN91709_c0_g1_i1	12.9339	4.90617	1.40966	3.4804	0.00050067	0.0211445	UP	---NA---	---NA---
TRINITY_DN57288_c0_g1_i1	7.9185	4.906	1.38606	3.53952	0.000400855	0.017922	UP	uncharacterized protein LOC112498353	---NA---
TRINITY_DN48094_c0_g1_i1	31.3767	4.9001	1.11367	4.39998	1.08262e-05	0.00120922	UP	---NA---	---NA---
TRINITY_DN5607_c0_g2_i1	118.173	4.90007	0.846785	5.78667	7.17942e-09	3.05194e-06	UP	Werner Syndrome-like exonuclease	AT2G36110.1
TRINITY_DN53617_c0_g1_i13	25.9708	4.89852	1.22466	3.9999	6.33684e-05	0.00462012	UP	---NA---	---NA---
TRINITY_DN14019_c0_g1_i8	131.577	4.8963	0.96097	5.09517	3.48436e-07	7.72877e-05	UP	---NA---	---NA---
TRINITY_DN4501_c0_g1_i13	7.62054	4.89606	1.27916	3.82757	0.000129415	0.00800604	UP	---NA---	---NA---
TRINITY_DN85165_c0_g1_i1	4.59194	4.89584	1.26252	3.87782	0.000105396	0.00680464	UP	gibberellin 2-beta-dioxygenase 8-like	---NA---
TRINITY_DN168020_c0_g1_i1	4.6497	4.88777	1.38689	3.52426	0.000424659	0.0186939	UP	leucine-rich repeat receptor protein kinase EMS1 isoform X2	AT2G42290.1
TRINITY_DN32290_c0_g1_i2	52.9872	4.88165	0.99183	4.92187	8.57232e-07	0.000163352	UP	receptor-like protein kinase	AT1G73080.1
TRINITY_DN2480_c0_g5_i1	7.39201	4.88132	1.42062	3.43604	0.000590287	0.0236581	UP	---NA---	---NA---
TRINITY_DN21476_c0_g1_i1	16.0615	4.88024	1.05186	4.63961	3.49062e-06	0.000509143	UP	glucuronokinase 1-like isoform X2	AT3G01640.1
TRINITY_DN54736_c0_g2_i1	23.0158	4.87754	0.957246	5.09539	3.48018e-07	7.72877e-05	UP	---NA---	---NA---
TRINITY_DN44856_c0_g1_i1	4.56475	4.87529	1.35661	3.59374	0.000325967	0.0155308	UP	transcription factor bHLH91-like	AT2G31220.1
TRINITY_DN62213_c0_g1_i1	4.49647	4.87264	1.29757	3.75519	0.00017321	0.00995301	UP	---NA---	---NA---
TRINITY_DN41990_c0_g1_i3	11.9959	4.86849	1.16198	4.18981	2.79188e-05	0.00248499	UP	DNA mismatch repair protein MSH4	AT4G17380.1
TRINITY_DN47519_c0_g1_i1	4.51931	4.86677	1.37551	3.53816	0.000402925	0.0179954	UP	---NA---	---NA---
TRINITY_DN36916_c1_g1_i1	77.1257	4.86618	0.906607	5.36746	7.98529e-08	2.28249e-05	UP	putative pentatricopeptide repeat-containing protein At2g01510	AT3G02010.1
TRINITY_DN3438_c0_g1_i13	56.872	4.86274	1.24541	3.90453	9.44093e-05	0.00624273	UP	DNA polymerase I B, chloroplastic/mitochondrial-like	AT1G50840.1
TRINITY_DN4591_c0_g1_i1	11.4638	4.8605	1.32704	3.66267	0.0002496	0.0128497	UP	uncharacterized protein At1g26090, chloroplastic	AT1G26090.1
TRINITY_DN17354_c1_g1_i4	21.514	4.8574	1.49776	3.24312	0.00118229	0.0381583	UP	---NA---	---NA---
TRINITY_DN275468_c0_g1_i1	4.42758	4.85718	1.47501	3.29298	0.000991321	0.0337877	UP	protein ENDOSPERM DEFECTIVE 1	AT2G44190.1
TRINITY_DN1584_c1_g1_i2	57.2837	4.85717	1.06632	4.55505	5.2372e-06	0.00068398	UP	uncharacterized protein At1g01500	AT1G01500.1
TRINITY_DN853_c0_g1_i2	188.817	4.85466	1.4848	3.26957	0.00107713	0.0358667	UP	CBS domain-containing protein CBSX6	AT1G65320.1
TRINITY_DN117762_c0_g1_i1	17.4093	4.85276	1.07129	4.52981	5.90359e-06	0.000755323	UP	---NA---	---NA---
TRINITY_DN6035_c0_g1_i4	101.148	4.8499	0.933574	5.19499	2.04735e-07	5.00956e-05	UP	uncharacterized protein LOC18050856	AT1G05780.1
TRINITY_DN212791_c0_g2_i1	7.2435	4.84932	1.19944	4.043	5.27722e-05	0.00404206	UP	---NA---	---NA---
TRINITY_DN1723_c1_g1_i2	38.1969	4.84782	1.39062	3.48608	0.000490163	0.0207755	UP	embryogenesis-associated protein EMB8-like isoform X2	AT5G49950.1
TRINITY_DN66842_c0_g1_i1	4.44803	4.8353	1.33083	3.63329	0.000279826	0.0139414	UP	---NA---	---NA---
TRINITY_DN8628_c0_g1_i4	15.5129	4.83481	1.2267	3.94132	8.10329e-05	0.00556297	UP	---NA---	---NA---
TRINITY_DN430922_c0_g1_i1	4.55606	4.83415	1.49022	3.24391	0.00117903	0.0381292	UP	---NA---	---NA---
TRINITY_DN16742_c0_g1_i4	12.0082	4.82933	1.22226	3.95114	7.77786e-05	0.00539849	UP	probable galactinol--sucrose galactosyltransferase 2	AT3G57520.1
TRINITY_DN99355_c0_g1_i1	7.32534	4.82759	1.25333	3.85181	0.000117249	0.007399	UP	cytochrome P450 81E8-like	AT4G37340.1
TRINITY_DN19209_c0_g2_i1	4.49178	4.82711	1.54195	3.13053	0.00174493	0.0494827	UP	---NA---	---NA---
TRINITY_DN17644_c0_g2_i4	42.7887	4.82351	1.53767	3.1369	0.00170744	0.0489161	UP	---NA---	---NA---
TRINITY_DN319061_c0_g1_i1	4.4235	4.82027	1.48339	3.2495	0.00115607	0.037694	UP	---NA---	---NA---
TRINITY_DN194167_c0_g1_i1	7.49481	4.81936	1.31113	3.67573	0.000237169	0.0124284	UP	---NA---	---NA---
TRINITY_DN15310_c0_g1_i4	81.9529	4.81792	0.763012	6.31435	2.71306e-10	1.92778e-07	UP	HIPL1 protein-like	AT1G74790.1
TRINITY_DN1001_c0_g2_i6	16.3317	4.81718	1.19105	4.04448	5.244e-05	0.00402642	UP	probable chlorophyll(ide) b reductase NYC1, chloroplastic	AT4G13250.1
TRINITY_DN825_c2_g2_i3	75.1137	4.81691	1.24401	3.87208	0.000107911	0.00693777	UP	---NA---	---NA---
TRINITY_DN9238_c0_g1_i5	44.3579	4.80823	1.38271	3.47741	0.000506289	0.0212889	UP	fibroin heavy chain-like	---NA---
TRINITY_DN2684_c0_g1_i9	16.3467	4.80337	1.25811	3.81792	0.00013458	0.00822388	UP	gamma-tubulin complex component 4-like isoform X3	AT3G53760.1
TRINITY_DN8960_c0_g1_i2	59.7342	4.79913	1.50089	3.19752	0.00138615	0.0425944	UP	SUMO-activating enzyme subunit 2	AT2G21470.1
TRINITY_DN64831_c0_g1_i1	7.38779	4.79797	1.31224	3.65631	0.000255869	0.0130548	UP	---NA---	---NA---
TRINITY_DN67264_c0_g1_i1	9.60334	4.79579	1.10862	4.3259	1.51911e-05	0.00155583	UP	long chain acyl-CoA synthetase 2	AT1G49430.1
TRINITY_DN4296_c0_g2_i1	80.2623	4.79552	1.12987	4.24431	2.1927e-05	0.00205646	UP	cell division cycle and apoptosis regulator protein 1 isoform X1	AT2G03150.1
TRINITY_DN115841_c0_g1_i1	12.9125	4.79367	1.16575	4.11209	3.92098e-05	0.00323367	UP	serine/threonine protein phosphatase 2A 57 kDa regulatory subunit B' beta isoform-like	AT3G54930.1
TRINITY_DN16569_c0_g1_i1	7.44189	4.78804	1.5131	3.1644	0.00155403	0.0457937	UP	UDP-glucose iridoid glucosyltransferase-like	AT5G05900.1
TRINITY_DN17095_c2_g1_i1	11.5432	4.78227	1.25169	3.82066	0.000133092	0.00815332	UP	---NA---	---NA---
TRINITY_DN506_c2_g1_i1	75.3315	4.78183	1.34566	3.55352	0.000380118	0.017265	UP	---NA---	---NA---
TRINITY_DN34631_c1_g1_i1	13.7372	4.77436	1.31399	3.63349	0.000279616	0.0139414	UP	---NA---	---NA---
TRINITY_DN11471_c0_g1_i8	104.017	4.77415	1.20639	3.9574	7.5771e-05	0.00527983	UP	serine/threonine-protein kinase rio2	AT3G51270.1
TRINITY_DN6555_c1_g1_i1	6.82059	4.76984	1.16439	4.09641	4.19604e-05	0.0034099	UP	---NA---	---NA---
TRINITY_DN19076_c0_g3_i1	7.08687	4.76919	1.381	3.45344	0.000553481	0.0225787	UP	uncharacterized protein LOC107427007	---NA---
TRINITY_DN84717_c0_g1_i1	4.29973	4.76565	1.26611	3.764	0.000167218	0.00972705	UP	uncharacterized protein LOC111281980	---NA---
TRINITY_DN456467_c0_g1_i1	4.25106	4.75991	1.29176	3.68482	0.000228862	0.0121398	UP	---NA---	---NA---
TRINITY_DN11657_c0_g1_i5	40.5124	4.75573	1.49427	3.18264	0.0014594	0.0440054	UP	uncharacterized protein LOC18048313 isoform X2	AT1G74070.1
TRINITY_DN60130_c0_g1_i2	304.48	4.75261	1.45855	3.25845	0.00112023	0.0368723	UP	tricyclene synthase EBOS, chloroplastic-like isoform X1	AT3G25810.1
TRINITY_DN40321_c0_g3_i1	4.21205	4.74946	1.35186	3.51328	0.000442612	0.0192484	UP	---NA---	---NA---
TRINITY_DN62014_c0_g1_i1	4.20056	4.74902	1.31917	3.60002	0.000318195	0.015286	UP	probable xyloglucan glycosyltransferase 5	AT4G31590.1
TRINITY_DN20274_c0_g1_i1	4.09687	4.74859	1.35132	3.51404	0.000441348	0.0192134	UP	---NA---	---NA---
TRINITY_DN235778_c0_g1_i1	10.9418	4.74683	1.0773	4.40622	1.05189e-05	0.00118756	UP	arf-GAP domain and FG repeat-containing protein 1-like	AT4G13350.2
TRINITY_DN51824_c0_g3_i1	4.21861	4.7431	1.47555	3.21447	0.00130686	0.0408249	UP	leucine-rich repeat extensin-like protein 2	AT1G62440.1
TRINITY_DN127624_c0_g1_i1	12.0237	4.74293	1.43726	3.29998	0.000966909	0.0331623	UP	putative DNA (cytosine-5)-methyltransferase CMT1	AT1G80740.1
TRINITY_DN4603_c0_g1_i3	40.6555	4.74016	1.17516	4.03364	5.49196e-05	0.00416661	UP	armadillo repeat-containing protein 7	AT5G37290.2
TRINITY_DN163_c1_g1_i4	63.2698	4.73892	1.41582	3.34711	0.000816587	0.0295286	UP	---NA---	---NA---
TRINITY_DN15280_c0_g2_i1	4.12276	4.73781	1.35676	3.492	0.000479425	0.0204367	UP	---NA---	---NA---
TRINITY_DN10498_c0_g1_i1	32.9352	4.73727	0.783925	6.04301	1.51263e-09	8.38065e-07	UP	---NA---	---NA---
TRINITY_DN18602_c0_g1_i2	85.6407	4.73381	0.98402	4.81069	1.50412e-06	0.000256328	UP	uncharacterized protein LOC109835231	---NA---
TRINITY_DN1332_c0_g1_i6	37.5853	4.73234	1.38122	3.42622	0.000612055	0.0241938	UP	---NA---	---NA---
TRINITY_DN257_c0_g2_i2	72.8825	4.73167	1.1351	4.16852	3.06589e-05	0.00269079	UP	ubiquitin-conjugating enzyme E2-17 kDa-like	AT1G64230.2
TRINITY_DN10647_c0_g1_i8	13.3232	4.72828	1.08914	4.34129	1.41649e-05	0.00146988	UP	---NA---	---NA---
TRINITY_DN125611_c0_g2_i2	33.5101	4.72798	0.817057	5.78659	7.18286e-09	3.05194e-06	UP	protein EFR3 homolog B	AT2G41830.1
TRINITY_DN29153_c1_g2_i1	4.06662	4.726	1.29472	3.6502	0.000262037	0.0132833	UP	---NA---	---NA---
TRINITY_DN58371_c0_g1_i1	4.05428	4.72392	1.35071	3.49737	0.000469866	0.0201069	UP	spindle and kinetochore-associated protein 2	AT2G24970.1
TRINITY_DN63033_c0_g2_i1	9.30795	4.72154	1.25003	3.77714	0.000158639	0.00934946	UP	---NA---	---NA---
TRINITY_DN5810_c0_g1_i6	13.1053	4.71976	1.0318	4.57431	4.77796e-06	0.000639271	UP	polyribonucleotide nucleotidyltransferase 1, chloroplastic isoform X1	AT3G03710.1
TRINITY_DN14883_c0_g1_i3	23.678	4.71968	1.48963	3.16835	0.00153304	0.0453251	UP	exocyst complex component EXO84B	AT5G49830.3
TRINITY_DN6876_c4_g1_i1	8.89755	4.71875	1.22515	3.85159	0.000117355	0.00740198	UP	U-box domain-containing protein 6	AT5G14510.1
TRINITY_DN6903_c0_g1_i1	44.2749	4.71769	1.44956	3.25456	0.00113567	0.0371858	UP	clathrin heavy chain 1	AT3G11130.1
TRINITY_DN51824_c0_g1_i2	4.1474	4.71315	1.41508	3.33066	0.000866417	0.030738	UP	leucine-rich repeat extensin-like protein 2	AT1G62440.1
TRINITY_DN31853_c0_g1_i2	23.936	4.70785	1.37666	3.41975	0.000626789	0.0246248	UP	dehydration-responsive element-binding protein 1F-like	AT4G25470.1
TRINITY_DN198383_c0_g1_i1	4.15387	4.70551	1.37298	3.42724	0.000609758	0.0241617	UP	---NA---	---NA---
TRINITY_DN129128_c0_g1_i1	6.88722	4.7031	1.45332	3.23611	0.00121172	0.0387985	UP	---NA---	---NA---
TRINITY_DN28518_c0_g1_i4	6.91955	4.70171	1.33453	3.52312	0.000426493	0.0187484	UP	---NA---	---NA---
TRINITY_DN4362_c0_g1_i4	206.486	4.70072	1.41466	3.32287	0.000890968	0.031282	UP	leucine-rich repeat-containing G-protein coupled receptor 4-like	AT1G15740.1
TRINITY_DN676_c1_g2_i4	77.6389	4.69958	0.888441	5.28969	1.22525e-07	3.29972e-05	UP	---NA---	---NA---
TRINITY_DN16899_c0_g1_i2	266.621	4.69825	0.863358	5.44184	5.27337e-08	1.62953e-05	UP	dehydration-responsive element-binding protein 2A-like	AT2G40340.1
TRINITY_DN2138_c0_g2_i1	90.2568	4.69749	1.29687	3.62217	0.000292137	0.0143802	UP	uncharacterized protein LOC111279933	AT1G80620.1
TRINITY_DN29194_c0_g2_i1	14.7859	4.69172	1.31792	3.55995	0.000370921	0.0169883	UP	uncharacterized protein At1g08160-like	AT4G26490.1
TRINITY_DN6312_c0_g2_i11	145.238	4.68722	1.35189	3.46715	0.000526002	0.0218105	UP	RNA polymerase sigma factor sigA	AT1G64860.1
TRINITY_DN3383_c0_g1_i5	302.23	4.68633	1.43946	3.25563	0.00113142	0.0371133	UP	carbon catabolite repressor protein 4 homolog 1	AT3G58560.1
TRINITY_DN6598_c0_g1_i8	65.612	4.68242	1.17531	3.98399	6.77677e-05	0.00486575	UP	BTB/POZ domain-containing protein DOT3 isoform X1	AT5G10250.1
TRINITY_DN41220_c0_g3_i1	10.3909	4.67981	1.22166	3.8307	0.000127781	0.00793229	UP	---NA---	---NA---
TRINITY_DN149286_c1_g1_i1	4.01935	4.677	1.31914	3.5455	0.000391872	0.0176396	UP	---NA---	---NA---
TRINITY_DN27284_c0_g1_i9	18.5532	4.67487	1.10241	4.24057	2.2295e-05	0.00208166	UP	DNA gyrase subunit A, chloroplastic/mitochondrial	AT3G10690.1
TRINITY_DN102137_c0_g1_i1	4.06495	4.67348	1.35667	3.44482	0.00057145	0.0231219	UP	---NA---	---NA---
TRINITY_DN4048_c1_g1_i7	36.1166	4.66648	1.44073	3.23896	0.00119968	0.0385126	UP	signal recognition particle subunit SRP68	AT5G61970.1
TRINITY_DN3331_c2_g1_i2	9.19041	4.66381	1.30631	3.57022	0.00035668	0.0165287	UP	---NA---	---NA---
TRINITY_DN11471_c0_g1_i16	6.81721	4.66342	1.29858	3.59118	0.000329186	0.0156218	UP	uncharacterized protein LOC107412837 isoform X1	---NA---
TRINITY_DN16899_c0_g1_i3	975.75	4.66095	0.659342	7.06909	1.55952e-12	2.04806e-09	UP	dehydration-responsive element-binding protein 2A-like	AT2G40340.1
TRINITY_DN2889_c0_g1_i6	79.1028	4.6512	0.849627	5.4744	4.38991e-08	1.39071e-05	UP	monodehydroascorbate reductase 4, peroxisomal	AT3G27820.1
TRINITY_DN5794_c0_g1_i9	75.5862	4.64937	1.21625	3.82271	0.000131995	0.00811588	UP	transcription elongation factor TFIIS-like	AT2G38560.1
TRINITY_DN15454_c0_g2_i4	6.83009	4.64066	1.43708	3.22922	0.00124126	0.0394168	UP	IST1-like protein	AT1G34220.1
TRINITY_DN41379_c0_g1_i1	39.4656	4.63942	1.42003	3.26713	0.00108643	0.0361093	UP	---NA---	---NA---
TRINITY_DN8697_c0_g1_i2	86.6473	4.63745	1.21514	3.8164	0.000135411	0.00824944	UP	ALBINO3-like protein 1, chloroplastic	AT1G24490.1
TRINITY_DN7971_c1_g1_i16	16.6791	4.63742	1.15551	4.0133	5.98754e-05	0.00442698	UP	SWI/SNF-related matrix-associated actin-dependent regulator of chromatin subfamily A-like protein 1 isoform X1	AT1G48310.1
TRINITY_DN57079_c0_g1_i1	5.90722	4.63037	1.39109	3.3286	0.000872845	0.0308918	UP	vinorine synthase-like	AT3G26040.1
TRINITY_DN4212_c0_g1_i6	59.7422	4.62826	1.01415	4.5637	5.02596e-06	0.000663279	UP	putative G3BP-like protein isoform X1	AT3G25150.2
TRINITY_DN8375_c3_g1_i1	6.28621	4.62782	1.23712	3.74081	0.000183431	0.0104011	UP	---NA---	---NA---
TRINITY_DN8863_c0_g1_i11	6.74773	4.62493	1.38366	3.34253	0.000830178	0.0298997	UP	uncharacterized protein LOC102620656 isoform X3	AT4G39900.1
TRINITY_DN41883_c0_g4_i3	12.6207	4.62385	1.17116	3.94811	7.87717e-05	0.00545537	UP	---NA---	---NA---
TRINITY_DN98694_c0_g1_i1	6.4759	4.62141	1.38202	3.34395	0.000825947	0.0297644	UP	---NA---	---NA---
TRINITY_DN4591_c0_g1_i12	10.6413	4.61657	1.34182	3.44054	0.000580548	0.0234246	UP	PREDICTED: uncharacterized protein At1g26090, chloroplastic isoform X2	AT1G26090.1
TRINITY_DN206_c2_g2_i1	40.5508	4.61621	0.889517	5.18957	2.10785e-07	5.14556e-05	UP	myosin-binding protein 3	AT5G16720.1
TRINITY_DN3822_c2_g1_i11	27.2901	4.60489	1.32911	3.46466	0.00053091	0.0219354	UP	alpha-mannosidase At3g26720-like	AT3G26720.1
TRINITY_DN844_c0_g2_i4	81.071	4.60264	1.29635	3.55045	0.00038458	0.0173854	UP	bifunctional 3-dehydroquinate dehydratase/shikimate dehydrogenase, chloroplastic	AT3G06350.1
TRINITY_DN368675_c0_g1_i1	3.80506	4.59854	1.37025	3.35599	0.000790807	0.0289326	UP	---NA---	---NA---
TRINITY_DN109851_c0_g3_i1	7.87969	4.59801	1.46104	3.14707	0.00164914	0.0476415	UP	uncharacterized protein LOC7484479	---NA---
TRINITY_DN386733_c0_g1_i1	3.69387	4.59676	1.3484	3.40905	0.000651889	0.025328	UP	---NA---	---NA---
TRINITY_DN24886_c0_g1_i5	168.937	4.59568	0.777663	5.90961	3.42922e-09	1.62954e-06	UP	uncharacterized protein LOC111286068	AT4G37300.1
TRINITY_DN59763_c0_g2_i1	5.89122	4.58978	1.26987	3.61438	0.000301073	0.0146936	UP	---NA---	---NA---
TRINITY_DN1656_c8_g1_i2	39.5606	4.58736	0.982743	4.66792	3.04268e-06	0.000458839	UP	bZIP transcription factor 44	AT1G75390.2
TRINITY_DN10104_c0_g1_i14	15.2736	4.58447	1.10824	4.1367	3.52332e-05	0.00299811	UP	alpha-glucan water dikinase 2 isoform X2	AT4G24450.1
TRINITY_DN145_c0_g1_i2	308.55	4.5823	1.15472	3.96833	7.23774e-05	0.00511395	UP	chaperone protein ClpB3, chloroplastic isoform X1	AT5G15450.1
TRINITY_DN13766_c0_g1_i25	15.2462	4.56974	1.05754	4.32111	1.55248e-05	0.00158045	UP	uncharacterized protein LOC102623431	AT1G79190.1
TRINITY_DN100252_c0_g2_i1	37.8891	4.56421	0.863653	5.28478	1.25857e-07	3.36068e-05	UP	adagio protein 3	AT1G68050.1
TRINITY_DN8884_c0_g2_i5	12.2519	4.56299	1.36569	3.34115	0.000834322	0.030006	UP	uncharacterized protein LOC105636705	AT1G15060.1
TRINITY_DN26084_c0_g1_i13	11.9358	4.56187	1.43654	3.1756	0.00149526	0.0446475	UP	---NA---	---NA---
TRINITY_DN5852_c0_g1_i13	17.9559	4.5553	1.42008	3.20777	0.00133767	0.0414293	UP	pectin acetylesterase 5-like isoform X1	AT3G09410.1
TRINITY_DN119729_c0_g1_i1	3.72633	4.55484	1.33868	3.40249	0.000667746	0.0257566	UP	---NA---	---NA---
TRINITY_DN41046_c0_g1_i1	6.29319	4.554	1.31478	3.46369	0.000532811	0.0219923	UP	---NA---	---NA---
TRINITY_DN8386_c1_g2_i3	17.2054	4.54991	1.12434	4.04675	5.19333e-05	0.00399727	UP	RNA-binding protein 38	AT1G76460.1
TRINITY_DN60392_c0_g1_i1	3.70692	4.5498	1.40979	3.22729	0.00124968	0.0395694	UP	---NA---	---NA---
TRINITY_DN49210_c0_g2_i2	29.4177	4.547	1.02061	4.45516	8.38305e-06	0.00100316	UP	---NA---	---NA---
TRINITY_DN32015_c1_g1_i3	9.07195	4.54558	1.18215	3.84519	0.000120457	0.0075597	UP	---NA---	---NA---
TRINITY_DN125611_c0_g1_i1	19.0439	4.5409	1.11033	4.0897	4.31938e-05	0.00348677	UP	LOW QUALITY PROTEIN: uncharacterized protein LOC8260146	AT2G41830.1
TRINITY_DN30965_c0_g1_i2	8.88166	4.54048	1.08586	4.18147	2.89626e-05	0.00255798	UP	---NA---	---NA---
TRINITY_DN21382_c0_g1_i1	3.58313	4.53935	1.3132	3.45672	0.000546799	0.0224079	UP	---NA---	---NA---
TRINITY_DN24797_c0_g1_i2	5.97463	4.53757	1.18991	3.81337	0.000137085	0.00832494	UP	probable LRR receptor-like serine/threonine-protein kinase At1g05700	AT1G05700.1
TRINITY_DN17263_c0_g1_i8	104.58	4.53654	1.41378	3.20881	0.00133285	0.0413697	UP	pre-mRNA-processing protein 40C	AT3G19840.1
TRINITY_DN5894_c0_g1_i5	164.24	4.53559	0.815812	5.55961	2.70382e-08	9.31045e-06	UP	protein TIC 20-IV, chloroplastic isoform X1	AT4G03320.1
TRINITY_DN126374_c1_g1_i1	3.61399	4.53359	1.31449	3.44892	0.000562827	0.0228636	UP	disease resistance protein RPP13	---NA---
TRINITY_DN11423_c0_g1_i3	14.9509	4.53317	0.992775	4.56617	4.96724e-06	0.000656908	UP	---NA---	---NA---
TRINITY_DN32743_c0_g1_i1	43.3506	4.52778	1.11014	4.07856	4.53154e-05	0.00363239	UP	chloroplastic group IIA intron splicing facilitator CRS1, chloroplastic	AT5G16180.1
TRINITY_DN8282_c0_g1_i4	32.0613	4.52723	0.997652	4.53789	5.6821e-06	0.000729211	UP	uncharacterized WD repeat-containing protein C2A9.03-like	AT1G55680.1
TRINITY_DN6382_c0_g1_i3	879.649	4.52007	0.834724	5.41505	6.12727e-08	1.8348e-05	UP	heat shock protein 90-6, mitochondrial	AT3G07770.1
TRINITY_DN22859_c0_g1_i4	37.7813	4.51918	0.859588	5.25737	1.46127e-07	3.8208e-05	UP	probable endo-1,4-beta-xylanase C	AT4G38650.1
TRINITY_DN365740_c0_g1_i1	3.54274	4.51874	1.32743	3.40412	0.000663764	0.0256389	UP	---NA---	---NA---
TRINITY_DN3722_c0_g1_i26	140.686	4.51618	1.34447	3.35908	0.000782017	0.0287245	UP	TBC1 domain family member 2B isoform X2	AT2G39280.1
TRINITY_DN15873_c0_g1_i7	36.8006	4.51472	1.36108	3.317	0.00090989	0.0318052	UP	uncharacterized protein LOC18035965	AT4G12540.1
TRINITY_DN6582_c1_g1_i4	45.5733	4.51013	1.12494	4.00923	6.09162e-05	0.00449344	UP	ADP-ribosylation factor GTPase-activating protein AGD4 isoform X1	AT1G10870.1
TRINITY_DN215720_c0_g1_i1	5.49814	4.5068	1.38706	3.24917	0.00115742	0.0377114	UP	---NA---	---NA---
TRINITY_DN971_c0_g1_i5	25.528	4.48847	1.41454	3.17309	0.00150824	0.0449285	UP	B3 domain-containing transcription factor VRN1-like	AT3G18990.1
TRINITY_DN368285_c0_g1_i1	3.45932	4.48319	1.31298	3.41451	0.000638971	0.0249193	UP	U-box domain-containing protein 52	AT2G24370.1
TRINITY_DN111633_c0_g1_i1	3.47557	4.48121	1.36784	3.27612	0.00105245	0.0352596	UP	---NA---	---NA---
TRINITY_DN13812_c0_g1_i1	20.8862	4.47759	1.23597	3.62273	0.000291513	0.0143551	UP	---NA---	---NA---
TRINITY_DN25550_c0_g3_i3	8.20522	4.47726	1.09143	4.10219	4.09259e-05	0.00334547	UP	protein ACCELERATED CELL DEATH 6-like	AT4G03460.1
TRINITY_DN20011_c0_g1_i2	6.12858	4.47565	1.41193	3.16988	0.00152501	0.045214	UP	photosystem II cytochrome b559 alpha subunit (chloroplast)	---NA---
TRINITY_DN4826_c1_g1_i6	121.016	4.46877	0.987221	4.52662	5.99342e-06	0.00076526	UP	ferritin-3, chloroplastic	AT2G40300.1
TRINITY_DN34002_c0_g1_i1	8.67846	4.46497	1.17788	3.79067	0.000150242	0.00897227	UP	---NA---	---NA---
TRINITY_DN390014_c0_g1_i1	10.7383	4.4641	1.00897	4.42443	9.66988e-06	0.00111949	UP	---NA---	---NA---
TRINITY_DN5332_c0_g1_i1	159.288	4.46323	0.895619	4.9834	6.24769e-07	0.000125722	UP	cation/calcium exchanger 2-like	AT5G17850.1
TRINITY_DN3506_c1_g1_i7	5.33844	4.46147	1.29754	3.4384	0.000585168	0.0235054	UP	uncharacterized protein LOC102630879	AT5G05360.1
TRINITY_DN5933_c0_g1_i4	5.25769	4.45864	1.39444	3.19744	0.00138653	0.0425944	UP	GDSL esterase/lipase At3g48460-like	AT3G48460.1
TRINITY_DN387217_c0_g1_i1	5.31936	4.45742	1.29922	3.43084	0.000601713	0.0239785	UP	putative ripening-related protein 1	---NA---
TRINITY_DN1858_c0_g1_i2	325.298	4.44872	0.590741	7.53074	5.0454e-14	9.22849e-11	UP	aspartic proteinase A1	AT1G11910.1
TRINITY_DN26185_c0_g1_i1	9.05847	4.44635	1.13977	3.9011	9.57584e-05	0.00630709	UP	---NA---	---NA---
TRINITY_DN7206_c1_g1_i10	17.821	4.44443	1.01426	4.38192	1.17637e-05	0.00128652	UP	---NA---	---NA---
TRINITY_DN44647_c0_g1_i2	5.78392	4.44284	1.19761	3.70974	0.000207469	0.0113448	UP	PREDICTED: uncharacterized protein At4g04775-like	---NA---
TRINITY_DN7867_c1_g1_i1	8.51157	4.44184	1.16608	3.80921	0.000139411	0.00844982	UP	---NA---	---NA---
TRINITY_DN1334_c0_g1_i5	148.822	4.441	0.863314	5.14412	2.68772e-07	6.21377e-05	UP	uncharacterized protein LOC110422238 isoform X1	AT2G39080.1
TRINITY_DN225113_c0_g1_i1	5.72975	4.44033	1.38865	3.19759	0.00138579	0.0425944	UP	---NA---	---NA---
TRINITY_DN60371_c0_g1_i2	36.5575	4.43907	0.99806	4.4477	8.67957e-06	0.00103177	UP	TSL-kinase interacting protein 1 isoform X1	AT4G39380.1
TRINITY_DN31792_c0_g2_i1	5.49115	4.4362	1.25797	3.52648	0.000421115	0.01859	UP	---NA---	---NA---
TRINITY_DN4129_c0_g1_i8	7.19867	4.43561	1.38636	3.19947	0.00137679	0.0423988	UP	protein disulfide isomerase-like 1-3 isoform X2	AT3G54960.1
TRINITY_DN4649_c0_g1_i6	1485.06	4.43352	0.950707	4.66339	3.11037e-06	0.000466251	UP	protochlorophyllide reductase, chloroplastic	AT5G54190.1
TRINITY_DN78804_c0_g1_i2	3.41737	4.43141	1.41675	3.12788	0.00176073	0.0497848	UP	---NA---	---NA---
TRINITY_DN52814_c0_g1_i2	14.6001	4.42878	1.22638	3.61128	0.000304695	0.0148072	UP	---NA---	---NA---
TRINITY_DN29447_c0_g1_i11	15.9869	4.42839	1.23952	3.57266	0.000353371	0.0164177	UP	60S ribosomal protein L8	AT4G36130.1
TRINITY_DN3869_c0_g1_i8	15.7675	4.42366	1.09045	4.05672	4.97666e-05	0.00388253	UP	myosin-14 isoform X2	AT5G59210.1
TRINITY_DN10484_c0_g1_i13	16.1849	4.41608	1.18417	3.72927	0.000192034	0.0107772	UP	phosphoinositide phosphatase SAC1 isoform X1	AT1G22620.1
TRINITY_DN1160_c0_g2_i6	3.40627	4.4158	1.30514	3.38339	0.000715974	0.0269874	UP	---NA---	---NA---
TRINITY_DN26020_c0_g1_i4	9.27473	4.41406	1.25815	3.50837	0.000450857	0.0194885	UP	PHD finger protein ING2-like	AT1G54390.3
TRINITY_DN8177_c0_g1_i3	15.7505	4.41279	1.2932	3.41231	0.000644137	0.025081	UP	magnesium transporter MRS2-3-like	AT3G19640.1
TRINITY_DN97567_c0_g6_i2	3.41904	4.40887	1.39651	3.15706	0.0015937	0.0466456	UP	---NA---	---NA---
TRINITY_DN22807_c0_g1_i1	5.45259	4.40668	1.39062	3.16887	0.00153034	0.0452759	UP	protein TRI1-like	AT2G35605.1
TRINITY_DN35063_c1_g1_i1	34.2865	4.40512	1.04617	4.21072	2.54557e-05	0.00231156	UP	---NA---	---NA---
TRINITY_DN33339_c0_g1_i2	16.3101	4.40473	0.955961	4.60765	4.07246e-06	0.00056595	UP	uncharacterized protein LOC112097210	AT4G29090.1
TRINITY_DN1882_c0_g4_i2	98.8169	4.4006	1.3152	3.34595	0.000820023	0.0296188	UP	uncharacterized protein LOC18037557	AT1G15490.1
TRINITY_DN35978_c1_g1_i3	24.499	4.39673	0.964083	4.56053	5.10247e-06	0.000671263	UP	agamous-like MADS-box protein AGL80	AT5G48670.1
TRINITY_DN2744_c1_g1_i3	25.0058	4.3941	0.861315	5.10162	3.36752e-07	7.53605e-05	UP	zinc finger protein 593	AT2G36930.1
TRINITY_DN15417_c0_g2_i1	8.1242	4.39355	1.11133	3.9534	7.70472e-05	0.00535798	UP	---NA---	---NA---
TRINITY_DN81579_c0_g2_i1	3.38415	4.38496	1.39583	3.14148	0.00168098	0.0483672	UP	---NA---	---NA---
TRINITY_DN2289_c1_g1_i3	11.0595	4.38319	1.28524	3.41041	0.000648648	0.0252177	UP	uncharacterized protein LOC111016648	AT4G23620.1
TRINITY_DN30227_c0_g2_i2	16.5712	4.38233	1.37064	3.19728	0.00138731	0.0426078	UP	---NA---	---NA---
TRINITY_DN18978_c0_g1_i2	20.94	4.37914	1.14153	3.8362	0.000124952	0.00780674	UP	---NA---	---NA---
TRINITY_DN84717_c0_g2_i1	9.81424	4.37855	1.19734	3.6569	0.000255286	0.0130409	UP	---NA---	---NA---
TRINITY_DN21648_c0_g1_i1	16.2292	4.37757	0.890168	4.91769	8.75701e-07	0.000165866	UP	---NA---	---NA---
TRINITY_DN346280_c0_g1_i1	7.06066	4.37606	1.19168	3.67218	0.000240486	0.0125024	UP	---NA---	---NA---
TRINITY_DN2868_c1_g2_i2	5.69746	4.37526	1.32971	3.29038	0.00100051	0.0340454	UP	---NA---	---NA---
TRINITY_DN2993_c0_g1_i7	8.98141	4.37433	1.38468	3.15909	0.00158263	0.0464082	UP	cell division control protein 2 homolog isoform X1	AT3G48750.1
TRINITY_DN179389_c0_g1_i1	3.29788	4.37381	1.3846	3.15889	0.00158369	0.0464132	UP	B3 domain-containing protein Os01g0723500-like	---NA---
TRINITY_DN60627_c3_g1_i1	27.6845	4.36835	0.889783	4.90946	9.13286e-07	0.000172207	UP	---NA---	---NA---
TRINITY_DN142565_c0_g1_i1	10.8059	4.36795	1.04856	4.16567	3.10433e-05	0.00271129	UP	pentatricopeptide repeat-containing protein At5g39350	AT4G21065.2
TRINITY_DN126774_c0_g1_i1	5.40168	4.36781	1.34527	3.24679	0.00116713	0.0379199	UP	---NA---	---NA---
TRINITY_DN22577_c0_g1_i7	173.946	4.36592	1.3338	3.27329	0.00106302	0.0355662	UP	LOW QUALITY PROTEIN: uncharacterized protein LOC105647934, partial	---NA---
TRINITY_DN5273_c0_g1_i5	88.0787	4.35956	1.36843	3.1858	0.00144353	0.0437471	UP	bromodomain and WD repeat-containing protein 1-like	AT1G20670.1
TRINITY_DN11316_c0_g1_i10	11.1792	4.35367	1.18561	3.6721	0.000240569	0.0125024	UP	UPF0481 protein At3g47200	AT2G44930.1
TRINITY_DN1153_c1_g1_i1	175.295	4.35183	0.882327	4.93223	8.12981e-07	0.000156821	UP	---NA---	---NA---
TRINITY_DN1120_c0_g1_i5	7.47612	4.34962	1.08034	4.02617	5.66934e-05	0.00424664	UP	pentatricopeptide repeat-containing protein At2g35130	AT2G35130.2
TRINITY_DN15803_c0_g1_i6	14.9201	4.3484	1.29851	3.34877	0.000811701	0.0294281	UP	---NA---	---NA---
TRINITY_DN44668_c1_g1_i4	336.152	4.34801	1.00532	4.32502	1.52521e-05	0.00156081	UP	kinesin-like protein NACK1	AT1G18370.1
TRINITY_DN4072_c0_g2_i12	49.1966	4.34524	1.14148	3.80668	0.000140847	0.00851637	UP	protein translocase subunit SECA2, chloroplastic isoform X1	AT1G21650.2
TRINITY_DN2008_c0_g1_i11	31.6338	4.34449	0.806718	5.38539	7.22897e-08	2.11928e-05	UP	probable protein phosphatase 2C 60	AT2G25070.1
TRINITY_DN12142_c0_g2_i2	66.4233	4.34323	1.24445	3.49009	0.000482854	0.0205438	UP	---NA---	---NA---
TRINITY_DN34246_c0_g1_i7	8.55877	4.34005	1.20452	3.60314	0.000314397	0.0151731	UP	uncharacterized protein LOC8274808 isoform X3	AT5G35400.1
TRINITY_DN207016_c0_g1_i2	17.8185	4.33986	0.98726	4.39587	1.10332e-05	0.0012269	UP	---NA---	---NA---
TRINITY_DN10647_c0_g1_i10	11.5705	4.33821	1.10478	3.92676	8.6097e-05	0.0058244	UP	---NA---	---NA---
TRINITY_DN3660_c0_g1_i1	12.8575	4.33811	1.14817	3.77828	0.000157914	0.00932421	UP	sucrose-phosphatase 2 isoform X1	AT2G35840.3
TRINITY_DN1499_c0_g1_i6	31.138	4.33328	1.04537	4.14521	3.39499e-05	0.00292053	UP	---NA---	---NA---
TRINITY_DN4899_c0_g1_i4	42.3851	4.33114	1.09642	3.95027	7.80621e-05	0.00541044	UP	mitochondrial carrier protein CoAc1	AT1G14560.1
TRINITY_DN25889_c0_g5_i1	7.78568	4.33068	1.1552	3.74885	0.000177646	0.0101504	UP	---NA---	---NA---
TRINITY_DN1399_c1_g3_i2	24.7191	4.32761	1.182	3.66126	0.000250976	0.0128941	UP	F-box protein At2g26850 isoform X1	AT2G32560.1
TRINITY_DN21362_c0_g1_i1	150.034	4.32712	0.910979	4.74997	2.03449e-06	0.000328886	UP	ethylene-responsive transcription factor 1A	AT4G17500.1
TRINITY_DN6389_c0_g1_i12	14.321	4.32532	1.31296	3.29434	0.000986534	0.0336976	UP	histone-lysine N-methyltransferase ATX3	AT3G61740.2
TRINITY_DN22581_c0_g1_i1	37.284	4.32485	1.17172	3.69103	0.000223348	0.0119532	UP	protein GAMETE EXPRESSED 3	AT5G16020.1
TRINITY_DN24870_c0_g1_i3	153.153	4.32235	1.28738	3.35748	0.000786552	0.0288237	UP	G-type lectin S-receptor-like serine/threonine-protein kinase At2g19130	AT2G19130.1
TRINITY_DN31288_c0_g1_i2	19.3487	4.32111	0.943225	4.58121	4.62302e-06	0.000625864	UP	probable LRR receptor-like serine/threonine-protein kinase At3g47570 isoform X1	AT3G47570.1
TRINITY_DN3394_c0_g2_i1	18.1513	4.32029	0.836642	5.16384	2.41935e-07	5.73026e-05	UP	IAA-amino acid hydrolase ILR1-like 3	AT3G02875.1
TRINITY_DN4642_c0_g4_i3	5.27893	4.31824	1.32638	3.25565	0.00113133	0.0371133	UP	---NA---	---NA---
TRINITY_DN82284_c0_g1_i2	19.1042	4.31793	0.897403	4.81158	1.49743e-06	0.000255881	UP	AAA-ATPase At3g50940-like	AT3G50930.1
TRINITY_DN22166_c0_g1_i5	22.2184	4.31464	0.873567	4.9391	7.84827e-07	0.000152796	UP	protein IQ-DOMAIN 32	AT5G35670.1
TRINITY_DN3338_c0_g1_i4	86.0363	4.31118	0.872283	4.94241	7.71611e-07	0.000150689	UP	3-hydroxybutyryl-CoA dehydrogenase	AT3G15290.1
TRINITY_DN1774_c0_g2_i5	112.192	4.31055	1.14477	3.76543	0.000166263	0.0096988	UP	general transcription factor IIE subunit 1	AT1G03280.1
TRINITY_DN32327_c0_g1_i1	10.1002	4.30645	1.1281	3.81742	0.000134855	0.00822925	UP	---NA---	AT2G20630.1
TRINITY_DN15775_c0_g1_i2	15.8095	4.3044	1.36022	3.16448	0.0015536	0.0457916	UP	110 kDa U5 small nuclear ribonucleoprotein component CLO	AT1G06220.1
TRINITY_DN54029_c0_g1_i1	106.377	4.30122	0.764156	5.62873	1.81545e-08	6.71545e-06	UP	pentatricopeptide repeat-containing protein At3g04130, mitochondrial	AT3G04130.2
TRINITY_DN3612_c1_g1_i6	5.3378	4.29862	1.27164	3.38038	0.000723847	0.0271833	UP	probable methyltransferase PMT24	AT5G64030.1
TRINITY_DN1218_c0_g1_i5	17.7808	4.29353	1.23418	3.47886	0.000503558	0.0212095	UP	ubiquitin-conjugating enzyme E2 5A	AT4G27960.1
TRINITY_DN13235_c0_g2_i4	38.8088	4.29347	0.973379	4.41089	1.02946e-05	0.0011717	UP	---NA---	---NA---
TRINITY_DN5339_c1_g2_i4	145.357	4.29276	1.24238	3.45528	0.000549728	0.0224986	UP	scarecrow-like protein 8	AT5G52510.1
TRINITY_DN469_c0_g2_i1	6665.82	4.2894	1.00705	4.25936	2.05012e-05	0.00195629	UP	17.3 kDa class I heat shock protein	AT1G07400.1
TRINITY_DN12786_c0_g1_i1	48.6712	4.2854	1.00073	4.28225	1.8501e-05	0.00181783	UP	outer envelope pore protein 16-3, chloroplastic/mitochondrial-like	AT2G42210.2
TRINITY_DN10122_c0_g1_i4	39.4576	4.28338	1.3528	3.16631	0.00154385	0.0455577	UP	---NA---	---NA---
TRINITY_DN6836_c0_g2_i1	18.084	4.28311	0.966172	4.43307	9.29012e-06	0.00109196	UP	transcription factor WER-like	AT5G35550.1
TRINITY_DN15288_c0_g1_i8	12.1641	4.28116	1.27005	3.37086	0.000749347	0.0278005	UP	PREDICTED: uncharacterized protein LOC104882198	---NA---
TRINITY_DN14731_c1_g1_i1	11.5334	4.27613	1.29072	3.31299	0.000923058	0.0320871	UP	---NA---	---NA---
TRINITY_DN37846_c0_g1_i4	108.914	4.27549	1.22895	3.47897	0.000503344	0.0212076	UP	mediator of RNA polymerase II transcription subunit 19a isoform X1	AT5G12230.1
TRINITY_DN19306_c1_g1_i1	11.941	4.27222	0.944909	4.52131	6.14585e-06	0.000778401	UP	---NA---	---NA---
TRINITY_DN19404_c0_g1_i3	8.04697	4.26794	1.14603	3.7241	0.000196011	0.0109079	UP	uncharacterized protein OsI_027940	AT4G02450.2
TRINITY_DN5219_c1_g1_i2	32.105	4.26699	0.770726	5.53633	3.08873e-08	1.03315e-05	UP	---NA---	---NA---
TRINITY_DN24495_c0_g5_i1	12.2088	4.26697	0.840319	5.07779	3.81842e-07	8.34187e-05	UP	pentatricopeptide repeat-containing protein At4g04370	AT4G04370.1
TRINITY_DN53587_c0_g1_i3	12.1785	4.26325	1.24733	3.41791	0.000631034	0.0247548	UP	uncharacterized protein LOC18033570	AT3G22450.1
TRINITY_DN35589_c0_g1_i6	96.0145	4.25682	1.05326	4.04159	5.30911e-05	0.0040566	UP	---NA---	---NA---
TRINITY_DN8992_c0_g1_i8	17.2866	4.25406	1.23528	3.44381	0.000573589	0.023181	UP	RING finger and transmembrane domain-containing protein 2	AT5G01960.1
TRINITY_DN50106_c0_g2_i1	5.26482	4.25182	1.33826	3.17713	0.00148741	0.0445042	UP	---NA---	---NA---
TRINITY_DN3481_c0_g1_i12	64.0424	4.25064	1.33307	3.18861	0.00142959	0.0435236	UP	AMSH-like ubiquitin thioesterase 1	AT1G48790.1
TRINITY_DN22617_c0_g1_i1	13.6159	4.24475	1.28759	3.29665	0.00097844	0.0334647	UP	jmjC domain-containing protein 7 isoform X1	AT3G45880.1
TRINITY_DN469_c0_g1_i1	4577.66	4.24169	0.963339	4.40311	1.06709e-05	0.0011972	UP	18.1 kDa class I heat shock protein	AT1G07400.1
TRINITY_DN70719_c0_g1_i3	8.1379	4.23852	1.35445	3.12932	0.0017521	0.0496351	UP	gamma-secretase subunit APH1-like	AT2G31440.1
TRINITY_DN3245_c0_g2_i1	18.5892	4.23852	1.10384	3.83978	0.000123143	0.00769755	UP	histone acetyltransferase MCC1	AT5G16800.2
TRINITY_DN18832_c0_g1_i6	5.18611	4.23397	1.3399	3.1599	0.00157821	0.0463325	UP	---NA---	---NA---
TRINITY_DN1225_c1_g1_i8	94.3037	4.23356	0.891595	4.7483	2.05137e-06	0.000331189	UP	DNA-directed RNA polymerase 3, chloroplastic	AT2G24120.1
TRINITY_DN3247_c1_g1_i7	34.0064	4.23305	1.15967	3.65022	0.00026202	0.0132833	UP	putative RNA-binding protein Luc7-like 2	---NA---
TRINITY_DN943_c0_g1_i1	11.3272	4.23185	1.30297	3.24786	0.00116278	0.0378274	UP	mechanosensitive ion channel protein 2, chloroplastic isoform X1	AT5G10490.1
TRINITY_DN33107_c0_g4_i2	9.44998	4.22888	1.08402	3.90111	9.57521e-05	0.00630709	UP	---NA---	---NA---
TRINITY_DN27497_c1_g3_i1	7.28031	4.22815	1.29679	3.26047	0.00111229	0.0366973	UP	---NA---	---NA---
TRINITY_DN5137_c0_g1_i2	162.015	4.22142	1.20017	3.51735	0.000435884	0.0190414	UP	carboxymethylenebutenolidase homolog	AT1G35420.1
TRINITY_DN1844_c0_g1_i3	35.1639	4.21626	1.17754	3.58056	0.000342859	0.0160707	UP	fructose-bisphosphate aldolase-lysine N-methyltransferase, chloroplastic	AT1G14030.1
TRINITY_DN7923_c0_g1_i1	80.4714	4.21534	0.96697	4.35932	1.30464e-05	0.00138818	UP	RING finger protein PSH1 isoform X2	AT3G02220.1
TRINITY_DN36423_c0_g2_i7	8.11656	4.20996	1.32054	3.18806	0.0014323	0.0435498	UP	---NA---	---NA---
TRINITY_DN19898_c2_g1_i1	4.65816	4.20206	1.34369	3.12726	0.00176443	0.0498559	UP	---NA---	---NA---
TRINITY_DN3822_c1_g1_i9	7.54751	4.20169	1.11753	3.75979	0.000170058	0.00982434	UP	programmed cell death protein 2	AT4G02220.1
TRINITY_DN375_c1_g1_i4	21.4051	4.20104	1.26071	3.33229	0.000861344	0.0306315	UP	two-component response regulator-like PRR37 isoform X1	AT5G02810.1
TRINITY_DN8727_c2_g1_i1	10.1349	4.1985	0.998028	4.2068	2.59013e-05	0.00234356	UP	ATP-dependent DNA helicase At3g02060, chloroplastic isoform X1	AT3G02060.2
TRINITY_DN2171_c0_g1_i15	48.9118	4.19612	0.899134	4.66685	3.05848e-06	0.000460118	UP	UTP--glucose-1-phosphate uridylyltransferase 3, chloroplastic	AT3G56040.1
TRINITY_DN25682_c0_g1_i6	18.1095	4.19014	1.33094	3.14826	0.00164244	0.0475194	UP	pleiotropic drug resistance protein 1-like	ATMG00860.1
TRINITY_DN4335_c0_g1_i2	201.45	4.18622	0.728109	5.74944	8.95401e-09	3.7166e-06	UP	DEAD-box ATP-dependent RNA helicase 50	AT3G06980.1
TRINITY_DN32290_c0_g1_i1	4.7962	4.18379	1.31874	3.17256	0.001511	0.0449784	UP	receptor-like protein kinase	AT1G73066.1
TRINITY_DN13378_c0_g2_i6	13.8276	4.18153	1.27318	3.28433	0.00102226	0.0345519	UP	probable LRR receptor-like serine/threonine-protein kinase At1g63430	---NA---
TRINITY_DN102137_c0_g2_i1	6.76931	4.17947	1.18309	3.53267	0.000411387	0.0182954	UP	oleosin 5-like	AT3G01570.1
TRINITY_DN452373_c0_g1_i1	15.0697	4.17874	1.08543	3.84983	0.0001182	0.00744136	UP	---NA---	---NA---
TRINITY_DN1576_c0_g1_i5	47.3652	4.17855	1.18478	3.52685	0.000420531	0.0185772	UP	DNA-directed RNA polymerase I subunit 2	AT1G29940.1
TRINITY_DN6114_c0_g1_i4	59.814	4.17662	1.30165	3.20871	0.00133333	0.0413727	UP	probable 1-acyl-sn-glycerol-3-phosphate acyltransferase 4	AT1G75020.2
TRINITY_DN209786_c0_g1_i1	7.89467	4.17413	1.23018	3.39311	0.000691036	0.0263444	UP	---NA---	---NA---
TRINITY_DN118468_c0_g1_i1	11.1185	4.1671	1.16844	3.56637	0.000361967	0.0166834	UP	U-box domain-containing protein 26	AT5G11550.1
TRINITY_DN6816_c1_g1_i1	9.37593	4.16295	0.966459	4.30743	1.65164e-05	0.00165385	UP	programmed cell death protein 2	---NA---
TRINITY_DN37727_c0_g2_i4	44.6905	4.16025	1.2823	3.24436	0.00117717	0.0380983	UP	probable WRKY transcription factor 20	AT4G26640.2
TRINITY_DN153612_c0_g1_i1	4.25566	4.15848	1.3114	3.17103	0.00151901	0.0451424	UP	---NA---	---NA---
TRINITY_DN1546_c1_g1_i17	8.36659	4.15565	1.03146	4.02891	5.60359e-05	0.00422007	UP	chloride channel protein CLC-d isoform X1	AT5G26240.1
TRINITY_DN105718_c0_g1_i1	23.1903	4.14382	1.09441	3.78636	0.000152869	0.00908175	UP	protein KOKOPELLI	AT5G63720.1
TRINITY_DN20557_c0_g3_i1	49.9988	4.14155	1.27457	3.24938	0.00115658	0.037694	UP	---NA---	---NA---
TRINITY_DN5493_c2_g2_i1	6.49904	4.13638	1.21592	3.40186	0.000669297	0.0257972	UP	FBD-associated F-box protein At1g60410-like	AT5G56700.1
TRINITY_DN7597_c0_g1_i3	38.7139	4.13273	1.20117	3.44057	0.00058049	0.0234246	UP	pheophytinase, chloroplastic isoform X3	AT5G19850.1
TRINITY_DN113549_c0_g1_i1	4.56534	4.13209	1.24003	3.33225	0.000861455	0.0306315	UP	uncharacterized protein LOC112097210	AT1G43760.1
TRINITY_DN117903_c0_g1_i1	6.61631	4.13014	1.09402	3.77518	0.000159891	0.00940563	UP	PREDICTED: uncharacterized protein LOC108996246	AT1G73120.1
TRINITY_DN19306_c0_g1_i1	18.718	4.12727	1.1585	3.56259	0.000367219	0.0168618	UP	---NA---	---NA---
TRINITY_DN6227_c0_g1_i5	162.11	4.11697	1.00673	4.08942	4.32446e-05	0.00348863	UP	probable hydroxyacylglutathione hydrolase 2, chloroplastic isoform X1	AT1G06130.2
TRINITY_DN2024_c0_g2_i1	89.8498	4.11636	0.876256	4.69766	2.63156e-06	0.000407593	UP	G-type lectin S-receptor-like serine/threonine-protein kinase At1g11410	AT4G23180.1
TRINITY_DN4487_c0_g1_i4	69.1702	4.11621	1.13697	3.62032	0.000294239	0.0144498	UP	probable helicase CHR10 isoform X2	AT2G44980.2
TRINITY_DN3335_c0_g1_i1	454.376	4.11103	1.0488	3.91973	8.86481e-05	0.00597166	UP	calpain-type cysteine protease DEK1	AT1G55350.4
TRINITY_DN14845_c0_g2_i2	9.97721	4.11021	1.06065	3.87518	0.000106545	0.00686474	UP	---NA---	---NA---
TRINITY_DN11137_c0_g1_i2	26.919	4.10884	1.23535	3.32605	0.000880866	0.0310342	UP	DNA-directed RNA polymerase III subunit 2 isoform X1	AT5G45140.1
TRINITY_DN6422_c0_g1_i5	55.8886	4.10868	1.14481	3.58894	0.00033202	0.0157101	UP	probable sucrose-phosphate synthase 1	AT5G11110.1
TRINITY_DN26141_c0_g1_i1	34.8114	4.10413	0.813929	5.04237	4.5979e-07	9.78457e-05	UP	---NA---	---NA---
TRINITY_DN15986_c0_g1_i4	90.4349	4.1039	1.29632	3.1658	0.00154658	0.0456275	UP	triacylglycerol lipase SDP1-like	AT5G04040.1
TRINITY_DN11510_c0_g1_i3	32.2696	4.10198	1.09959	3.73047	0.000191123	0.0107405	UP	cytochrome P450 71A1-like	AT3G26310.1
TRINITY_DN987_c2_g3_i2	857.229	4.09996	0.533362	7.68701	1.50614e-14	3.00673e-11	UP	uncharacterized protein LOC18048343 isoform X1	AT3G13460.1
TRINITY_DN25525_c0_g2_i1	17.2786	4.09937	1.00724	4.06989	4.70346e-05	0.00373922	UP	increased DNA methylation 1	AT5G63900.1
TRINITY_DN3560_c0_g1_i6	243.858	4.09739	1.01561	4.0344	5.47427e-05	0.00415753	UP	zinc finger CCCH domain-containing protein 18 isoform X2	AT2G05160.1
TRINITY_DN53390_c0_g1_i1	6.49696	4.09722	1.23477	3.31822	0.000905942	0.0316964	UP	probable LRR receptor-like serine/threonine-protein kinase At5g45780 isoform X3	AT5G45780.1
TRINITY_DN66309_c0_g1_i3	32.0807	4.09611	0.936956	4.37172	1.23269e-05	0.00133534	UP	uncharacterized protein LOC112008791	AT5G63280.1
TRINITY_DN12632_c0_g1_i5	189.47	4.08947	0.605698	6.75167	1.46157e-11	1.49446e-08	UP	---NA---	---NA---
TRINITY_DN12564_c0_g1_i13	34.525	4.08617	1.28822	3.17196	0.00151415	0.0450407	UP	extra-large guanine nucleotide-binding protein 1	AT2G23460.1
TRINITY_DN761_c0_g2_i5	386.01	4.08497	1.18033	3.46088	0.000538413	0.0221364	UP	leucine--tRNA ligase, chloroplastic/mitochondrial isoform X1	AT4G04350.1
TRINITY_DN36069_c0_g3_i1	85.5479	4.08232	1.15767	3.52633	0.000421364	0.0185944	UP	uncharacterized protein LOC102625991	ATMG00860.1
TRINITY_DN1111_c0_g1_i1	122.944	4.07949	0.851854	4.78896	1.67652e-06	0.000280017	UP	protein KTI12 homolog isoform X2	AT1G13870.1
TRINITY_DN20603_c0_g1_i2	5.82585	4.07902	1.18586	3.43971	0.000582343	0.0234518	UP	---NA---	---NA---
TRINITY_DN597_c2_g1_i1	17.947	4.07808	0.905342	4.50447	6.65396e-06	0.000825301	UP	---NA---	---NA---
TRINITY_DN5210_c1_g1_i10	1237.59	4.07584	1.17258	3.47596	0.000509028	0.021354	UP	scarecrow-like protein 13	AT4G17230.1
TRINITY_DN847_c0_g1_i20	18.1589	4.07515	1.13261	3.59802	0.000320651	0.0153805	UP	chaperonin-like RBCX protein 1, chloroplastic	AT4G04330.1
TRINITY_DN7605_c0_g1_i4	8.89576	4.07363	1.29412	3.1478	0.00164503	0.0475723	UP	probable beta-1,4-xylosyltransferase IRX9H	AT1G27600.2
TRINITY_DN117696_c0_g2_i1	22.3934	4.07207	0.930307	4.37712	1.20256e-05	0.00130888	UP	putative pentatricopeptide repeat-containing protein At5g59200, chloroplastic	AT5G59200.1
TRINITY_DN1540_c0_g1_i5	135.874	4.0691	0.655123	6.2112	5.25826e-10	3.37408e-07	UP	cysteine-rich and transmembrane domain-containing protein A-like	---NA---
TRINITY_DN26348_c0_g2_i2	36.5243	4.06783	0.826606	4.92112	8.60486e-07	0.000163724	UP	pentatricopeptide repeat-containing protein At1g74630	AT1G74630.1
TRINITY_DN3070_c0_g1_i1	8.17875	4.06733	1.18497	3.43242	0.000598212	0.0238693	UP	protein translation factor SUI1 homolog 2-like	---NA---
TRINITY_DN3987_c0_g1_i4	34.5222	4.0611	1.22203	3.32324	0.000889792	0.0312503	UP	uncharacterized protein LOC18054574	AT5G54540.1
TRINITY_DN32089_c0_g1_i1	7.98101	4.0611	1.11872	3.63013	0.000283279	0.0140708	UP	uncharacterized protein At3g28850	AT5G06470.1
TRINITY_DN2780_c3_g1_i1	2900.57	4.05314	0.690752	5.86772	4.41832e-09	1.99886e-06	UP	photosystem I reaction center subunit VI-2, chloroplastic	AT3G16140.1
TRINITY_DN390973_c0_g1_i1	10.5406	4.05181	1.23865	3.27114	0.00107113	0.0357238	UP	protein trichome birefringence-like 9 isoform X1	AT5G06230.1
TRINITY_DN6577_c0_g1_i6	19.1792	4.04679	1.05218	3.8461	0.000120012	0.00753931	UP	cytoplasmic tRNA 2-thiolation protein 1	AT1G76170.1
TRINITY_DN24643_c0_g1_i8	29.3932	4.04567	1.11489	3.62877	0.000284778	0.0141119	UP	protein FAR1-RELATED SEQUENCE 5-like	---NA---
TRINITY_DN26185_c0_g1_i14	12.8654	4.04525	0.976343	4.14327	3.42392e-05	0.00293835	UP	---NA---	AT4G38490.1
TRINITY_DN36537_c3_g1_i2	25.3308	4.04507	1.04194	3.88224	0.000103498	0.00670618	UP	cellulose synthase A catalytic subunit 8 [UDP-forming]-like isoform X1	AT4G18780.1
TRINITY_DN4501_c0_g1_i8	9.6502	4.04429	1.07432	3.7645	0.000166881	0.0097168	UP	---NA---	---NA---
TRINITY_DN9941_c0_g1_i5	11.0043	4.04411	1.22779	3.29382	0.000988375	0.0337513	UP	D-aminoacyl-tRNA deacylase isoform X1	AT2G03800.1
TRINITY_DN851_c4_g1_i1	9.45295	4.04254	1.16377	3.47365	0.000513431	0.0214743	UP	---NA---	---NA---
TRINITY_DN10207_c0_g1_i1	70.7986	4.04087	0.640112	6.31276	2.74103e-10	1.9367e-07	UP	thioredoxin-like fold domain-containing protein MRL7L, chloroplastic	AT2G31840.1
TRINITY_DN10045_c2_g1_i3	44.436	4.03989	0.855711	4.7211	2.34578e-06	0.000371099	UP	uncharacterized protein LOC110760154 isoform X2	---NA---
TRINITY_DN66005_c0_g2_i1	21.3017	4.03925	0.975893	4.13902	3.48786e-05	0.00297599	UP	---NA---	---NA---
TRINITY_DN25311_c1_g1_i1	4.25003	4.03858	1.26805	3.18487	0.00144818	0.0438562	UP	---NA---	---NA---
TRINITY_DN7248_c0_g2_i9	26.4779	4.03773	0.869251	4.64507	3.39969e-06	0.00050067	UP	NO-associated protein 1, chloroplastic/mitochondrial	AT3G47450.2
TRINITY_DN21104_c0_g2_i1	8.21195	4.03759	1.10026	3.66966	0.000242872	0.0125866	UP	protein FEZ isoform X2	AT1G26870.1
TRINITY_DN334_c0_g1_i27	282.442	4.03264	1.2048	3.34716	0.000816445	0.0295286	UP	K(+) efflux antiporter 3, chloroplastic	AT4G04850.2
TRINITY_DN15076_c0_g1_i5	43.1694	4.03159	1.23403	3.26702	0.00108688	0.0361148	UP	polyadenylate-binding protein RBP45 isoform X1	AT1G11650.2
TRINITY_DN11038_c0_g1_i2	192.65	4.0294	0.760401	5.29904	1.16413e-07	3.1622e-05	UP	hypothetical protein PHAVU_011G050000g	AT2G15960.1
TRINITY_DN2088_c0_g2_i5	50.5944	4.02869	0.957437	4.20779	2.57883e-05	0.00233838	UP	---NA---	---NA---
TRINITY_DN6580_c2_g1_i3	353.86	4.0271	1.26053	3.19476	0.00139947	0.0428557	UP	malate dehydrogenase, mitochondrial	AT1G53240.1
TRINITY_DN117467_c5_g1_i1	7.99513	4.0211	0.989972	4.06183	4.86892e-05	0.00382961	UP	---NA---	---NA---
TRINITY_DN14076_c0_g1_i1	30.0157	4.01782	0.772677	5.19987	1.99431e-07	4.92771e-05	UP	putative disease resistance RPP13-like protein 1	AT3G14470.1
TRINITY_DN10005_c0_g1_i5	44.7182	4.01658	1.11198	3.61209	0.000303737	0.0147891	UP	beta-galactosidase 9 isoform X1	AT2G32810.1
TRINITY_DN8305_c0_g1_i5	49.2703	4.0136	1.17563	3.414	0.000640172	0.0249498	UP	probable DEAD-box ATP-dependent RNA helicase 48	AT2G07750.1
TRINITY_DN44482_c0_g1_i1	24.3626	4.00063	0.945565	4.23094	2.32713e-05	0.00215521	UP	putative WEB family protein At1g65010, chloroplastic	AT4G40020.1
TRINITY_DN6340_c2_g1_i1	48.0011	3.99963	1.2199	3.27866	0.00104303	0.0350561	UP	PREDICTED: uncharacterized protein LOC103320005 isoform X2	AT2G25730.2
TRINITY_DN14380_c0_g1_i6	19.4389	3.99786	1.11502	3.58546	0.000336483	0.0158675	UP	---NA---	---NA---
TRINITY_DN151857_c0_g1_i1	7.7547	3.99506	1.2696	3.1467	0.00165122	0.0476854	UP	---NA---	---NA---
TRINITY_DN2946_c0_g1_i5	17.0925	3.98818	0.904134	4.41105	1.02873e-05	0.0011717	UP	lysine-specific demethylase JMJ30 isoform X1	AT3G20810.1
TRINITY_DN14019_c0_g1_i5	77.8577	3.98689	1.12904	3.53122	0.000413646	0.0183699	UP	protein translation factor SUI1 homolog	AT5G54940.2
TRINITY_DN8593_c0_g1_i5	421.993	3.98454	1.08225	3.68172	0.00023167	0.0122372	UP	galactinol synthase 1	AT2G47180.1
TRINITY_DN3827_c0_g1_i6	303.952	3.98227	0.865947	4.59875	4.25036e-06	0.00058358	UP	probable protein phosphatase 2C 34	AT5G27930.2
TRINITY_DN31290_c0_g1_i1	54.1191	3.98035	1.17423	3.38975	0.000699561	0.0265247	UP	protein LEO1 homolog isoform X1	AT5G61150.1
TRINITY_DN1447_c1_g2_i1	30.7283	3.97709	1.21525	3.27265	0.00106544	0.0355995	UP	---NA---	---NA---
TRINITY_DN22581_c0_g1_i4	34.0037	3.97661	0.584212	6.80679	9.98028e-12	1.07282e-08	UP	protein GAMETE EXPRESSED 3	AT5G16020.1
TRINITY_DN8514_c2_g1_i11	1375.21	3.97501	0.72381	5.49179	3.97879e-08	1.27981e-05	UP	cysteine protease RD19A-like	AT4G39090.1
TRINITY_DN4172_c0_g1_i8	280.047	3.97409	0.748916	5.30646	1.11775e-07	3.05603e-05	UP	PREDICTED: uncharacterized protein At4g08330, chloroplastic isoform X2	AT4G08330.1
TRINITY_DN22895_c0_g2_i2	19.6344	3.97388	0.995615	3.99139	6.5688e-05	0.00474523	UP	putative F-box protein PP2-B12	AT5G24560.1
TRINITY_DN6393_c0_g2_i3	108.721	3.97261	0.743518	5.34299	9.14276e-08	2.54959e-05	UP	uncharacterized protein LOC18035345	AT4G39140.5
TRINITY_DN136052_c0_g1_i1	7.68632	3.97158	1.02443	3.87686	0.000105815	0.00682818	UP	---NA---	---NA---
TRINITY_DN55614_c0_g2_i1	5.8529	3.95846	1.22096	3.24209	0.00118655	0.0382347	UP	NADH dehydrogenase subunit 3 (mitochondrion)	ATMG00990.1
TRINITY_DN12835_c0_g1_i4	18.7605	3.95613	1.21621	3.25284	0.00114257	0.0373439	UP	LEAF RUST 10 DISEASE-RESISTANCE LOCUS RECEPTOR-LIKE PROTEIN KINASE-like 1.1 isoform X2	AT1G25390.1
TRINITY_DN2129_c0_g1_i11	6.8484	3.95013	1.26188	3.13035	0.00174595	0.0495007	UP	CBL-interacting serine/threonine-protein kinase 23 isoform X1	AT1G30270.1
TRINITY_DN7703_c0_g1_i7	55.2838	3.94876	0.896351	4.40537	1.05603e-05	0.0011901	UP	S-adenosylmethionine synthase 2	AT2G36880.2
TRINITY_DN7913_c0_g2_i1	60.5444	3.94455	0.797816	4.94418	7.64637e-07	0.00014956	UP	NAC domain-containing protein 72-like	AT3G10490.1
TRINITY_DN21657_c0_g2_i1	11.4369	3.9389	1.14937	3.42701	0.000610264	0.0241617	UP	phosphoinositide phosphatase SAC6	AT2G17570.1
TRINITY_DN35978_c1_g1_i1	17.8648	3.93594	0.836402	4.7058	2.52868e-06	0.000396542	UP	agamous-like MADS-box protein AGL80	AT5G48670.1
TRINITY_DN32309_c0_g2_i8	97.008	3.93294	0.98402	3.99681	6.42012e-05	0.00465924	UP	PH, RCC1 and FYVE domains-containing protein 1	AT3G23270.1
TRINITY_DN19076_c0_g3_i2	10.5759	3.92767	1.21058	3.24445	0.00117678	0.0380956	UP	uncharacterized protein LOC102627881	AT2G15220.1
TRINITY_DN4824_c0_g1_i14	64.9437	3.92731	1.24306	3.1594	0.00158094	0.0463802	UP	uncharacterized protein LOC18039105	AT5G06440.4
TRINITY_DN28323_c0_g1_i2	131.206	3.92631	0.682288	5.75462	8.68362e-09	3.62831e-06	UP	probable cyclic nucleotide-gated ion channel 14	AT2G24610.1
TRINITY_DN2946_c0_g1_i6	53.6298	3.92575	0.806993	4.86467	1.14651e-06	0.000205405	UP	lysine-specific demethylase JMJ30 isoform X2	AT3G20810.3
TRINITY_DN400656_c0_g1_i1	9.45946	3.9252	1.15405	3.40124	0.000670812	0.0258081	UP	putative nucleobase-ascorbate transporter 10	AT1G65550.1
TRINITY_DN14037_c4_g1_i1	14.582	3.91825	1.22591	3.19621	0.00139248	0.042728	UP	---NA---	---NA---
TRINITY_DN265_c0_g2_i7	30.703	3.91792	1.02772	3.81226	0.000137701	0.00835828	UP	uncharacterized protein LOC102616198 isoform X1	---NA---
TRINITY_DN4395_c0_g2_i2	12.5026	3.91525	1.20767	3.24199	0.00118698	0.0382388	UP	threonine--tRNA ligase, mitochondrial 1 isoform X1	AT5G26830.1
TRINITY_DN13518_c0_g1_i6	175.711	3.91486	0.66615	5.87684	4.18172e-09	1.89865e-06	UP	trafficking protein particle complex subunit 2-like	AT1G80500.1
TRINITY_DN48397_c0_g1_i1	10.4648	3.91474	1.11511	3.51062	0.000447066	0.0193618	UP	---NA---	AT4G02220.1
TRINITY_DN3033_c0_g1_i3	94.3094	3.90787	0.532483	7.33896	2.15266e-13	3.42703e-10	UP	protein spt2-like isoform X1	AT2G22720.1
TRINITY_DN250_c0_g1_i1	395.408	3.90739	0.970565	4.02589	5.67601e-05	0.00424664	UP	probable carotenoid cleavage dioxygenase 4, chloroplastic	AT4G19170.1
TRINITY_DN2024_c0_g2_i2	55.1398	3.90684	0.878468	4.44734	8.69419e-06	0.00103253	UP	G-type lectin S-receptor-like serine/threonine-protein kinase RKS1 isoform X2	AT4G23180.1
TRINITY_DN9328_c0_g1_i6	32.9757	3.90656	1.19004	3.28272	0.00102811	0.0347006	UP	protein DECREASED SIZE EXCLUSION LIMIT 1 isoform X3	AT4G29860.1
TRINITY_DN10550_c0_g1_i4	136.053	3.90588	0.920351	4.2439	2.19667e-05	0.00205865	UP	expansin-like A1	AT3G45970.1
TRINITY_DN42089_c0_g1_i1	5.55435	3.90097	1.16901	3.337	0.000846876	0.0302728	UP	---NA---	---NA---
TRINITY_DN39329_c0_g1_i2	7.79252	3.89871	0.973999	4.00279	6.26009e-05	0.00457646	UP	uncharacterized protein LOC110739312	---NA---
TRINITY_DN13446_c0_g1_i3	143.201	3.89838	0.725834	5.37089	7.83481e-08	2.2519e-05	UP	uncharacterized protein LOC110416280 isoform X2	AT1G76740.1
TRINITY_DN16899_c0_g1_i6	216.533	3.89282	0.982901	3.96054	7.47807e-05	0.00523082	UP	dehydration-responsive element-binding protein 2C-like	AT2G40340.1
TRINITY_DN57997_c0_g1_i4	16.1556	3.88879	1.20426	3.22919	0.00124141	0.0394168	UP	calmodulin-lysine N-methyltransferase isoform X1	AT4G35987.1
TRINITY_DN2793_c0_g1_i3	134.049	3.88788	0.982438	3.95738	7.57752e-05	0.00527983	UP	protein YIF1B-like isoform X1	AT3G59500.1
TRINITY_DN7462_c0_g1_i2	57.9805	3.8831	1.22535	3.16897	0.00152982	0.0452751	UP	probable polyamine transporter At3g19553	AT3G19553.1
TRINITY_DN10569_c0_g1_i12	107.7	3.88094	1.12977	3.43514	0.000592241	0.0236987	UP	uncharacterized protein LOC111291498 isoform X2	AT5G47020.1
TRINITY_DN29056_c0_g1_i1	9.97198	3.88019	1.10067	3.52531	0.000422987	0.0186399	UP	---NA---	AT1G10320.1
TRINITY_DN58772_c0_g1_i2	9.9786	3.87777	1.09779	3.53234	0.000411902	0.0183053	UP	receptor-like protein kinase 2 isoform X2	AT5G48940.1
TRINITY_DN6390_c0_g3_i1	22.5465	3.87609	0.940484	4.12138	3.76611e-05	0.00314597	UP	dehydrodolichyl diphosphate synthase 6	AT2G17570.1
TRINITY_DN14133_c0_g1_i1	39.8843	3.8752	1.1092	3.4937	0.000476382	0.0203166	UP	---NA---	---NA---
TRINITY_DN1225_c0_g2_i7	40117.1	3.87497	0.649633	5.96485	2.44856e-09	1.23675e-06	UP	small heat shock protein, chloroplastic	AT4G27670.1
TRINITY_DN4361_c0_g1_i8	10.4766	3.8742	1.08267	3.57837	0.000345745	0.0161589	UP	high mobility group B protein 1	AT3G51880.4
TRINITY_DN2946_c0_g1_i9	137.729	3.87077	0.667349	5.80023	6.62257e-09	2.87228e-06	UP	lysine-specific demethylase JMJ30	AT3G20810.3
TRINITY_DN3662_c1_g1_i5	109.578	3.85709	0.750601	5.13867	2.76693e-07	6.35022e-05	UP	FAM10 family protein At4g22670-like isoform X1	AT4G22670.1
TRINITY_DN5394_c0_g1_i3	48.7392	3.8542	0.83759	4.60153	4.19395e-06	0.000578361	UP	uncharacterized protein LOC102613720 isoform X2	AT1G02380.1
TRINITY_DN86507_c0_g1_i5	60.762	3.84897	1.06471	3.61504	0.000300296	0.0146671	UP	cationic amino acid transporter 2, vacuolar-like isoform X1	AT1G58030.1
TRINITY_DN17426_c0_g1_i6	35.948	3.84886	1.05527	3.64728	0.000265027	0.0133702	UP	S-type anion channel SLAH1-like	AT1G62280.1
TRINITY_DN440603_c0_g1_i1	5.7849	3.84777	1.14659	3.35585	0.000791224	0.0289359	UP	---NA---	---NA---
TRINITY_DN1050_c1_g1_i5	396.148	3.83987	0.691682	5.5515	2.83235e-08	9.66404e-06	UP	G-type lectin S-receptor-like serine/threonine-protein kinase RKS1	AT1G11340.1
TRINITY_DN69432_c0_g1_i2	7.89499	3.83839	1.15724	3.31684	0.000910431	0.0318152	UP	---NA---	---NA---
TRINITY_DN24886_c0_g1_i3	33.4299	3.83796	1.18025	3.25182	0.00114669	0.0374588	UP	uncharacterized protein LOC112168469 isoform X2	AT4G37300.1
TRINITY_DN1649_c0_g2_i2	504.689	3.83563	1.1244	3.41126	0.000646623	0.02517	UP	ferredoxin-thioredoxin reductase catalytic chain, chloroplastic	AT2G04700.1
TRINITY_DN15411_c1_g1_i2	30.6799	3.83545	1.0907	3.51651	0.000437259	0.019075	UP	---NA---	---NA---
TRINITY_DN20793_c0_g1_i1	40.0807	3.83239	0.875893	4.37541	1.21204e-05	0.00131751	UP	---NA---	---NA---
TRINITY_DN48049_c0_g1_i1	5.34975	3.83223	1.20281	3.18605	0.0014423	0.0437308	UP	---NA---	---NA---
TRINITY_DN9216_c0_g2_i1	10.2901	3.82808	1.07889	3.54817	0.000387921	0.0175056	UP	disease resistance-like protein DSC1	AT5G17680.1
TRINITY_DN466_c2_g2_i1	393.916	3.82707	0.405338	9.44167	3.66886e-21	5.76781e-17	UP	---NA---	---NA---
TRINITY_DN39246_c2_g2_i1	18.4161	3.82057	0.834056	4.58072	4.63386e-06	0.000626657	UP	pentatricopeptide repeat-containing protein At2g35030, mitochondrial-like	AT2G35030.1
TRINITY_DN5823_c0_g1_i1	77.4181	3.81901	0.742654	5.14238	2.7128e-07	6.24879e-05	UP	WD repeat-containing protein VIP3	AT4G29830.1
TRINITY_DN23166_c0_g1_i2	54.8273	3.81896	0.853064	4.47676	7.57846e-06	0.000916469	UP	serine/threonine-protein phosphatase 5 isoform X2	AT2G42810.1
TRINITY_DN49275_c0_g1_i14	52.4384	3.81702	0.996632	3.82992	0.000128186	0.00794953	UP	zinc finger CCCH domain-containing protein 24-like	AT2G28450.1
TRINITY_DN595_c0_g2_i2	67.0314	3.81527	0.980157	3.89251	9.92121e-05	0.00647043	UP	U6 snRNA phosphodiesterase	AT5G51170.1
TRINITY_DN10236_c0_g1_i2	213.412	3.81245	0.986041	3.86642	0.000110446	0.00705824	UP	---NA---	---NA---
TRINITY_DN50866_c0_g2_i1	59.8103	3.81105	0.821874	4.63702	3.53462e-06	0.000511556	UP	transcription factor MYB73	AT4G37260.1
TRINITY_DN9935_c0_g2_i2	161.643	3.80637	0.913338	4.16754	3.07908e-05	0.00269837	UP	putative calcium-binding protein CML19	AT1G76650.3
TRINITY_DN1263_c0_g1_i7	219.052	3.80436	1.09728	3.46708	0.000526152	0.0218105	UP	heat shock cognate 70 kDa protein 2-like	AT3G12580.1
TRINITY_DN5253_c0_g1_i6	27.6671	3.80114	1.07029	3.55149	0.000383051	0.0173337	UP	4-alpha-glucanotransferase DPE2	AT2G40840.1
TRINITY_DN206_c2_g1_i2	124.231	3.7971	0.734181	5.17189	2.31744e-07	5.58351e-05	UP	myosin-binding protein 2-like	AT5G16720.1
TRINITY_DN103184_c0_g1_i1	28.0355	3.79543	0.764216	4.96644	6.81916e-07	0.000135487	UP	PREDICTED: uncharacterized protein LOC109154408	AT1G24380.1
TRINITY_DN2894_c4_g1_i2	49.8579	3.79519	1.19136	3.18561	0.00144449	0.0437656	UP	uncharacterized protein LOC102631122	AT1G06460.1
TRINITY_DN16277_c0_g1_i6	90.6544	3.79461	0.900577	4.21354	2.51402e-05	0.00229285	UP	translation initiation factor eIF-2B subunit epsilon	AT2G34970.1
TRINITY_DN2114_c1_g1_i1	58.2233	3.79274	0.927776	4.08799	4.35135e-05	0.00350808	UP	probable E3 ubiquitin-protein ligase XERICO	AT1G63840.1
TRINITY_DN1075_c0_g1_i16	204.263	3.78635	0.991782	3.81773	0.000134686	0.00822388	UP	probable polyamine oxidase 4	AT1G65840.1
TRINITY_DN38382_c0_g1_i2	142.989	3.78635	1.08939	3.47567	0.000509588	0.0213704	UP	CASP-like protein 1D1	AT4G15610.1
TRINITY_DN50886_c0_g1_i1	25.2768	3.78508	1.10355	3.42991	0.000603787	0.0240307	UP	putative pentatricopeptide repeat-containing protein At1g56570	AT1G56570.1
TRINITY_DN3540_c0_g1_i1	153.051	3.78209	1.08942	3.47165	0.000517264	0.0216044	UP	cysteine-rich receptor-like protein kinase 10 isoform X1	AT4G23270.1
TRINITY_DN20681_c0_g1_i2	18.7367	3.78157	0.870139	4.34593	1.38686e-05	0.00144989	UP	probable sodium/metabolite cotransporter BASS1, chloroplastic	AT1G78560.1
TRINITY_DN242627_c0_g1_i1	6.93862	3.78098	1.06511	3.54985	0.000385454	0.0174067	UP	---NA---	---NA---
TRINITY_DN5618_c1_g1_i3	106.708	3.78026	1.19372	3.16679	0.00154133	0.0455154	UP	---NA---	---NA---
TRINITY_DN32309_c0_g2_i6	27.6704	3.77878	0.826938	4.5696	4.88649e-06	0.000650912	UP	E3 ubiquitin-protein ligase HERC2	AT4G14368.1
TRINITY_DN209039_c0_g2_i1	31.9361	3.7772	0.609666	6.19553	5.80909e-10	3.65299e-07	UP	serine/threonine receptor-like kinase NFP	AT3G21630.1
TRINITY_DN9607_c0_g1_i1	45.6194	3.77588	0.874332	4.31858	1.57033e-05	0.00159272	UP	protein TRM32-like	AT5G02390.1
TRINITY_DN24930_c0_g1_i2	49.9124	3.77033	1.01891	3.70035	0.000215305	0.0116284	UP	proline-rich receptor-like protein kinase PERK4	AT2G18470.1
TRINITY_DN971_c0_g1_i4	66.4119	3.76876	0.725128	5.19737	2.02125e-07	4.97473e-05	UP	B3 domain-containing transcription factor VRN1-like	AT3G18990.1
TRINITY_DN7964_c0_g2_i8	141.759	3.7664	0.823207	4.57527	4.75596e-06	0.000637684	UP	thioredoxin-like protein YLS8 isoform X2	AT5G08290.1
TRINITY_DN14236_c0_g1_i4	18.4891	3.7649	1.03841	3.62564	0.000288242	0.0142275	UP	rab3 GTPase-activating protein catalytic subunit-like	AT5G55060.1
TRINITY_DN3165_c0_g1_i5	35.9009	3.76119	1.13169	3.3235	0.000888942	0.0312466	UP	vacuolar protein sorting-associated protein 2 homolog 1	AT2G06530.1
TRINITY_DN16312_c0_g1_i1	6.963	3.76001	1.09205	3.44309	0.000575102	0.0232272	UP	---NA---	---NA---
TRINITY_DN558_c0_g1_i3	45.1613	3.75905	0.966874	3.88784	0.000101142	0.00657047	UP	NAC transcription factor 29 isoform X1	AT1G65910.1
TRINITY_DN1731_c2_g2_i2	42.3618	3.75411	1.06037	3.54038	0.000399545	0.0178825	UP	---NA---	---NA---
TRINITY_DN163456_c0_g1_i1	33.9692	3.75198	0.680169	5.51625	3.46311e-08	1.13764e-05	UP	putative pentatricopeptide repeat-containing protein At3g08820	AT3G08820.1
TRINITY_DN120904_c0_g1_i1	10.2126	3.75077	1.02464	3.66057	0.000251651	0.0129129	UP	PREDICTED: uncharacterized protein LOC109128010	---NA---
TRINITY_DN54327_c0_g1_i5	10.9152	3.74285	1.08494	3.44982	0.000560967	0.0228101	UP	hexokinase-3	AT1G50460.1
TRINITY_DN13866_c0_g2_i1	20.0852	3.74248	1.17986	3.17197	0.0015141	0.0450407	UP	---NA---	---NA---
TRINITY_DN4658_c0_g1_i7	43.6188	3.74237	1.18028	3.17075	0.00152045	0.045164	UP	TLD domain-containing protein 1 isoform X1	AT5G06260.1
TRINITY_DN52522_c0_g1_i1	22.3752	3.73925	1.1929	3.13458	0.00172103	0.0491285	UP	---NA---	---NA---
TRINITY_DN6555_c0_g1_i8	184.344	3.73648	0.723506	5.1644	2.41212e-07	5.72392e-05	UP	ribonuclease P protein subunit p25-like protein	AT1G76010.1
TRINITY_DN5783_c2_g1_i7	24.3345	3.73328	1.12166	3.32834	0.000873638	0.0309074	UP	protein SDA1 homolog	AT1G13160.1
TRINITY_DN9368_c1_g2_i1	386.615	3.72996	0.866233	4.30595	1.66267e-05	0.00166225	UP	zinc finger protein CONSTANS-LIKE 16-like	AT1G25440.1
TRINITY_DN44320_c0_g1_i2	88.0188	3.72503	0.648294	5.74589	9.1437e-09	3.76918e-06	UP	geranylgeranyl diphosphate reductase, chloroplastic-like	AT1G74470.1
TRINITY_DN4296_c0_g2_i5	31.0193	3.72344	0.825354	4.51132	6.44243e-06	0.00080609	UP	cell division cycle and apoptosis regulator protein 1-like	AT2G03150.1
TRINITY_DN7840_c0_g1_i2	22.4975	3.7233	0.932217	3.99403	6.49597e-05	0.00470342	UP	potassium channel SKOR-like isoform X2	AT3G02850.1
TRINITY_DN19730_c0_g1_i1	16.7633	3.72315	0.824844	4.51377	6.36863e-06	0.000799924	UP	---NA---	---NA---
TRINITY_DN5843_c0_g1_i11	50.5493	3.72014	1.03232	3.60366	0.000313764	0.0151496	UP	pentatricopeptide repeat-containing protein At4g26680, mitochondrial	AT4G26680.2
TRINITY_DN7277_c0_g1_i2	223.454	3.71734	0.734603	5.06034	4.18502e-07	8.99729e-05	UP	2-methyl-6-phytyl-1,4-hydroquinone methyltransferase, chloroplastic	AT3G63410.1
TRINITY_DN22620_c0_g1_i3	48.1153	3.71244	1.01453	3.65927	0.000252935	0.012958	UP	G-type lectin S-receptor-like serine/threonine-protein kinase RKS1 isoform X2	AT1G11340.1
TRINITY_DN1399_c6_g1_i1	924.143	3.71203	1.17374	3.16258	0.00156378	0.0459575	UP	calcium-binding protein PBP1	AT4G27280.1
TRINITY_DN2865_c1_g1_i5	11.7487	3.70514	0.839746	4.41222	1.02318e-05	0.00116772	UP	---NA---	---NA---
TRINITY_DN9244_c1_g2_i1	4.94928	3.70051	1.13536	3.25932	0.00111681	0.0367791	UP	---NA---	---NA---
TRINITY_DN127174_c0_g3_i1	13.7729	3.69887	1.03968	3.55769	0.000374125	0.0170729	UP	pentatricopeptide repeat-containing protein At1g31430-like	AT1G31430.1
TRINITY_DN241904_c0_g1_i1	6.41622	3.69521	0.995957	3.71021	0.000207083	0.0113335	UP	---NA---	---NA---
TRINITY_DN4339_c0_g1_i5	56.12	3.69274	0.997854	3.70068	0.000215019	0.0116251	UP	sorting nexin 1 isoform X2	AT5G06140.1
TRINITY_DN68504_c0_g1_i1	5.33058	3.69262	1.14949	3.21239	0.00131636	0.04103	UP	putative cyclin-D6-1	---NA---
TRINITY_DN16529_c0_g1_i1	61.3345	3.69234	0.855408	4.31646	1.58548e-05	0.0016026	UP	U-box domain-containing protein 1	AT3G46510.1
TRINITY_DN25870_c0_g1_i1	4.69209	3.6916	1.14197	3.23267	0.00122638	0.0390808	UP	peptidyl-prolyl cis-trans isomerase	AT2G16600.1
TRINITY_DN9485_c0_g1_i2	5.43033	3.68938	1.10596	3.33592	0.000850179	0.0303334	UP	---NA---	---NA---
TRINITY_DN134374_c0_g1_i2	5.1524	3.68607	1.17397	3.13984	0.00169039	0.0485148	UP	zinc finger CCCH domain-containing protein 39-like	AT3G19360.1
TRINITY_DN10774_c0_g1_i2	58.503	3.68453	0.706031	5.21865	1.80232e-07	4.55169e-05	UP	uncharacterized protein LOC102629382	---NA---
TRINITY_DN8104_c0_g1_i2	45.5738	3.68294	0.87142	4.22636	2.37498e-05	0.00219469	UP	mitochondrial import inner membrane translocase subunit TIM22-like	AT5G24650.1
TRINITY_DN7897_c8_g1_i1	16.4161	3.67731	0.684586	5.37157	7.80531e-08	2.25151e-05	UP	---NA---	---NA---
TRINITY_DN3690_c0_g2_i6	24.0846	3.67457	1.06558	3.44843	0.000563865	0.022879	UP	protease Do-like 2, chloroplastic isoform X1	AT2G47940.2
TRINITY_DN4501_c1_g1_i10	44.3451	3.67087	1.12184	3.27218	0.0010672	0.0356208	UP	probable 2-carboxy-D-arabinitol-1-phosphatase	AT5G22620.2
TRINITY_DN2921_c0_g1_i2	1896.55	3.66697	0.791862	4.63082	3.64212e-06	0.000521866	UP	CCG-binding protein 1	AT2G15890.1
TRINITY_DN2572_c0_g1_i9	1148.39	3.66562	0.949637	3.86002	0.000113378	0.00719804	UP	uncharacterized protein LOC110632816	AT3G23255.2
TRINITY_DN2551_c0_g1_i8	156.598	3.66173	0.889147	4.11825	3.81766e-05	0.00317299	UP	Niemann-Pick C1 protein isoform X1	AT4G38350.1
TRINITY_DN33445_c0_g2_i2	13.905	3.66046	1.1619	3.15039	0.0016305	0.047246	UP	---NA---	---NA---
TRINITY_DN1486_c0_g2_i9	37.3886	3.65854	0.691272	5.29248	1.20668e-07	3.25668e-05	UP	RHOMBOID-like protein 9, chloroplastic isoform X2	AT5G38510.2
TRINITY_DN21554_c0_g1_i1	138.567	3.65214	1.00621	3.62958	0.000283878	0.0140895	UP	seed biotin-containing protein SBP65 isoform X2	AT2G42560.1
TRINITY_DN1813_c0_g1_i7	70.1101	3.64747	1.03814	3.51345	0.000442325	0.0192462	UP	endoplasmic reticulum metallopeptidase 1 isoform X1	AT5G20660.1
TRINITY_DN4793_c1_g1_i4	60.8938	3.64637	1.15701	3.15153	0.00162416	0.0471709	UP	auxin-responsive protein IAA29	AT4G32280.1
TRINITY_DN35720_c1_g1_i1	5.32842	3.64301	1.11908	3.25536	0.00113247	0.0371266	UP	---NA---	---NA---
TRINITY_DN957_c0_g1_i12	35.1125	3.64146	1.0942	3.32797	0.000874826	0.0309233	UP	uncharacterized protein LOC112184969	---NA---
TRINITY_DN644_c3_g1_i1	20.536	3.63959	0.960623	3.78878	0.000151387	0.00901498	UP	uncharacterized protein LOC110727703	ATMG00310.1
TRINITY_DN10377_c0_g2_i4	146.887	3.6395	1.04435	3.48496	0.000492215	0.0208364	UP	protein AAR2 homolog isoform X1	AT1G66510.2
TRINITY_DN179021_c0_g1_i1	7.99281	3.63502	0.938733	3.87226	0.00010783	0.00693777	UP	---NA---	---NA---
TRINITY_DN9400_c0_g1_i5	36.6555	3.63432	0.851368	4.2688	1.96526e-05	0.00190129	UP	uncharacterized protein LOC102618562	AT4G33625.1
TRINITY_DN2956_c0_g2_i5	222.968	3.63337	0.601951	6.036	1.57982e-09	8.60134e-07	UP	dynamin-2A-like isoform X1	AT1G10290.1
TRINITY_DN31614_c0_g1_i2	11.0162	3.63322	0.812385	4.47229	7.73861e-06	0.00093225	UP	uncharacterized protein LOC110771336	AT2G20362.1
TRINITY_DN32149_c0_g1_i2	19.0716	3.63082	0.935681	3.88041	0.000104281	0.0067465	UP	clavaminate synthase-like protein At3g21360	AT3G21360.1
TRINITY_DN4078_c0_g1_i9	156.345	3.6292	1.08425	3.3472	0.000816317	0.0295286	UP	dnaJ protein homolog	AT3G44110.2
TRINITY_DN3855_c0_g3_i4	98.2958	3.62215	0.566073	6.39873	1.56673e-10	1.20149e-07	UP	auxilin-related protein 2	AT1G21660.1
TRINITY_DN89489_c1_g1_i3	14.7293	3.6176	0.912712	3.96357	7.3836e-05	0.00519363	UP	zinc finger BED domain-containing protein RICESLEEPER 2-like	AT3G42170.1
TRINITY_DN1311_c0_g1_i1	138.217	3.61679	0.811644	4.45613	8.34535e-06	0.000999598	UP	dnaJ homolog subfamily B member 6	AT1G56300.1
TRINITY_DN26413_c1_g1_i5	241.783	3.60818	0.88728	4.06656	4.77123e-05	0.00377659	UP	protein NEDD1	AT5G05970.1
TRINITY_DN8630_c0_g1_i3	21.643	3.6064	1.04846	3.43971	0.000582331	0.0234518	UP	factor of DNA methylation 4-like isoform X1	AT1G13790.1
TRINITY_DN7033_c1_g1_i1	32.3523	3.60205	0.770394	4.67559	2.93114e-06	0.000447384	UP	heat shock protein 81-2	AT5G56030.2
TRINITY_DN7351_c1_g1_i1	55.8689	3.60136	0.634923	5.67212	1.41039e-08	5.37519e-06	UP	pentatricopeptide repeat-containing protein At1g74630	AT1G74630.1
TRINITY_DN20195_c0_g1_i6	43.1292	3.59428	0.620381	5.79366	6.88708e-09	2.96635e-06	UP	uncharacterized protein LOC110758292	AT4G23160.1
TRINITY_DN16060_c0_g1_i2	71.9731	3.59279	1.03337	3.47676	0.000507504	0.0213185	UP	COP9 signalosome complex subunit 7 isoform X1	AT1G02090.1
TRINITY_DN7964_c0_g2_i9	11.9861	3.59126	1.12497	3.19232	0.00141135	0.0430937	UP	thioredoxin-like protein YLS8 isoform X2	AT5G08290.1
TRINITY_DN919_c0_g1_i2	124.004	3.58409	0.789553	4.53939	5.64172e-06	0.000726252	UP	transcription factor bHLH57	AT3G61950.1
TRINITY_DN708_c1_g1_i2	59.0337	3.58363	0.525027	6.82562	8.75471e-12	9.49192e-09	UP	polygalacturonase-like	AT5G48140.1
TRINITY_DN135299_c0_g1_i1	6.1788	3.58106	1.12162	3.19275	0.00140923	0.0430497	UP	probable nucleoredoxin 1	AT1G60420.1
TRINITY_DN1323_c0_g1_i4	71.6095	3.58036	1.11876	3.20029	0.00137288	0.0422988	UP	putative F-box protein At5g55150	AT5G55150.1
TRINITY_DN865_c2_g2_i1	15.0381	3.57559	1.01655	3.51737	0.000435845	0.0190414	UP	DDB1- and CUL4-associated factor 13	AT4G28450.1
TRINITY_DN7237_c0_g1_i1	51.207	3.5751	0.754673	4.73728	2.16601e-06	0.000347025	UP	gibberellin-regulated protein 11-like	AT5G14920.1
TRINITY_DN125611_c0_g4_i1	5.69392	3.57346	1.11161	3.21466	0.00130598	0.0408176	UP	uncharacterized protein LOC21388445 isoform X2	AT5G21080.1
TRINITY_DN412_c0_g1_i10	103.945	3.57067	0.856912	4.1669	3.08765e-05	0.00270047	UP	ascorbate transporter, chloroplastic isoform X1	AT4G00370.1
TRINITY_DN15078_c0_g2_i1	63.4755	3.5705	0.660621	5.40477	6.4893e-08	1.92942e-05	UP	---NA---	---NA---
TRINITY_DN5148_c0_g1_i2	114.057	3.5695	1.04093	3.42913	0.000605512	0.0240617	UP	purple acid phosphatase	AT2G16430.2
TRINITY_DN3493_c0_g1_i16	15.9091	3.56792	0.992608	3.59449	0.00032503	0.0155077	UP	uncharacterized protein At4g15545 isoform X1	AT4G15545.1
TRINITY_DN74217_c0_g1_i2	12.7999	3.56533	0.744372	4.78971	1.6702e-06	0.000279332	UP	---NA---	---NA---
TRINITY_DN97585_c0_g1_i1	21.7058	3.5613	0.999536	3.56295	0.000366712	0.0168508	UP	putative rRNA methyltransferase YlbH	AT3G28460.1
TRINITY_DN23389_c0_g1_i7	24.0837	3.56123	1.0987	3.24133	0.00118975	0.0382788	UP	poly(A)-specific ribonuclease PARN-like isoform X1	AT3G25430.1
TRINITY_DN7543_c0_g1_i4	117.353	3.55992	1.06774	3.33407	0.000855842	0.0304836	UP	la protein 1	AT4G32720.2
TRINITY_DN58206_c0_g1_i6	77.3921	3.55562	0.961696	3.69724	0.000217954	0.0117395	UP	50S ribosomal protein L19-1, chloroplastic	AT4G17560.1
TRINITY_DN4826_c1_g1_i9	180.695	3.55534	0.988812	3.59556	0.000323689	0.015479	UP	ferritin-3, chloroplastic	AT2G40300.1
TRINITY_DN1225_c0_g2_i2	685.32	3.55238	0.639956	5.55098	2.84075e-08	9.66404e-06	UP	small heat shock protein, chloroplastic-like	AT4G27670.1
TRINITY_DN23874_c0_g1_i1	12.9745	3.55181	1.11619	3.18209	0.00146215	0.0440774	UP	vicilin-like antimicrobial peptides 2-2	AT3G22640.1
TRINITY_DN2946_c0_g1_i3	402.756	3.55122	0.79059	4.49186	7.06035e-06	0.000864622	UP	lysine-specific demethylase JMJ30	AT3G20810.1
TRINITY_DN289_c0_g2_i5	747.599	3.54788	0.571874	6.20395	5.50617e-10	3.49747e-07	UP	protein ALWAYS EARLY 3 isoform X1	AT3G21430.2
TRINITY_DN4501_c0_g1_i4	67.6904	3.54532	0.971014	3.65115	0.000261065	0.0132501	UP	---NA---	---NA---
TRINITY_DN3205_c0_g1_i1	67.0438	3.5452	0.71646	4.94821	7.48996e-07	0.000147129	UP	dnaJ homolog subfamily B member 4-like	AT1G10350.1
TRINITY_DN1981_c0_g2_i15	23.8019	3.54185	1.00389	3.52814	0.000418493	0.0185332	UP	pentatricopeptide repeat-containing protein At1g02370, mitochondrial	AT1G02370.1
TRINITY_DN10104_c0_g1_i8	23.3182	3.53931	1.01768	3.47783	0.000505488	0.0212635	UP	alpha-glucan water dikinase 2 isoform X1	AT4G24450.1
TRINITY_DN6320_c0_g1_i7	24.0264	3.53645	1.10985	3.18643	0.0014404	0.0436941	UP	homeobox-DDT domain protein RLT1-like isoform X1	AT4G03250.1
TRINITY_DN4696_c0_g1_i4	1144.02	3.53632	0.967326	3.65577	0.000256414	0.0130638	UP	lanC-like protein GCL1	AT5G65280.1
TRINITY_DN2551_c0_g1_i11	189.25	3.53632	0.678898	5.20891	1.89957e-07	4.7496e-05	UP	Niemann-Pick C1 protein	AT4G38350.1
TRINITY_DN7030_c0_g1_i12	133.093	3.53045	0.732016	4.82291	1.41476e-06	0.000243742	UP	two-component response regulator-like APRR5 isoform X1	AT5G24470.1
TRINITY_DN2148_c0_g2_i1	11.1611	3.52484	1.06243	3.31771	0.000907598	0.0317427	UP	---NA---	---NA---
TRINITY_DN384967_c0_g1_i1	5.78927	3.52421	1.04361	3.37693	0.000732985	0.0274363	UP	---NA---	---NA---
TRINITY_DN28960_c0_g1_i3	72.0677	3.52191	0.937623	3.75622	0.000172501	0.00993366	UP	17.3 kDa class I heat shock protein-like	AT1G59860.1
TRINITY_DN31269_c4_g1_i1	8.24529	3.50961	1.11173	3.15688	0.00159467	0.0466631	UP	---NA---	---NA---
TRINITY_DN25478_c0_g1_i5	11.6311	3.5074	1.07875	3.25135	0.00114857	0.0375105	UP	ankyrin repeat-containing protein NPR4-like	AT3G18670.1
TRINITY_DN3915_c0_g1_i1	1286.49	3.5065	0.655345	5.35062	8.76537e-08	2.47176e-05	UP	magnesium-protoporphyrin IX monomethyl ester [oxidative] cyclase, chloroplastic	AT3G56940.1
TRINITY_DN1616_c0_g1_i16	195.686	3.5058	0.899884	3.89584	9.78608e-05	0.00639914	UP	probable galactinol--sucrose galactosyltransferase 2	AT3G57520.1
TRINITY_DN18893_c0_g1_i18	513.262	3.50503	0.639587	5.48015	4.24977e-08	1.35984e-05	UP	2-oxoisovalerate dehydrogenase subunit beta 1, mitochondrial isoform X1	AT1G55510.1
TRINITY_DN2053_c0_g1_i1	6232.2	3.50468	0.807909	4.33796	1.4381e-05	0.00148861	UP	auxin-repressed 12.5 kDa protein	AT2G33830.2
TRINITY_DN8041_c1_g1_i1	28.395	3.5043	0.986536	3.55213	0.000382129	0.0173188	UP	---NA---	---NA---
TRINITY_DN22411_c0_g1_i1	28.414	3.50076	0.863318	4.055	5.01336e-05	0.00389932	UP	---NA---	---NA---
TRINITY_DN7294_c5_g1_i1	18.3078	3.49958	0.974192	3.59229	0.000327783	0.0155976	UP	S-adenosylmethionine decarboxylase proenzyme 4	AT5G18930.1
TRINITY_DN2781_c0_g1_i1	25.028	3.49805	0.964757	3.62584	0.000288025	0.0142254	UP	---NA---	---NA---
TRINITY_DN250_c0_g1_i2	914.448	3.49626	0.685468	5.10055	3.38671e-07	7.55213e-05	UP	probable carotenoid cleavage dioxygenase 4, chloroplastic	AT4G19170.1
TRINITY_DN2236_c1_g1_i8	33.2756	3.49157	0.667423	5.23142	1.68209e-07	4.29987e-05	UP	ABC transporter B family member 29, chloroplastic isoform X1	AT5G03910.1
TRINITY_DN68858_c0_g1_i1	16.2785	3.48947	0.861921	4.04848	5.15506e-05	0.00397268	UP	pentatricopeptide repeat-containing protein At4g01400, mitochondrial	AT4G01400.3
TRINITY_DN15806_c1_g1_i5	32.6118	3.48861	0.974547	3.57972	0.000343961	0.0161055	UP	cytochrome P450 CYP736A12-like	AT4G36220.1
TRINITY_DN478_c0_g2_i3	145.793	3.4813	0.737032	4.7234	2.31929e-06	0.000367371	UP	metal tolerance protein 4	AT3G58060.1
TRINITY_DN4362_c0_g1_i6	144.246	3.48101	0.790331	4.4045	1.0603e-05	0.00119384	UP	F-box/LRR-repeat protein 14	AT1G15740.1
TRINITY_DN3761_c0_g1_i7	118.285	3.4803	0.849719	4.09582	4.20673e-05	0.00341337	UP	serine/threonine-protein phosphatase PP1 isozyme 3 isoform X2	AT5G59160.3
TRINITY_DN7774_c0_g1_i1	23.7927	3.47589	0.932989	3.72554	0.000194894	0.0108698	UP	exosome complex exonuclease RRP46 homolog	AT3G46210.6
TRINITY_DN6577_c0_g1_i7	69.4343	3.47583	0.875955	3.96805	7.24639e-05	0.00511715	UP	cytoplasmic tRNA 2-thiolation protein 1 isoform X1	AT2G44270.1
TRINITY_DN22730_c0_g1_i1	42.1498	3.47428	0.830992	4.18088	2.90378e-05	0.00256282	UP	uncharacterized protein LOC18046415	AT4G01240.1
TRINITY_DN22660_c3_g1_i1	8.07264	3.47118	1.09748	3.16288	0.00156217	0.0459303	UP	olee1-like protein	AT1G29140.1
TRINITY_DN29335_c0_g1_i1	11.7479	3.46705	0.927571	3.73778	0.000185655	0.0105036	UP	putative disease resistance protein At4g11170 isoform X1	AT5G17680.1
TRINITY_DN1544_c1_g1_i14	136.418	3.46497	0.768885	4.50649	6.5909e-06	0.000821324	UP	---NA---	---NA---
TRINITY_DN24456_c0_g2_i1	39.3461	3.46097	0.997877	3.46833	0.000523696	0.0217798	UP	---NA---	---NA---
TRINITY_DN98185_c1_g1_i1	8.01288	3.45723	1.09706	3.15135	0.0016252	0.0471709	UP	---NA---	---NA---
TRINITY_DN4291_c0_g1_i1	213.738	3.45694	0.401335	8.61359	7.08064e-18	3.71049e-14	UP	probable protein phosphatase 2C 40 isoform X1	AT3G16560.1
TRINITY_DN30113_c0_g1_i4	63.0651	3.45619	0.556181	6.21415	5.16037e-10	3.36275e-07	UP	---NA---	---NA---
TRINITY_DN5607_c0_g4_i4	68.1579	3.45017	1.00614	3.42913	0.000605523	0.0240617	UP	PREDICTED: uncharacterized protein LOC100258835 isoform X2	AT3G62330.1
TRINITY_DN2127_c0_g1_i5	112.546	3.44996	0.617374	5.58812	2.29545e-08	8.10939e-06	UP	thioredoxin-like protein AAED1, chloroplastic	AT2G37240.1
TRINITY_DN2836_c0_g1_i7	159.941	3.44439	0.755031	4.56192	5.0689e-06	0.000667545	UP	DEAD-box ATP-dependent RNA helicase 20	AT5G63120.2
TRINITY_DN10783_c0_g2_i8	19.4963	3.44313	0.934811	3.68324	0.000230287	0.0121948	UP	peptidyl-prolyl cis-trans isomerase CYP40-like	AT2G15790.1
TRINITY_DN44478_c0_g1_i1	23.2953	3.43943	0.845848	4.06625	4.77748e-05	0.00377659	UP	uncharacterized protein LOC112031110	ATMG00860.1
TRINITY_DN8546_c1_g1_i15	7.60227	3.43906	0.985615	3.48925	0.000484371	0.0205875	UP	isochorismate synthase 2, chloroplastic	AT1G18870.2
TRINITY_DN10335_c0_g1_i2	159.574	3.43809	0.980743	3.50559	0.000455593	0.0196431	UP	E3 ubiquitin-protein ligase MIEL1	AT5G18650.1
TRINITY_DN33410_c0_g1_i1	93.4277	3.43709	0.807754	4.25511	2.08942e-05	0.00198476	UP	putative ubiquitin-conjugating enzyme E2 38	AT1G53025.1
TRINITY_DN13797_c1_g1_i6	104.134	3.43493	1.07323	3.20056	0.00137162	0.0422706	UP	uracil-DNA glycosylase, mitochondrial	AT3G18630.1
TRINITY_DN6599_c0_g1_i2	327.699	3.42976	0.585896	5.85387	4.80268e-09	2.14193e-06	UP	vacuolar-sorting receptor 3	AT2G14740.2
TRINITY_DN6719_c0_g1_i2	172.839	3.42615	0.781864	4.38202	1.17583e-05	0.00128652	UP	uncharacterized protein LOC112520804	AT1G21500.1
TRINITY_DN64419_c0_g2_i1	34.4664	3.42495	1.0782	3.17654	0.00149044	0.0445248	UP	GATA zinc finger domain-containing protein 10-like	AT5G49920.1
TRINITY_DN63753_c0_g1_i3	217.934	3.42394	0.895533	3.82336	0.000131648	0.00810033	UP	---NA---	---NA---
TRINITY_DN6546_c0_g1_i1	726.461	3.42384	0.736291	4.65012	3.31748e-06	0.000492601	UP	probable adenylate kinase 7, mitochondrial	AT3G01820.1
TRINITY_DN14486_c0_g2_i3	25.8651	3.42046	0.722634	4.73333	2.20869e-06	0.000352516	UP	---NA---	---NA---
TRINITY_DN1225_c0_g2_i4	458.187	3.41887	1.005	3.40188	0.000669252	0.0257972	UP	glyceraldehyde-3-phosphate dehydrogenase, cytosolic	AT1G13440.1
TRINITY_DN2780_c0_g2_i3	84.5991	3.41531	0.731209	4.67078	3.00065e-06	0.000454134	UP	UDP-galactose transporter 2-like	AT1G76670.1
TRINITY_DN32309_c0_g2_i5	31.6717	3.41464	0.897332	3.80533	0.000141615	0.00853819	UP	LOW QUALITY PROTEIN: uncharacterized protein LOC110815915	AT4G14368.1
TRINITY_DN1486_c0_g2_i12	571.574	3.41123	0.985323	3.46205	0.000536083	0.0220746	UP	RHOMBOID-like protein 9, chloroplastic isoform X1	AT5G38510.2
TRINITY_DN5680_c1_g1_i2	88.1986	3.41093	0.647571	5.26726	1.38473e-07	3.64341e-05	UP	E3 ubiquitin ligase PQT3-like isoform X3	AT4G17410.1
TRINITY_DN15514_c0_g2_i11	109.127	3.4097	1.0045	3.39443	0.000687715	0.0262496	UP	alpha-mannosidase isoform X1	AT5G66150.1
TRINITY_DN372_c0_g2_i7	142.476	3.40831	0.601193	5.66924	1.43431e-08	5.44986e-06	UP	ras-related protein RHN1 isoform X2	AT5G45130.1
TRINITY_DN51_c0_g1_i6	600.651	3.40745	0.870277	3.91536	9.027e-05	0.00604209	UP	---NA---	---NA---
TRINITY_DN74059_c0_g2_i2	55.3434	3.40728	0.841283	4.0501	5.11965e-05	0.00395024	UP	potassium transporter 1	AT2G30070.1
TRINITY_DN133391_c0_g1_i1	84.0638	3.40635	0.981816	3.46944	0.000521548	0.0217343	UP	uncharacterized mitochondrial protein AtMg00810-like	AT4G23160.1
TRINITY_DN25440_c0_g1_i2	18.5936	3.40125	1.06969	3.17965	0.00147452	0.0442804	UP	probable protein ABIL5	AT5G42030.1
TRINITY_DN6382_c0_g1_i5	85.1016	3.40043	0.99217	3.42726	0.000609705	0.0241617	UP	heat shock protein 90-6, mitochondrial	AT3G07770.1
TRINITY_DN113177_c0_g1_i1	10.8889	3.40001	0.951639	3.57279	0.000353198	0.0164158	UP	probable inorganic phosphate transporter 1-2	---NA---
TRINITY_DN1894_c1_g1_i3	134.298	3.39858	0.700657	4.85056	1.23111e-06	0.000219002	UP	probable serine/threonine-protein kinase SIS8 isoform X2	AT1G73660.1
TRINITY_DN3331_c1_g1_i1	13.2547	3.39797	1.07227	3.16894	0.00152995	0.0452751	UP	---NA---	---NA---
TRINITY_DN9409_c0_g1_i9	49.3295	3.39698	1.01426	3.34922	0.000810403	0.0294065	UP	afadin- and alpha-actinin-binding protein isoform X1	AT5G57410.3
TRINITY_DN3631_c0_g2_i3	133.812	3.39336	0.749682	4.5264	5.99971e-06	0.000765286	UP	glycine-rich domain-containing protein 1	AT4G37900.1
TRINITY_DN7675_c1_g1_i16	7.85071	3.39125	1.08226	3.13349	0.00172742	0.049229	UP	plectin isoform X1	---NA---
TRINITY_DN13290_c1_g1_i2	8.34074	3.38725	0.90241	3.75356	0.000174339	0.010012	UP	---NA---	---NA---
TRINITY_DN5783_c0_g1_i7	283.04	3.38619	0.917511	3.69063	0.000223701	0.0119619	UP	mitogen-activated protein kinase homolog NTF3	AT1G10210.2
TRINITY_DN4501_c2_g1_i3	949.228	3.38535	0.879775	3.84798	0.000119096	0.00748924	UP	rhodanese-like domain-containing protein 4, chloroplastic isoform X1	AT4G01050.1
TRINITY_DN5894_c0_g1_i2	541.493	3.38485	0.779922	4.33998	1.42495e-05	0.00147744	UP	protein TIC 20-IV, chloroplastic	AT4G03320.1
TRINITY_DN1797_c0_g3_i4	66.7029	3.37531	0.989553	3.41095	0.000647374	0.0251817	UP	uncharacterized protein LOC18038409	AT2G37480.1
TRINITY_DN142205_c0_g1_i1	25.3042	3.37469	0.667128	5.05853	4.22497e-07	9.06769e-05	UP	uncharacterized protein LOC102625106 isoform X2	AT1G07060.1
TRINITY_DN39579_c0_g2_i1	6.50499	3.37386	1.06643	3.1637	0.00155779	0.0458553	UP	putative disease resistance RPP13-like protein 1	AT3G14470.1
TRINITY_DN3068_c1_g3_i1	242.695	3.37122	0.726366	4.64121	3.46367e-06	0.000506533	UP	---NA---	---NA---
TRINITY_DN20699_c1_g1_i6	375.054	3.3692	0.815052	4.13373	3.56924e-05	0.00301818	UP	---NA---	---NA---
TRINITY_DN7577_c0_g1_i19	48.4057	3.3692	0.954666	3.52919	0.00041684	0.0184726	UP	amino acid transporter AVT1D	AT3G09340.1
TRINITY_DN6382_c0_g1_i9	2131.63	3.369	0.60554	5.56364	2.64204e-08	9.15384e-06	UP	heat shock protein 90-6, mitochondrial	AT3G07770.1
TRINITY_DN1203_c1_g1_i2	144.487	3.3662	0.997973	3.37303	0.000743454	0.0276799	UP	F-box protein SKIP24	AT1G08710.1
TRINITY_DN2654_c0_g1_i17	191.741	3.36505	1.01231	3.32414	0.000886918	0.0311929	UP	phosphoinositide phospholipase C 2-like isoform X2	AT5G58700.2
TRINITY_DN17805_c0_g1_i6	18.6531	3.36462	0.728938	4.61579	3.91605e-06	0.000549724	UP	---NA---	---NA---
TRINITY_DN81011_c0_g1_i1	15.8618	3.3643	0.855583	3.93217	8.41834e-05	0.00571992	UP	pentatricopeptide repeat-containing protein At3g18020	AT3G18020.1
TRINITY_DN5740_c0_g1_i1	12.4051	3.36239	0.788822	4.26255	2.02109e-05	0.00193889	UP	probable alpha-mannosidase At5g13980 isoform X2	AT5G13980.3
TRINITY_DN60792_c0_g2_i1	6.69578	3.36162	0.873222	3.84967	0.000118276	0.00744136	UP	---NA---	---NA---
TRINITY_DN6390_c0_g3_i3	52.5717	3.3555	0.660833	5.07769	3.82046e-07	8.34187e-05	UP	dehydrodolichyl diphosphate synthase 6	AT2G17570.1
TRINITY_DN118468_c0_g1_i2	12.6984	3.35286	0.906934	3.69692	0.000218235	0.0117445	UP	U-box domain-containing protein 26	AT5G11550.1
TRINITY_DN299_c1_g3_i1	167.015	3.35285	0.757904	4.42384	9.6961e-06	0.00112083	UP	classical arabinogalactan protein 4-like	---NA---
TRINITY_DN4408_c0_g2_i2	119.567	3.35055	0.690455	4.85268	1.21807e-06	0.000217086	UP	PREDICTED: uncharacterized protein LOC104088140	---NA---
TRINITY_DN349_c2_g1_i1	5.6234	3.34616	1.04763	3.19404	0.00140299	0.0429113	UP	---NA---	---NA---
TRINITY_DN33003_c0_g2_i1	16.8611	3.34328	0.909784	3.6748	0.000238031	0.0124451	UP	---NA---	---NA---
TRINITY_DN4554_c0_g1_i2	31.1734	3.34161	0.996161	3.35449	0.000795122	0.0290278	UP	replication stress response regulator SDE2	AT4G01000.1
TRINITY_DN11606_c0_g3_i2	10.0201	3.3416	1.02401	3.26326	0.00110137	0.0364903	UP	---NA---	---NA---
TRINITY_DN3597_c0_g1_i1	9.0754	3.34041	1.00204	3.33361	0.000857255	0.0305166	UP	beta-amylase 7 isoform X1	AT2G45880.1
TRINITY_DN1286_c2_g1_i3	131.487	3.33982	0.806304	4.14213	3.44089e-05	0.00294591	UP	peptidyl-tRNA hydrolase ICT1, mitochondrial	AT1G62850.3
TRINITY_DN2459_c0_g1_i5	22.4467	3.33671	0.789149	4.22823	2.35536e-05	0.00217975	UP	PREDICTED: uncharacterized protein LOC105141627	AT2G32970.1
TRINITY_DN3276_c0_g2_i9	51.2067	3.33422	0.966674	3.44917	0.000562316	0.0228502	UP	uncharacterized protein LOC112011897 isoform X1	AT5G24000.1
TRINITY_DN11882_c0_g1_i8	132.35	3.33129	0.910702	3.65794	0.000254253	0.0130062	UP	probable cyclic nucleotide-gated ion channel 5	AT5G57940.2
TRINITY_DN28600_c0_g1_i1	13.0733	3.3274	0.72927	4.56264	5.05148e-06	0.000665948	UP	---NA---	---NA---
TRINITY_DN18716_c0_g1_i13	179.846	3.32542	0.402554	8.2608	1.447e-16	4.96152e-13	UP	uncharacterized protein LOC112098490	AT4G33360.1
TRINITY_DN36495_c0_g1_i2	6.34395	3.31876	1.01941	3.25556	0.00113168	0.0371133	UP	---NA---	---NA---
TRINITY_DN25920_c0_g1_i7	136.922	3.31719	0.980065	3.38466	0.000712664	0.0268837	UP	signal peptide peptidase-like 5 isoform X1	AT2G43070.1
TRINITY_DN14752_c1_g2_i2	32.7276	3.31694	0.880702	3.76624	0.000165723	0.00968072	UP	---NA---	---NA---
TRINITY_DN13094_c0_g1_i7	9.41514	3.31156	1.0196	3.2479	0.00116261	0.0378274	UP	WD repeat-containing protein 3 isoform X2	AT3G21540.1
TRINITY_DN2128_c1_g1_i21	382.56	3.3099	0.822893	4.02227	5.76407e-05	0.00429719	UP	protein plastid transcriptionally active 16, chloroplastic	AT3G46780.1
TRINITY_DN26341_c1_g1_i2	15.0697	3.30961	0.905887	3.65345	0.00025874	0.013148	UP	---NA---	---NA---
TRINITY_DN69898_c0_g1_i1	64.5044	3.30883	0.769848	4.29803	1.72323e-05	0.00171597	UP	mucin-12 isoform X1	AT3G53320.1
TRINITY_DN49396_c1_g1_i2	13.8652	3.30867	0.893248	3.70408	0.000212155	0.0115159	UP	---NA---	---NA---
TRINITY_DN10335_c0_g2_i2	121.865	3.30778	0.750566	4.40705	1.04788e-05	0.00118409	UP	E3 ubiquitin-protein ligase MIEL1	AT5G18650.1
TRINITY_DN15545_c0_g1_i1	18.9988	3.30682	0.924496	3.57689	0.000347702	0.0162263	UP	disease resistance-like protein DSC1	AT4G19510.1
TRINITY_DN3757_c0_g2_i2	40.8589	3.30678	0.610109	5.41999	5.96024e-08	1.79332e-05	UP	---NA---	---NA---
TRINITY_DN19130_c0_g1_i7	179.885	3.30593	0.73977	4.46886	7.86382e-06	0.00094462	UP	protein DEHYDRATION-INDUCED 19 homolog 4 isoform X1	AT3G06760.1
TRINITY_DN8324_c0_g1_i1	17.7257	3.30575	0.664938	4.97152	6.64298e-07	0.000132826	UP	uncharacterized protein LOC111006670	AT2G39650.1
TRINITY_DN27447_c1_g1_i2	28.0474	3.30066	0.763741	4.3217	1.54831e-05	0.00157802	UP	uncharacterized protein LOC112185033	---NA---
TRINITY_DN2654_c0_g1_i22	2930.73	3.30011	1.04262	3.1652	0.00154977	0.0457109	UP	phosphoinositide phospholipase C 2	AT3G55940.1
TRINITY_DN4475_c0_g2_i2	97.5519	3.29919	0.832745	3.96183	7.4378e-05	0.00521425	UP	---NA---	---NA---
TRINITY_DN25182_c0_g1_i3	343.546	3.2949	0.695258	4.73911	2.1466e-06	0.000344354	UP	10 kDa chaperonin, mitochondrial-like	AT1G23100.1
TRINITY_DN6708_c0_g1_i12	57.9639	3.2922	1.02905	3.19925	0.00137785	0.0424105	UP	uroporphyrinogen-III synthase, chloroplastic isoform X4	AT2G26540.1
TRINITY_DN7737_c0_g1_i2	14.3557	3.29217	0.810512	4.06184	4.8688e-05	0.00382961	UP	magnesium-chelatase subunit ChlI, chloroplastic	---NA---
TRINITY_DN4009_c0_g1_i5	161.941	3.29084	0.885051	3.71825	0.000200605	0.0110872	UP	organic cation/carnitine transporter 7	AT3G13050.1
TRINITY_DN97224_c0_g1_i1	36.3993	3.28779	0.671994	4.89258	9.95214e-07	0.000183578	UP	---NA---	---NA---
TRINITY_DN17555_c0_g1_i2	51.353	3.28759	1.01136	3.25067	0.00115135	0.0375721	UP	receptor-like protein EIX2	AT1G74190.1
TRINITY_DN7_c0_g2_i3	103.956	3.28698	0.574025	5.72619	1.02711e-08	4.11392e-06	UP	peptidyl-prolyl cis-trans isomerase FKBP13, chloroplastic	AT5G45680.1
TRINITY_DN2053_c0_g1_i3	1691.19	3.28531	0.911548	3.6041	0.000313232	0.0151401	UP	dormancy-associated protein 1 isoform X1	AT1G28330.2
TRINITY_DN22050_c1_g2_i1	7.05683	3.2834	0.979277	3.35288	0.000799751	0.0291348	UP	---NA---	---NA---
TRINITY_DN30323_c0_g1_i1	16.5236	3.28071	0.645803	5.08005	3.77336e-07	8.28945e-05	UP	uncharacterized protein At1g76070	AT1G76070.1
TRINITY_DN2496_c0_g1_i1	29.213	3.28041	0.929956	3.52749	0.000419526	0.0185492	UP	probable NOT transcription complex subunit VIP2 isoform X1	AT1G07705.2
TRINITY_DN22373_c0_g1_i1	20.4849	3.27656	0.931828	3.51627	0.000437654	0.019079	UP	defensin Ec-AMP-D2-like	AT2G02100.1
TRINITY_DN1879_c0_g1_i12	33.3083	3.27597	0.94412	3.46987	0.00052072	0.0217141	UP	coiled-coil domain-containing protein 12	AT3G05070.1
TRINITY_DN41945_c0_g1_i1	20.4638	3.2708	0.876337	3.73235	0.000189701	0.0106844	UP	probable receptor-like protein kinase At1g49730 isoform X2	AT5G22050.1
TRINITY_DN6177_c2_g1_i4	86.7082	3.27073	1.01044	3.23694	0.00120821	0.0387363	UP	phosphatidylinositol 4-kinase gamma 8	AT2G40850.1
TRINITY_DN6279_c0_g1_i4	16.0497	3.26876	0.767355	4.25978	2.04631e-05	0.00195414	UP	ERBB-3 BINDING PROTEIN 1	AT3G51800.3
TRINITY_DN26851_c0_g1_i3	27.0984	3.26838	0.754251	4.33328	1.46904e-05	0.00151566	UP	disease resistance protein RPP13-like	AT3G46530.1
TRINITY_DN20120_c0_g1_i4	45.7426	3.26618	0.613031	5.32791	9.93472e-08	2.75821e-05	UP	ACT domain-containing protein ACR6-like isoform X2	AT3G01990.1
TRINITY_DN2635_c0_g1_i3	121.321	3.26463	0.920935	3.5449	0.000392757	0.0176583	UP	subtilisin-like protease SBT1.4	AT3G14067.1
TRINITY_DN5716_c0_g1_i1	67.0983	3.25799	0.600918	5.42168	5.9041e-08	1.79001e-05	UP	---NA---	---NA---
TRINITY_DN282_c0_g1_i10	43.6688	3.25749	0.707476	4.60439	4.13679e-06	0.000573622	UP	CRAL-TRIO domain-containing protein C3H8.02 isoform X3	AT5G63060.1
TRINITY_DN15091_c0_g1_i3	7.93714	3.25363	0.986089	3.29953	0.000968478	0.0331893	UP	probable leucine-rich repeat receptor-like protein kinase At5g49770	AT5G49760.1
TRINITY_DN4528_c0_g1_i9	755.528	3.25314	0.703025	4.62735	3.70368e-06	0.000528444	UP	protein PLASTID REDOX INSENSITIVE 2, chloroplastic	AT1G10522.2
TRINITY_DN9933_c0_g1_i1	307.902	3.25244	0.978336	3.32446	0.000885885	0.0311653	UP	protein WHAT'S THIS FACTOR 1 homolog	AT4G01037.1
TRINITY_DN1386_c5_g1_i1	7.55314	3.25076	0.820319	3.9628	7.40745e-05	0.00520458	UP	---NA---	---NA---
TRINITY_DN6463_c1_g1_i3	17.6251	3.24864	0.954195	3.40458	0.000662651	0.0256038	UP	---NA---	---NA---
TRINITY_DN62358_c1_g3_i2	6.88299	3.24835	0.967469	3.35757	0.000786302	0.028823	UP	---NA---	---NA---
TRINITY_DN3068_c5_g1_i2	12.619	3.24532	1.01602	3.19414	0.00140246	0.0429113	UP	---NA---	---NA---
TRINITY_DN1999_c0_g1_i2	530.82	3.24339	0.690376	4.698	2.62722e-06	0.000407424	UP	protein disulfide isomerase pTAC5, chloroplastic isoform X2	AT4G13670.1
TRINITY_DN8096_c1_g1_i8	27.2159	3.24262	0.863315	3.75601	0.000172645	0.00993737	UP	two-component response regulator ARR17-like	AT3G56380.1
TRINITY_DN2780_c0_g2_i4	703.835	3.24126	0.425821	7.6118	2.70303e-14	5.15082e-11	UP	UDP-galactose transporter 2-like	AT1G76670.1
TRINITY_DN72355_c0_g3_i3	441.581	3.2401	0.500143	6.47836	9.27279e-11	7.47577e-08	UP	L10-interacting MYB domain-containing protein	AT4G02210.2
TRINITY_DN63753_c0_g1_i2	125.262	3.23951	0.989877	3.27264	0.00106546	0.0355995	UP	---NA---	---NA---
TRINITY_DN6055_c0_g2_i1	68.2054	3.2378	0.490558	6.60023	4.10522e-11	3.74135e-08	UP	---NA---	---NA---
TRINITY_DN25525_c0_g1_i8	10.7282	3.2365	0.894505	3.6182	0.000296662	0.0145347	UP	increased DNA methylation 1	AT5G58610.1
TRINITY_DN13136_c0_g2_i8	139.863	3.23537	0.986395	3.27999	0.00103809	0.0349087	UP	ABC transporter G family member 17	AT3G17880.1
TRINITY_DN15474_c2_g1_i1	6.71106	3.23426	1.01809	3.17679	0.00148916	0.0445183	UP	---NA---	---NA---
TRINITY_DN1001_c0_g2_i4	2673.17	3.23236	0.834109	3.87523	0.000106524	0.00686474	UP	probable chlorophyll(ide) b reductase NYC1, chloroplastic	AT4G13250.1
TRINITY_DN117904_c3_g1_i1	10.9318	3.22954	0.896427	3.60268	0.000314953	0.0151848	UP	putative pentatricopeptide repeat-containing protein At1g69350, mitochondrial	AT1G69350.1
TRINITY_DN644_c1_g3_i14	168.629	3.22173	0.66771	4.82504	1.39972e-06	0.000241814	UP	probable helicase MAGATAMA 3 isoform X1	AT4G15570.1
TRINITY_DN4582_c0_g1_i5	21.3593	3.22131	0.809648	3.97865	6.93062e-05	0.00495303	UP	CBL-interacting serine/threonine-protein kinase 21	AT5G57630.1
TRINITY_DN3890_c0_g1_i10	22.0271	3.21851	0.80181	4.01405	5.96847e-05	0.00441555	UP	uncharacterized protein LOC105632805 isoform X2	---NA---
TRINITY_DN38807_c2_g1_i2	12.3985	3.21662	0.765195	4.20366	2.62633e-05	0.0023695	UP	---NA---	---NA---
TRINITY_DN34057_c0_g1_i1	8.34362	3.21658	0.9114	3.52927	0.000416708	0.0184726	UP	---NA---	---NA---
TRINITY_DN5515_c2_g1_i1	12.0471	3.21185	0.865137	3.71253	0.000205201	0.0112697	UP	---NA---	---NA---
TRINITY_DN190253_c0_g1_i1	11.32	3.20916	0.880483	3.64477	0.000267627	0.0134635	UP	---NA---	---NA---
TRINITY_DN2299_c0_g1_i1	1722.41	3.20714	0.670742	4.78149	1.74003e-06	0.000286669	UP	heat shock factor protein HSF30	AT2G26150.1
TRINITY_DN5854_c0_g1_i1	16.8111	3.20388	0.829099	3.86429	0.000111412	0.00709111	UP	nodulation receptor kinase-like	AT2G22640.1
TRINITY_DN378_c1_g1_i7	73.9258	3.20169	0.784357	4.08194	4.46619e-05	0.00358382	UP	peptidyl-prolyl cis-trans isomerase FKBP62	AT5G48570.1
TRINITY_DN21215_c0_g1_i1	107.967	3.19842	0.913134	3.50268	0.000460596	0.019791	UP	uncharacterized protein LOC18041853	AT1G19530.1
TRINITY_DN3727_c1_g1_i1	654.463	3.19803	0.673272	4.74998	2.03435e-06	0.000328886	UP	superoxide dismutase [Cu-Zn]	AT1G08830.2
TRINITY_DN3152_c1_g1_i3	451.955	3.19745	0.868751	3.68052	0.000232762	0.0122754	UP	stem-specific protein TSJT1-like	AT5G19140.1
TRINITY_DN20920_c2_g2_i1	72.9763	3.1969	0.868508	3.68091	0.000232399	0.0122657	UP	---NA---	---NA---
TRINITY_DN20665_c0_g1_i2	16.1818	3.19192	0.959619	3.32623	0.000880281	0.0310342	UP	uncharacterized protein LOC7479545 isoform X4	AT4G31985.1
TRINITY_DN3098_c2_g1_i5	78.3996	3.19096	0.834429	3.82412	0.000131238	0.008083	UP	aspartic proteinase Asp1 isoform X2	AT1G44130.1
TRINITY_DN289_c0_g1_i1	1425.6	3.18914	0.724178	4.4038	1.06371e-05	0.0011966	UP	probable nucleolar protein 5-1	AT5G27140.1
TRINITY_DN1220_c1_g1_i4	136.8	3.18433	0.719135	4.428	9.51088e-06	0.00110756	UP	heat shock 70 kDa protein, mitochondrial isoform X1	AT5G09590.1
TRINITY_DN3857_c0_g1_i5	1866.92	3.18419	0.877889	3.62709	0.000286629	0.0141869	UP	2-methylene-furan-3-one reductase	AT1G23740.1
TRINITY_DN8646_c0_g2_i4	21.4798	3.18316	0.659409	4.82729	1.38404e-06	0.000240425	UP	---NA---	---NA---
TRINITY_DN49470_c0_g2_i4	89.0073	3.18062	0.66114	4.8108	1.50325e-06	0.000256328	UP	dnaJ homolog subfamily C member 8	AT5G22080.1
TRINITY_DN186894_c5_g1_i1	6.49618	3.18023	0.921236	3.45213	0.000556173	0.0226665	UP	---NA---	---NA---
TRINITY_DN4923_c0_g1_i10	41.9667	3.17706	0.716872	4.43183	9.34362e-06	0.0010962	UP	zinc finger CCCH domain-containing protein 37 isoform X1	AT1G54350.1
TRINITY_DN51_c0_g1_i3	475.066	3.17678	0.918577	3.45838	0.000543443	0.0222998	UP	---NA---	---NA---
TRINITY_DN375_c1_g1_i5	90.1786	3.17672	0.702391	4.52272	6.10509e-06	0.000775581	UP	two-component response regulator-like PRR37 isoform X2	AT5G02810.1
TRINITY_DN68085_c0_g1_i1	41.6341	3.17589	0.615346	5.16114	2.45446e-07	5.79161e-05	UP	uncharacterized protein LOC18053055	AT5G12460.1
TRINITY_DN3822_c2_g1_i7	52.3658	3.17531	0.98676	3.21792	0.00129124	0.040508	UP	alpha-mannosidase At3g26720-like	AT3G26720.1
TRINITY_DN11030_c0_g1_i1	1539.68	3.16864	0.728193	4.35138	1.35283e-05	0.00142141	UP	alpha,alpha-trehalose-phosphate synthase [UDP-forming] 6	AT1G68020.2
TRINITY_DN22373_c0_g2_i5	994.962	3.16797	0.524111	6.04447	1.49902e-09	8.38065e-07	UP	chlorophyll a-b binding protein 8, chloroplastic	AT1G61520.3
TRINITY_DN105746_c0_g1_i1	17.0283	3.16785	0.955654	3.31485	0.000916914	0.0319442	UP	---NA---	---NA---
TRINITY_DN3455_c0_g1_i10	38.1273	3.16725	0.822063	3.8528	0.000116774	0.00738445	UP	uncharacterized protein LOC107434333	AT2G31060.1
TRINITY_DN7541_c0_g1_i15	126.756	3.16599	0.668509	4.73589	2.18097e-06	0.000348534	UP	putative pentatricopeptide repeat-containing protein At3g23330	AT3G23330.1
TRINITY_DN973_c1_g1_i5	26.9242	3.16522	0.760065	4.16441	3.12158e-05	0.00271925	UP	uncharacterized protein LOC102606846	AT5G24600.1
TRINITY_DN3141_c0_g1_i1	632.323	3.16293	0.843201	3.7511	0.000176062	0.0100879	UP	thioredoxin H-type	AT3G51030.1
TRINITY_DN15634_c0_g3_i2	329.938	3.15945	0.711436	4.44096	8.95605e-06	0.00105863	UP	organelle RRM domain-containing protein 2, mitochondrial	AT5G54580.1
TRINITY_DN1739_c5_g1_i1	951.677	3.15847	0.890881	3.54533	0.000392118	0.0176443	UP	23.6 kDa heat shock protein, mitochondrial isoform X2	AT4G25200.1
TRINITY_DN21551_c0_g1_i6	48.0141	3.15639	1.00156	3.15146	0.00162458	0.0471709	UP	probable protein phosphatase 2C 15	AT1G68410.2
TRINITY_DN30747_c0_g1_i1	130.532	3.15632	0.591509	5.33605	9.49956e-08	2.64323e-05	UP	probable S-sulfocysteine synthase, chloroplastic isoform X1	AT3G03630.1
TRINITY_DN864_c0_g1_i2	3341.22	3.15522	0.991604	3.18193	0.00146295	0.0440911	UP	probable E3 ubiquitin-protein ligase RZFP34	AT5G25560.1
TRINITY_DN1075_c0_g1_i12	70.3652	3.15513	0.958614	3.29135	0.00099709	0.0339567	UP	vacuolar-sorting receptor 6-like	AT1G30900.1
TRINITY_DN66_c0_g1_i4	33.2896	3.15257	0.931809	3.38327	0.000716272	0.0269874	UP	probable ubiquitin-conjugating enzyme E2 16 isoform X2	AT1G75440.1
TRINITY_DN27430_c1_g1_i3	303.408	3.15037	0.837757	3.76048	0.000169589	0.00981758	UP	probable alpha,alpha-trehalose-phosphate synthase [UDP-forming] 9	AT1G60140.1
TRINITY_DN65_c1_g1_i1	74766.9	3.14851	0.933275	3.37361	0.000741899	0.0276466	UP	small heat shock protein, chloroplastic	AT4G27670.1
TRINITY_DN12096_c0_g2_i1	27.1025	3.14433	0.799076	3.93496	8.32122e-05	0.00567232	UP	homeobox-DDT domain protein RLT1 isoform X2	AT1G28420.1
TRINITY_DN20306_c1_g1_i1	28.2608	3.14392	0.724643	4.33857	1.43412e-05	0.00148572	UP	---NA---	---NA---
TRINITY_DN36423_c0_g3_i1	24.6336	3.1436	0.879316	3.57506	0.000350154	0.0163165	UP	uncharacterized protein LOC102619125	AT1G60640.3
TRINITY_DN6308_c2_g1_i18	78.0417	3.14239	0.971146	3.23576	0.0012132	0.0388052	UP	probable ubiquitin-like-specific protease 2B isoform X1	AT1G09730.1
TRINITY_DN6955_c0_g1_i2	27.1964	3.14169	0.734206	4.27903	1.87708e-05	0.00184147	UP	dynamin-related protein 1E isoform X1	AT3G60190.1
TRINITY_DN1384_c0_g2_i2	183.889	3.13842	0.854192	3.67414	0.000238654	0.0124595	UP	bidirectional sugar transporter SWEET2a	AT3G14770.1
TRINITY_DN63159_c1_g1_i1	8.3542	3.13576	0.832813	3.76527	0.000166372	0.00970066	UP	---NA---	---NA---
TRINITY_DN3060_c0_g1_i11	137.961	3.13404	0.793132	3.95147	7.76733e-05	0.00539416	UP	probable E3 ubiquitin-protein ligase RHG1A	AT5G10650.2
TRINITY_DN28113_c0_g1_i4	59.6234	3.13083	0.868567	3.6046	0.000312639	0.0151172	UP	uncharacterized protein LOC111316394	AT2G21960.1
TRINITY_DN7294_c2_g1_i2	253.078	3.13073	0.870054	3.59832	0.000320281	0.0153686	UP	SNF1-related protein kinase regulatory subunit gamma-1	AT3G48530.1
TRINITY_DN58772_c0_g2_i1	49.0021	3.13003	0.529725	5.90878	3.44649e-09	1.62954e-06	UP	LRR receptor-like serine/threonine-protein kinase RCH1	AT5G48940.1
TRINITY_DN29_c0_g1_i22	51.7252	3.12919	0.967477	3.23438	0.00121907	0.0389534	UP	5-formyltetrahydrofolate cyclo-ligase-like protein COG0212	AT1G76730.1
TRINITY_DN14705_c0_g2_i2	17.4915	3.12821	0.981241	3.18802	0.00143252	0.0435498	UP	putative F-box protein At1g67623	AT1G74875.1
TRINITY_DN3033_c0_g1_i9	13.7653	3.12738	0.838767	3.72854	0.000192589	0.0107939	UP	protein spt2-like isoform X1	AT2G22720.3
TRINITY_DN1415_c0_g2_i1	51.4978	3.12547	0.553864	5.64304	1.67074e-08	6.2352e-06	UP	probable nucleoredoxin 1	---NA---
TRINITY_DN2894_c4_g1_i1	754.21	3.12307	0.745706	4.18807	2.81337e-05	0.00249881	UP	17.8 kDa class II heat shock protein	AT1G06460.1
TRINITY_DN190171_c0_g1_i1	8.5052	3.12254	0.788267	3.96127	7.45532e-05	0.00522072	UP	---NA---	---NA---
TRINITY_DN53266_c0_g1_i2	12.7442	3.12235	0.788742	3.95865	7.5376e-05	0.00526076	UP	uncharacterized protein LOC111988969	---NA---
TRINITY_DN7030_c0_g1_i4	220.603	3.12087	0.791508	3.94294	8.04879e-05	0.0055352	UP	two-component response regulator-like APRR5 isoform X2	AT5G24470.1
TRINITY_DN7821_c0_g1_i1	146.627	3.11888	0.713566	4.37084	1.23767e-05	0.00133843	UP	probable polygalacturonase	AT4G23820.1
TRINITY_DN22174_c1_g1_i1	6.96994	3.11678	0.881033	3.53765	0.000403708	0.018024	UP	glucose-1-phosphate adenylyltransferase large subunit 1	---NA---
TRINITY_DN2264_c1_g1_i1	8.91963	3.11507	0.885337	3.51852	0.000433969	0.0189892	UP	---NA---	---NA---
TRINITY_DN318899_c0_g1_i1	5.45381	3.11468	0.951861	3.2722	0.00106713	0.0356208	UP	---NA---	---NA---
TRINITY_DN9536_c0_g1_i11	25.2606	3.10903	0.764715	4.0656	4.79085e-05	0.00378477	UP	protein OBERON 1	AT1G05410.1
TRINITY_DN4185_c0_g1_i3	81.3824	3.10531	0.690916	4.49448	6.97415e-06	0.000858244	UP	post-GPI attachment to proteins factor 3 isoform X1	AT1G16560.3
TRINITY_DN9444_c0_g2_i8	46.7008	3.10414	0.960071	3.23324	0.00122394	0.0390782	UP	long chain acyl-CoA synthetase 6, peroxisomal isoform X1	AT3G05970.1
TRINITY_DN3158_c0_g1_i5	67.1062	3.10076	0.773937	4.00648	6.16309e-05	0.00452493	UP	dr1-associated corepressor isoform X1	AT3G12480.1
TRINITY_DN3806_c0_g1_i5	73.6791	3.09423	0.814842	3.79734	0.000146259	0.00877193	UP	serine/arginine-rich SC35-like splicing factor SCL28 isoform X1	AT5G18810.1
TRINITY_DN1645_c0_g1_i6	68.0391	3.09341	0.965246	3.20479	0.00135162	0.0417566	UP	uncharacterized protein LOC102607296 isoform X2	AT5G49580.1
TRINITY_DN32063_c0_g1_i1	13.1648	3.08895	0.861413	3.58591	0.000335906	0.0158522	UP	uncharacterized protein LOC110721940	AT4G29090.1
TRINITY_DN3951_c0_g1_i7	89.082	3.08725	0.777808	3.96917	7.21233e-05	0.00510744	UP	serine/threonine-protein phosphatase PP1 isozyme 2	AT2G39840.1
TRINITY_DN150477_c0_g1_i1	12.5713	3.08467	0.799885	3.85639	0.000115073	0.00728729	UP	uncharacterized protein LOC112032201	AT4G29090.1
TRINITY_DN58503_c2_g1_i2	7.14658	3.08347	0.848758	3.63292	0.000280231	0.0139491	UP	---NA---	---NA---
TRINITY_DN44598_c0_g1_i5	12.7378	3.08207	0.880091	3.50199	0.000461803	0.0198293	UP	peroxidase 29	AT3G17070.1
TRINITY_DN2931_c0_g1_i4	23.2127	3.08201	0.597573	5.15754	2.50214e-07	5.86014e-05	UP	protein disulfide-isomerase SCO2	AT3G19220.1
TRINITY_DN1323_c0_g1_i2	104.751	3.08073	0.746059	4.12934	3.63809e-05	0.00306633	UP	putative F-box protein At5g55150	AT5G55150.1
TRINITY_DN268_c1_g1_i3	1659.14	3.07684	0.848252	3.62727	0.000286431	0.0141869	UP	galactinol synthase 1	AT1G60470.1
TRINITY_DN595_c0_g1_i5	39.1508	3.07552	0.841426	3.65513	0.000257049	0.0130885	UP	U6 snRNA phosphodiesterase-like	AT5G51170.2
TRINITY_DN1461_c0_g1_i7	74.1668	3.0754	0.719897	4.27199	1.93735e-05	0.00188152	UP	E3 ubiquitin-protein ligase AIRP2 isoform X1	AT5G01520.1
TRINITY_DN2012_c0_g1_i12	4475.98	3.07526	0.681188	4.51455	6.34514e-06	0.000798815	UP	chaperonin CPN60-2, mitochondrial	AT3G23990.1
TRINITY_DN6840_c0_g1_i7	42.5334	3.0729	0.848944	3.61968	0.000294969	0.014475	UP	glyoxysomal processing protease, glyoxysomal isoform X2	AT1G28320.1
TRINITY_DN177_c0_g6_i1	50.0446	3.07109	0.857267	3.58241	0.000340435	0.0160179	UP	uncharacterized protein LOC102614458 isoform X2	AT2G36145.1
TRINITY_DN296_c1_g1_i1	44.2022	3.07094	0.910655	3.37223	0.000745629	0.0277281	UP	probable RNA polymerase II transcription factor B subunit 1-1	AT1G55750.1
TRINITY_DN6583_c1_g1_i7	52.1782	3.07086	0.861268	3.56551	0.000363151	0.0167177	UP	tetratricopeptide repeat protein 38-like isoform X3	AT1G27150.1
TRINITY_DN15288_c0_g1_i6	292.089	3.07025	0.968853	3.16896	0.00152988	0.0452751	UP	PREDICTED: uncharacterized protein LOC107939043	ATMG00860.1
TRINITY_DN2387_c0_g2_i2	78.5474	3.0696	0.835331	3.67471	0.000238124	0.0124451	UP	polyadenylate-binding protein RBP47B'	AT5G19350.2
TRINITY_DN396424_c0_g1_i1	17.8097	3.06836	0.698197	4.3947	1.10928e-05	0.00123135	UP	WEB family protein At5g16730, chloroplastic	AT4G40020.1
TRINITY_DN4068_c0_g1_i3	14.9705	3.06712	0.861753	3.55917	0.000372032	0.0170093	UP	tRNA (guanine-N(7)-)-methyltransferase non-catalytic subunit wdr4	AT1G03110.1
TRINITY_DN12649_c0_g2_i1	12.005	3.06661	0.883214	3.4721	0.000516408	0.0215773	UP	---NA---	---NA---
TRINITY_DN18716_c0_g1_i10	261.9	3.0651	0.816165	3.75548	0.000173007	0.00995301	UP	uncharacterized protein LOC102617750	AT5G44250.1
TRINITY_DN9580_c1_g1_i11	11.2072	3.06256	0.944355	3.24302	0.00118271	0.0381583	UP	probable xyloglucan galactosyltransferase GT19	---NA---
TRINITY_DN11692_c0_g1_i7	54.2914	3.06154	0.662037	4.62442	3.75645e-06	0.000532085	UP	probable serine/threonine-protein kinase PBL7 isoform X3	AT4G02010.1
TRINITY_DN828_c0_g1_i1	1323.8	3.06091	0.629472	4.86267	1.15815e-06	0.000207196	UP	uncharacterized protein LOC18045041	AT2G39650.1
TRINITY_DN24392_c1_g1_i6	45.0831	3.05851	0.791188	3.86571	0.000110765	0.00706437	UP	disease resistance protein RPP13	AT3G46730.1
TRINITY_DN13750_c0_g1_i11	3358.11	3.05328	0.750128	4.07035	4.69428e-05	0.00373665	UP	ubiquinol oxidase 4, chloroplastic/chromoplastic	AT4G22260.1
TRINITY_DN2557_c0_g1_i7	33.551	3.05312	0.823995	3.70526	0.000211173	0.0114875	UP	---NA---	---NA---
TRINITY_DN5578_c1_g1_i1	46.3301	3.0477	0.698429	4.36365	1.27912e-05	0.00137227	UP	---NA---	---NA---
TRINITY_DN3671_c0_g1_i2	462.017	3.04368	0.842538	3.61251	0.000303247	0.014771	UP	glucan endo-1,3-beta-glucosidase 11-like	AT1G32860.1
TRINITY_DN8850_c0_g1_i2	17.4049	3.04353	0.616445	4.93723	7.92391e-07	0.000153555	UP	CASP-like protein 4A4	AT4G11655.1
TRINITY_DN51_c0_g1_i7	9427.37	3.04204	0.839462	3.6238	0.000290308	0.0143045	UP	---NA---	---NA---
TRINITY_DN4630_c0_g1_i1	937.467	3.03745	0.673305	4.51126	6.44439e-06	0.00080609	UP	tubulin alpha-3 chain	AT5G19780.1
TRINITY_DN10265_c0_g1_i6	40.2459	3.03569	0.703584	4.31461	1.59887e-05	0.00161386	UP	---NA---	---NA---
TRINITY_DN8113_c0_g2_i3	750.264	3.03493	0.688001	4.41123	1.02785e-05	0.0011717	UP	cytochrome P450 90A1	AT5G05690.1
TRINITY_DN469_c0_g1_i2	8895.23	3.03425	0.76558	3.96333	7.39106e-05	0.00519597	UP	17.3 kDa class I heat shock protein-like	AT1G07400.1
TRINITY_DN1133_c0_g1_i24	75.2015	3.03389	0.711727	4.26272	2.01955e-05	0.00193889	UP	large proline-rich protein BAG6 isoform X4	AT5G42220.1
TRINITY_DN2152_c0_g1_i14	187.064	3.03383	0.594952	5.09929	3.40932e-07	7.58909e-05	UP	protein MODIFIER OF SNC1 1	AT5G47770.1
TRINITY_DN5894_c0_g1_i3	88.423	3.03246	0.464537	6.52791	6.66919e-11	5.66737e-08	UP	protein TIC 20-IV, chloroplastic	AT4G03320.1
TRINITY_DN25125_c0_g4_i1	23.2391	3.02929	0.744449	4.06917	4.71814e-05	0.00374852	UP	patatin-like protein 2	---NA---
TRINITY_DN107620_c0_g1_i1	135.368	3.02803	0.652197	4.64282	3.43691e-06	0.000503791	UP	---NA---	---NA---
TRINITY_DN4408_c0_g1_i4	13.3401	3.02769	0.764879	3.95839	7.54578e-05	0.00526355	UP	---NA---	---NA---
TRINITY_DN1220_c1_g1_i6	127.348	3.02513	0.852811	3.54724	0.000389286	0.0175536	UP	heat shock 70 kDa protein, mitochondrial	AT5G09590.1
TRINITY_DN26165_c0_g1_i10	16.6904	3.02417	0.907933	3.33083	0.000865888	0.0307316	UP	DEAD-box ATP-dependent RNA helicase 36	AT1G16280.1
TRINITY_DN4444_c0_g2_i1	14.5179	3.01829	0.88071	3.42711	0.000610048	0.0241617	UP	---NA---	---NA---
TRINITY_DN7696_c0_g3_i1	599.581	3.01519	0.648849	4.64698	3.3683e-06	0.00049847	UP	ankyrin repeat and sterile alpha motif domain-containing protein 1B	AT3G01750.1
TRINITY_DN6312_c0_g2_i8	63.488	3.01421	0.759563	3.96835	7.23722e-05	0.00511395	UP	RNA polymerase sigma factor sigA	AT1G64860.2
TRINITY_DN6625_c0_g1_i7	193.923	3.01014	0.931936	3.22998	0.00123797	0.03933	UP	probable ethanolamine kinase	AT2G26830.1
TRINITY_DN20699_c1_g1_i4	1557.91	3.00664	0.892229	3.36981	0.000752192	0.0278814	UP	---NA---	---NA---
TRINITY_DN14319_c0_g1_i1	14.3495	3.00638	0.859181	3.49912	0.000466794	0.0200026	UP	uncharacterized protein LOC18094664 isoform X1	---NA---
TRINITY_DN9908_c0_g2_i2	31.6044	2.99886	0.760221	3.94472	7.98927e-05	0.0055116	UP	probable cytosolic oligopeptidase A	AT5G65620.1
TRINITY_DN4881_c0_g1_i2	74.6652	2.99449	0.568333	5.2689	1.37246e-07	3.62629e-05	UP	formin-like protein 4	AT1G70140.1
TRINITY_DN1616_c0_g1_i5	289.879	2.99437	0.818604	3.65789	0.000254296	0.0130062	UP	probable galactinol--sucrose galactosyltransferase 2	AT3G57520.3
TRINITY_DN20699_c1_g1_i3	834.457	2.99421	0.828153	3.61553	0.000299732	0.0146509	UP	---NA---	---NA---
TRINITY_DN25125_c0_g1_i2	175.708	2.99326	0.638248	4.6898	2.7347e-06	0.000422528	UP	glutamine synthetase leaf isozyme, chloroplastic	AT5G35630.3
TRINITY_DN13791_c0_g4_i3	67.3555	2.99015	0.75949	3.93704	8.24917e-05	0.00563543	UP	F-box/LRR-repeat protein At4g14103-like isoform X1	AT4G00320.1
TRINITY_DN8372_c1_g2_i1	80.8984	2.98733	0.747772	3.99497	6.47017e-05	0.00468745	UP	pentatricopeptide repeat-containing protein At5g13270, chloroplastic	AT5G13270.1
TRINITY_DN8349_c0_g1_i10	99.0506	2.9871	0.724011	4.12576	3.69514e-05	0.00310649	UP	katanin p80 WD40 repeat-containing subunit B1 homolog isoform X2	AT5G23430.1
TRINITY_DN1450_c0_g1_i6	107.38	2.98611	0.907391	3.29087	0.000998771	0.0340047	UP	peptidyl-prolyl cis-trans isomerase FKBP53	AT4G25340.2
TRINITY_DN2403_c0_g3_i9	3454.28	2.9855	0.626909	4.76225	1.91443e-06	0.000312288	UP	uncharacterized protein LOC18051012	AT2G32520.1
TRINITY_DN8402_c2_g1_i8	6.95045	2.98235	0.927416	3.21576	0.00130099	0.0407082	UP	probable disease resistance protein At1g58602	---NA---
TRINITY_DN15813_c0_g2_i1	106.767	2.97819	0.810306	3.67539	0.000237487	0.0124347	UP	---NA---	---NA---
TRINITY_DN15736_c0_g1_i2	18.6473	2.97098	0.797344	3.7261	0.000194466	0.0108555	UP	---NA---	---NA---
TRINITY_DN7030_c0_g1_i7	752.71	2.96834	0.659544	4.50059	6.77661e-06	0.00083905	UP	two-component response regulator-like APRR5 isoform X1	AT5G24470.1
TRINITY_DN20544_c0_g2_i21	33.4322	2.96805	0.805418	3.68511	0.000228607	0.0121398	UP	heat stress transcription factor A-3	AT5G03720.1
TRINITY_DN11088_c0_g1_i4	19.0516	2.9669	0.797528	3.72013	0.000199122	0.0110274	UP	---NA---	---NA---
TRINITY_DN29194_c0_g2_i11	83.3758	2.96448	0.784034	3.78106	0.000156164	0.00923386	UP	uncharacterized protein At1g08160-like	AT4G26490.1
TRINITY_DN10953_c0_g3_i1	17.7057	2.96345	0.860176	3.44517	0.000570702	0.0231163	UP	---NA---	---NA---
TRINITY_DN1656_c13_g1_i4	568.348	2.96082	0.622124	4.75921	1.94349e-06	0.000316618	UP	thylakoid lumenal 15 kDa protein 1, chloroplastic	AT2G44920.2
TRINITY_DN4041_c0_g1_i1	419.297	2.96004	0.753203	3.92994	8.49672e-05	0.00575763	UP	UPF0664 stress-induced protein C29B12.11c	AT5G11680.1
TRINITY_DN18893_c0_g1_i10	26.8028	2.95914	0.823186	3.59474	0.000324714	0.0155077	UP	2-oxoisovalerate dehydrogenase subunit beta 1, mitochondrial	AT3G13450.1
TRINITY_DN2356_c0_g2_i1	579.478	2.95584	0.650205	4.546	5.46744e-06	0.000708166	UP	probable mannitol dehydrogenase	AT4G37980.1
TRINITY_DN8282_c1_g1_i2	35.4247	2.95177	0.569707	5.18121	2.20449e-07	5.3318e-05	UP	UBP1-associated protein 2C-like	AT3G15010.2
TRINITY_DN7906_c0_g1_i7	11.2969	2.95142	0.91467	3.22676	0.00125202	0.0396041	UP	PREDICTED: uncharacterized protein LOC109190589 isoform X1	AT5G40500.1
TRINITY_DN22334_c0_g1_i2	39.6312	2.9493	0.80282	3.67368	0.000239082	0.0124618	UP	---NA---	---NA---
TRINITY_DN40688_c0_g1_i10	66.8391	2.94924	0.597623	4.93495	8.01711e-07	0.000154884	UP	shewanella-like protein phosphatase 1 isoform X1	AT1G07010.1
TRINITY_DN393681_c0_g1_i1	22.8034	2.94897	0.655783	4.49687	6.8962e-06	0.000851986	UP	putative pentatricopeptide repeat-containing protein At3g47840	AT3G47840.1
TRINITY_DN11189_c0_g1_i3	14.1529	2.94575	0.807714	3.64702	0.000265296	0.0133731	UP	calcineurin B-like protein 3 isoform X1	AT5G55990.1
TRINITY_DN3866_c0_g1_i5	1987.99	2.9437	0.664678	4.42876	9.47755e-06	0.0011047	UP	probable inactive shikimate kinase like 1, chloroplastic isoform X2	AT3G26900.3
TRINITY_DN1900_c1_g1_i13	71.4304	2.94363	0.723751	4.06719	4.75844e-05	0.00377101	UP	probable transmembrane GTPase FZO-like, chloroplastic	AT1G03160.1
TRINITY_DN19592_c1_g1_i1	19.3954	2.942	0.906525	3.24535	0.00117305	0.038004	UP	---NA---	---NA---
TRINITY_DN713_c0_g1_i5	6387.94	2.94121	0.656557	4.47974	7.47342e-06	0.000907256	UP	calnexin homolog	AT5G61790.1
TRINITY_DN53366_c0_g1_i1	97.6651	2.94068	0.668247	4.40059	1.07955e-05	0.00120922	UP	expansin-A13	AT3G03220.1
TRINITY_DN5831_c0_g1_i10	70.9595	2.93818	0.933052	3.149	0.00163829	0.0474101	UP	probable serine/threonine-protein kinase DDB_G0282963 isoform X1	AT5G49470.4
TRINITY_DN208222_c0_g1_i1	12.1424	2.93781	0.919716	3.19426	0.0014019	0.0429113	UP	proline-, glutamic acid- and leucine-rich protein 1 isoform X1	AT1G30240.1
TRINITY_DN4409_c0_g1_i4	49.545	2.93611	0.845187	3.47392	0.000512919	0.02146	UP	zinc finger with UFM1-specific peptidase domain protein isoform X1	AT5G24680.1
TRINITY_DN3764_c0_g1_i2	96.6423	2.93573	0.652634	4.49828	6.85039e-06	0.000847158	UP	uncharacterized protein LOC102621225	AT3G15840.1
TRINITY_DN11752_c0_g1_i3	249.156	2.93501	0.699603	4.19526	2.72561e-05	0.0024446	UP	15.7 kDa heat shock protein, peroxisomal-like	AT5G37670.1
TRINITY_DN2805_c0_g1_i1	52.9899	2.9302	0.811396	3.61131	0.000304654	0.0148072	UP	probable GTP-binding protein OBGM, mitochondrial isoform X1	AT1G07615.1
TRINITY_DN4881_c0_g1_i1	32.2985	2.92939	0.594491	4.92757	8.32584e-07	0.00015938	UP	formin-like protein 4	AT1G24150.1
TRINITY_DN9502_c0_g1_i10	109.483	2.92925	0.796274	3.67869	0.000234433	0.0123158	UP	DEAD-box ATP-dependent RNA helicase 57 isoform X1	AT3G09720.1
TRINITY_DN40809_c0_g1_i1	12.6885	2.92842	0.864494	3.38744	0.000705485	0.0266689	UP	uncharacterized protein LOC18045056	AT3G55240.1
TRINITY_DN37785_c1_g1_i1	12.8518	2.9282	0.863037	3.3929	0.000691575	0.0263522	UP	transposon Ty3-G Gag-Pol polyprotein	---NA---
TRINITY_DN421_c0_g1_i2	13.8565	2.92489	0.870126	3.36145	0.000775332	0.0285039	UP	3-isopropylmalate dehydratase large subunit, chloroplastic-like	AT4G13430.1
TRINITY_DN19822_c0_g1_i1	50.8698	2.92426	0.596281	4.90417	9.38245e-07	0.000176121	UP	probable F-box protein At2g36090	AT3G44326.1
TRINITY_DN675_c3_g2_i4	209.793	2.92118	0.76348	3.82613	0.000130171	0.00803702	UP	uncharacterized protein LOC18047324	AT5G18130.2
TRINITY_DN9580_c1_g1_i4	26.9875	2.92055	0.689623	4.235	2.28548e-05	0.0021229	UP	ubiquitin-like-specific protease ESD4	---NA---
TRINITY_DN8152_c0_g2_i2	222.094	2.92045	0.720102	4.0556	5.00063e-05	0.00389183	UP	18.5 kDa class IV heat shock protein	AT2G19310.1
TRINITY_DN1739_c0_g1_i4	374.201	2.91914	0.814786	3.58271	0.000340052	0.0160153	UP	AT-hook motif nuclear-localized protein 9	AT2G45850.2
TRINITY_DN11585_c0_g1_i16	1507.56	2.91908	0.602872	4.84195	1.2857e-06	0.000225838	UP	PREDICTED: uncharacterized protein LOC109003528	AT2G46100.1
TRINITY_DN692_c0_g1_i2	764.779	2.91896	0.571543	5.10716	3.2704e-07	7.34486e-05	UP	protein BPS1, chloroplastic	AT2G46080.1
TRINITY_DN2460_c0_g2_i3	52.9049	2.91868	0.697775	4.18283	2.87899e-05	0.00254631	UP	eukaryotic translation initiation factor 2D	AT1G71350.1
TRINITY_DN995_c0_g1_i4	277.155	2.91503	0.59333	4.913	8.96949e-07	0.000169381	UP	histone-lysine N-methyltransferase EZA1 isoform X1	AT4G02020.1
TRINITY_DN7187_c0_g1_i1	16.1975	2.91149	0.878448	3.31435	0.000918552	0.0319658	UP	ribose-phosphate pyrophosphokinase 1 isoform X3	AT2G44530.2
TRINITY_DN115526_c0_g1_i1	14.5973	2.91038	0.85733	3.3947	0.000687042	0.0262399	UP	NAC transcription factor 32-like	AT1G69490.1
TRINITY_DN3512_c0_g1_i6	74.2612	2.90985	0.636031	4.57501	4.76194e-06	0.000637805	UP	NAD(H) kinase 1 isoform X2	AT3G21070.2
TRINITY_DN3690_c0_g2_i1	351.154	2.90662	0.484736	5.9963	2.01868e-09	1.05347e-06	UP	protease Do-like 2, chloroplastic isoform X1	AT2G47940.2
TRINITY_DN6005_c0_g1_i2	44.6693	2.90439	0.695242	4.17753	2.94695e-05	0.00259728	UP	uncharacterized protein LOC102614254 isoform X1	AT2G03470.1
TRINITY_DN7111_c0_g2_i6	1283.21	2.90385	0.655265	4.43156	9.35521e-06	0.00109654	UP	probable plastid-lipid-associated protein 8, chloroplastic	AT5G19940.1
TRINITY_DN4020_c0_g1_i3	140.369	2.90298	0.61456	4.72367	2.31629e-06	0.000367358	UP	---NA---	---NA---
TRINITY_DN13750_c0_g1_i12	1320.1	2.90035	0.78715	3.68462	0.000229047	0.0121445	UP	ubiquinol oxidase 4, chloroplastic/chromoplastic	AT4G22260.1
TRINITY_DN2917_c0_g1_i9	207.288	2.89795	0.445901	6.49909	8.08055e-11	6.73029e-08	UP	sodium-dependent phosphate transport protein 1, chloroplastic-like	AT2G29650.1
TRINITY_DN3331_c1_g1_i7	42.9883	2.89514	0.796266	3.6359	0.000277017	0.0138418	UP	---NA---	---NA---
TRINITY_DN31630_c0_g1_i1	1340.97	2.89505	0.916454	3.15897	0.00158329	0.0464132	UP	non-specific lipid-transfer protein	AT5G59320.1
TRINITY_DN2897_c0_g2_i2	533.794	2.88714	0.586448	4.9231	8.51836e-07	0.00016257	UP	---NA---	---NA---
TRINITY_DN2603_c0_g1_i1	193.944	2.88704	0.705809	4.09039	4.3064e-05	0.00347854	UP	probable glutathione peroxidase 5 isoform X2	AT3G63080.1
TRINITY_DN1163_c1_g1_i2	46.1432	2.8866	0.602351	4.79222	1.6495e-06	0.000276605	UP	---NA---	---NA---
TRINITY_DN46760_c0_g1_i1	16.9041	2.88191	0.83837	3.43752	0.000587066	0.0235507	UP	pentatricopeptide repeat-containing protein At2g39620	AT2G39620.1
TRINITY_DN17004_c0_g1_i1	46.6677	2.87723	0.822412	3.49852	0.000467846	0.0200409	UP	F-box protein SKIP22-like	AT1G23780.1
TRINITY_DN110087_c0_g1_i1	211.252	2.87676	0.708576	4.05991	4.90909e-05	0.00385638	UP	14-3-3-like protein D	AT2G42590.2
TRINITY_DN1656_c13_g1_i1	188.329	2.87275	0.4381	6.55729	5.4794e-11	4.78565e-08	UP	thylakoid lumenal 15 kDa protein 1, chloroplastic	AT2G44920.2
TRINITY_DN14451_c0_g2_i1	15.424	2.86809	0.691453	4.14792	3.35514e-05	0.00289218	UP	---NA---	---NA---
TRINITY_DN26048_c0_g1_i1	25.2762	2.86614	0.687886	4.16659	3.09187e-05	0.00270228	UP	40S ribosomal protein S20-2	AT5G62300.2
TRINITY_DN1584_c2_g1_i3	27.9455	2.86583	0.713198	4.01828	5.86249e-05	0.00434993	UP	auxin-induced protein X10A-like	AT4G38840.1
TRINITY_DN1577_c0_g3_i7	383.954	2.86242	0.882774	3.24253	0.00118475	0.0381865	UP	ABC transporter G family member 29-like isoform X3	AT3G16340.2
TRINITY_DN6211_c0_g1_i1	371.479	2.86108	0.89598	3.19324	0.00140685	0.0430023	UP	activator of 90 kDa heat shock protein ATPase homolog	AT3G12050.1
TRINITY_DN3205_c0_g1_i2	616.449	2.85997	0.708859	4.03461	5.46937e-05	0.00415633	UP	dnaJ homolog subfamily B member 1-like	AT1G10350.1
TRINITY_DN3045_c0_g1_i1	2187.61	2.85024	0.884982	3.22068	0.00127887	0.0402404	UP	homeobox-leucine zipper protein ATHB-6	AT4G40060.1
TRINITY_DN851_c3_g1_i7	5707.36	2.84812	0.726738	3.91904	8.89009e-05	0.00598228	UP	17.3 kDa class I heat shock protein-like	AT2G29500.1
TRINITY_DN5424_c0_g2_i1	196.934	2.84795	0.580855	4.90303	9.43675e-07	0.000176877	UP	zinc finger protein hangover	AT4G27310.1
TRINITY_DN17286_c0_g2_i5	10.9078	2.84677	0.856297	3.32452	0.000885718	0.0311653	UP	---NA---	---NA---
TRINITY_DN12632_c0_g1_i1	115.824	2.83727	0.759299	3.7367	0.000186451	0.0105344	UP	---NA---	---NA---
TRINITY_DN24307_c0_g1_i10	82.7169	2.83374	0.612021	4.63014	3.65426e-06	0.000522854	UP	myeloid leukemia factor 1-like isoform X2	AT4G22740.2
TRINITY_DN8704_c2_g3_i1	345.737	2.8305	0.898032	3.1519	0.00162214	0.0471488	UP	heterogeneous nuclear ribonucleoprotein 1	AT2G33410.1
TRINITY_DN322_c4_g1_i1	313.238	2.82988	0.72159	3.92172	8.79181e-05	0.00592884	UP	---NA---	---NA---
TRINITY_DN613_c1_g1_i11	444.536	2.82922	0.503584	5.61816	1.93002e-08	7.10121e-06	UP	homeobox-DDT domain protein RLT1 isoform X2	AT1G28420.1
TRINITY_DN8054_c0_g3_i6	378.295	2.82786	0.635077	4.45278	8.47647e-06	0.00100858	UP	AMP deaminase	AT2G38280.2
TRINITY_DN4041_c1_g1_i8	84.7103	2.82764	0.548999	5.15054	2.59737e-07	6.03818e-05	UP	pentatricopeptide repeat-containing protein At5g65570	AT5G65570.1
TRINITY_DN7459_c0_g1_i1	57.0448	2.8272	0.611125	4.62623	3.72379e-06	0.00053039	UP	membrane-associated 30 kDa protein, chloroplastic	AT1G65260.1
TRINITY_DN2299_c1_g1_i1	5.79037	2.82713	0.895783	3.15605	0.00159924	0.0467643	UP	---NA---	---NA---
TRINITY_DN7364_c0_g2_i1	95.73	2.82618	0.68789	4.10848	3.98266e-05	0.00328097	UP	macrophage erythroblast attacher-like	AT3G55070.2
TRINITY_DN48068_c0_g1_i1	14.2467	2.82465	0.794764	3.55408	0.000379309	0.0172407	UP	pentatricopeptide repeat-containing protein At5g39350-like	AT1G11290.1
TRINITY_DN31020_c0_g1_i5	2308.19	2.82399	0.696123	4.05674	4.97624e-05	0.00388253	UP	PREDICTED: uncharacterized protein LOC108997398	AT1G28140.1
TRINITY_DN8965_c0_g1_i4	39.0902	2.82356	0.626643	4.50585	6.61086e-06	0.000821576	UP	deoxyhypusine synthase	AT5G05920.1
TRINITY_DN33478_c0_g1_i3	160.775	2.823	0.722739	3.90598	9.38457e-05	0.00621199	UP	pentatricopeptide repeat-containing protein At5g66520	AT5G66520.1
TRINITY_DN14261_c0_g1_i5	16.6274	2.82182	0.700264	4.02965	5.586e-05	0.0042144	UP	F-box/LRR-repeat protein At3g48880	---NA---
TRINITY_DN761_c5_g1_i2	14.0655	2.82016	0.747376	3.77341	0.000161031	0.00945941	UP	---NA---	---NA---
TRINITY_DN8278_c0_g1_i2	117.461	2.81677	0.546961	5.14986	2.60683e-07	6.049e-05	UP	70 kDa peptidyl-prolyl isomerase-like	AT3G25230.1
TRINITY_DN34862_c0_g1_i4	34.0337	2.81489	0.867296	3.24559	0.00117206	0.038004	UP	3-hexulose-6-phosphate isomerase-like	AT5G52190.1
TRINITY_DN45862_c0_g1_i1	85.9435	2.81487	0.859797	3.27387	0.00106084	0.0355028	UP	DDB1- and CUL4-associated factor 8 isoform X2	---NA---
TRINITY_DN3730_c0_g1_i2	5003.58	2.8148	0.798914	3.52329	0.000426231	0.0187434	UP	calreticulin-like isoform X1	AT1G56340.1
TRINITY_DN7542_c0_g1_i6	26.1687	2.81064	0.797128	3.52597	0.000421942	0.0186069	UP	glutamate receptor 3.3	AT1G42540.1
TRINITY_DN1831_c0_g4_i1	1105.78	2.80923	0.776298	3.61876	0.000296023	0.0145147	UP	ATPase subunit 1 (mitochondrion)	ATMG01190.1
TRINITY_DN4589_c0_g2_i9	95.0523	2.80683	0.677369	4.14372	3.41718e-05	0.0029376	UP	60S ribosomal protein L7-2-like	AT2G44120.1
TRINITY_DN14689_c0_g1_i7	14.2786	2.80474	0.811	3.45837	0.000543452	0.0222998	UP	---NA---	---NA---
TRINITY_DN9328_c0_g1_i11	86.5027	2.80465	0.693495	4.04422	5.24979e-05	0.00402841	UP	protein DECREASED SIZE EXCLUSION LIMIT 1 isoform X1	AT4G29860.1
TRINITY_DN1739_c1_g2_i6	596.787	2.8028	0.797997	3.51229	0.000444259	0.0192667	UP	probable polyamine oxidase 2	AT2G43020.1
TRINITY_DN10742_c0_g1_i4	40.265	2.79987	0.860181	3.25498	0.00113401	0.037141	UP	probable inactive purple acid phosphatase 1 isoform X1	AT1G13750.1
TRINITY_DN3589_c0_g1_i6	140.86	2.79777	0.688781	4.06191	4.86724e-05	0.00382961	UP	potassium transporter 4	AT3G02050.1
TRINITY_DN7111_c0_g2_i8	296.149	2.79569	0.6044	4.62556	3.73592e-06	0.000530915	UP	probable plastid-lipid-associated protein 8, chloroplastic	AT5G19940.1
TRINITY_DN47428_c0_g1_i1	23.711	2.79354	0.745123	3.74909	0.000177475	0.0101503	UP	---NA---	---NA---
TRINITY_DN2424_c0_g1_i2	28.5389	2.79205	0.871552	3.20354	0.00135749	0.0419069	UP	protein N-terminal and lysine N-methyltransferase efm7 isoform X1	AT5G01470.2
TRINITY_DN7641_c0_g1_i4	43.0239	2.79149	0.890095	3.13617	0.00171173	0.0489607	UP	translation initiation factor eIF-2B subunit gamma	AT5G19485.1
TRINITY_DN889_c1_g3_i1	830.039	2.78747	0.57443	4.85259	1.21862e-06	0.000217086	UP	G-type lectin S-receptor-like serine/threonine-protein kinase At1g11410	AT4G03230.1
TRINITY_DN69613_c0_g1_i1	10.2036	2.78672	0.780568	3.57011	0.000356825	0.0165294	UP	---NA---	---NA---
TRINITY_DN43446_c0_g1_i1	45.0981	2.78662	0.759709	3.668	0.000244451	0.0126415	UP	PREDICTED: metacaspase-1-like	AT1G02170.1
TRINITY_DN10778_c0_g1_i2	70.3578	2.78486	0.81557	3.41462	0.00063871	0.0249193	UP	uncharacterized protein LOC18053128	AT1G68220.1
TRINITY_DN8309_c0_g1_i2	75.5021	2.78281	0.686453	4.05389	5.03725e-05	0.00390582	UP	protein KAKU4 isoform X1	AT4G31430.3
TRINITY_DN552_c1_g2_i8	44.3699	2.78276	0.688867	4.03962	5.35384e-05	0.00408581	UP	---NA---	---NA---
TRINITY_DN3690_c0_g2_i7	121.322	2.78194	0.496581	5.60219	2.11664e-08	7.60348e-06	UP	protease Do-like 2, chloroplastic isoform X1	AT2G47940.1
TRINITY_DN7259_c0_g1_i1	840.648	2.78121	0.820436	3.38992	0.000699134	0.0265247	UP	homeobox-DDT domain protein RLT3 isoform X1	AT4G12750.1
TRINITY_DN2703_c1_g1_i3	1473.02	2.7792	0.843051	3.29659	0.000978652	0.0334647	UP	dnaJ protein ERDJ3B-like	AT3G62600.1
TRINITY_DN5727_c0_g1_i1	18.1043	2.77861	0.740788	3.75089	0.000176207	0.0100916	UP	phytochrome-associated serine/threonine-protein phosphatase	AT1G50370.1
TRINITY_DN4413_c0_g1_i8	18.2664	2.77824	0.761688	3.64748	0.000264828	0.0133655	UP	mitochondrial fission protein ELM1	AT5G22350.1
TRINITY_DN9575_c0_g1_i1	257.374	2.77727	0.638562	4.34926	1.36598e-05	0.00143164	UP	glycine-rich RNA-binding protein 6, mitochondrial-like	AT2G37510.1
TRINITY_DN53827_c0_g1_i2	14.8646	2.77114	0.874632	3.16835	0.00153309	0.0453251	UP	copper transporter 1-like	AT5G59030.1
TRINITY_DN868_c1_g1_i10	86.2427	2.76998	0.720416	3.84497	0.000120569	0.00756294	UP	vacuolar protein sorting-associated protein 26A	AT5G53530.1
TRINITY_DN15000_c0_g1_i1	517.091	2.7689	0.587236	4.71514	2.41547e-06	0.000381166	UP	NADH dehydrogenase subunit 9 (mitochondrion)	ATMG00070.1
TRINITY_DN39766_c0_g1_i1	13.5934	2.7671	0.682028	4.05716	4.96733e-05	0.00388253	UP	phosphatidylinositol N-acetylglucosaminyltransferase subunit A	AT4G19460.1
TRINITY_DN148542_c0_g1_i5	9.79955	2.76675	0.841803	3.28669	0.00101372	0.034368	UP	uncharacterized protein LOC112495610	---NA---
TRINITY_DN191323_c0_g1_i2	85.0973	2.76642	0.544866	5.07725	3.82944e-07	8.34698e-05	UP	LRR receptor-like serine/threonine-protein kinase GSO1	AT4G20140.1
TRINITY_DN7739_c1_g1_i1	4092.59	2.76544	0.834379	3.31436	0.000918517	0.0319658	UP	BAG family molecular chaperone regulator 6	AT1G12060.1
TRINITY_DN51_c0_g1_i2	822.7	2.75912	0.809378	3.40893	0.000652172	0.0253312	UP	---NA---	---NA---
TRINITY_DN11870_c0_g1_i6	53.7751	2.75516	0.679551	4.05438	5.02683e-05	0.00390015	UP	tRNA (guanine(37)-N1)-methyltransferase 1	AT4G27340.1
TRINITY_DN46699_c0_g1_i3	40.3889	2.75453	0.84033	3.27791	0.00104577	0.0351388	UP	probable WRKY transcription factor 19	AT5G58520.1
TRINITY_DN4923_c0_g1_i1	333.17	2.75245	0.657514	4.18614	2.8374e-05	0.00251725	UP	ABC transporter D family member 2, chloroplastic isoform X1	AT1G54350.1
TRINITY_DN4222_c0_g1_i1	70.52	2.7515	0.839129	3.279	0.00104175	0.0350225	UP	uncharacterized protein LOC102627178	---NA---
TRINITY_DN2195_c0_g1_i3	80.6016	2.75076	0.593155	4.6375	3.52651e-06	0.000511514	UP	oxygen-evolving enhancer protein 2, chloroplastic	AT1G06680.1
TRINITY_DN4274_c0_g4_i1	42.8583	2.75061	0.788093	3.49021	0.00048264	0.0205417	UP	---NA---	---NA---
TRINITY_DN8597_c0_g1_i1	48.272	2.74833	0.853673	3.21942	0.00128451	0.0403573	UP	probable GTP-binding protein OBGM, mitochondrial isoform X1	AT1G07615.1
TRINITY_DN8405_c0_g1_i1	210.946	2.74825	0.678155	4.05253	5.06663e-05	0.00392185	UP	something about silencing protein 10 isoform X2	AT2G43650.1
TRINITY_DN2841_c0_g1_i3	171.071	2.74768	0.668027	4.11312	3.90345e-05	0.00322767	UP	probable polyamine transporter At1g31830 isoform X1	AT1G31830.1
TRINITY_DN9912_c0_g1_i8	58.8115	2.74714	0.753683	3.64495	0.000267441	0.0134596	UP	uncharacterized protein LOC102629495 isoform X3	AT1G53120.1
TRINITY_DN4737_c0_g1_i14	302.377	2.74218	0.580474	4.72404	2.31208e-06	0.000367153	UP	probable choline kinase 2 isoform X1	AT1G74320.1
TRINITY_DN2299_c0_g1_i7	120.898	2.74159	0.627862	4.36654	1.26229e-05	0.00135805	UP	heat shock factor protein HSF30	AT2G26150.2
TRINITY_DN55736_c0_g2_i1	10.4305	2.74155	0.859929	3.18811	0.00143207	0.0435498	UP	---NA---	---NA---
TRINITY_DN5582_c0_g1_i2	49.3822	2.74144	0.845282	3.24323	0.00118184	0.0381583	UP	protein unc-13 homolog isoform X1	AT5G06970.1
TRINITY_DN188424_c0_g1_i1	24.5784	2.74141	0.772149	3.55036	0.000384705	0.0173854	UP	uncharacterized protein LOC109810994	AT4G23160.1
TRINITY_DN2128_c1_g1_i3	455.245	2.73997	0.644897	4.2487	2.15017e-05	0.00202586	UP	protein plastid transcriptionally active 16, chloroplastic	AT3G46780.1
TRINITY_DN1203_c3_g3_i1	14.8745	2.73993	0.774557	3.53741	0.00040407	0.0180274	UP	heat shock cognate protein 80-like	AT5G56000.1
TRINITY_DN65210_c0_g1_i1	7.56025	2.73893	0.84729	3.23258	0.00122679	0.0390808	UP	---NA---	AT3G19760.1
TRINITY_DN6452_c0_g1_i2	33.2376	2.73716	0.802765	3.40967	0.000650415	0.0252786	UP	40S ribosomal protein S11	AT5G23740.1
TRINITY_DN26621_c0_g1_i1	23.2237	2.73271	0.630116	4.33683	1.4455e-05	0.00149505	UP	heat shock cognate 70 kDa protein 2	AT3G09440.2
TRINITY_DN14722_c0_g2_i1	28.273	2.73168	0.477468	5.72119	1.05783e-08	4.22352e-06	UP	ribosomal protein S10 (mitochondrion)	AT3G22300.1
TRINITY_DN2729_c1_g1_i1	304.265	2.73156	0.457873	5.96576	2.43492e-09	1.23482e-06	UP	pentatricopeptide repeat-containing protein At3g02650, mitochondrial isoform X1	AT3G02650.1
TRINITY_DN5758_c0_g1_i1	317.966	2.7303	0.862925	3.16401	0.00155613	0.0458341	UP	uncharacterized protein LOC107177672	---NA---
TRINITY_DN1959_c0_g1_i24	396.153	2.72927	0.742269	3.67692	0.000236065	0.0123953	UP	putative L-ascorbate peroxidase 6	AT4G32320.1
TRINITY_DN3218_c0_g4_i1	49.3671	2.72905	0.677582	4.02762	5.63434e-05	0.00423309	UP	protein LATE FLOWERING-like	AT5G48890.1
TRINITY_DN4010_c1_g1_i2	941.665	2.72852	0.683276	3.99329	6.51631e-05	0.00471273	UP	F-box protein SKIP1	AT5G57900.1
TRINITY_DN13321_c0_g1_i1	90.5084	2.7276	0.583768	4.67242	2.97678e-06	0.000452153	UP	transcription termination factor MTERF2, chloroplastic	AT1G78930.1
TRINITY_DN3331_c1_g1_i8	6.77315	2.72425	0.857467	3.17709	0.00148762	0.0445042	UP	---NA---	---NA---
TRINITY_DN3923_c0_g1_i2	111.465	2.7237	0.831148	3.27703	0.00104904	0.0351838	UP	uncharacterized protein LOC102610521	AT5G46420.1
TRINITY_DN73_c5_g1_i2	559.128	2.72272	0.659379	4.12921	3.64006e-05	0.00306633	UP	ATP-dependent DNA helicase At3g02060, chloroplastic	AT3G02060.1
TRINITY_DN17927_c0_g2_i4	15.9793	2.72168	0.722001	3.76964	0.000163483	0.00956325	UP	desiccation-related protein PCC13-62-like	AT1G47980.1
TRINITY_DN8992_c0_g1_i2	45.9213	2.72107	0.582871	4.6684	3.03561e-06	0.000458322	UP	RING finger and transmembrane domain-containing protein 2	AT5G01960.1
TRINITY_DN4639_c0_g1_i5	94.5309	2.72061	0.528622	5.14661	2.65234e-07	6.14327e-05	UP	thiol protease aleurain-like	AT3G45310.1
TRINITY_DN118116_c0_g1_i1	10.7622	2.71885	0.837632	3.24588	0.00117088	0.0379927	UP	---NA---	AT2G45850.2
TRINITY_DN3779_c0_g1_i3	23.3437	2.7154	0.79118	3.43209	0.000598955	0.0238837	UP	protochlorophyllide reductase-like	AT5G54190.2
TRINITY_DN7296_c0_g1_i3	89.7058	2.71513	0.528854	5.134	2.83653e-07	6.49808e-05	UP	protein NUCLEAR FUSION DEFECTIVE 6, chloroplastic/mitochondrial isoform X2	AT2G15000.1
TRINITY_DN34141_c0_g1_i1	89.8036	2.71435	0.663361	4.09181	4.28017e-05	0.00345957	UP	protein LONGIFOLIA 1 isoform X1	AT3G02160.1
TRINITY_DN2570_c2_g1_i4	41.9559	2.71287	0.636251	4.26384	2.00947e-05	0.00193069	UP	self-incompatibility protein S1-like	AT1G48350.1
TRINITY_DN651_c1_g1_i3	72.7397	2.70834	0.70622	3.83497	0.000125578	0.00783417	UP	uncharacterized protein LOC111371935	AT2G15180.1
TRINITY_DN6069_c0_g2_i7	30.1686	2.70676	0.671678	4.02985	5.5812e-05	0.0042133	UP	probable boron transporter 2 isoform X1	AT3G62270.1
TRINITY_DN1019_c0_g1_i1	10165.1	2.7048	0.710482	3.807	0.000140664	0.00850942	UP	sorbitol dehydrogenase	AT5G51970.2
TRINITY_DN9009_c0_g1_i1	537.706	2.70394	0.654093	4.13388	3.56694e-05	0.00301818	UP	pre-mRNA-splicing factor 38 isoform X1	AT2G40650.1
TRINITY_DN6054_c0_g1_i6	184.744	2.70383	0.4776	5.66128	1.50248e-08	5.67458e-06	UP	DEAD-box ATP-dependent RNA helicase 7	AT5G62190.1
TRINITY_DN2950_c1_g1_i6	201.141	2.7022	0.754602	3.58096	0.000342329	0.0160682	UP	uridine kinase-like protein 3 isoform X2	AT1G55810.3
TRINITY_DN4566_c0_g1_i3	45.0247	2.69965	0.808864	3.33758	0.000845121	0.0302473	UP	probable protein phosphatase 2C 76	AT5G53140.1
TRINITY_DN6_c1_g3_i1	867.377	2.69953	0.589797	4.57706	4.71557e-06	0.000635634	UP	14-3-3-like protein GF14 kappa isoform X1	AT5G65430.1
TRINITY_DN27134_c1_g2_i3	16.3698	2.69894	0.707404	3.81527	0.000136036	0.00826919	UP	---NA---	---NA---
TRINITY_DN9596_c1_g1_i1	619.216	2.69818	0.708833	3.80651	0.00014094	0.00851687	UP	probable alpha,alpha-trehalose-phosphate synthase [UDP-forming] 7	AT1G06410.1
TRINITY_DN25929_c1_g2_i1	6.07933	2.69499	0.816997	3.29866	0.000971486	0.033283	UP	---NA---	---NA---
TRINITY_DN5639_c2_g1_i2	319.155	2.69319	0.616818	4.36627	1.26386e-05	0.00135857	UP	transcription factor GTE10	AT5G63320.1
TRINITY_DN2705_c2_g1_i1	21.5169	2.69273	0.684584	3.93338	8.37599e-05	0.00570038	UP	---NA---	---NA---
TRINITY_DN10569_c0_g1_i8	133.895	2.69209	0.58105	4.63315	3.60147e-06	0.000517657	UP	uncharacterized protein LOC111291498 isoform X2	AT5G47020.1
TRINITY_DN8236_c0_g1_i1	2051.45	2.69209	0.61476	4.37908	1.19179e-05	0.00130054	UP	uncharacterized protein LOC110618543	AT5G13720.1
TRINITY_DN756_c1_g1_i4	330.048	2.69154	0.740338	3.63555	0.000277383	0.0138546	UP	putative disease resistance protein RGA3	AT3G14470.1
TRINITY_DN46732_c0_g1_i2	44.8427	2.69142	0.846382	3.17991	0.00147322	0.0442804	UP	short-chain dehydrogenase TIC 32, chloroplastic	AT5G50130.1
TRINITY_DN2243_c0_g1_i1	685.978	2.68959	0.591744	4.54519	5.48864e-06	0.00070945	UP	---NA---	---NA---
TRINITY_DN5618_c1_g1_i16	203.77	2.68915	0.829197	3.24308	0.00118245	0.0381583	UP	---NA---	---NA---
TRINITY_DN1294_c10_g1_i1	24.2611	2.68851	0.846129	3.17742	0.0014859	0.0444854	UP	---NA---	---NA---
TRINITY_DN979_c1_g1_i5	53.8588	2.68758	0.802166	3.3504	0.000806953	0.0293151	UP	ras-related protein RABE1c-like isoform X1	AT5G59840.1
TRINITY_DN21832_c0_g1_i1	24.2709	2.68478	0.746871	3.5947	0.000324761	0.0155077	UP	3-ketoacyl-CoA synthase 7	AT1G71160.1
TRINITY_DN1783_c0_g2_i3	568.447	2.68477	0.651006	4.12403	3.72306e-05	0.00312177	UP	uncharacterized protein LOC102609999	AT1G60560.1
TRINITY_DN22237_c0_g1_i5	10.165	2.68442	0.855858	3.13653	0.00170961	0.0489331	UP	probable cyclic nucleotide-gated ion channel 17	AT4G30360.1
TRINITY_DN51062_c1_g2_i1	23.4204	2.68394	0.655046	4.09733	4.17937e-05	0.00340214	UP	---NA---	---NA---
TRINITY_DN107642_c0_g1_i1	370.641	2.68296	0.550181	4.87651	1.07981e-06	0.000195685	UP	uncharacterized protein LOC105168980	---NA---
TRINITY_DN34991_c0_g2_i3	1492.95	2.68198	0.831114	3.22697	0.00125107	0.0395937	UP	heat shock 70 kDa protein 17	AT4G16660.1
TRINITY_DN25149_c0_g1_i4	12.8279	2.68192	0.828897	3.23553	0.00121419	0.0388268	UP	---NA---	AT4G20760.1
TRINITY_DN4161_c0_g2_i28	102.516	2.68043	0.751308	3.56769	0.000360146	0.0166525	UP	translation factor GUF1 homolog, chloroplastic isoform X1	AT5G08650.1
TRINITY_DN165687_c0_g1_i3	8.46487	2.67575	0.73384	3.64623	0.000266119	0.0134091	UP	---NA---	---NA---
TRINITY_DN2331_c0_g1_i3	309.554	2.67493	0.670456	3.98973	6.61496e-05	0.00477036	UP	mini-ribonuclease 3	AT1G55140.1
TRINITY_DN105186_c0_g2_i1	12.5242	2.67234	0.800809	3.33704	0.000846746	0.0302728	UP	uncharacterized protein LOC102614241	---NA---
TRINITY_DN3509_c0_g1_i3	1924.18	2.67184	0.744944	3.58664	0.000334973	0.0158141	UP	SKP1-like protein 1B	AT1G20140.1
TRINITY_DN7973_c0_g1_i1	33.6509	2.66637	0.653855	4.07792	4.544e-05	0.00363543	UP	4-diphosphocytidyl-2-C-methyl-D-erythritol kinase, chloroplastic-like isoform X1	AT2G26930.1
TRINITY_DN25920_c0_g1_i8	58.9235	2.66637	0.4673	5.7059	1.1573e-08	4.50625e-06	UP	signal peptide peptidase-like 5 isoform X1	AT2G43070.1
TRINITY_DN59235_c0_g1_i1	14.9786	2.6652	0.647069	4.11888	3.80718e-05	0.00317176	UP	pentatricopeptide repeat-containing protein At5g66520-like	AT1G08070.1
TRINITY_DN4630_c0_g1_i2	71.7896	2.6647	0.576532	4.62194	3.80167e-06	0.00053662	UP	tubulin alpha-1 chain	AT5G19780.1
TRINITY_DN29589_c0_g1_i1	294.369	2.66455	0.539337	4.94041	7.79565e-07	0.000152007	UP	phytochrome A	AT1G09570.1
TRINITY_DN4110_c0_g1_i5	630.198	2.66429	0.672573	3.96133	7.4533e-05	0.00522072	UP	carboxy-terminal domain RNA polymerase II polypeptide A small phosphatase 1-like	AT3G55960.1
TRINITY_DN750_c0_g1_i12	178.698	2.66359	0.346949	7.67717	1.6264e-14	3.19609e-11	UP	serine/threonine-protein kinase AFC2 isoform X3	AT4G24740.2
TRINITY_DN10221_c0_g2_i2	240.03	2.66343	0.447184	5.95601	2.58466e-09	1.28995e-06	UP	uncharacterized protein LOC18055803 isoform X1	AT1G75400.1
TRINITY_DN1378_c0_g1_i10	30644.8	2.66217	0.622872	4.27403	1.91973e-05	0.00186729	UP	chaperonin 60 subunit beta 2, chloroplastic	AT5G56500.2
TRINITY_DN5971_c0_g1_i19	30.2081	2.66111	0.739968	3.59625	0.000322839	0.015451	UP	probable protein S-acyltransferase 12	AT4G00840.1
TRINITY_DN9206_c0_g1_i7	21.0931	2.66087	0.82306	3.23289	0.00122543	0.0390782	UP	probable pre-mRNA-splicing factor ATP-dependent RNA helicase DEAH9 isoform X5	AT4G18465.1
[truncated: 2,458 more rows]
