# Supplementary material for: Transcriptome profiling, physiological, and biochemical analyses provide new insights towards drought stress response in sugar maple (Acer saccharum Marshall) saplings
Source: Front Plant Sci. 2023 Apr 19;14:1150204. doi: 10.3389/fpls.2023.1150204 (PMC10154611; doi:10.3389/fpls.2023.1150204)
Supplement: Supplementary file 12 [file Table_8.xlsx]

## Sheet: Sheet1
Table S8: Common DEGs among all three stress conditions (7, 14, and 21DAS).
Name	7D	14D	21D	Annotation	Arabidopsis Locus
TRINITY_DN13036_c0_g1_i3	10.912	11.5446	12.9868	endoglucanase 9-like	AT1G71380.1		Chloroplast & photosynhesis related genes
TRINITY_DN5719_c0_g1_i7	9.35492	11.8617	11.8993	small subunit processome component 20 homolog isoform X1	AT4G30990.1		Ubiquitination
TRINITY_DN3263_c0_g1_i10	9.26056	10.2591	10.5929	uncharacterized protein LOC18033813	AT5G22340.1		Peroxidases, antioxidant & lipid related
TRINITY_DN1879_c0_g1_i20	8.95143	9.03999	10.2748	uncharacterized protein LOC102623639	AT1G73390.3		Kinases
TRINITY_DN7270_c0_g2_i4	8.94493	9.38076	9.53599	kinesin-like protein KIN-14C	AT4G05190.1		Transcription Factors
TRINITY_DN4596_c0_g1_i9	8.74799	8.75356	10.3212	DNA-directed RNA polymerases IV and V subunit 2-like	AT3G23780.2		Stress responsive group
TRINITY_DN1520_c0_g1_i5	8.52657	10.6167	10.3189	E3 ubiquitin-protein ligase RKP	AT2G22010.1		Membrane protein
TRINITY_DN1230_c0_g1_i11	8.06727	9.56955	9.0946	peroxidase P7-like	AT1G44970.1		Sugar metabolism
TRINITY_DN10364_c0_g1_i2	7.97346	7.54727	8.57607	nucleolar protein 56	AT1G56110.1		Hormone
TRINITY_DN661_c1_g1_i4	7.8652	9.42206	10.3677	uncharacterized protein LOC102620672 isoform X2	AT1G11170.1		Aminoacids
TRINITY_DN16588_c0_g1_i11	7.79256	10.0495	10.0823	diacylglycerol kinase 1	AT5G07920.1		Signaling
TRINITY_DN6377_c0_g2_i1	7.68884	10.6117	9.97815	uncharacterized protein LOC102630528	---NA---		Protein detoxification
TRINITY_DN13975_c0_g3_i1	7.45077	8.20903	7.49724	kinesin-like protein KIN-14C isoform X1	AT4G21270.1
TRINITY_DN7771_c0_g1_i8	7.25055	9.66246	10.8567	serine/threonine-protein kinase svkA isoform X5	AT1G69220.1
TRINITY_DN7227_c0_g1_i6	7.20482	8.54463	9.28126	uncharacterized protein LOC110815515 isoform X1	AT2G24960.1
TRINITY_DN1497_c0_g1_i5	7.13393	8.18949	9.14761	uncharacterized LOC107793530	AT1G23360.1
TRINITY_DN1290_c0_g1_i6	7.10464	7.25367	7.02494	ubiquitin carboxyl-terminal hydrolase 25 isoform X1	AT3G14400.1
TRINITY_DN5139_c0_g1_i10	7.07891	8.85726	9.78282	uncharacterized protein LOC112100779 isoform X2	AT1G51310.1
TRINITY_DN2534_c0_g2_i2	7.0418	9.60316	8.06544	DExH-box ATP-dependent RNA helicase DExH10 isoform X1	AT2G06990.1
TRINITY_DN558_c0_g1_i22	7.00873	8.24348	8.858	NAC transcription factor 29 isoform X1	AT1G65910.1
TRINITY_DN11689_c0_g1_i16	6.80361	6.42841	6.41937	---NA---	---NA---
TRINITY_DN3581_c0_g1_i8	6.7927	6.97141	6.49237	diacylglycerol O-acyltransferase 2D	AT3G51520.1
TRINITY_DN1361_c1_g2_i2	6.71236	8.46935	8.19408	---NA---	---NA---
TRINITY_DN3509_c1_g1_i4	6.63578	9.14333	10.4523	inactive poly [ADP-ribose] polymerase RCD1	AT1G32230.1
TRINITY_DN52974_c0_g1_i16	6.60056	8.78015	8.47329	polypyrimidine tract-binding protein homolog 1 isoform X1	AT3G01150.1
TRINITY_DN2355_c0_g1_i11	6.57582	7.76408	9.61192	cyclin-T1-3-like isoform X2	AT5G45190.1
TRINITY_DN32540_c0_g1_i3	6.53517	8.31121	9.41657	alpha-1,4 glucan phosphorylase L-2 isozyme, chloroplastic/amyloplastic-like isoform X1	AT3G29320.1
TRINITY_DN2848_c0_g1_i10	6.53207	9.15308	10.0718	protein SHOOT GRAVITROPISM 6 isoform X1	AT2G36810.1
TRINITY_DN11009_c1_g1_i10	6.51493	6.70503	6.40042	DDB1- and CUL4-associated factor 8	AT4G38480.1
TRINITY_DN1618_c1_g1_i2	6.46698	8.08204	8.58584	probable methyltransferase PMT3	AT3G23300.1
TRINITY_DN5572_c0_g1_i25	6.41014	8.54544	8.64763	uncharacterized protein LOC102614996 isoform X2	---NA---
TRINITY_DN2666_c0_g1_i1	6.3599	8.29049	8.69127	protein SUPPRESSOR OF FRI 4 isoform X1	AT1G30970.1
TRINITY_DN7944_c0_g1_i5	6.35247	7.43028	8.03513	tRNA ligase 1 isoform X1	AT1G07910.2
TRINITY_DN4245_c0_g1_i5	6.34552	6.36718	7.46831	uncharacterized protein LOC110669836	AT5G65960.1
TRINITY_DN3518_c0_g1_i8	6.21959	7.13472	7.31467	polyadenylate-binding protein-interacting protein 3 isoform X1	AT3G14010.3
TRINITY_DN8320_c0_g1_i1	6.18919	8.54361	8.4873	ubiquitin-like modifier-activating enzyme 5	AT1G05350.1
TRINITY_DN1089_c3_g1_i1	6.18193	7.59391	7.58618	transmembrane protein 33 homolog	AT3G02420.1
TRINITY_DN481_c0_g1_i14	6.17789	8.2775	8.54935	ethylene-responsive transcription factor RAP2-7-like	AT2G28550.2
TRINITY_DN5748_c0_g2_i4	6.04288	7.40063	7.94541	uncharacterized protein LOC18769125	AT4G36440.1
TRINITY_DN3505_c0_g1_i6	6.01259	6.06218	7.72035	uncharacterized protein At2g39795, mitochondrial	AT1G15870.1
TRINITY_DN654_c1_g1_i2	5.99748	7.1348	7.72716	uncharacterized protein LOC18045203 isoform X4	AT1G14180.1
TRINITY_DN49381_c0_g1_i1	5.99592	7.68975	7.14685	PREDICTED: uncharacterized protein LOC104889316	AT1G51172.1
TRINITY_DN4495_c0_g1_i5	5.9513	6.82051	6.96523	pumilio homolog 4	AT3G10360.1
TRINITY_DN2584_c0_g2_i11	5.93048	6.23204	8.06944	uncharacterized protein LOC112163854	AT1G43260.1
TRINITY_DN7751_c0_g1_i1	5.89291	7.16164	8.47251	RNA-binding KH domain-containing protein RCF3	AT5G53060.1
TRINITY_DN3009_c0_g1_i18	5.86455	6.51312	7.39923	general transcription factor 3C polypeptide 3-like isoform X1	AT1G17680.2
TRINITY_DN9213_c0_g1_i11	5.85798	6.68865	6.17422	phospholipid--sterol O-acyltransferase isoform X2	AT1G04010.1
TRINITY_DN3045_c1_g1_i4	5.79746	7.86666	7.5961	protein ABCI12, chloroplastic	---NA---
TRINITY_DN6146_c0_g1_i7	5.7907	7.66414	8.34108	PREDICTED: uncharacterized protein LOC103321776	AT1G70480.2
TRINITY_DN1228_c0_g1_i10	5.79056	5.17252	6.77958	thaumatin-like protein 1b	AT1G20030.2
TRINITY_DN17150_c1_g2_i1	5.75954	6.4683	7.82032	pentatricopeptide repeat-containing protein At1g22960, mitochondrial	AT1G22960.1
TRINITY_DN3192_c0_g1_i27	5.62818	7.00577	7.50167	S-adenosylmethionine carrier 1, chloroplastic/mitochondrial	AT1G74240.1
TRINITY_DN3830_c0_g1_i4	5.62497	7.55756	7.0507	selenium-binding protein 1-like	AT4G14040.1
TRINITY_DN1053_c0_g1_i3	5.53822	6.99722	6.60641	ADP,ATP carrier protein ER-ANT1	AT5G17400.1
TRINITY_DN1370_c0_g1_i17	5.38599	6.70307	7.44123	---NA---	---NA---
TRINITY_DN3135_c0_g1_i3	5.10324	9.13382	8.422	oxygen-dependent coproporphyrinogen-III oxidase, chloroplastic	AT1G03475.1
TRINITY_DN17644_c0_g2_i4	5.02124	5.60798	4.82351	---NA---	---NA---
TRINITY_DN12499_c1_g1_i4	5.00026	9.04221	8.52435	---NA---	---NA---
TRINITY_DN3396_c2_g1_i1	4.89303	6.90973	8.5421	---NA---	---NA---
TRINITY_DN13485_c1_g1_i5	4.88586	8.1739	8.5205	---NA---	---NA---
TRINITY_DN58263_c0_g1_i6	4.82633	7.40601	7.50532	peroxygenase 1	AT5G55240.1
TRINITY_DN10324_c0_g1_i4	4.75858	5.04069	5.95996	autophagy-related protein 8f	AT4G16520.2
TRINITY_DN3218_c0_g1_i4	4.51127	6.86195	6.40136	sterol 3-beta-glucosyltransferase UGT80A2	AT3G07020.2
TRINITY_DN5104_c0_g1_i8	4.49801	5.75777	5.16497	proton pump-interactor 1	AT4G27500.1
TRINITY_DN4144_c0_g2_i1	4.35592	6.17003	6.27697	---NA---	---NA---
TRINITY_DN162227_c0_g1_i1	4.31679	5.22395	6.14956	---NA---	---NA---
TRINITY_DN595_c0_g1_i3	4.15683	6.53537	8.09145	U6 snRNA phosphodiesterase	AT5G51170.2
TRINITY_DN552_c1_g1_i1	4.02174	5.6794	5.76382	---NA---	---NA---
TRINITY_DN4137_c0_g1_i3	4.01839	5.84172	6.07972	squamosa promoter-binding-like protein 1 isoform X1	AT2G47070.1
TRINITY_DN2793_c0_g1_i8	3.8904	6.90217	7.14924	protein YIF1B-like isoform X1	AT3G59500.1
TRINITY_DN7237_c0_g1_i1	3.75294	3.38406	3.5751	gibberellin-regulated protein 11-like	AT5G14920.1
TRINITY_DN2743_c0_g1_i12	3.53145	4.73691	5.05944	probable starch synthase 4, chloroplastic/amyloplastic isoform X2	AT4G18240.1
TRINITY_DN13518_c0_g1_i1	3.52234	4.6432	5.45173	trafficking protein particle complex subunit 2-like	AT1G80500.1
TRINITY_DN136424_c0_g1_i1	3.4997	5.82437	5.5649	phenylalanine--tRNA ligase, chloroplastic/mitochondrial-like	AT3G58140.1
TRINITY_DN7897_c1_g1_i3	3.37183	4.98198	5.54738	glycine-rich RNA-binding protein GRP1A-like	AT4G39260.3
TRINITY_DN6008_c2_g1_i5	3.18059	4.89203	5.35146	uncharacterized protein LOC18050929	AT2G32650.2
TRINITY_DN24109_c0_g6_i1	3.16225	5.79346	5.84328	uncharacterized protein LOC102617756	AT3G42725.1
TRINITY_DN3245_c0_g2_i1	3.09782	4.1826	4.23852	histone acetyltransferase MCC1	AT5G16800.2
TRINITY_DN5420_c0_g1_i7	2.89697	4.33307	5.14694	protein NAP1-like isoform X3	AT2G35110.1
TRINITY_DN4475_c0_g2_i2	2.89039	2.63345	3.29919	---NA---	---NA---
TRINITY_DN13079_c0_g1_i2	2.83115	4.22039	5.16132	cytochrome b5	AT5G53560.1
TRINITY_DN2604_c0_g2_i1	2.80175	2.62426	2.4367	protein CutA, chloroplastic	AT2G33740.2
TRINITY_DN11367_c0_g1_i2	2.78974	5.79121	6.19894	phospholipase D delta	AT4G35790.1
TRINITY_DN3068_c1_g5_i4	2.6478	5.52565	5.46258	---NA---	---NA---
TRINITY_DN3605_c0_g1_i3	2.47289	4.37379	4.99954	branched-chain-amino-acid aminotransferase-like protein 1	AT5G27410.2
TRINITY_DN466_c2_g2_i1	2.31208	3.71962	3.82707	---NA---	---NA---
TRINITY_DN1540_c0_g1_i5	2.1585	2.93027	4.0691	cysteine-rich and transmembrane domain-containing protein A-like	---NA---
TRINITY_DN1544_c1_g1_i14	1.99965	3.1365	3.46497	---NA---	---NA---
TRINITY_DN2931_c0_g1_i4	1.94548	2.82403	3.08201	protein disulfide-isomerase SCO2	AT3G19220.1
TRINITY_DN12632_c0_g1_i5	1.93938	4.19993	4.08947	---NA---	---NA---
TRINITY_DN3068_c1_g3_i1	1.63358	3.2949	3.37122	---NA---	---NA---
TRINITY_DN9368_c1_g2_i1	1.58053	3.22774	3.72996	zinc finger protein CONSTANS-LIKE 16-like	AT1G25440.1
TRINITY_DN3690_c0_g2_i1	-1.13304	2.65362	2.90662	protease Do-like 2, chloroplastic isoform X1	AT2G47940.2
TRINITY_DN4882_c0_g1_i3	-1.48597	3.1662	2.5604	random slug protein 5-like isoform X1	AT1G75170.2
TRINITY_DN28587_c1_g1_i1	-1.83096	-2.07875	-2.82854	---NA---	---NA---
TRINITY_DN2672_c0_g3_i7	-1.83759	-2.20258	-2.70964	fructose-1,6-bisphosphatase, cytosolic	AT1G43670.1
TRINITY_DN17420_c0_g1_i4	-1.89964	-2.66651	-4.23569	calcineurin B-like protein 3	AT4G26570.1
TRINITY_DN1308_c0_g1_i5	-1.90799	-2.43989	-1.83732	probable trehalose-phosphate phosphatase D	AT4G39770.1
TRINITY_DN17426_c0_g1_i11	-1.92044	-3.09627	-1.8521	uncharacterized protein LOC102629349 isoform X3	AT2G32500.1
TRINITY_DN3690_c0_g2_i7	-1.92407	2.23435	2.78194	protease Do-like 2, chloroplastic isoform X1	AT2G47940.1
TRINITY_DN5773_c0_g1_i5	-2.05848	-2.49161	-2.10374	ribosomal protein S19 (mitochondrion)	AT5G47320.1
TRINITY_DN321_c7_g1_i2	-2.05902	-2.19133	-2.47059	chaperone protein DnaJ-like	---NA---
TRINITY_DN5329_c0_g1_i6	-2.16124	-3.13997	-3.34653	senescence-associated protein AAF, chlorolplastic isoform X1	AT1G66330.2
TRINITY_DN11704_c0_g1_i6	-2.19147	-1.45784	-1.35875	cyclin-C1-2-like isoform X2	AT5G48630.1
TRINITY_DN42784_c0_g1_i4	-2.20931	-1.61362	-2.07529	NAC domain-containing protein 17 isoform X2	AT1G34190.1
TRINITY_DN2018_c0_g1_i2	-2.21813	-3.82879	-8.15165	2-hydroxyisoflavanone dehydratase-like	AT1G47480.1
TRINITY_DN12824_c1_g1_i6	-2.27121	-3.78494	-2.01028	HD domain-containing protein 2 homolog	AT1G26160.1
TRINITY_DN30213_c0_g1_i8	-2.27838	-2.31738	-1.92821	potassium channel KAT3	---NA---
TRINITY_DN16734_c0_g4_i3	-2.30124	-2.17452	-2.09478	uncharacterized protein At5g01610-like	AT4G02360.1
TRINITY_DN2511_c0_g1_i11	-2.31785	-2.34786	-2.48664	DUF21 domain-containing protein At4g14240-like isoform X3	AT4G14240.1
TRINITY_DN1118_c0_g3_i10	-2.33284	-1.5662	-1.45837	psbP domain-containing protein 7, chloroplastic	AT3G05410.2
TRINITY_DN3411_c0_g1_i1	-2.35272	-1.98048	-2.04729	bidirectional sugar transporter SWEET17-like	AT4G15920.1
TRINITY_DN119090_c0_g1_i1	-2.36166	-2.50182	-2.79861	---NA---	---NA---
TRINITY_DN16082_c0_g1_i1	-2.36831	-1.97714	-2.36761	uncharacterized protein LOC18051528 isoform X1	AT3G13410.1
TRINITY_DN55018_c0_g1_i12	-2.38022	-5.8142	-2.87866	protein N-lysine methyltransferase METTL21A	AT1G73320.1
TRINITY_DN55614_c0_g1_i3	-2.39731	-3.02672	-4.70266	homeobox-leucine zipper protein HOX11-like	AT5G06710.1
TRINITY_DN6175_c0_g1_i1	-2.44669	-2.68746	-2.63884	NAC domain-containing protein 78 isoform X2	AT5G04410.1
TRINITY_DN13489_c0_g1_i4	-2.45083	-2.3271	-2.63394	kinetochore protein Nuf2	AT1G61000.1
TRINITY_DN19588_c0_g1_i5	-2.45421	-2.07503	-3.22411	PREDICTED: uncharacterized protein LOC105120922 isoform X1	AT5G57230.1
TRINITY_DN1225_c0_g2_i2	-2.45761	3.15201	3.55238	small heat shock protein, chloroplastic-like	AT4G27670.1
TRINITY_DN922_c0_g1_i2	-2.4687	-1.85631	-1.80438	aldehyde dehydrogenase family 3 member H1 isoform X1	AT1G44170.2
TRINITY_DN3681_c0_g1_i1	-2.57262	-3.89586	-6.13206	tobamovirus multiplication protein 1 isoform X1	AT3G59090.1
TRINITY_DN7030_c1_g1_i4	-2.57609	-4.10125	-3.80616	COP9 signalosome complex subunit 7 isoform X1	AT1G02090.1
TRINITY_DN17210_c0_g2_i1	-2.61227	-3.40585	-2.54863	uncharacterized protein LOC110642284	AT2G19460.1
TRINITY_DN11018_c0_g1_i3	-2.62734	-2.68995	-2.68682	mitochondrial phosphate carrier protein 1, mitochondrial isoform X2	AT2G17270.1
TRINITY_DN9584_c0_g1_i3	-2.63077	-4.57369	-5.47962	omega-amidase, chloroplastic-like isoform X2	AT5G12040.2
TRINITY_DN3391_c0_g1_i3	-2.65542	-2.80875	-2.91312	prefoldin subunit 1	AT2G07340.2
TRINITY_DN17420_c0_g1_i7	-2.68199	-2.86896	-3.28895	calcineurin B-like protein 3 isoform X2	AT4G26570.1
TRINITY_DN107432_c0_g4_i3	-2.69319	-4.27452	-3.9801	6,7-dimethyl-8-ribityllumazine synthase, chloroplastic-like	AT2G44050.1
TRINITY_DN10377_c0_g2_i1	-2.71068	-1.71431	-1.56525	protein AAR2 homolog	AT1G66510.2
TRINITY_DN10505_c0_g1_i4	-2.80414	-2.49252	-4.99502	growth-regulating factor 4-like	---NA---
TRINITY_DN32777_c0_g1_i1	-2.80512	-3.30402	-4.60266	---NA---	---NA---
TRINITY_DN3312_c0_g1_i2	-2.81591	-2.16574	-2.16844	uncharacterized protein LOC110668106	AT1G78020.1
TRINITY_DN29761_c0_g1_i1	-2.8298	-2.86017	-3.98785	NADPH-dependent aldehyde reductase-like protein, chloroplastic	AT4G13180.1
TRINITY_DN2205_c1_g3_i1	-2.85326	-3.97718	-4.47946	methanol O-anthraniloyltransferase-like	AT5G17540.1
TRINITY_DN47704_c0_g1_i1	-2.8536	-3.77509	-2.79281	---NA---	AT5G14670.1
TRINITY_DN6426_c0_g1_i3	-2.87983	-2.39793	-2.03059	uncharacterized protein LOC110661515 isoform X1	AT5G01970.1
TRINITY_DN2419_c0_g1_i2	-2.88156	-3.6683	-2.95118	uncharacterized protein LOC102608697	AT1G23850.1
TRINITY_DN1262_c0_g1_i3	-2.88694	-1.81031	-2.22376	PREDICTED: uncharacterized protein LOC105107863	AT3G56290.1
TRINITY_DN1339_c0_g1_i3	-2.88748	-2.84849	-3.12366	mitochondrial import inner membrane translocase subunit PAM16 like 2	AT5G61880.2
TRINITY_DN27810_c0_g1_i9	-2.89395	-2.20384	-2.91925	protein VASCULAR ASSOCIATED DEATH 1, chloroplastic isoform X1	AT1G02120.1
TRINITY_DN346828_c0_g1_i1	-2.90601	-3.02725	-1.91345	---NA---	AT1G79570.1
TRINITY_DN27734_c0_g1_i9	-2.91183	-3.71314	-2.37221	agamous-like MADS-box protein AGL19	AT4G22950.1
TRINITY_DN1401_c0_g1_i8	-2.92015	-2.06381	-2.44589	protein arv1 homolog	AT1G01020.1
TRINITY_DN1814_c0_g1_i1	-2.92325	-2.9708	-2.94813	glutamate--glyoxylate aminotransferase 2	AT1G23310.1
TRINITY_DN13648_c0_g1_i4	-2.93021	-3.28815	-2.35466	ammonium transporter 3 member 1-like	AT2G38290.2
TRINITY_DN839_c2_g1_i1	-2.93351	-1.96641	-2.18693	photosystem II 22 kDa protein, chloroplastic	AT1G44575.1
TRINITY_DN2046_c0_g1_i1	-2.93823	-2.58511	-2.26738	---NA---	---NA---
TRINITY_DN34099_c0_g1_i1	-2.951	-3.18064	-2.89362	---NA---	---NA---
TRINITY_DN20933_c0_g1_i4	-2.95493	-2.74006	-3.68301	glucose-induced degradation protein 8 homolog isoform X1	AT1G06060.1
TRINITY_DN5412_c0_g1_i1	-2.95673	-4.00871	-3.05709	uncharacterized protein LOC105640071	AT5G27740.1
TRINITY_DN1273_c2_g1_i1	-2.96139	-3.03613	-9.74363	---NA---	---NA---
TRINITY_DN2299_c0_g1_i7	-2.9769	2.27369	2.74159	heat shock factor protein HSF30	AT2G26150.2
TRINITY_DN5639_c3_g1_i2	-2.98914	-3.31523	-3.22279	long chain acyl-CoA synthetase 4-like	AT4G23850.1
TRINITY_DN3741_c0_g2_i2	-2.98972	-1.68835	-1.32373	mitogen-activated protein kinase homolog MMK2 isoform X2	AT4G01370.1
TRINITY_DN1875_c0_g1_i6	-3.00075	-2.08054	-2.10424	heavy metal-associated isoprenylated plant protein 20-like	AT5G17450.2
TRINITY_DN735_c0_g1_i14	-3.038	-2.58827	-3.34959	serine/threonine-protein kinase ATG1a isoform X1	AT3G61960.1
TRINITY_DN28772_c3_g1_i1	-3.04713	-3.81586	-9.1815	---NA---	---NA---
TRINITY_DN4371_c0_g2_i1	-3.05116	-2.93185	-2.16457	---NA---	---NA---
TRINITY_DN15991_c0_g1_i1	-3.06028	-6.48002	-3.49608	---NA---	---NA---
TRINITY_DN13229_c0_g1_i3	-3.06909	-6.29944	-3.33237	NAC domain-containing protein 21/22	AT1G56010.2
TRINITY_DN44863_c0_g1_i2	-3.07785	-4.68529	-4.63554	---NA---	---NA---
TRINITY_DN7606_c0_g1_i9	-3.08678	-3.57732	-2.78898	carbonic anhydrase 2 isoform X1	AT5G14740.2
TRINITY_DN26387_c0_g1_i2	-3.09793	-2.92163	-3.03318	phosphatidylinositol/phosphatidylcholine transfer protein SFH8-like isoform X1	AT2G21520.1
TRINITY_DN5574_c0_g4_i8	-3.0986	-2.50379	-2.06085	serine/threonine-protein kinase STY17-like isoform X2	AT4G35780.1
TRINITY_DN5626_c0_g1_i1	-3.11939	-8.59591	-8.82968	uncharacterized protein LOC111286265	AT3G20430.1
TRINITY_DN7872_c0_g1_i2	-3.12664	-3.34281	-3.0438	F-box protein SKIP16	AT1G06110.1
TRINITY_DN9449_c1_g1_i4	-3.1318	-3.24959	-2.61427	splicing factor U2af small subunit B-like	AT5G42820.1
TRINITY_DN16089_c0_g2_i1	-3.13783	-2.42688	-2.24679	---NA---	---NA---
TRINITY_DN8967_c0_g1_i2	-3.14516	-3.08488	-4.19201	protein LHY-like isoform X1	AT5G17300.1
TRINITY_DN5798_c0_g1_i11	-3.15049	-3.11481	-2.25962	OTU domain-containing protein DDB_G0284757	AT3G22260.1
TRINITY_DN3211_c0_g1_i3	-3.15862	-3.41802	-4.27264	2-alkenal reductase (NADP(+)-dependent)	AT5G16990.1
TRINITY_DN17896_c0_g2_i1	-3.19094	-2.10589	-1.84909	---NA---	---NA---
TRINITY_DN13900_c0_g1_i1	-3.23376	-3.06214	-2.59541	---NA---	---NA---
TRINITY_DN3173_c3_g1_i1	-3.27587	-2.7391	-2.17003	---NA---	---NA---
TRINITY_DN4737_c0_g1_i7	-3.28173	-2.18802	-1.93904	probable choline kinase 2 isoform X1	AT1G74320.1
TRINITY_DN42495_c0_g1_i1	-3.32711	-3.4329	-3.20719	mitochondrial adenine nucleotide transporter ADNT1-like	AT4G01100.1
TRINITY_DN562_c0_g2_i2	-3.33416	-4.90388	-3.5746	---NA---	---NA---
TRINITY_DN6580_c1_g1_i1	-3.34457	-3.18245	-3.32622	IAA-amino acid hydrolase ILR1-like 4	AT1G51760.1
TRINITY_DN2798_c0_g1_i2	-3.37512	-2.63827	-2.30815	NADPH--cytochrome P450 reductase-like	AT4G24520.1
TRINITY_DN14174_c0_g2_i1	-3.39375	-3.38377	-2.89487	protein SUPPRESSOR OF QUENCHING 1, chloroplastic	AT1G56500.1
TRINITY_DN735_c0_g1_i16	-3.39438	-3.08584	-3.81333	protein LHY-like isoform X1	AT3G61960.1
TRINITY_DN4238_c0_g1_i5	-3.42341	-2.49266	-3.05664	squamosa promoter-binding-like protein 2 isoform X1	AT5G43270.1
TRINITY_DN39375_c0_g1_i2	-3.4251	-3.41245	-4.67184	---NA---	---NA---
TRINITY_DN1113_c0_g1_i1	-3.42661	-3.24141	-2.79157	signal recognition particle 14 kDa protein	AT2G43640.2
TRINITY_DN17352_c0_g1_i4	-3.43135	-2.23424	-1.93737	PREDICTED: uncharacterized protein LOC103336015	---NA---
TRINITY_DN9549_c2_g3_i3	-3.4316	-2.19549	-2.30025	---NA---	---NA---
TRINITY_DN3444_c0_g1_i21	-3.46855	-1.64309	-2.47453	calcium uptake protein, mitochondrial-like	AT4G32060.1
TRINITY_DN32633_c0_g1_i1	-3.47077	-2.4005	-2.48057	uncharacterized protein LOC110672676	---NA---
TRINITY_DN3523_c0_g2_i1	-3.47197	-2.69758	-2.50637	PREDICTED: uncharacterized protein LOC109354429 isoform X2	AT2G14910.2
TRINITY_DN27300_c0_g1_i1	-3.47354	-2.66392	-3.04509	PREDICTED: uncharacterized protein LOC104234552	---NA---
TRINITY_DN14441_c0_g1_i1	-3.4797	-3.98918	-4.91866	RING-H2 finger protein ATL46-like	AT5G40250.1
TRINITY_DN36153_c0_g2_i1	-3.49211	-5.25647	-4.90919	U-box domain-containing protein 26-like	AT3G19380.1
TRINITY_DN5886_c0_g2_i8	-3.49469	-2.41964	-3.42591	glycine dehydrogenase (decarboxylating), mitochondrial	AT2G26080.1
TRINITY_DN623_c0_g1_i5	-3.4963	-4.39688	-5.35741	putative disease resistance protein RGA3	AT2G15240.1
TRINITY_DN399065_c0_g1_i1	-3.49691	-4.19803	-5.37588	dendritic arbor reduction protein 1-like	AT1G35830.1
TRINITY_DN735_c0_g1_i12	-3.52929	-5.05951	-5.06374	protein LHY-like	AT1G01060.4
TRINITY_DN425_c0_g1_i10	-3.54743	-2.52966	-3.35026	MLO-like protein 12	AT2G39200.1
TRINITY_DN115804_c0_g1_i2	-3.57294	-2.19511	-2.47027	uncharacterized protein At1g66480-like	AT1G66480.1
TRINITY_DN1472_c0_g3_i1	-3.59265	-3.12996	-3.33693	serine/arginine-rich splicing factor RS40 isoform X1	AT4G25500.3
TRINITY_DN15632_c0_g1_i4	-3.6074	-2.84499	-2.03512	---NA---	---NA---
TRINITY_DN9045_c0_g2_i3	-3.67056	-2.62295	-3.99453	peroxisomal nicotinamide adenine dinucleotide carrier isoform X1	AT2G39970.1
TRINITY_DN13122_c0_g1_i1	-3.67188	-5.28953	-3.52273	uncharacterized protein LOC102618887	AT2G20480.1
TRINITY_DN8739_c0_g1_i1	-3.70418	-6.43963	-5.04968	---NA---	---NA---
TRINITY_DN7603_c0_g1_i5	-3.73213	-3.26137	-6.51291	uncharacterized protein LOC18045927	AT5G62760.3
TRINITY_DN10544_c0_g2_i1	-3.74485	-3.7147	-9.11085	---NA---	---NA---
TRINITY_DN133939_c1_g1_i1	-3.74833	-5.56932	-4.95969	PREDICTED: uncharacterized protein LOC18595910	AT2G25735.1
TRINITY_DN29681_c0_g1_i1	-3.7485	-6.0407	-6.27084	---NA---	---NA---
TRINITY_DN16065_c0_g2_i2	-3.75916	-4.77877	-4.25613	---NA---	---NA---
TRINITY_DN1962_c0_g1_i6	-3.7691	-4.52551	-4.30412	uncharacterized protein LOC18054660	AT5G45290.1
TRINITY_DN7006_c0_g2_i4	-3.80555	-2.26413	-3.86993	calcineurin B-like protein 10	AT4G33000.2
TRINITY_DN9184_c0_g1_i6	-3.82098	-4.20325	-3.4466	peptide deformylase 1B, chloroplastic isoform X1	AT5G14660.2
TRINITY_DN3192_c0_g1_i3	-3.83344	-7.03823	-2.63265	S-adenosylmethionine carrier 1, chloroplastic/mitochondrial	AT1G74240.1
TRINITY_DN3208_c0_g1_i10	-3.83415	-2.14785	-4.85222	protein LOW PSII ACCUMULATION 3, chloroplastic isoform X2	AT1G73060.1
TRINITY_DN11660_c0_g2_i9	-3.84727	-3.05052	-3.08128	pyruvate kinase isozyme G, chloroplastic	AT1G32440.1
TRINITY_DN896_c0_g3_i1	-3.86221	-4.78719	-7.72479	nudix hydrolase 2 isoform X2	AT5G47650.1
TRINITY_DN28153_c0_g2_i1	-3.88561	-3.96149	-3.07197	---NA---	---NA---
TRINITY_DN11171_c0_g1_i2	-3.89844	-5.21488	-4.29008	protein DETOXIFICATION 24	AT3G03620.1
TRINITY_DN17210_c0_g1_i1	-3.91921	-6.14444	-2.97552	---NA---	---NA---
TRINITY_DN1092_c1_g1_i1	-3.9204	-2.82415	-3.29797	---NA---	---NA---
TRINITY_DN8753_c2_g1_i1	-3.92325	-3.36805	-3.96675	CSC1-like protein At1g69450	---NA---
TRINITY_DN5949_c1_g1_i12	-3.94587	-4.30787	-2.66677	---NA---	---NA---
TRINITY_DN5886_c0_g2_i9	-3.94988	-12.7681	-13.7142	glycine dehydrogenase (decarboxylating), mitochondrial	AT4G33010.1
TRINITY_DN7157_c1_g1_i2	-3.96939	-5.60272	-5.68493	probable E3 ubiquitin-protein ligase RHY1A	AT2G15580.1
TRINITY_DN14174_c0_g1_i17	-3.99523	-3.1777	-7.24692	protein SUPPRESSOR OF QUENCHING 1, chloroplastic	AT1G56500.1
TRINITY_DN2180_c0_g1_i5	-4.00763	-4.43853	-10.1046	probable sugar phosphate/phosphate translocator At3g17430	AT3G17430.1
TRINITY_DN4698_c0_g1_i5	-4.03692	-2.93416	-3.76765	uncharacterized protein LOC107429489	AT1G29700.1
TRINITY_DN3796_c0_g1_i7	-4.04603	-5.89785	-7.19147	inositol-3-phosphate synthase	AT5G10170.1
TRINITY_DN1806_c0_g1_i10	-4.0827	-4.12928	-6.64882	magnesium transporter MRS2-I-like isoform X1	AT5G09690.3
TRINITY_DN6067_c0_g1_i7	-4.10653	-4.40478	-4.22593	probable LRR receptor-like serine/threonine-protein kinase At1g29720 isoform X4	AT1G07650.1
TRINITY_DN27245_c0_g2_i1	-4.13862	-2.94111	-3.85276	---NA---	AT1G01060.4
TRINITY_DN41877_c0_g1_i1	-4.15463	-5.35766	-5.58747	---NA---	---NA---
TRINITY_DN9493_c1_g1_i1	-4.19297	-3.38551	-2.91155	uncharacterized protein LOC112189405 isoform X1	AT1G51560.1
TRINITY_DN635_c1_g1_i6	-4.20656	-7.89523	-4.26708	ABC transporter G family member 35	AT1G15210.1
TRINITY_DN42162_c0_g1_i1	-4.21432	-2.72569	-3.09758	---NA---	AT3G50530.2
TRINITY_DN1336_c0_g1_i14	-4.22959	-10.4713	-10.7076	probable plastidic glucose transporter 2 isoform X1	AT1G67300.1
TRINITY_DN27946_c0_g1_i1	-4.24592	-3.17865	-4.71127	---NA---	---NA---
TRINITY_DN54142_c0_g1_i6	-4.25187	-2.14564	-2.84104	serine/arginine-rich splicing factor SC35-like	AT5G64200.2
TRINITY_DN66777_c0_g1_i1	-4.26594	-3.46674	-5.38855	---NA---	---NA---
TRINITY_DN12044_c0_g1_i4	-4.3274	-8.79808	-5.89337	magnesium/proton exchanger isoform X1	AT2G47600.1
TRINITY_DN76231_c0_g1_i1	-4.35393	-2.7946	-3.427	aluminum-activated malate transporter 4	AT1G25480.1
TRINITY_DN9593_c1_g1_i4	-4.40859	-4.62964	-3.62574	---NA---	---NA---
TRINITY_DN14813_c0_g1_i16	-4.42633	-7.79791	-4.71424	dynamin-2A-like isoform X2	AT1G59610.1
TRINITY_DN51279_c0_g1_i1	-4.45665	-3.31835	-3.581	---NA---	---NA---
TRINITY_DN8268_c0_g1_i4	-4.4627	-4.52177	-5.91144	UDP-galactose/UDP-glucose transporter 7	AT4G31600.2
TRINITY_DN11171_c0_g2_i1	-4.55797	-5.30142	-5.29853	---NA---	---NA---
TRINITY_DN7739_c0_g1_i4	-4.5852	-4.16798	-1.88573	uncharacterized protein LOC18042074	AT3G23640.2
TRINITY_DN45887_c0_g1_i1	-4.60554	-4.3771	-5.78576	---NA---	AT1G23310.2
TRINITY_DN448842_c0_g1_i1	-4.62494	-3.25654	-3.22189	---NA---	---NA---
TRINITY_DN2956_c1_g2_i6	-4.62816	-3.04907	-2.02544	YTH domain-containing family protein 1 isoform X1	AT1G79270.1
TRINITY_DN4614_c0_g2_i1	-4.64789	-4.3103	-3.18954	dual specificity protein kinase shkC-like isoform X3	AT2G31800.1
TRINITY_DN8666_c7_g1_i2	-4.65477	-4.52521	-4.49504	protein NUCLEAR FUSION DEFECTIVE 4-like	AT2G39210.1
TRINITY_DN11171_c0_g1_i8	-4.65997	-4.59991	-4.87418	protein DETOXIFICATION 25 isoform X2	AT5G17700.1
TRINITY_DN50436_c1_g2_i2	-4.77046	-3.05395	-2.97925	ATP-dependent DNA helicase Q-like 4A isoform X1	AT1G10930.1
TRINITY_DN9429_c0_g1_i1	-4.77601	-3.10865	-4.57149	homeobox-leucine zipper protein ATHB-14-like	AT1G30490.1
TRINITY_DN6601_c0_g1_i1	-4.80197	-8.62519	-10.2639	queuine tRNA-ribosyltransferase accessory subunit 2-like isoform X1	---NA---
TRINITY_DN11171_c0_g1_i6	-4.84532	-3.73282	-6.0277	protein DETOXIFICATION 24	AT3G03620.1
TRINITY_DN15016_c0_g2_i1	-4.85824	-3.69506	-2.79564	iuyhjg	AT4G36940.1
TRINITY_DN13307_c0_g2_i6	-4.91022	-3.19208	-4.16799	dehydrodolichyl diphosphate synthase 2	AT5G58770.1
TRINITY_DN735_c0_g1_i11	-4.9292	-3.70661	-5.10297	serine/threonine-protein kinase ATG1a isoform X1	AT3G61960.1
TRINITY_DN2956_c4_g1_i9	-4.94794	-4.6679	-4.7748	NAD-dependent malic enzyme 62 kDa isoform, mitochondrial	AT2G13560.1
TRINITY_DN1075_c2_g1_i22	-4.97691	-6.54207	-6.009	CSC1-like protein ERD4	AT1G30360.1
TRINITY_DN37665_c0_g1_i1	-4.98238	-5.10951	-5.36125	PREDICTED: uncharacterized protein LOC109020691	---NA---
TRINITY_DN2084_c0_g1_i28	-5.01439	-2.50194	-4.21681	probable anion transporter 6, chloroplastic	AT5G20380.1
TRINITY_DN93173_c0_g1_i1	-5.02569	-4.03346	-3.17398	---NA---	---NA---
TRINITY_DN14993_c0_g1_i1	-5.06845	-4.62939	-6.31666	protein DETOXIFICATION 27-like	AT5G65380.1
TRINITY_DN7708_c0_g1_i6	-5.15233	-4.22076	-3.06028	ATP-dependent zinc metalloprotease FTSH 10, mitochondrial	AT1G07510.1
TRINITY_DN100018_c0_g1_i2	-5.15746	-5.8741	-6.84328	aspartyl protease family protein At5g10770	AT5G10770.1
TRINITY_DN30167_c0_g1_i1	-5.19872	-5.36447	-5.60086	---NA---	---NA---
TRINITY_DN1814_c0_g1_i15	-5.20123	-5.81386	-3.08538	glutamate--glyoxylate aminotransferase 2	AT1G23310.1
TRINITY_DN9941_c0_g1_i6	-5.20386	-6.13533	-6.36793	D-aminoacyl-tRNA deacylase	AT2G03800.1
TRINITY_DN19074_c1_g1_i3	-5.24002	-3.94073	-5.1783	phenylalanine ammonia-lyase 1	AT2G37040.1
TRINITY_DN8982_c1_g3_i2	-5.37144	-4.69341	-6.47282	---NA---	---NA---
TRINITY_DN6182_c0_g1_i5	-5.40468	-5.16908	-6.15463	pleiotropic drug resistance protein 3-like	AT3G53480.1
TRINITY_DN6515_c0_g1_i9	-5.51484	-6.88051	-7.11758	uncharacterized protein LOC18054647	AT5G10910.1
TRINITY_DN2339_c0_g1_i17	-5.57542	-6.36046	-4.31575	uncharacterized protein LOC102627249 isoform X2	AT4G13550.1
TRINITY_DN1169_c0_g1_i5	-5.61408	-8.34468	-8.57713	tropinone reductase homolog At1g07440 isoform X1	AT2G29290.1
TRINITY_DN23297_c0_g1_i12	-5.71125	-3.271	-4.46737	brefeldin A-inhibited guanine nucleotide-exchange protein 5	AT3G43300.2
TRINITY_DN315058_c0_g1_i1	-5.74941	-5.1966	-3.95837	---NA---	---NA---
TRINITY_DN73761_c0_g1_i4	-5.81416	-5.26078	-5.49402	---NA---	---NA---
TRINITY_DN436071_c0_g1_i1	-5.84926	-4.5006	-6.25797	cytosolic sulfotransferase 12-like	AT2G03760.1
TRINITY_DN5371_c5_g1_i3	-5.8682	-7.48089	-4.73516	ras-related protein Rab7	AT4G09720.1
TRINITY_DN17514_c0_g1_i3	-5.87513	-6.75574	-5.50881	probable pre-mRNA-splicing factor ATP-dependent RNA helicase DEAH4	AT1G27900.1
TRINITY_DN3870_c1_g1_i13	-5.88475	-10.0953	-7.11426	disease resistance protein At4g27190-like isoform X1	AT4G27190.1
TRINITY_DN96967_c0_g1_i6	-5.91803	-5.36294	-5.59549	formamidopyrimidine-DNA glycosylase isoform X1	AT1G52500.2
TRINITY_DN10559_c0_g1_i9	-5.94905	-4.33345	-3.58135	GABA transporter 1	AT1G08230.2
TRINITY_DN34633_c0_g1_i3	-5.95005	-4.72467	-4.28847	aminopeptidase M1-like	---NA---
TRINITY_DN88144_c0_g1_i4	-5.97908	-5.42541	-5.66107	PREDICTED: uncharacterized protein LOC105961635	---NA---
TRINITY_DN54724_c0_g1_i2	-6.01859	-5.4616	-4.9535	---NA---	---NA---
TRINITY_DN27347_c0_g1_i19	-6.06895	-9.22997	-9.47069	protein RIK isoform X2	AT3G29390.1
TRINITY_DN29468_c0_g1_i2	-6.08664	-5.53421	-4.26763	lethal(2) giant larvae protein homolog SRO77-like isoform X1	---NA---
TRINITY_DN7232_c0_g1_i6	-6.11173	-5.55482	-5.78535	putative membrane-bound O-acyltransferase C24H6.01c isoform X1	AT1G57600.1
TRINITY_DN27577_c0_g1_i10	-6.35645	-4.79085	-7.45446	---NA---	---NA---
TRINITY_DN17247_c0_g2_i1	-6.38685	-5.83034	-6.06059	---NA---	---NA---
TRINITY_DN2584_c0_g2_i2	-6.48017	-5.83206	-6.69546	uncharacterized protein LOC112163854	AT3G14890.2
TRINITY_DN11171_c0_g1_i5	-6.48519	-5.93239	-6.17655	protein DETOXIFICATION 25 isoform X2	AT5G17700.1
TRINITY_DN674_c0_g1_i8	-6.68346	-9.98133	-9.52001	ATP-dependent 6-phosphofructokinase 6-like	AT5G56630.1
TRINITY_DN20277_c0_g2_i2	-6.84099	-4.75397	-5.00401	---NA---	AT1G80820.1
TRINITY_DN2151_c0_g2_i13	-7.0556	-6.50105	-4.41596	PREDICTED: uncharacterized protein LOC18602432	AT3G03320.1
TRINITY_DN14813_c1_g1_i4	-7.1063	-6.55362	-6.79911	---NA---	---NA---
TRINITY_DN1259_c0_g1_i1	-7.12693	-7.20747	-10.8257	ultraviolet-B receptor UVR8 isoform X1	AT3G55580.1
TRINITY_DN10549_c0_g1_i9	-7.24707	-4.41755	-4.17186	vacuolar protein sorting-associated protein 36 isoform X1	AT5G04920.1
TRINITY_DN27347_c0_g1_i7	-7.25729	-5.13079	-4.46552	protein RIK isoform X2	AT3G29390.1
TRINITY_DN735_c0_g1_i19	-7.33127	-5.69555	-6.89017	protein CCA1-like	AT2G46830.1
TRINITY_DN3656_c5_g2_i3	-7.46983	-6.91818	-7.15689	---NA---	---NA---
TRINITY_DN3941_c0_g1_i2	-7.47239	-6.91729	-7.15707	nucleolar protein 58-like	AT4G33690.1
TRINITY_DN12191_c0_g2_i6	-7.47366	-5.07974	-4.76837	probable inactive leucine-rich repeat receptor kinase XIAO	AT2G25470.1
TRINITY_DN27347_c0_g1_i9	-7.69638	-9.02494	-9.25812	protein RIK isoform X2	AT3G29390.1
TRINITY_DN13941_c1_g1_i6	-7.7852	-4.0964	-3.79	histone acetyltransferase GCN5	AT3G54610.1
TRINITY_DN1903_c0_g1_i3	-7.83558	-4.02636	-4.50411	folylpolyglutamate synthase-like	AT5G05980.1
TRINITY_DN4810_c0_g1_i4	-7.92515	-7.3695	-7.60821	putative leucine-rich repeat receptor-like serine/threonine-protein kinase At2g19230	AT1G51890.2
TRINITY_DN4822_c1_g1_i9	-7.93867	-7.38728	-7.62307	protein RBL isoform X1	AT3G21060.1
TRINITY_DN6161_c0_g1_i7	-8.33305	-7.78151	-8.02136	pentatricopeptide repeat-containing protein At1g26460, mitochondrial	AT1G26460.1
TRINITY_DN3713_c0_g1_i6	-8.49824	-7.94379	-8.17399	type IV inositol polyphosphate 5-phosphatase 3 isoform X2	AT1G71710.2
TRINITY_DN5949_c1_g1_i2	-8.57828	-8.02463	-8.25666	probable caffeine synthase 4	AT3G21950.1
TRINITY_DN1336_c0_g1_i18	-8.61303	-8.0583	-8.29368	probable plastidic glucose transporter 2 isoform X1	AT1G67300.1
TRINITY_DN15158_c0_g1_i7	-8.62327	-5.01471	-4.87298	CTP synthase	AT3G12670.1
TRINITY_DN4716_c0_g1_i12	-8.67759	-8.12501	-8.3633	pentatricopeptide repeat-containing protein At3g49710	AT3G49710.1
TRINITY_DN7126_c0_g1_i17	-8.76318	-8.93218	-5.067	luc7-like protein 3	AT5G51410.3
TRINITY_DN517_c0_g1_i5	-8.78365	-5.17943	-8.46692	mitogen-activated protein kinase 9	AT1G73670.1
TRINITY_DN345_c0_g1_i3	-9.16536	-8.61273	-8.84484	cellulose synthase-like protein B4	AT2G32540.1
TRINITY_DN735_c0_g1_i2	-9.19036	-6.92431	-12.7697	serine/threonine-protein kinase ATG1a isoform X1	AT3G61960.1
TRINITY_DN287_c0_g2_i28	-9.48567	-5.93506	-7.73961	4-alpha-glucanotransferase, chloroplastic/amyloplastic	AT5G64860.1
TRINITY_DN172_c0_g2_i1	-9.81159	-9.25802	-9.49732	protein FANTASTIC FOUR 1	AT1G54740.1
TRINITY_DN933_c0_g1_i11	-10.0085	-9.45489	-9.69144	uncharacterized protein LOC18043702	AT1G70620.1
TRINITY_DN21_c0_g1_i6	-10.3332	-9.77945	-10.0179	serine hydroxymethyltransferase, mitochondrial	AT4G37930.1
TRINITY_DN1259_c0_g1_i3	-10.5738	-3.3802	-4.07193	ultraviolet-B receptor UVR8 isoform X3	AT3G55580.1
TRINITY_DN83_c4_g1_i8	-25.2852	-24.9125	-25.0353	calmodulin-binding protein 60 C isoform X2	AT5G57580.1
