# Supplementary material for: Transcriptome profiling, physiological, and biochemical analyses provide new insights towards drought stress response in sugar maple (Acer saccharum Marshall) saplings
Source: Front Plant Sci. 2023 Apr 19;14:1150204. doi: 10.3389/fpls.2023.1150204 (PMC10154611; doi:10.3389/fpls.2023.1150204)
Supplement: Supplementary file 13 [file Table_10.xlsx]

## Sheet: Significant KEGG
Table S10: Overall significantly enriched KEGG pathways under drought stress in sugar maple at 7, 14, 21DAS.
#Term	Database	ID	Input number	Background number	Rich factor	P-Value	Corrected P-Value
Ascorbate and aldarate metabolism	KEGG PATHWAY	ath00053	21	41	0.512195	0.00725647		7down
beta-Alanine metabolism	KEGG PATHWAY	ath00410	28	40	0.7	5.1642e-05		7down
Biosynthesis of amino acids	KEGG PATHWAY	ath01230	103	255	0.403922	4.02141e-05		7down
Biosynthesis of secondary metabolites	KEGG PATHWAY	ath01110	371	1076	0.344796	5.4932e-08		7down
Carbon fixation in photosynthetic organisms	KEGG PATHWAY	ath00710	49	69	0.710145	7.21797e-08		7down
Carbon metabolism	KEGG PATHWAY	ath01200	144	262	0.549618	2.01385e-13		7down
Circadian rhythm - plant	KEGG PATHWAY	ath04712	23	36	0.638889	0.000600192		7down
DNA replication	KEGG PATHWAY	ath03030	24	50	0.48	0.00786949		7down
Fatty acid degradation	KEGG PATHWAY	ath00071	24	41	0.585366	0.0011434		7down
Flavonoid biosynthesis	KEGG PATHWAY	ath00941	16	21	0.761905	0.00108822		7down
Glycerolipid metabolism	KEGG PATHWAY	ath00561	28	53	0.528302	0.00151646		7down
Glycine, serine and threonine metabolism	KEGG PATHWAY	ath00260	40	72	0.555556	7.60815e-05		7down
Glycolysis / Gluconeogenesis	KEGG PATHWAY	ath00010	64	117	0.547009	9.86323e-07		7down
Glyoxylate and dicarboxylate metabolism	KEGG PATHWAY	ath00630	63	74	0.851351	5.68749e-12		7down
Histidine metabolism	KEGG PATHWAY	ath00340	15	18	0.833333	0.000825753		7down
Homologous recombination	KEGG PATHWAY	ath03440	28	56	0.5	0.00279183		7down
Inositol phosphate metabolism	KEGG PATHWAY	ath00562	34	68	0.5	0.00105664		7down
Lysine degradation	KEGG PATHWAY	ath00310	16	26	0.615385	0.0051136		7down
Metabolic pathways	KEGG PATHWAY	ath01100	651	1910	0.340838	2.00603e-12		7down
Mismatch repair	KEGG PATHWAY	ath03430	24	39	0.615385	0.000682579		7down
mRNA surveillance pathway	KEGG PATHWAY	ath03015	52	114	0.45614	0.000351049		7down
Nicotinate and nicotinamide metabolism	KEGG PATHWAY	ath00760	14	16	0.875	0.000888274		7down
Nucleotide excision repair	KEGG PATHWAY	ath03420	38	69	0.550725	0.000129956		7down
One carbon pool by folate	KEGG PATHWAY	ath00670	17	20	0.85	0.000322114		7down
Pantothenate and CoA biosynthesis	KEGG PATHWAY	ath00770	22	28	0.785714	9.94362e-05		7down
Pentose phosphate pathway	KEGG PATHWAY	ath00030	35	58	0.603448	6.16791e-05		7down
Peroxisome	KEGG PATHWAY	ath04146	44	87	0.505747	0.000176826		7down
Porphyrin and chlorophyll metabolism	KEGG PATHWAY	ath00860	23	48	0.479167	0.00929151		7down
Propanoate metabolism	KEGG PATHWAY	ath00640	19	33	0.575758	0.0041164		7down
Pyruvate metabolism	KEGG PATHWAY	ath00620	46	85	0.541176	3.75392e-05		7down
RNA degradation	KEGG PATHWAY	ath03018	44	112	0.392857	0.00843481		7down
Spliceosome	KEGG PATHWAY	ath03040	117	192	0.609375	2.41622e-13		7down
Ubiquinone and other terpenoid-quinone biosynthesis	KEGG PATHWAY	ath00130	19	35	0.542857	0.00658841		7down
Ubiquitin mediated proteolysis	KEGG PATHWAY	ath04120	66	142	0.464789	4.00739e-05		7down
Valine, leucine and isoleucine degradation	KEGG PATHWAY	ath00280	27	48	0.5625	0.000911057		7down
Biosynthesis of secondary metabolites	KEGG PATHWAY	ath01110	18	1107	0.0162602	0.00348392	0.0713526	7up
Endocytosis	KEGG PATHWAY	ath04144	5	144	0.0347222	0.0064765	0.0764227	7up
Metabolic pathways	KEGG PATHWAY	ath01100	30	2246	0.0133571	0.0036281	0.0713526	7up
Protein processing in endoplasmic reticulum	KEGG PATHWAY	ath04141	8	211	0.0379147	0.000351964	0.0207659	7up
Pyruvate metabolism	KEGG PATHWAY	ath00620	4	86	0.0465116	0.00552783	0.0764227	7up
Ribosome biogenesis in eukaryotes	KEGG PATHWAY	ath03008	4	101	0.039604	0.00944607	0.0928864	7up
2-Oxocarboxylic acid metabolism	KEGG PATHWAY	ath01210	7	74	0.0945946	0.00433666	0.0323581	14down
Alanine, aspartate and glutamate metabolism	KEGG PATHWAY	ath00250	8	51	0.156863	0.000111321	0.0017997	14down
Arginine biosynthesis	KEGG PATHWAY	ath00220	7	36	0.194444	9.14706e-05	0.00177453	14down
Biosynthesis of amino acids	KEGG PATHWAY	ath01230	16	251	0.063745	0.00131594	0.0146137	14down
Biosynthesis of secondary metabolites	KEGG PATHWAY	ath01110	46	1107	0.0415537	0.00159722	0.015493	14down
Carbon fixation in photosynthetic organisms	KEGG PATHWAY	ath00710	10	69	0.144928	2.91359e-05	0.000706547	14down
Carbon metabolism	KEGG PATHWAY	ath01200	24	273	0.0879121	6.46303e-07	6.26914e-05	14down
Circadian rhythm - plant	KEGG PATHWAY	ath04712	5	36	0.138889	0.00353732	0.0285934	14down
Endocytosis	KEGG PATHWAY	ath04144	11	144	0.0763889	0.00196642	0.0173403	14down
Folate biosynthesis	KEGG PATHWAY	ath00790	4	26	0.153846	0.00649537	0.0450037	14down
Glycine, serine and threonine metabolism	KEGG PATHWAY	ath00260	9	70	0.128571	0.000166068	0.00230123	14down
Glycolysis / Gluconeogenesis	KEGG PATHWAY	ath00010	10	116	0.0862069	0.00135591	0.0146137	14down
Glyoxylate and dicarboxylate metabolism	KEGG PATHWAY	ath00630	12	78	0.153846	2.72088e-06	8.79752e-05	14down
Metabolic pathways	KEGG PATHWAY	ath01100	96	2246	0.0427427	1.73176e-06	8.39902e-05	14down
Nitrogen metabolism	KEGG PATHWAY	ath00910	5	43	0.116279	0.00699947	0.0452632	14down
Biosynthesis of secondary metabolites	KEGG PATHWAY	ath01110	52	1107	0.0469738	0.000332646	0.0105338	14up
Carotenoid biosynthesis	KEGG PATHWAY	ath04712	5	29	0.172414	0.00213071	0.0359748	14up
Circadian rhythm - plant	KEGG PATHWAY	ath04712	6	36	0.166667	0.00090676	0.0215356	14up
Endocytosis	KEGG PATHWAY	ath04144	11	144	0.0763889	0.00355188	0.0421786	14up
Glycerolipid metabolism	KEGG PATHWAY	ath00561	7	60	0.116667	0.00227209	0.0359748	14up
Metabolic pathways	KEGG PATHWAY	ath01100	106	2246	0.047195	2.19543e-07	2.08566e-05	14up
Protein processing in endoplasmic reticulum	KEGG PATHWAY	ath04141	17	211	0.0805687	0.000186173	0.00884322	14up
Ribosome biogenesis in eukaryotes	KEGG PATHWAY	ath03008	9	101	0.0891089	0.00315759	0.0421786	14up
Alanine, aspartate and glutamate metabolism	KEGG PATHWAY	ath00250	6	51	0.117647	0.0071932	0.0387941	21down
Arginine biosynthesis	KEGG PATHWAY	ath00220	5	36	0.138889	0.0074604	0.0387941	21down
Biosynthesis of amino acids	KEGG PATHWAY	ath01230	18	251	0.0717131	0.00143287	0.0112926	21down
Biosynthesis of secondary metabolites	KEGG PATHWAY	ath01110	62	1107	0.0560072	1.35388e-05	0.000234672	21down
Carbon fixation in photosynthetic organisms	KEGG PATHWAY	ath00710	13	69	0.188406	1.00358e-06	2.60931e-05	21down
Carbon metabolism	KEGG PATHWAY	ath01200	30	273	0.10989	1.402e-08	7.09728e-07	21down
Circadian rhythm - plant	KEGG PATHWAY	ath04712	6	36	0.166667	0.00152015	0.0112926	21down
Endocytosis	KEGG PATHWAY	ath04144	14	144	0.0972222	0.000317231	0.00366578	21down
Flavonoid biosynthesis	KEGG PATHWAY	ath00941	5	22	0.227273	0.00113595	0.00984492	21down
Fructose and mannose metabolism	KEGG PATHWAY	ath00051	10	64	0.15625	7.30847e-05	0.00108583	21down
Galactose metabolism	KEGG PATHWAY	ath00052	7	57	0.122807	0.00305888	0.0196016	21down
Glycine, serine and threonine metabolism	KEGG PATHWAY	ath00260	10	70	0.142857	0.000142428	0.00185157	21down
Glycolysis / Gluconeogenesis	KEGG PATHWAY	ath00010	16	116	0.137931	2.42116e-06	5.03602e-05	21down
Glyoxylate and dicarboxylate metabolism	KEGG PATHWAY	ath00630	16	78	0.205128	2.04729e-08	7.09728e-07	21down
Metabolic pathways	KEGG PATHWAY	ath01100	125	2246	0.0556545	6.22928e-10	6.47845e-08	21down
Nitrogen metabolism	KEGG PATHWAY	ath00910	6	43	0.139535	0.00339259	0.0196016	21down
One carbon pool by folate	KEGG PATHWAY	ath00670	5	20	0.25	0.000785735	0.00742877	21down
Pentose phosphate pathway	KEGG PATHWAY	ath00030	7	58	0.12069	0.00334076	0.0196016	21down
Spliceosome	KEGG PATHWAY	ath03040	16	192	0.0833333	0.000601373	0.00625428	21down
Starch and sucrose metabolism	KEGG PATHWAY	ath00500	13	165	0.0787879	0.0029723	0.0196016	21down
Arachidonic acid metabolism	KEGG PATHWAY	ath00590	5	17	0.294118	0.0100872	0.0491751	21up
Ascorbate and aldarate metabolism	KEGG PATHWAY	ath00053	11	53	0.207547	0.00186377	0.012452	21up
Biosynthesis of secondary metabolites	KEGG PATHWAY	ath01110	120	1107	0.108401	6.65212e-07	1.5566e-05	21up
Circadian rhythm - plant	KEGG PATHWAY	ath04712	12	36	0.333333	2.81841e-05	0.000412193	21up
Endocytosis	KEGG PATHWAY	ath04144	29	144	0.201389	1.05561e-06	2.05843e-05	21up
Galactose metabolism	KEGG PATHWAY	ath00052	13	57	0.22807	0.00034512	0.00403791	21up
Glycerolipid metabolism	KEGG PATHWAY	ath00561	12	60	0.2	0.00155473	0.0121269	21up
Metabolic pathways	KEGG PATHWAY	ath01100	233	2246	0.10374	1.19668e-10	7.00057e-09	21up
mRNA surveillance pathway	KEGG PATHWAY	ath03015	22	115	0.191304	3.99726e-05	0.000519643	21up
Other glycan degradation	KEGG PATHWAY	ath00511	6	19	0.315789	0.00368146	0.0215366	21up
Photosynthesis	KEGG PATHWAY	ath00195	12	77	0.155844	0.00910474	0.0463154	21up
Photosynthesis - antenna proteins	KEGG PATHWAY	ath00196	7	22	0.318182	0.00166974	0.01221	21up
Plant-pathogen interaction	KEGG PATHWAY	ath04626	25	170	0.147059	0.000497374	0.0048494	21up
Porphyrin and chlorophyll metabolism	KEGG PATHWAY	ath00860	18	53	0.339623	2.41086e-07	7.05176e-06	21up
Protein processing in endoplasmic reticulum	KEGG PATHWAY	ath04141	52	211	0.246445	1.00198e-13	1.17232e-11	21up
Ribosome	KEGG PATHWAY	ath03010	42	364	0.115385	0.000933864	0.00840478	21up
Ribosome biogenesis in eukaryotes	KEGG PATHWAY	ath03008	18	101	0.178218	0.000413394	0.004397	21up
RNA degradation	KEGG PATHWAY	ath03018	32	113	0.283186	2.88882e-10	1.12664e-08	21up
RNA polymerase	KEGG PATHWAY	ath03020	10	45	0.222222	0.0019157	0.012452	21up
RNA transport	KEGG PATHWAY	ath03013	21	171	0.122807	0.00878237	0.0463154	21up
Spliceosome	KEGG PATHWAY	ath03040	34	192	0.177083	1.71605e-06	2.86826e-05	21up
Starch and sucrose metabolism	KEGG PATHWAY	ath00500	22	165	0.133333	0.00314185	0.0193472	21up
Terpenoid backbone biosynthesis	KEGG PATHWAY	ath00900	12	60	0.2	0.00155473	0.0121269	21up
Valine, leucine and isoleucine degradation	KEGG PATHWAY	ath00280	10	51	0.196078	0.0042109	0.0234607	21up
