# Supplementary material for: Transcriptome profiling, physiological, and biochemical analyses provide new insights towards drought stress response in sugar maple (Acer saccharum Marshall) saplings
Source: Front Plant Sci. 2023 Apr 19;14:1150204. doi: 10.3389/fpls.2023.1150204 (PMC10154611; doi:10.3389/fpls.2023.1150204)
Supplement: Supplementary file 14 [file Table_11.xlsx]

## Sheet: Sheet3
Table S11: Time series analysis					Log2Fold change			Expression value (Normalized counts)
Name	Cluster	P-Value	R-squared	Annotation	7D DEGs	14D DEGs	21D DEGs	C-1	C-2	C-5	C-6	7D-2	7D-3	7D-6	7D-7	14D-3	14D-5	14D-6	14D-7	21D-3	21D-5	21D-6	21D-7
TRINITY_DN1312_c0_g1_i1	1	7.16572e-09	0.744129	probable amino acid permease 7 isoform X1	-4.71978	-3.4714	#N/A	170.225	1386.81	354.555	613.335	45.9685	25.5089	14.6595	13.9184	62.7179	87.4273	35.8748	40.1172	225.418	203.118	380.214	84.4543
TRINITY_DN63738_c0_g1_i2	1	2.88538e-12	0.733091	G-type lectin S-receptor-like serine/threonine-protein kinase At1g11330	-3.51913	-3.38647	#N/A	32.9468	26.4153	20.8562	39.6738	2.24236	2.25078	2.2553	4.63947	0	2.13237	2.86999	5.49551	10.7342	10.446	20.9567	0
TRINITY_DN31133_c1_g1_i1	1	5.02109e-09	0.725109	probable aquaporin PIP2-2	#N/A	#N/A	-5.44114	3.13779	7.9246	2.78082	19.3008	2.80296	2.25078	1.12765	0	0	0	0	1.64865	0	0	0	0
TRINITY_DN466_c2_g2_i2	1	2.60686e-09	0.700112	---NA---	#N/A	#N/A	-1.70256	231.412	243.021	234.98	211.236	250.024	135.047	131.935	182.099	157.435	46.9122	57.3997	99.4688	69.7724	81.247	56.8824	85.0136
TRINITY_DN114706_c0_g4_i1	1	1.53696e-52	0.928441	---NA---	#N/A	#N/A	#N/A	3.13779	3.9623	2.78082	3.21679	0.560591	0	0	0	0	0	0	0	0	0	0	0
TRINITY_DN27300_c0_g1_i1	1	1.55507e-07	0.713944	PREDICTED: uncharacterized protein LOC104234552	-3.47354	-2.66392	-3.04509	145.907	66.0383	90.3768	218.742	8.40887	5.25183	21.4254	13.9184	34.5589	12.7942	7.17497	26.3785	22.8102	4.64269	23.9505	13.4232
TRINITY_DN116220_c0_g1_i1	1	2.63224e-12	0.711835	RNA-directed DNA methylation 4 isoform X1	-2.38818	#N/A	-3.97422	33.7312	26.4153	40.3219	33.2402	3.92414	3.00104	14.6595	5.79934	7.67975	8.52949	7.17497	0	0	2.32134	4.49071	2.2372
TRINITY_DN21273_c0_g3_i2	1	4.77273e-10	0.705864	---NA---	#N/A	#N/A	#N/A	3.13779	1.32077	1.39041	3.21679	2.24236	0	0	2.31974	0	0	0	0	0	0	0	0
TRINITY_DN4744_c0_g1_i9	1	8.20439e-09	0.70848	ATP-dependent (S)-NAD(P)H-hydrate dehydratase	-2.5285	-2.10109	#N/A	103.547	85.8499	62.5685	102.937	14.5754	13.5047	27.0636	9.27895	19.1994	12.7942	22.9599	26.3785	65.747	42.9449	23.9505	10.6267
TRINITY_DN22718_c1_g1_i1	1	6.08923e-08	0.708005	---NA---	#N/A	#N/A	#N/A	3.92223	13.2077	6.95206	8.57811	2.24236	2.25078	1.12765	1.15987	1.27996	2.13237	1.43499	2.1982	5.3671	1.16067	4.49071	1.6779
TRINITY_DN6182_c0_g1_i5	1	3.7761e-06	0.76489	pleiotropic drug resistance protein 3-like	-5.40468	-5.16908	-6.15463	27.4556	9.24537	18.0754	35.3847	1.68177	0	0	0	0	0	2.86999	0	1.34178	0	0	0
TRINITY_DN1347_c7_g1_i1	1	6.9043e-07	0.717291	---NA---	-4.94266	#N/A	#N/A	3.92223	3.9623	5.56165	5.36132	0	0	0	0	0	0	1.43499	0.549551	1.34178	1.16067	1.4969	0
TRINITY_DN37665_c0_g1_i1	1	6.65492e-05	0.7098	PREDICTED: uncharacterized protein LOC109020691	-4.98238	-5.10951	-5.36125	28.2401	5.28307	2.78082	16.084	0	0.750261	1.12765	0	1.27996	0	0	0	0	1.16067	0	0
TRINITY_DN17420_c0_g1_i4	1	1.59346e-11	0.740315	calcineurin B-like protein 3	-1.89964	-2.66651	-4.23569	86.2892	169.058	91.7672	125.455	15.136	24.7586	33.8295	57.9934	21.7593	12.7942	22.9599	16.4865	20.1266	5.80336	0	0
TRINITY_DN2084_c0_g1_i18	1	3.48687e-11	0.773986	probable anion transporter 6, chloroplastic	-2.2034	-3.11119	#N/A	177.285	146.605	239.151	305.595	16.8177	62.2717	66.5314	51.0342	38.3987	17.059	14.3499	29.1262	41.5951	91.6931	130.231	40.8289
TRINITY_DN13648_c0_g1_i4	1	5.38465e-13	0.808055	ammonium transporter 3 member 1	-2.93021	-3.28815	-2.35466	26.6712	100.378	72.3014	91.1425	19.0601	3.7513	5.63826	10.4388	2.55992	4.26474	15.7849	7.14417	10.7342	13.9281	14.969	19.0162
TRINITY_DN3500_c0_g2_i14	1	3.83655e-15	0.753297	structural maintenance of chromosomes protein 2-1	-3.34306	-5.10456	#N/A	263.574	359.249	240.541	337.763	26.3478	15.7555	46.2337	34.7961	19.1994	12.7942	0	2.74776	114.051	132.317	62.87	6.1523
TRINITY_DN1814_c0_g1_i1	1	4.69685e-10	0.720028	glutamate--glyoxylate aminotransferase 2	-2.92325	-2.9708	-2.94813	309.072	150.567	209.952	261.633	22.9842	6.00209	56.3826	40.5954	8.95971	34.118	34.4398	42.3154	22.8102	23.2134	70.3545	6.7116
TRINITY_DN12014_c1_g1_i2	1	6.94357e-09	0.737469	---NA---	#N/A	-6.40473	-3.80133	25.1023	7.9246	22.2466	20.373	0	0	6.76591	3.47961	0	0	0	0	1.34178	0	4.49071	0.5593
TRINITY_DN11799_c0_g2_i3	1	1.41842e-10	0.715654	importin subunit alpha-2-like	-4.76926	-4.8127	#N/A	69.0313	3.9623	9.73288	78.2753	1.68177	0	2.2553	2.31974	3.83987	2.13237	0	0	16.1013	15.0887	5.98762	7.2709
TRINITY_DN20712_c0_g1_i1	1	2.81133e-12	0.795046	uncharacterized protein LOC112941865	-5.18737	-5.3558	#N/A	3.92223	7.9246	5.56165	19.3008	0.560591	0	0	0	0	0	0	0	5.3671	5.80336	5.98762	0.5593
TRINITY_DN101941_c0_g2_i1	1	1.07855e-09	0.751205	---NA---	#N/A	#N/A	#N/A	3.92223	2.64153	4.17124	3.21679	0	0	0	3.47961	0	0	0	0	0	0	0	0
TRINITY_DN20933_c0_g1_i4	1	5.91478e-09	0.721247	glucose-induced degradation protein 8 homolog isoform X1	-2.95493	-2.74006	-3.68301	137.278	105.661	123.747	245.549	25.2266	16.5057	22.553	17.398	16.6395	51.1769	10.045	14.8379	10.7342	20.8921	10.4783	7.8302
TRINITY_DN11034_c1_g1_i11	1	3.07336e-15	0.75875	TSL-kinase interacting protein 1 isoform X1	#N/A	#N/A	#N/A	3.92223	6.60383	0	5.36132	0	0	0	1.15987	0	0	0	0	0	0	0	0
TRINITY_DN1075_c2_g1_i22	1	6.51944e-18	0.788969	CSC1-like protein ERD4	-4.97691	-6.54207	-6.009	40.0068	14.5284	0	28.9511	1.68177	0.750261	0	0	0	0	0	0	0	1.16067	0	0
TRINITY_DN5965_c0_g1_i4	1	7.17176e-13	0.81848	aspartate aminotransferase, cytoplasmic-like isoform X1	-5.16335	-5.42526	#N/A	34.5157	43.5853	19.4658	63.2636	3.92414	0	0	0	3.83987	0	0	0	4.02533	17.4101	7.48452	14.5418
TRINITY_DN140603_c0_g1_i1	1	1.2834e-10	0.712581	---NA---	#N/A	#N/A	#N/A	2.35334	6.60383	0	3.21679	0	0	0	1.15987	0	0	0	0	0	0	0	0
TRINITY_DN1445_c0_g1_i24	1	7.39624e-07	0.717096	PREDICTED: uncharacterized protein LOC105054914	-3.99236	-7.45021	#N/A	57.2646	15.8492	18.0754	65.4081	0	1.50052	9.02121	0	0	0	0	0	12.076	0	0	0
TRINITY_DN6386_c0_g1_i12	1	1.78794e-47	0.920053	suppressor of RPS4-RLD 1	#N/A	-3.01464	-6.69279	18.0423	29.0569	15.2945	16.084	10.0906	10.5037	10.1489	11.5987	2.55992	0	2.86999	3.29731	0	0	0	0
TRINITY_DN27347_c0_g1_i9	1	4.07837e-80	0.878759	protein RIK isoform X2	-7.69638	-9.02494	-9.25812	118.451	0	158.507	190.863	1.12118	0	1.12765	0	0	0	0	0	0	0	0	0
TRINITY_DN27347_c0_g1_i7	1	5.8989e-08	0.748321	protein RIK isoform X2	-7.25729	-5.13079	-4.46552	104.331	186.228	70.911	318.463	0	4.50157	0	0	0	14.9266	0	5.49551	0	18.5708	13.4721	0
TRINITY_DN27347_c0_g1_i6	1	3.78678e-19	0.803689	protein RIK isoform X2	#N/A	-7.72675	-8.73903	111.391	2.64153	70.911	142.611	2.24236	0	19.1701	0	0	0	1.43499	0	0	0	0	0
TRINITY_DN406363_c0_g1_i1	1	9.81461e-13	0.788248	---NA---	#N/A	#N/A	#N/A	3.13779	5.28307	1.39041	7.50585	0	0	2.2553	0	0	0	0	0	0	0	0	0
TRINITY_DN98275_c0_g1_i1	1	6.09664e-06	0.781816	---NA---	#N/A	#N/A	#N/A	2.35334	1.32077	4.17124	4.28906	0	0	0	0	0	0	0	0.549551	0	0	0	0
TRINITY_DN14971_c0_g1_i4	1	2.92081e-25	0.888586	CAAX prenyl protease 2 isoform X2	#N/A	#N/A	#N/A	3.13779	7.9246	2.78082	6.43359	1.12118	0	0	0	0	0	0	0	0	0	0	0
TRINITY_DN14971_c0_g1_i3	1	1.01981e-12	0.795919	CAAX prenyl protease 2 isoform X2	-4.6666	-4.34079	#N/A	10.9823	10.5661	5.56165	13.9394	0	1.50052	0	0	0	0	0	1.0991	2.68355	0	0	2.2372
TRINITY_DN100018_c0_g1_i2	1	5.4548e-16	0.886516	aspartyl protease family protein At5g10770	-5.15746	-5.8741	-6.84328	33.7312	15.8492	9.73288	27.8789	0.560591	0	2.2553	0	1.27996	0	0	0	0	0	0	0
TRINITY_DN16082_c0_g1_i1	1	8.63659e-09	0.711271	uncharacterized protein LOC18051528 isoform X1	-2.36831	-1.97714	-2.36761	52.5579	34.3399	33.3699	51.4687	6.1665	1.50052	16.9148	10.4388	7.67975	12.7942	5.73997	17.0361	6.70888	9.28538	8.98143	9.5081
TRINITY_DN48417_c0_g1_i1	1	3.18963e-17	0.779127	ubiquitin-like-specific protease ESD4 isoform X2	#N/A	#N/A	#N/A	0.784447	2.64153	2.78082	1.07226	1.12118	0	1.12765	1.15987	0	0	0	0	0	0	0	0
TRINITY_DN17210_c0_g2_i1	1	5.50107e-15	0.834407	uncharacterized protein LOC110642284	-2.61227	-3.40585	-2.54863	61.9713	223.21	69.5206	139.394	16.8177	9.75339	25.936	31.3165	15.3595	8.52949	14.3499	8.24327	38.9115	18.5708	19.4598	10.6267
TRINITY_DN15991_c0_g1_i1	1	2.6365e-24	0.857868	---NA---	-3.06028	-6.48002	-3.49608	18.8267	21.1323	9.73288	30.0234	2.24236	2.25078	3.38295	2.31974	0	0	0	0	2.68355	0	1.4969	2.7965
TRINITY_DN48924_c0_g1_i1	1	2.41188e-07	0.707617	LRR receptor-like serine/threonine-protein kinase GSO2	-4.23445	#N/A	#N/A	28.2401	9.24537	5.56165	19.3008	0	1.50052	1.12765	1.15987	3.83987	0	0	0.549551	4.02533	0	2.99381	0.5593
TRINITY_DN11131_c1_g1_i8	1	3.5468e-11	0.748689	zinc finger CCCH domain-containing protein 44-like isoform X1	-5.95893	-7.51951	#N/A	23.5334	27.7361	0	113.66	0.560591	0	0	2.31974	0	0	0	0	1.34178	5.80336	0	0
TRINITY_DN116273_c0_g1_i1	1	1.18778e-08	0.714199	putative clathrin assembly protein At5g35200	#N/A	#N/A	#N/A	1.56889	2.64153	1.39041	3.21679	1.12118	0	0	0	0	0	0	0.549551	0	0	0	0
TRINITY_DN4371_c0_g2_i1	1	5.16499e-25	0.900552	---NA---	-3.05116	-2.93185	-2.16457	58.0491	73.9629	69.5206	84.7089	11.7724	7.50261	5.63826	10.4388	3.83987	12.7942	7.17497	13.7388	20.1266	12.7674	19.4598	14.5418
TRINITY_DN1308_c0_g1_i5	1	3.5905e-11	0.750348	probable trehalose-phosphate phosphatase D	-1.90799	-2.43989	-1.83732	721.691	857.178	542.261	886.763	363.824	63.7722	305.594	93.9494	138.235	176.987	93.2745	145.082	230.786	219.367	160.169	263.43
TRINITY_DN4484_c0_g1_i16	1	1.88432e-08	0.726652	ferric reduction oxidase 7, chloroplastic-like	#N/A	-4.81632	-3.66144	47.0668	134.718	50.0548	327.041	21.3025	1.50052	52.9996	20.8776	1.27996	8.52949	5.73997	4.94596	24.152	5.80336	11.9752	3.3558
TRINITY_DN1836_c0_g1_i14	1	5.77734e-11	0.806161	D-2-hydroxyglutarate dehydrogenase, mitochondrial	-5.74975	-8.24025	#N/A	71.3847	31.6984	54.2261	113.66	4.48473	0	0	0	0	0	0	0	0	0	19.4598	0
TRINITY_DN7708_c0_g1_i6	1	7.41152e-08	0.709774	ATP-dependent zinc metalloprotease FTSH 10, mitochondrial	-5.15233	-4.22076	-3.06028	69.0313	48.8684	58.3973	157.623	0	2.25078	7.89356	0	0	12.7942	0	6.04506	0	22.0528	8.98143	10.6267
TRINITY_DN82680_c0_g2_i1	1	1.31653e-15	0.829615	---NA---	#N/A	#N/A	#N/A	1.56889	1.32077	2.78082	3.21679	0	0	1.12765	0	0	0	0	0	0	0	0	0
TRINITY_DN16065_c0_g2_i2	1	3.51844e-17	0.838287	---NA---	-3.75916	-4.77877	-4.25613	7.84447	14.5284	15.2945	34.3125	2.24236	0.750261	0	2.31974	0	0	0	1.64865	1.34178	0	1.4969	1.1186
TRINITY_DN635_c1_g1_i6	1	4.31776e-12	0.793554	ABC transporter G family member 35	-4.20656	-7.89523	-4.26708	22.749	25.0946	36.1507	129.744	5.60591	6.00209	0	0	0	0	0	0	5.3671	0	0	5.593
TRINITY_DN10370_c0_g1_i17	1	5.59761e-12	0.748216	nuclear pore complex protein NUP205 isoform X1	#N/A	-4.55837	-9.60384	203.172	142.643	59.7877	187.646	6.72709	0	0	34.7961	0	17.059	8.60996	0	0	0	0	0
TRINITY_DN17426_c0_g1_i11	1	5.89799e-08	0.722035	uncharacterized protein LOC102629349 isoform X3	-1.92044	-3.09627	-1.8521	85.5047	108.303	88.9864	106.154	49.8926	9.75339	13.5318	32.4763	26.8791	6.39712	2.86999	8.24327	25.4937	39.4629	23.9505	23.4906
TRINITY_DN5626_c0_g1_i3	1	1.13545e-07	0.700524	uncharacterized protein LOC111286265	-2.12518	-1.9908	#N/A	66.678	100.378	107.062	127.599	11.7724	19.5068	34.9572	30.1566	30.719	38.3827	12.9149	19.7838	34.8862	16.2494	61.3731	25.7278
TRINITY_DN5626_c0_g1_i1	1	1.4212e-37	0.909149	uncharacterized protein LOC111286265	-3.11939	-8.59591	-8.82968	61.1869	100.378	43.1028	141.539	25.7872	0	6.76591	8.11908	0	0	0	0	0	0	0	0
TRINITY_DN6306_c1_g2_i1	1	2.45444e-11	0.772454	---NA---	-4.36396	-3.65081	#N/A	61.1869	42.2645	37.5411	58.9745	0.560591	1.50052	4.51061	4.63947	2.55992	10.6619	2.86999	2.1982	18.7849	13.9281	10.4783	0.5593
TRINITY_DN120301_c0_g2_i1	1	2.46003e-15	0.75586	---NA---	#N/A	#N/A	#N/A	0.784447	1.32077	2.78082	2.14453	0.560591	0	0	1.15987	0	0	0	0	0	0	0	0
TRINITY_DN31460_c0_g1_i7	1	3.81297e-11	0.777378	uncharacterized protein LOC110112362	-3.67068	#N/A	#N/A	8.62892	17.17	33.3699	39.6738	2.24236	2.25078	2.2553	1.15987	0	2.13237	7.17497	3.84686	14.7595	16.2494	19.4598	24.6092
TRINITY_DN9045_c0_g1_i3	1	5.3752e-27	0.827971	protein ACTIVITY OF BC1 COMPLEX KINASE 3, chloroplastic isoform X1	#N/A	-9.48144	-9.70925	149.045	125.473	0	367.787	12.333	0	0	0	0	0	0	0	0	0	0	0
TRINITY_DN12803_c0_g1_i1	1	4.12218e-14	0.758429	serine carboxypeptidase-like 42	-4.43683	-7.26993	#N/A	126.296	153.209	132.089	142.611	6.1665	0	7.89356	12.7586	0	0	4.30498	0	25.4937	0	44.9071	0
TRINITY_DN434312_c0_g1_i1	1	4.68562e-12	0.757945	---NA---	#N/A	#N/A	#N/A	3.92223	5.28307	2.78082	5.36132	1.12118	0.750261	0	0	0	0	0	0	0	1.16067	1.4969	0.5593
TRINITY_DN26387_c0_g1_i2	1	5.1458e-11	0.748217	phosphatidylinositol/phosphatidylcholine transfer protein SFH8-like isoform X1	-3.09793	-2.92163	-3.03318	81.5825	162.454	65.3494	170.49	9.53005	9.00313	14.6595	25.5171	10.2397	21.3237	11.4799	20.8829	24.152	5.80336	28.4412	1.6779
TRINITY_DN55192_c0_g1_i4	1	7.2602e-11	0.723093	hippocampus abundant transcript-like protein 1 isoform X10	-3.94891	-6.90639	#N/A	27.4556	79.246	1.39041	77.203	8.96946	0.750261	0	2.31974	0	2.13237	0	0	6.70888	2.32134	0	0
TRINITY_DN32777_c0_g1_i1	1	2.29982e-09	0.731727	---NA---	-2.80512	-3.30402	-4.60266	24.3179	17.17	20.8562	46.1074	2.80296	2.25078	1.12765	10.4388	5.11983	4.26474	1.43499	1.0991	4.02533	1.16067	0	0
TRINITY_DN2860_c0_g1_i4	1	8.27253e-11	0.754746	polyvinylalcohol dehydrogenase-like	-7.01246	-7.57996	#N/A	110.607	10.5661	11.1233	242.332	1.68177	0	1.12765	0	0	0	0	1.0991	0	1.16067	22.4536	0
TRINITY_DN8426_c1_g1_i9	1	3.68665e-07	0.705598	PREDICTED: uncharacterized protein LOC105350810	-2.13573	#N/A	#N/A	32.1623	47.5476	52.8357	85.7811	18.4995	9.75339	15.7871	6.95921	10.2397	12.7942	28.6999	18.1352	25.4937	53.3909	35.9257	46.4219
TRINITY_DN7157_c1_g1_i2	1	4.57625e-19	0.84448	probable E3 ubiquitin-protein ligase RHY1A	-3.96939	-5.60272	-5.68493	50.989	132.077	45.8836	137.25	13.4542	6.75235	0	3.47961	0	6.39712	0	2.1982	0	0	4.49071	2.7965
TRINITY_DN7157_c1_g1_i1	1	3.63436e-09	0.734838	probable E3 ubiquitin-protein ligase RHY1A	-7.32543	-4.69532	#N/A	29.809	11.8869	23.637	32.1679	0	0	0	0	2.55992	2.13237	0	0	16.1013	0	8.98143	1.6779
TRINITY_DN7126_c0_g1_i17	1	6.80126e-24	0.890543	luc7-like protein 3	-8.76318	-8.93218	-5.067	32.1623	121.511	90.3768	193.008	0	0.750261	0	0	0	0	0	0	13.4178	0	0	0
TRINITY_DN11025_c0_g1_i8	1	8.86214e-11	0.713288	SH2 domain-containing protein A isoform X1	-1.92398	-2.23431	#N/A	62.7558	42.2645	45.8836	50.3964	7.84827	18.7565	16.9148	12.7586	12.7996	14.9266	5.73997	10.4415	22.8102	24.3741	14.969	2.2372
TRINITY_DN1773_c0_g1_i9	1	1.00966e-11	0.730407	cytochrome P450 704C1-like isoform X2	#N/A	-9.5005	-9.04776	106.685	0	239.151	304.523	3.92414	0	0	57.9934	0	0	0	0	0	0	0	0.5593
TRINITY_DN101418_c0_g1_i6	1	1.39181e-10	0.787947	---NA---	-4.64692	#N/A	#N/A	4.70668	5.28307	5.56165	9.65038	0	0	1.12765	0	0	0	0	1.0991	0	1.16067	0	0.5593
TRINITY_DN5329_c0_g1_i6	1	3.39662e-15	0.828151	senescence-associated protein AAF, chlorolplastic isoform X1	-2.16124	-3.13997	-3.34653	258.867	138.681	115.404	256.271	22.4236	18.0063	64.2761	71.9119	16.6395	21.3237	37.3098	12.0901	10.7342	32.4988	11.9752	22.9313
TRINITY_DN3683_c1_g1_i7	1	4.80061e-08	0.712673	receptor-like protein 13 isoform X3	-4.98733	-4.38862	#N/A	16.4734	13.2077	4.17124	18.2285	0	0.750261	0	1.15987	1.27996	2.13237	0	0	0	0	4.49071	0
TRINITY_DN10544_c0_g2_i1	1	2.3327e-17	0.81289	---NA---	-3.74485	-3.7147	-9.11085	75.3069	108.303	100.11	136.178	8.40887	0	10.1489	13.9184	12.7996	6.39712	11.4799	1.64865	0	0	0	0
TRINITY_DN373277_c0_g1_i1	1	3.3547e-11	0.710655	---NA---	#N/A	#N/A	#N/A	0.784447	1.32077	1.39041	1.07226	1.12118	0	0	1.15987	0	0	0	0	0	0	0	0
TRINITY_DN12044_c0_g1_i4	1	1.21345e-12	0.799538	magnesium/proton exchanger isoform X1	-4.3274	-8.79808	-5.89337	148.26	100.378	9.73288	140.467	0	3.7513	16.9148	0	0	0	0	0	0	0	0	6.1523
TRINITY_DN15178_c0_g1_i2	1	1.12218e-07	0.729727	WD repeat-containing protein 20	-2.37161	#N/A	-2.04041	35.3001	26.4153	27.8082	32.1679	1.68177	6.75235	7.89356	9.27895	2.55992	6.39712	14.3499	2.1982	9.39243	10.446	7.48452	4.4744
TRINITY_DN8268_c0_g1_i4	1	1.3923e-11	0.827133	UDP-galactose/UDP-glucose transporter 7	-4.4627	-4.52177	-5.91144	17.2578	10.5661	2.78082	15.0117	1.68177	0	0	0	0	0	0	1.0991	0	0	0	0
TRINITY_DN1336_c0_g1_i14	1	5.05995e-59	0.912499	probable plastidic glucose transporter 2 isoform X1	-4.22959	-10.4713	-10.7076	288.676	327.55	304.5	348.486	41.4837	0	28.1913	0	0	0	0	0	0	0	0	0
TRINITY_DN4966_c0_g1_i3	1	4.85969e-16	0.722786	---NA---	#N/A	#N/A	#N/A	35.3001	0	0	49.3242	0	0	0	1.15987	0	0	0	0	0	0	0	0
TRINITY_DN14813_c0_g1_i16	1	1.09822e-13	0.833481	dynamin-2A-like isoform X1	-4.42633	-7.79791	-4.71424	68.2469	42.2645	20.8562	67.5527	1.12118	0	6.76591	2.31974	0	0	0	0	8.05066	0	0	0
TRINITY_DN15947_c0_g1_i4	1	2.71477e-12	0.733419	---NA---	#N/A	#N/A	-3.764	14.12	10.5661	8.34247	11.7949	5.60591	2.25078	4.51061	5.79934	1.27996	4.26474	2.86999	4.39641	2.68355	0	1.4969	0
TRINITY_DN3523_c0_g2_i1	1	2.70382e-11	0.793167	PREDICTED: uncharacterized protein LOC109354429 isoform X2	-3.47197	-2.69758	-2.50637	89.4269	85.8499	73.6918	125.455	15.136	5.25183	4.51061	9.27895	16.6395	23.4561	5.73997	13.1892	24.152	18.5708	16.4659	10.0674
TRINITY_DN5641_c0_g2_i4	1	8.40251e-10	0.759011	protein ACCELERATED CELL DEATH 6-like	-8.43305	-5.74228	#N/A	166.303	9.24537	222.466	125.455	1.12118	0	0	0	2.55992	0	7.17497	0	45.6204	1.16067	5.98762	10.0674
TRINITY_DN24888_c0_g2_i10	1	3.62562e-08	0.715921	protein ENHANCED DISEASE RESISTANCE 4-like	-5.18643	-6.80239	#N/A	15.6889	19.8115	29.1987	35.3847	0	0	0	3.47961	0	0	0	0	20.1266	0	10.4783	0
TRINITY_DN37354_c0_g1_i1	1	1.38945e-08	0.712325	protein disulfide isomerase-like 2-3	-3.58474	#N/A	#N/A	20.3956	9.24537	9.73288	24.6621	1.68177	1.50052	2.2553	0	2.55992	4.26474	1.43499	0	2.68355	10.446	8.98143	3.3558
TRINITY_DN2046_c0_g1_i1	1	8.78751e-09	0.72728	---NA---	-2.93823	-2.58511	-2.26738	152.967	76.6045	55.6165	271.283	22.4236	5.25183	21.4254	25.5171	21.7593	25.5885	31.5698	13.1892	44.2786	29.0168	29.9381	15.1011
TRINITY_DN63181_c0_g1_i1	1	9.00423e-13	0.756075	---NA---	#N/A	#N/A	#N/A	1.56889	1.32077	1.39041	1.07226	1.68177	1.50052	1.12765	0	0	0	0	0	0	0	0	0
TRINITY_DN14375_c0_g4_i1	1	1.24484e-11	0.713987	---NA---	#N/A	#N/A	#N/A	5.49113	1.32077	0	3.21679	0.560591	0	0	0	0	0	0	0	0	0	0	0
TRINITY_DN178263_c0_g1_i1	1	1.18304e-14	0.742839	---NA---	#N/A	#N/A	#N/A	0.784447	1.32077	1.39041	2.14453	1.12118	0.750261	0	0	0	0	0	0	0	0	0	0
TRINITY_DN13900_c0_g1_i1	1	8.99003e-14	0.825458	---NA---	-3.23376	-3.06214	-2.59541	33.7312	25.0946	12.5137	36.457	2.24236	2.25078	3.38295	4.63947	2.55992	2.13237	5.73997	2.74776	4.02533	2.32134	1.4969	9.5081
TRINITY_DN22655_c0_g1_i1	1	9.20802e-13	0.710283	---NA---	#N/A	#N/A	#N/A	0	2.64153	1.39041	2.14453	0.560591	0	0	0	0	0	0	0	0	0	0	0
TRINITY_DN7458_c0_g1_i1	1	2.98563e-12	0.77072	mediator of RNA polymerase II transcription subunit 15 isoform X1	-3.28613	-5.41603	#N/A	13.3356	6.60383	8.34247	9.65038	1.12118	0.750261	2.2553	0	0	0	0	0	4.02533	3.48202	1.4969	0
TRINITY_DN2182_c0_g3_i3	1	1.11643e-10	0.737884	cyclin-T1-4-like isoform X2	-2.86544	#N/A	-3.44615	95.7025	326.229	73.6918	174.779	22.4236	3.7513	39.4678	28.9967	17.9194	27.7208	8.60996	0	12.076	9.28538	11.9752	30.2022
TRINITY_DN5545_c0_g1_i1	1	6.98889e-11	0.72717	tryptophan--tRNA ligase, cytoplasmic-like isoform X1	#N/A	-1.62914	#N/A	59.618	106.982	105.671	105.082	12.8936	42.0146	43.9784	46.3947	24.3192	40.5151	28.6999	29.6758	44.2786	35.9808	47.9009	33.558
TRINITY_DN4518_c0_g1_i10	1	1.20853e-14	0.846207	carboxyl-terminal-processing peptidase 2, chloroplastic	-6.73189	-5.58415	#N/A	47.0668	26.4153	51.4452	41.8183	1.12118	0	0	0	0	0	0	2.1982	0	3.48202	17.9629	3.9151
TRINITY_DN23297_c0_g1_i12	1	1.79139e-08	0.746719	brefeldin A-inhibited guanine nucleotide-exchange protein 5	-5.71125	-3.271	-4.46737	58.0491	40.9438	37.5411	46.1074	0	0	2.2553	2.31974	5.11983	4.26474	10.045	0	2.68355	0	2.99381	2.7965
TRINITY_DN1092_c0_g2_i6	1	5.77115e-30	0.861247	probable pre-mRNA-splicing factor ATP-dependent RNA helicase DEAH4 isoform X1	-8.68683	-6.82466	#N/A	1323.36	1224.35	991.364	1331.75	3.36355	2.25078	3.38295	3.47961	8.95971	14.9266	7.17497	12.6397	6.70888	560.605	223.039	174.502
TRINITY_DN118308_c0_g1_i4	1	5.8175e-09	0.702725	---NA---	#N/A	#N/A	#N/A	2.35334	15.8492	0	4.28906	0	0	1.12765	0	0	0	0	0	0	0	0	0
TRINITY_DN14676_c0_g1_i1	1	5.05869e-12	0.734692	probable E3 ubiquitin ligase SUD1 isoform X1	-3.80971	-4.78836	#N/A	53.3424	29.0569	79.2535	80.4198	4.48473	0	10.1489	3.47961	1.27996	2.13237	0	4.39641	24.152	8.1247	32.9319	0
TRINITY_DN335026_c0_g1_i1	1	9.40666e-19	0.789748	---NA---	#N/A	#N/A	#N/A	0.784447	1.32077	1.39041	1.07226	0.560591	0	0	0	0	0	0	0	0	0	0	0
TRINITY_DN29681_c0_g1_i1	1	4.51143e-21	0.865833	---NA---	-3.7485	-6.0407	-6.27084	21.1801	6.60383	8.34247	22.5176	3.92414	0	0	0	0	0	0	0	0	0	0	0
TRINITY_DN17210_c0_g1_i1	1	1.87371e-18	0.828872	---NA---	-3.91921	-6.14444	-2.97552	7.06002	23.7738	11.1233	21.4453	0.560591	0.750261	1.12765	2.31974	0	0	0	0	4.02533	0	2.99381	1.6779
TRINITY_DN162696_c0_g1_i1	1	3.23326e-21	0.819921	---NA---	#N/A	#N/A	#N/A	1.56889	3.9623	1.39041	3.21679	0.560591	1.50052	0	1.15987	0	0	0	0	0	0	0	0
TRINITY_DN391389_c0_g1_i1	1	4.04807e-13	0.766325	---NA---	#N/A	#N/A	#N/A	3.13779	1.32077	2.78082	2.14453	2.80296	2.25078	0	1.15987	0	0	0	0	0	0	0	0
TRINITY_DN97952_c0_g1_i1	1	1.6468e-07	0.755425	lecithin-cholesterol acyltransferase-like 1	-4.54158	#N/A	#N/A	4.70668	2.64153	4.17124	11.7949	0	0	0	1.15987	0	0	0	0	2.68355	1.16067	2.99381	6.1523
TRINITY_DN3607_c0_g1_i2	1	8.5073e-10	0.722149	cadmium-induced protein AS8	-2.48611	-2.12931	#N/A	126.296	44.9061	127.918	114.732	14.0148	6.75235	38.3401	17.398	17.9194	23.4561	22.9599	30.2253	80.5066	52.2302	76.3421	31.3208
TRINITY_DN2869_c0_g2_i2	1	3.52317e-18	0.807851	protein ACCELERATED CELL DEATH 6	#N/A	#N/A	#N/A	4.70668	3.9623	5.56165	6.43359	0	0	3.38295	3.47961	0	0	0	0	0	0	0	0
TRINITY_DN3592_c0_g1_i7	1	2.12093e-08	0.706269	PREDICTED: uncharacterized protein LOC105768753 isoform X1	#N/A	-5.1602	-5.03434	101.978	47.5476	177.973	249.838	9.53005	0	0	34.7961	0	0	11.4799	4.39641	17.4431	0	0	0.5593
TRINITY_DN13941_c1_g1_i6	1	1.72984e-05	0.752972	histone acetyltransferase GCN5	-7.7852	-4.0964	-3.79	22.749	39.623	25.0274	47.1796	0	0	0	0	0	0	0	6.59461	0	6.96403	0	2.7965
TRINITY_DN3681_c0_g1_i1	1	3.64984e-15	0.79157	tobamovirus multiplication protein 1 isoform X1	-2.57262	-3.89586	-6.13206	35.3001	130.756	13.9041	135.105	26.9084	8.25287	11.2765	8.11908	1.27996	10.6619	5.73997	4.39641	2.68355	2.32134	0	0
TRINITY_DN53512_c0_g3_i2	1	4.66825e-12	0.735202	---NA---	#N/A	#N/A	#N/A	0.784447	2.64153	2.78082	3.21679	0	2.25078	0	1.15987	0	0	0	0	0	0	0	0
TRINITY_DN409321_c0_g1_i1	1	7.33071e-13	0.732289	---NA---	#N/A	#N/A	#N/A	3.13779	0	4.17124	3.21679	0	0	1.12765	0	0	0	0	0	0	0	0	0
TRINITY_DN6351_c0_g1_i14	1	9.21049e-10	0.771991	putative methyltransferase At1g22800, mitochondrial isoform X4	#N/A	-6.36046	-5.89389	8.62892	14.5284	19.4658	31.0957	10.6512	0.750261	0	0	0	0	0	0	0	0	0	0.5593
TRINITY_DN39431_c0_g1_i5	1	2.21798e-10	0.742396	---NA---	#N/A	#N/A	#N/A	1.56889	3.9623	5.56165	3.21679	0.560591	0	0	3.47961	0	0	0	0	0	0	0	0
TRINITY_DN13489_c0_g1_i4	1	5.27827e-12	0.788847	probable kinetochore protein NUF2	-2.45083	-2.3271	-2.63394	135.709	231.134	184.925	185.502	18.4995	27.7597	31.5742	62.6329	21.7593	34.118	53.0947	38.4686	52.3293	17.4101	19.4598	33.558
TRINITY_DN2856_c0_g1_i6	1	5.65475e-12	0.700097	oligopeptide transporter 1-like	#N/A	#N/A	#N/A	28.2401	0	0	79.3476	0	3.00104	0	0	0	0	0	0	0	0	0	0
TRINITY_DN39552_c0_g2_i15	1	5.27919e-16	0.773892	histone-lysine N-methyltransferase ASHH1 isoform X1	#N/A	#N/A	#N/A	4.70668	15.8492	0	9.65038	1.12118	0	0	0	0	0	0	0	0	0	0	0
TRINITY_DN663_c0_g1_i7	1	1.29182e-19	0.801408	protein ACCELERATED CELL DEATH 6	#N/A	-8.01398	-9.3239	204.741	29.0569	0	260.56	0	0	0	8.11908	0	0	0	1.0991	0	0	0	0
TRINITY_DN30342_c0_g1_i1	1	4.58658e-16	0.799254	---NA---	#N/A	#N/A	#N/A	1.56889	7.9246	1.39041	5.36132	0	0.750261	0	1.15987	0	0	0	0	0	0	0	0
TRINITY_DN27245_c0_g2_i1	1	9.81707e-11	0.751821	---NA---	-4.13862	-2.94111	-3.85276	15.6889	10.5661	19.4658	19.3008	2.24236	0	0	1.15987	2.55992	0	1.43499	3.29731	2.68355	0	0	1.6779
TRINITY_DN4501_c1_g1_i14	1	4.90272e-14	0.701496	probable 2-carboxy-D-arabinitol-1-phosphatase	#N/A	#N/A	#N/A	41.5757	0	0	58.9745	0	0	0	3.47961	0	0	0	0	0	0	0	0
TRINITY_DN4238_c0_g1_i5	1	3.23931e-07	0.733394	squamosa promoter-binding-like protein 2 isoform X1	-3.42341	-2.49266	-3.05664	141.2	179.624	118.185	188.719	15.136	20.257	7.89356	17.398	51.1983	17.059	33.0048	7.69372	18.7849	15.0887	32.9319	12.3046
TRINITY_DN8845_c0_g1_i13	1	5.75868e-09	0.73411	cullin-1-like isoform X1	-2.54644	-2.30618	#N/A	28.2401	71.3214	57.0069	101.865	9.53005	8.25287	20.2977	8.11908	20.4793	12.7942	14.3499	4.39641	24.152	29.0168	29.9381	12.8639
TRINITY_DN5886_c0_g2_i9	1	7.84425e-69	0.939377	glycine dehydrogenase (decarboxylating), mitochondrial	-3.94988	-12.7681	-13.7142	2958.15	1888.7	2499.96	2880.1	104.27	6.00209	366.487	193.698	1.27996	0	0	0	0	0	0	0
TRINITY_DN6601_c0_g1_i1	1	1.62761e-29	0.902949	queuine tRNA-ribosyltransferase accessory subunit 2-like isoform X1	-4.80197	-8.62519	-10.2639	212.585	258.87	196.048	265.922	8.40887	0	25.936	0	0	4.26474	0	0	0	0	0	0
TRINITY_DN896_c0_g3_i1	1	2.04908e-11	0.780592	nudix hydrolase 2 isoform X2	-3.86221	-4.78719	-7.72479	314.563	199.436	180.754	265.922	4.48473	0	33.8295	28.9967	29.439	2.13237	0	1.64865	0	0	0	3.3558
TRINITY_DN45008_c0_g1_i1	1	1.9555e-20	0.868127	---NA---	-2.32468	-2.8633	#N/A	36.869	23.7738	36.1507	36.457	5.04532	5.25183	6.76591	11.5987	5.11983	8.52949	1.43499	4.39641	18.7849	16.2494	13.4721	13.9825
TRINITY_DN12896_c0_g1_i2	1	3.01653e-08	0.70777	phosphatidylinositol N-acetylglucosaminyltransferase subunit A	-3.52157	-2.67708	#N/A	207.878	176.983	130.699	187.646	12.333	13.5047	27.0636	11.5987	33.2789	38.3827	24.3949	14.8379	91.2408	17.4101	34.4288	8.9488
TRINITY_DN20020_c0_g1_i2	1	1.58233e-15	0.836174	uncharacterized protein At5g03900, chloroplastic	#N/A	-8.6094	-8.84355	118.451	58.1137	88.9864	83.6366	13.4542	15.0052	0	85.8303	0	0	0	0	0	0	0	0
TRINITY_DN78898_c0_g2_i1	1	6.0619e-23	0.855767	G-type lectin S-receptor-like serine/threonine-protein kinase SD2-5 isoform X1	#N/A	#N/A	#N/A	1.56889	1.32077	4.17124	4.28906	0.560591	0	0	0	0	0	0	0	0	0	0	0
TRINITY_DN6850_c0_g2_i12	1	1.02013e-12	0.721058	NACHT, LRR and PYD domains-containing protein 13 isoform X6	#N/A	-6.8615	-9.26936	86.2892	129.435	0	256.271	0	35.2623	0	0	3.83987	0	0	0	0	0	0	0
TRINITY_DN321_c7_g1_i2	1	5.6765e-08	0.753952	---NA---	-2.05902	-2.19133	-2.47059	112.96	169.058	120.966	219.814	28.0296	34.512	31.5742	61.473	31.9989	68.2359	21.5249	14.2883	29.5191	44.1055	28.4412	15.1011
TRINITY_DN11441_c0_g1_i5	1	1.5452e-16	0.727187	actin-related protein 2/3 complex subunit 2A isoform X2	#N/A	#N/A	-6.18635	19.6112	0	20.8562	15.0117	0	5.25183	0	6.95921	0	0	0	0	0	0	0	0
TRINITY_DN1273_c2_g1_i1	1	7.35897e-09	0.710509	---NA---	-2.96139	-3.03613	-9.74363	138.063	163.775	132.089	217.67	29.1507	0	16.9148	39.4355	43.5186	23.4561	7.17497	3.29731	0	0	0	0
TRINITY_DN29323_c0_g1_i2	1	2.19221e-09	0.72689	---NA---	#N/A	#N/A	#N/A	7.06002	1.32077	6.95206	6.43359	0	0	2.2553	1.15987	0	0	1.43499	0	0	0	0	0
TRINITY_DN9102_c2_g2_i1	1	7.1154e-11	0.768969	---NA---	#N/A	#N/A	-5.05225	8.62892	2.64153	4.17124	9.65038	0	0	2.2553	1.15987	1.27996	0	0	0	0	0	0	0
TRINITY_DN58513_c0_g1_i1	1	6.9868e-13	0.701498	PREDICTED: uncharacterized protein LOC103328852	#N/A	#N/A	-2.86443	33.7312	29.0569	27.8082	33.2402	6.72709	6.00209	14.6595	19.7178	0	6.39712	10.045	9.34237	4.02533	5.80336	1.4969	5.593
TRINITY_DN20498_c0_g1_i1	1	8.27652e-13	0.714938	phosphoglycolate phosphatase 1B, chloroplastic	#N/A	#N/A	-6.06359	21.9645	11.8869	0	17.1562	0	0	2.2553	8.11908	0	0	0	0	0	0	0	0
TRINITY_DN11660_c0_g2_i9	1	4.02823e-08	0.701243	pyruvate kinase isozyme G, chloroplastic	-3.84727	-3.05052	-3.08128	51.7735	22.453	26.4178	35.3847	0	1.50052	6.76591	2.31974	0	6.39712	4.30498	6.04506	2.68355	1.16067	11.9752	1.6779
TRINITY_DN228890_c0_g1_i1	1	8.81814e-10	0.729732	---NA---	#N/A	#N/A	#N/A	0.784447	1.32077	1.39041	1.07226	1.12118	0	0	0	0	0	0	0	0	0	0	0
TRINITY_DN189869_c0_g1_i1	1	4.17163e-08	0.755209	---NA---	-3.51136	#N/A	-5.63955	8.62892	34.3399	8.34247	11.7949	0.560591	0	2.2553	3.47961	0	0	0	2.1982	0	1.16067	0	0
TRINITY_DN30129_c0_g1_i4	1	3.77017e-09	0.713064	glutaredoxin	-1.89358	-2.47903	#N/A	51.7735	23.7738	31.9795	35.3847	8.96946	9.00313	13.5318	9.27895	2.55992	2.13237	10.045	9.89192	16.1013	10.446	7.48452	1.1186
TRINITY_DN28772_c3_g1_i1	1	1.25866e-13	0.799966	---NA---	-3.04713	-3.81586	-9.1815	129.434	150.567	171.021	279.861	32.5143	0.750261	27.0636	30.1566	30.719	14.9266	2.86999	2.1982	1.34178	0	0	0
TRINITY_DN13779_c0_g1_i6	1	2.53584e-13	0.741379	---NA---	#N/A	#N/A	#N/A	7.06002	2.64153	0	6.43359	0	0	0	1.15987	0	0	0	0	0	0	0	0
TRINITY_DN2996_c1_g1_i1	1	1.57127e-10	0.717076	ubiquitin carboxyl-terminal hydrolase 5 isoform X1	#N/A	-3.73305	-5.76484	21.9645	21.1323	36.1507	33.2402	7.84827	0	6.76591	0	2.55992	6.39712	0	1.0991	2.68355	0	0	0
TRINITY_DN6515_c0_g1_i9	1	4.15577e-51	0.940999	uncharacterized protein LOC18054647	-5.51484	-6.88051	-7.11758	12.5512	35.6607	20.8562	36.457	0	2.25078	0	0	0	0	0	0	0	0	0	0
TRINITY_DN946_c0_g2_i8	1	2.65231e-08	0.712457	LOW QUALITY PROTEIN: uncharacterized protein LOC18048080	-5.27736	-7.39064	#N/A	11.7667	62.076	37.5411	38.6015	3.36355	0	0	0	0	0	0	0	0	11.6067	32.9319	0
TRINITY_DN42495_c0_g1_i1	1	5.92551e-15	0.797648	mitochondrial adenine nucleotide transporter ADNT1-like	-3.32711	-3.4329	-3.20719	18.0423	18.4907	15.2945	25.7343	3.36355	0	2.2553	2.31974	1.27996	4.26474	0	2.1982	0	3.48202	2.99381	2.2372
TRINITY_DN344808_c0_g1_i1	1	1.63275e-09	0.71615	---NA---	#N/A	#N/A	#N/A	3.92223	1.32077	1.39041	2.14453	0.560591	0	0	2.31974	0	0	0	0	0	0	0	0
TRINITY_DN17282_c0_g1_i8	1	1.31114e-13	0.829089	serine/threonine-protein kinase GRIK1 isoform X1	-4.70844	-5.56636	#N/A	11.7667	9.24537	8.34247	12.8672	0	1.50052	0	0	0	0	0	0	0	2.32134	4.49071	0.5593
TRINITY_DN154383_c0_g1_i2	1	2.81996e-30	0.826396	uncharacterized protein LOC107637061	-5.45927	#N/A	-5.8581	15.6889	0	16.6849	11.7949	0	0.750261	0	0	0	0	0	0	0	0	0	0
TRINITY_DN5371_c5_g1_i6	1	3.61224e-13	0.74625	ras-related protein Rab7-like isoform X2	#N/A	#N/A	#N/A	10.9823	0	6.95206	21.4453	2.80296	0	0	0	0	0	0	0	0	0	0	0
TRINITY_DN6055_c0_g2_i1	2	8.55549e-11	0.786991	---NA---	#N/A	2.34482	3.2378	10.9823	19.8115	15.2945	12.8672	11.7724	21.0073	25.936	27.8368	65.2779	44.7798	27.2649	168.163	139.545	83.5684	179.629	165.553
TRINITY_DN13518_c0_g1_i6	2	3.00639e-12	0.801127	trafficking protein particle complex subunit 2-like	#N/A	3.42617	3.91486	11.7667	17.17	58.3973	10.7226	28.5901	83.279	62.0208	73.0717	157.435	234.561	424.758	224.217	340.811	504.892	311.356	376.409
TRINITY_DN1001_c0_g2_i6	2	8.31811e-12	0.751202	probable chlorophyll(ide) b reductase NYC1, chloroplastic	#N/A	#N/A	4.81718	0	0	5.56165	0	0	5.25183	4.51061	4.63947	16.6395	14.9266	33.0048	13.7388	48.3039	33.6595	19.4598	44.744
TRINITY_DN9387_c0_g1_i5	2	8.83601e-15	0.78571	uncharacterized protein LOC18044886 isoform X1	#N/A	#N/A	5.91122	0	0	4.17124	17.1562	21.8631	77.2769	40.5954	31.3165	62.7179	34.118	162.154	81.3336	228.102	351.684	267.946	483.235
TRINITY_DN368285_c0_g1_i1	2	3.25229e-13	0.850946	U-box domain-containing protein 52	#N/A	#N/A	4.48319	0	0	0	1.07226	0	0	0	0	1.27996	0	0	1.0991	5.3671	10.446	5.98762	9.5081
TRINITY_DN263877_c0_g1_i1	2	2.37676e-09	0.777903	---NA---	#N/A	#N/A	#N/A	0	0	0	0	0	0	0	0	0	0	0	1.0991	1.34178	1.16067	1.4969	1.6779
TRINITY_DN2031_c0_g1_i9	2	1.31455e-11	0.760772	uncharacterized hydrolase YNR064C isoform X1	#N/A	#N/A	#N/A	276.125	178.304	119.575	141.539	106.512	42.7649	86.8292	93.9494	154.875	100.221	187.984	33.5226	249.57	449.18	770.906	1231.02
TRINITY_DN466_c2_g2_i1	2	2.35858e-13	0.785701	---NA---	2.31208	3.71962	3.82707	69.8158	38.3022	50.0548	73.9862	131.739	568.698	259.36	256.331	165.115	865.743	1364.68	650.669	567.571	981.929	743.961	1152.72
TRINITY_DN41990_c0_g1_i3	2	8.65508e-08	0.759655	DNA mismatch repair protein MSH4	#N/A	#N/A	4.86849	0	3.9623	0	0	0.560591	0	0	0	3.83987	14.9266	8.60996	2.1982	14.7595	27.8561	35.9257	28.5243
TRINITY_DN7944_c0_g2_i1	2	1.84752e-11	0.74641	---NA---	#N/A	1.94754	2.34976	203.172	258.87	207.171	90.0702	226.479	314.359	165.765	443.07	395.507	1046.99	751.936	730.903	1454.49	1146.74	645.166	766.8
TRINITY_DN37001_c0_g2_i1	2	3.83463e-06	0.773751	thaumatin-like protein 1	#N/A	#N/A	6.49505	0	0	0	0	0	0	4.51061	0	0	0	0	1.0991	13.4178	16.2494	10.4783	36.9138
TRINITY_DN65210_c0_g1_i1	2	5.04244e-10	0.732402	---NA---	#N/A	#N/A	2.73893	4.70668	0	1.39041	2.14453	0.560591	0	0	0	2.55992	4.26474	5.73997	2.74776	13.4178	22.0528	10.4783	16.2197
TRINITY_DN16560_c0_g1_i1	2	2.62386e-09	0.704437	---NA---	#N/A	#N/A	#N/A	1.56889	0	0	0	0	0	0	1.15987	1.27996	0	4.30498	2.1982	4.02533	4.64269	10.4783	14.5418
TRINITY_DN52271_c0_g1_i3	2	1.17773e-08	0.70125	---NA---	#N/A	#N/A	4.92548	0	0	0	0	0.560591	3.00104	0	0	3.83987	4.26474	1.43499	1.0991	8.05066	9.28538	2.99381	5.593
TRINITY_DN1225_c1_g1_i8	2	1.36368e-14	0.794627	DNA-directed RNA polymerase 3, chloroplastic	#N/A	3.26438	4.23356	22.749	0	15.2945	4.28906	11.2118	22.5078	10.1489	24.3572	60.158	102.354	160.719	84.6309	124.785	261.151	218.548	230.991
TRINITY_DN68504_c1_g1_i1	2	7.39516e-22	0.8061	cyclin-D3-3	#N/A	#N/A	8.55446	0	0	0	0	0	2.25078	0	1.15987	5.11983	2.13237	5.73997	7.69372	2.68355	142.763	11.9752	174.502
TRINITY_DN12385_c0_g1_i1	2	1.6611e-10	0.719504	---NA---	#N/A	#N/A	2.37598	3.92223	2.64153	4.17124	1.07226	2.80296	0.750261	3.38295	4.63947	7.67975	6.39712	14.3499	9.89192	9.39243	22.0528	11.9752	20.1348
TRINITY_DN1938_c4_g1_i4	2	4.87612e-12	0.784106	---NA---	#N/A	#N/A	2.21776	15.6889	13.2077	6.95206	7.50585	6.1665	1.50052	2.2553	1.15987	10.2397	19.1913	12.9149	3.29731	45.6204	20.8921	64.3669	79.4206
TRINITY_DN1171_c1_g1_i6	2	6.62271e-09	0.739158	---NA---	-3.0269	#N/A	#N/A	72.9536	103.02	38.9315	86.8534	7.28768	16.5057	9.02121	5.79934	28.1591	57.574	64.5747	4.94596	151.621	145.084	197.591	361.308
TRINITY_DN456467_c0_g1_i1	2	5.60125e-09	0.723476	---NA---	#N/A	#N/A	4.75991	0	0	1.39041	0	0	0	0	3.47961	1.27996	2.13237	4.30498	1.0991	5.3671	12.7674	10.4783	9.5081
TRINITY_DN25889_c0_g5_i1	2	9.26214e-11	0.737004	---NA---	#N/A	#N/A	4.33068	0.784447	2.64153	0	0	1.12118	6.00209	2.2553	1.15987	2.55992	4.26474	10.045	8.79282	13.4178	6.96403	20.9567	27.4057
TRINITY_DN257_c0_g2_i2	2	5.07871e-15	0.795037	ubiquitin-conjugating enzyme E2-17 kDa-like	#N/A	#N/A	4.73167	7.06002	0	16.6849	0	16.2571	21.7576	11.2765	18.5579	46.0785	74.633	123.409	43.4145	88.5572	263.473	119.752	187.925
TRINITY_DN163_c1_g1_i12	2	1.05152e-16	0.798405	---NA---	#N/A	#N/A	5.41576	0.784447	0	2.78082	0	3.92414	3.00104	1.12765	0	12.7996	2.13237	0	6.59461	21.4684	56.8729	22.4536	47.5405
TRINITY_DN3213_c0_g1_i2	2	1.29135e-08	0.717149	ER membrane protein complex subunit 7 homolog	#N/A	7.2768	8.13805	0	0	0	0	2.24236	19.5068	0	0	16.6395	23.4561	58.8347	28.0271	77.823	66.1583	55.3855	39.151
TRINITY_DN5823_c0_g1_i1	2	1.77454e-10	0.747068	WD repeat-containing protein VIP3	#N/A	3.09119	3.81901	25.1023	10.5661	4.17124	5.36132	7.84827	23.2581	4.51061	23.1974	76.7975	53.3093	150.674	113.757	93.9243	323.828	119.752	141.503
TRINITY_DN118700_c0_g1_i1	2	2.99274e-20	0.85568	---NA---	#N/A	5.07784	5.67913	0.784447	0	1.39041	0	1.12118	8.25287	6.76591	1.15987	15.3595	23.4561	24.3949	10.4415	40.2533	23.2134	23.9505	27.965
TRINITY_DN33445_c0_g1_i2	2	2.3829e-11	0.723273	uncharacterized protein LOC102623185	#N/A	#N/A	5.56661	0.784447	0	0	0	0	0	0	0	3.83987	4.26474	1.43499	1.64865	6.70888	30.1775	0	31.3208
TRINITY_DN60622_c0_g1_i7	2	9.77904e-10	0.760235	---NA---	#N/A	#N/A	5.67662	0	0	0	0	0.560591	0	0	0	0	0	1.43499	8.24327	10.7342	9.28538	5.98762	17.3383
TRINITY_DN49396_c1_g1_i2	2	8.58846e-11	0.751124	---NA---	#N/A	#N/A	3.30867	0	1.32077	2.78082	7.50585	5.04532	6.00209	3.38295	2.31974	6.39979	25.5885	17.2199	19.7838	20.1266	32.4988	34.4288	29.6429
TRINITY_DN59235_c0_g1_i1	2	2.89651e-10	0.706997	pentatricopeptide repeat-containing protein At5g66520-like	#N/A	#N/A	2.6652	7.84447	2.64153	2.78082	4.28906	0.560591	2.25078	0	4.63947	10.2397	23.4561	12.9149	12.6397	18.7849	30.1775	40.4164	31.3208
TRINITY_DN18333_c0_g1_i3	2	5.12555e-13	0.780432	G-type lectin S-receptor-like serine/threonine-protein kinase At4g27290	#N/A	2.1531	2.60124	23.5334	47.5476	57.0069	38.6015	41.4837	114.04	73.2973	62.6329	81.9173	253.752	225.294	176.406	258.963	388.825	179.629	221.483
TRINITY_DN49470_c0_g2_i4	2	8.53594e-11	0.74785	dnaJ homolog subfamily C member 8	#N/A	#N/A	3.18062	12.5512	19.8115	41.7124	5.36132	6.72709	33.7617	25.936	33.6362	47.3584	151.398	109.059	71.9912	138.203	167.137	188.61	252.244
TRINITY_DN2946_c0_g1_i6	2	9.18708e-11	0.719067	lysine-specific demethylase JMJ30 isoform X2	#N/A	#N/A	3.92575	3.13779	6.60383	13.9041	6.43359	0	6.00209	5.63826	4.63947	23.0392	57.574	63.1397	8.24327	22.8102	96.3358	179.629	169.468
TRINITY_DN2946_c0_g1_i8	2	2.53461e-24	0.839861	lysine-specific demethylase JMJ30 isoform X2	#N/A	3.60808	6.13721	3.92223	0	0	6.43359	2.80296	18.7565	13.5318	10.4388	39.6787	10.6619	51.6597	29.1262	41.5951	243.741	239.505	268.464
TRINITY_DN2946_c0_g1_i9	2	1.97551e-21	0.857579	lysine-specific demethylase JMJ30	#N/A	#N/A	3.87077	12.5512	22.453	33.3699	10.7226	8.40887	28.5099	22.553	12.7586	63.9979	42.6474	117.669	47.811	97.9497	283.204	474.519	338.377
TRINITY_DN112971_c0_g1_i1	2	3.2491e-10	0.725552	---NA---	#N/A	5.11342	5.5863	0.784447	0	1.39041	0	0	0.750261	1.12765	2.31974	8.95971	27.7208	24.3949	14.8379	9.39243	32.4988	23.9505	43.0661
TRINITY_DN3086_c0_g1_i3	2	2.4825e-18	0.843373	probable glutathione S-transferase	#N/A	#N/A	2.21368	1601.84	2417	2156.53	1310.31	2307.95	1362.47	3181.1	1431.28	3501.96	6192.41	4175.83	4149.66	7161.06	10405.4	11192.4	7239.58
TRINITY_DN565_c1_g2_i3	2	5.48329e-26	0.888192	---NA---	#N/A	5.93821	7.16966	0	0	0	0	0	4.50157	1.12765	1.15987	3.83987	14.9266	12.9149	19.2343	32.2026	44.1055	16.4659	30.2022
TRINITY_DN9574_c0_g2_i1	2	5.73847e-21	0.873221	---NA---	#N/A	#N/A	2.63887	7.06002	2.64153	6.95206	2.14453	3.36355	2.25078	4.51061	3.47961	5.11983	12.7942	10.045	7.14417	29.5191	24.3741	28.4412	40.2696
TRINITY_DN5420_c0_g1_i7	2	2.27816e-30	0.888967	protein NAP1	2.89697	4.33307	5.14694	0	3.9623	5.56165	2.14453	12.8936	19.5068	27.0636	24.3572	30.719	63.9712	67.4447	55.5047	120.76	134.638	83.8266	58.1672
TRINITY_DN125611_c0_g2_i2	2	7.23054e-12	0.750535	protein EFR3 homolog B	#N/A	#N/A	4.72798	5.49113	2.64153	0	2.14453	2.80296	9.00313	0	2.31974	8.95971	55.4417	28.6999	3.84686	29.5191	82.4077	80.8328	110.741
TRINITY_DN8881_c2_g1_i1	2	1.55361e-11	0.765448	---NA---	#N/A	4.29172	5.02839	1.56889	1.32077	0	0	1.68177	1.50052	0	1.15987	11.5196	19.1913	24.3949	6.04506	18.7849	48.7482	14.969	24.6092
TRINITY_DN103184_c0_g1_i1	2	1.53271e-13	0.785566	PREDICTED: uncharacterized protein LOC109154408	#N/A	2.85689	3.79543	4.70668	5.28307	1.39041	5.36132	3.92414	5.25183	2.2553	6.95921	15.3595	31.9856	28.6999	48.3605	32.2026	117.228	25.4474	72.709
TRINITY_DN2729_c1_g1_i1	2	9.69091e-10	0.713085	pentatricopeptide repeat-containing protein At3g02650, mitochondrial isoform X1	#N/A	2.29486	2.73156	53.3424	124.152	91.7672	86.8534	66.1497	93.7826	37.2125	112.507	220.153	543.755	664.402	301.154	387.773	750.955	482.003	860.203
TRINITY_DN51_c1_g1_i5	2	1.12698e-12	0.724927	---NA---	#N/A	1.7877	2.36264	24.3179	22.453	38.9315	21.4453	14.0148	23.2581	54.1273	9.27895	79.3574	110.883	91.8396	85.1804	170.406	147.405	104.783	145.418
TRINITY_DN1120_c0_g1_i5	2	1.74257e-18	0.842695	pentatricopeptide repeat-containing protein At2g35130	#N/A	#N/A	4.34962	0.784447	0	0	2.14453	1.12118	1.50052	0	1.15987	5.11983	6.39712	4.30498	9.34237	17.4431	12.7674	11.9752	24.6092
TRINITY_DN25440_c0_g1_i8	2	1.01499e-10	0.757296	---NA---	#N/A	#N/A	5.28081	0	0	0	0	0	0	0	0	2.55992	4.26474	7.17497	0	6.70888	6.96403	7.48452	11.7453
TRINITY_DN267116_c0_g1_i1	2	1.73338e-12	0.764115	peroxidase 9-like	#N/A	5.50515	6.44996	0.784447	0	2.78082	1.07226	1.12118	4.50157	0	2.31974	12.7996	55.4417	86.0996	47.811	25.4937	168.297	62.87	154.367
TRINITY_DN60727_c0_g1_i2	2	5.74534e-14	0.784003	---NA---	#N/A	5.26013	7.26904	0	1.32077	0	0	0	4.50157	0	0	1.27996	6.39712	30.1349	14.2883	32.2026	87.0504	14.969	86.1322
TRINITY_DN7728_c0_g1_i4	2	1.2373e-10	0.772796	uncharacterized protein At3g06530 isoform X1	#N/A	9.46912	10.8169	0	0	0	0	0	24.0083	0	0	156.155	59.7064	312.828	39.0181	217.368	313.381	369.735	649.347
TRINITY_DN60792_c0_g2_i1	2	1.71954e-17	0.80543	---NA---	#N/A	#N/A	3.36162	1.56889	1.32077	1.39041	1.07226	0.560591	1.50052	1.12765	0	6.39979	6.39712	11.4799	6.04506	12.076	12.7674	11.9752	20.1348
TRINITY_DN4144_c0_g2_i1	2	2.57228e-13	0.782746	---NA---	4.35592	6.17003	6.27697	1.56889	0	0	0	10.6512	22.5078	2.2553	9.27895	20.4793	34.118	61.7047	35.7208	57.6964	55.7123	8.98143	45.8626
TRINITY_DN3977_c0_g3_i1	2	7.4555e-52	0.918197	---NA---	#N/A	5.22646	7.71062	0	0	0	1.07226	1.68177	3.00104	2.2553	0	12.7996	6.39712	17.2199	13.7388	21.4684	98.6571	88.3174	87.2508
TRINITY_DN85165_c0_g1_i1	2	2.87418e-20	0.859505	gibberellin 2-beta-dioxygenase 8-like	#N/A	#N/A	4.89584	0.784447	0	0	0	0	0	0	0	0	0	2.86999	1.64865	12.076	12.7674	7.48452	9.5081
TRINITY_DN1721_c0_g1_i1	2	1.94956e-07	0.730769	---NA---	-1.47716	#N/A	1.37744	67.4624	79.246	65.3494	83.6366	18.4995	23.2581	31.5742	38.2757	52.4783	81.0301	142.064	57.7029	213.342	167.137	124.243	294.751
TRINITY_DN10259_c0_g1_i5	2	6.47223e-12	0.725767	uncharacterized protein LOC18053597 isoform X1	#N/A	#N/A	2.29272	16.4734	14.5284	16.6849	10.7226	3.92414	1.50052	11.2765	15.0783	19.1994	27.7208	27.2649	11.5406	57.6964	119.549	34.4288	87.8101
TRINITY_DN88780_c0_g1_i2	2	6.05745e-27	0.894715	probable ADP-ribosylation factor GTPase-activating protein AGD14	#N/A	5.43865	6.75885	0	0	0	0	0	0	1.12765	0	3.83987	17.059	8.60996	6.59461	8.05066	29.0168	26.9443	28.5243
TRINITY_DN93297_c0_g1_i1	2	6.56301e-09	0.704899	---NA---	#N/A	#N/A	#N/A	0	1.32077	0	0	0	0	0	1.15987	0	0	2.86999	1.0991	2.68355	9.28538	5.98762	7.8302
TRINITY_DN306358_c0_g1_i1	2	8.88505e-24	0.864533	WUSCHEL-related homeobox 1-like	#N/A	#N/A	6.1909	0	0	0	0	1.12118	0	0	2.31974	3.83987	6.39712	1.43499	8.24327	12.076	15.0887	16.4659	18.4569
TRINITY_DN86067_c0_g2_i1	2	1.11075e-18	0.824289	TPR repeat-containing protein ZIP4	#N/A	4.37155	5.70697	6.27558	1.32077	1.39041	6.43359	1.12118	11.2539	9.02121	17.398	20.4793	145.001	66.0097	101.667	67.0888	333.113	199.088	278.531
TRINITY_DN34057_c0_g1_i1	2	2.51461e-11	0.732289	---NA---	#N/A	#N/A	3.21658	3.13779	1.32077	2.78082	0	0	1.50052	1.12765	3.47961	0	2.13237	4.30498	2.74776	10.7342	19.7314	10.4783	30.2022
TRINITY_DN6279_c0_g1_i4	2	1.07055e-12	0.771442	ERBB-3 BINDING PROTEIN 1	#N/A	#N/A	3.26876	7.84447	2.64153	0	2.14453	1.68177	4.50157	2.2553	0	10.2397	10.6619	21.5249	8.24327	36.228	38.3022	26.9443	34.6766
TRINITY_DN125153_c0_g1_i2	2	4.51473e-13	0.809011	---NA---	#N/A	#N/A	5.23015	0	0	2.78082	0	1.12118	2.25078	2.2553	0	3.83987	6.39712	7.17497	17.5856	17.4431	23.2134	19.4598	27.4057
TRINITY_DN386733_c0_g1_i1	2	3.7807e-08	0.702688	---NA---	#N/A	#N/A	4.59676	0	0	0	1.07226	0	0	0	1.15987	1.27996	2.13237	8.60996	4.39641	6.70888	5.80336	5.98762	15.1011
TRINITY_DN131626_c0_g1_i1	2	7.00712e-12	0.767192	---NA---	#N/A	#N/A	5.08476	0	0	0	0	0	0	0	0	0	4.26474	1.43499	0	8.05066	8.1247	1.4969	11.186
TRINITY_DN40688_c0_g1_i10	2	3.78605e-12	0.770625	shewanella-like protein phosphatase 1 isoform X1	#N/A	#N/A	2.94924	10.1978	13.2077	20.8562	24.6621	51.5744	50.2675	14.6595	35.9559	35.8388	57.574	61.7047	52.2074	79.1648	77.765	215.554	173.942
TRINITY_DN98280_c1_g2_i2	2	1.64564e-08	0.701227	---NA---	#N/A	#N/A	#N/A	0	0	0	0	0	0	0	2.31974	0	2.13237	1.43499	2.74776	6.70888	6.96403	1.4969	10.6267
TRINITY_DN393681_c0_g1_i1	2	8.32315e-17	0.803701	putative pentatricopeptide repeat-containing protein At3g47840	#N/A	#N/A	2.94897	4.70668	6.60383	8.34247	4.28906	7.28768	3.7513	10.1489	2.31974	19.1994	25.5885	22.9599	14.2883	45.6204	48.7482	17.9629	77.1834
TRINITY_DN140721_c0_g1_i1	2	5.67751e-08	0.71177	---NA---	#N/A	#N/A	#N/A	0	0	0	0	0	0	0	0	1.27996	0	0	4.39641	6.70888	5.80336	1.4969	5.0337
TRINITY_DN5884_c0_g1_i7	2	3.23893e-10	0.765379	isoleucine--tRNA ligase, chloroplastic/mitochondrial	-1.75944	#N/A	1.89707	65.1091	114.907	104.281	73.9862	23.5448	31.511	13.5318	41.7553	61.438	147.134	160.719	90.1264	225.418	316.863	332.313	519.59
TRINITY_DN3145_c0_g1_i3	2	5.25853e-23	0.846301	YTH domain-containing protein 1 isoform X1	#N/A	5.05012	6.0301	0	6.60383	5.56165	0	3.92414	26.2591	5.63826	17.398	72.9576	113.016	119.104	70.3425	158.33	240.259	190.107	189.043
TRINITY_DN54029_c0_g1_i1	2	5.70677e-10	0.730116	pentatricopeptide repeat-containing protein At3g04130, mitochondrial	#N/A	3.32187	4.30122	7.06002	2.64153	29.1987	7.50585	1.68177	31.511	5.63826	11.5987	46.0785	117.28	193.724	100.018	122.102	200.796	281.418	339.495
TRINITY_DN14845_c0_g2_i2	2	2.06962e-09	0.726337	---NA---	#N/A	#N/A	4.11021	3.13779	1.32077	0	0	1.12118	0	0	0	3.83987	6.39712	15.7849	9.89192	25.4937	12.7674	11.9752	38.5917
TRINITY_DN35083_c0_g1_i2	2	2.65555e-10	0.706748	---NA---	#N/A	#N/A	6.28106	0	0	0	0	0	1.50052	0	1.15987	0	2.13237	12.9149	4.39641	16.1013	19.7314	1.4969	29.6429
TRINITY_DN2463_c0_g2_i5	2	2.12576e-12	0.769344	peptidyl-prolyl cis-trans isomerase FKBP42	#N/A	#N/A	2.47257	68.2469	56.793	119.575	86.8534	25.2266	51.0177	50.7443	52.1941	175.354	70.3683	205.204	119.802	209.317	377.218	761.924	552.588
TRINITY_DN3068_c1_g3_i1	2	1.75778e-11	0.742753	---NA---	1.63358	3.2949	3.37122	58.8335	50.1891	62.5685	19.3008	164.814	78.7774	148.85	218.055	239.352	449.931	747.631	433.046	908.382	622.12	110.771	410.526
TRINITY_DN2848_c0_g1_i10	2	3.54027e-16	0.821533	protein SHOOT GRAVITROPISM 6 isoform X1	6.53207	9.15308	10.0718	0	0	0	0	11.7724	42.0146	5.63826	20.8776	14.0795	91.692	297.044	59.3515	104.659	333.113	218.548	267.345
TRINITY_DN25889_c0_g1_i1	2	5.71474e-18	0.855639	---NA---	#N/A	#N/A	5.94426	0	0	0	0	0.560591	0	0	0	1.27996	2.13237	1.43499	7.69372	13.4178	13.9281	5.98762	19.0162
TRINITY_DN41220_c0_g3_i1	2	7.43469e-09	0.705348	---NA---	#N/A	#N/A	4.67981	0	0	2.78082	1.07226	0.560591	0	0	2.31974	3.83987	4.26474	18.6549	8.24327	33.5444	8.1247	10.4783	40.8289
TRINITY_DN2917_c0_g1_i9	2	9.45163e-09	0.75622	sodium-dependent phosphate transport protein 1, chloroplastic-like	#N/A	2.10878	2.89795	36.869	43.5853	66.7398	72.914	40.9231	39.0136	62.0208	35.9559	94.7169	272.944	403.233	169.262	543.419	312.221	309.859	530.216
TRINITY_DN101779_c0_g1_i1	2	4.06172e-15	0.774593	kinesin-like protein KIN-10A	#N/A	4.82094	6.69125	0	0	0	1.07226	1.12118	3.7513	0	0	6.39979	4.26474	15.7849	11.5406	6.70888	52.2302	11.9752	77.7427
TRINITY_DN35978_c1_g1_i3	2	1.39354e-13	0.741858	agamous-like MADS-box protein AGL80	#N/A	3.51053	4.39673	0	3.9623	5.56165	1.07226	0.560591	4.50157	10.1489	8.11908	8.95971	42.6474	30.1349	31.874	17.4431	73.1223	47.9009	81.0985
TRINITY_DN154309_c0_g2_i2	2	3.18614e-12	0.746073	probable pectinesterase 15 isoform X1	#N/A	5.69827	6.7523	0	0	0	0	0	3.7513	0	0	3.83987	14.9266	14.3499	9.89192	9.39243	46.4269	11.9752	25.1685
TRINITY_DN458375_c0_g1_i1	2	4.22151e-07	0.718816	reticuline oxidase-like	#N/A	#N/A	#N/A	0	0	0	0	0	0	0	0	0	0	2.86999	0	4.02533	3.48202	2.99381	1.6779
TRINITY_DN83645_c0_g1_i1	2	3.77598e-11	0.753814	nitrate regulatory gene2 protein	#N/A	#N/A	5.48074	0	0	0	0	0	3.00104	1.12765	0	0	4.26474	2.86999	0.549551	9.39243	10.446	7.48452	10.6267
TRINITY_DN427726_c0_g1_i1	2	7.34477e-09	0.700688	pyridoxal 5'-phosphate synthase-like subunit PDX1.2	#N/A	#N/A	2.51678	1069.99	1142.46	2516.65	319.535	737.177	557.444	1202.08	749.275	3421.33	3774.3	4263.36	1550.83	3515.45	8133.99	9204.46	9484.61
TRINITY_DN80837_c0_g1_i1	2	1.0216e-15	0.788516	---NA---	#N/A	#N/A	#N/A	0	0	0	0	0	0	0	0	0	2.13237	1.43499	2.1982	5.3671	4.64269	1.4969	5.593
TRINITY_DN59551_c0_g1_i1	2	2.36982e-12	0.76987	---NA---	#N/A	#N/A	5.92938	0	0	0	0	0	0	0	0	0	2.13237	5.73997	7.69372	10.7342	11.6067	4.49071	25.1685
TRINITY_DN304243_c0_g1_i1	2	3.19402e-12	0.733144	---NA---	#N/A	#N/A	#N/A	0	0	0	0	0	0	0	0	0	0	0	1.0991	4.02533	3.48202	0	3.3558
TRINITY_DN163_c1_g2_i2	2	2.6106e-08	0.72316	---NA---	#N/A	#N/A	1.88681	39.2223	103.02	34.7603	47.1796	45.9685	52.5183	41.7231	47.5546	58.8781	49.0446	43.0498	126.397	206.634	243.741	130.231	286.921
TRINITY_DN2012_c0_g1_i7	2	2.02247e-12	0.772741	chaperonin CPN60-2, mitochondrial	#N/A	4.65026	5.88848	17.2578	22.453	16.6849	21.4453	4.48473	164.307	28.1913	66.1125	335.349	332.65	1074.81	173.109	1078.79	616.317	440.09	2740.01
TRINITY_DN2012_c0_g1_i2	2	3.2055e-13	0.745631	chaperonin CPN60-2, mitochondrial	#N/A	#N/A	6.62212	0	3.9623	0	0	11.7724	14.255	7.89356	4.63947	10.2397	0	4.30498	20.8829	53.671	102.139	61.3731	146.537
TRINITY_DN324009_c0_g1_i1	2	1.28994e-12	0.821516	---NA---	#N/A	#N/A	#N/A	0	0	0	0	0	0	0	0	0	0	0	2.74776	5.3671	5.80336	2.99381	5.593
TRINITY_DN36208_c0_g1_i1	2	4.93402e-14	0.791599	---NA---	#N/A	5.83747	6.96103	0.784447	0	1.39041	0	0.560591	17.256	4.51061	4.63947	20.4793	17.059	45.9198	41.2163	30.8609	131.156	49.3978	72.709
TRINITY_DN27185_c0_g2_i7	2	8.44452e-11	0.745475	glucose-1-phosphate adenylyltransferase large subunit 1 isoform X3	#N/A	#N/A	5.22707	0	7.9246	0	0	0	0	0	0	21.7593	10.6619	12.9149	0	32.2026	117.228	23.9505	132.554
TRINITY_DN5727_c0_g1_i1	2	1.56956e-12	0.741628	phytochrome-associated serine/threonine-protein phosphatase	#N/A	#N/A	2.77861	9.41336	5.28307	5.56165	0	7.28768	5.25183	7.89356	10.4388	14.0795	23.4561	31.5698	7.69372	40.2533	38.3022	34.4288	33.558
TRINITY_DN19898_c2_g1_i1	2	1.22877e-12	0.733894	---NA---	#N/A	#N/A	4.20206	0.784447	1.32077	0	0	0.560591	0	0	1.15987	1.27996	0	0	1.64865	14.7595	13.9281	1.4969	11.186
TRINITY_DN20401_c0_g3_i1	2	2.3491e-10	0.738688	putative pentatricopeptide repeat-containing protein At1g56570	#N/A	#N/A	5.9357	0	0	0	0	0	0	0	0	1.27996	2.13237	8.60996	8.24327	12.076	10.446	2.99381	26.8464
TRINITY_DN6211_c0_g1_i2	2	4.26289e-08	0.703449	activator of 90 kDa heat shock protein ATPase homolog 1	#N/A	#N/A	#N/A	1494.37	2691.72	4669	752.73	1470.99	2021.95	2088.41	1939.3	4813.92	5190.19	4315.02	3052.76	6302.32	11936.4	9598.15	9231.81
TRINITY_DN6555_c1_g1_i1	2	4.84009e-11	0.701025	---NA---	#N/A	#N/A	4.76984	0.784447	0	0	1.07226	0	2.25078	0	1.15987	0	12.7942	11.4799	8.24327	20.1266	15.0887	10.4783	15.6604
TRINITY_DN24495_c0_g5_i1	2	1.71067e-14	0.783998	pentatricopeptide repeat-containing protein At4g04370	#N/A	#N/A	4.26697	1.56889	1.32077	1.39041	1.07226	0.560591	0	1.12765	0	3.83987	17.059	14.3499	2.1982	17.4431	34.8202	29.9381	25.7278
TRINITY_DN3338_c0_g1_i4	2	6.50684e-16	0.787684	3-hydroxybutyryl-CoA dehydrogenase	#N/A	3.59087	4.31118	19.6112	3.9623	0	12.8672	25.2266	19.5068	22.553	38.2757	46.0785	132.207	120.539	153.325	277.748	214.724	128.734	135.91
TRINITY_DN241904_c0_g1_i1	2	1.6919e-13	0.790087	---NA---	#N/A	#N/A	3.69521	1.56889	0	0	2.14453	0	0	0	1.15987	1.27996	2.13237	7.17497	2.74776	13.4178	19.7314	10.4783	12.3046
TRINITY_DN1386_c5_g1_i1	2	7.68115e-11	0.717623	---NA---	#N/A	#N/A	3.25076	1.56889	2.64153	0	2.14453	0	0	0	1.15987	5.11983	4.26474	11.4799	8.24327	13.4178	17.4101	14.969	17.8976
TRINITY_DN2236_c1_g1_i5	2	5.3251e-10	0.709019	ABC transporter B family member 29, chloroplastic isoform X3	#N/A	#N/A	7.55958	0	0	0	0	0	4.50157	5.63826	0	0	12.7942	37.3098	13.7388	63.0635	51.0696	14.969	31.3208
TRINITY_DN569_c2_g1_i1	2	5.8168e-14	0.778486	---NA---	#N/A	#N/A	5.17061	0	0	1.39041	0	0	0	0	0	2.55992	4.26474	0	3.84686	8.05066	5.80336	17.9629	18.4569
TRINITY_DN36167_c0_g2_i1	2	8.37175e-11	0.710614	1-aminocyclopropane-1-carboxylate oxidase 5	#N/A	#N/A	#N/A	0	0	0	0	0	0.750261	0	0	2.55992	2.13237	1.43499	2.74776	5.3671	3.48202	0	3.3558
TRINITY_DN8486_c0_g3_i1	2	1.04301e-13	0.81049	---NA---	#N/A	#N/A	1.95915	8.62892	5.28307	5.56165	3.21679	2.24236	4.50157	2.2553	2.31974	1.27996	8.52949	1.43499	8.79282	24.152	17.4101	26.9443	24.6092
TRINITY_DN97224_c0_g1_i1	2	2.04467e-11	0.791168	---NA---	#N/A	#N/A	3.28779	4.70668	5.28307	16.6849	4.28906	8.96946	12.0042	16.9148	11.5987	21.7593	38.3827	64.5747	15.3874	83.1901	51.0696	50.8947	122.487
TRINITY_DN33339_c0_g1_i2	2	3.53861e-11	0.761467	uncharacterized protein LOC112097210	#N/A	#N/A	4.40473	4.70668	0	0	1.07226	2.24236	3.00104	4.51061	1.15987	3.83987	25.5885	31.5698	17.5856	24.152	35.9808	29.9381	57.0486
TRINITY_DN7897_c8_g1_i1	2	5.50306e-09	0.72387	---NA---	#N/A	3.12716	3.67731	3.13779	3.9623	1.39041	2.14453	3.36355	7.50261	0	2.31974	10.2397	12.7942	25.8299	45.6127	30.8609	42.9449	22.4536	46.4219
TRINITY_DN3033_c0_g1_i9	2	3.49134e-11	0.70206	protein SPT2	#N/A	#N/A	3.12738	4.70668	2.64153	4.17124	1.07226	1.68177	3.7513	0	0	3.83987	17.059	11.4799	6.59461	6.70888	45.2662	29.9381	34.1173
TRINITY_DN19021_c0_g1_i1	2	6.26258e-10	0.728732	CDK5RAP3-like protein	#N/A	#N/A	1.64454	220.43	357.928	382.363	197.297	213.025	148.552	313.487	192.538	611.82	697.286	328.613	241.803	858.737	906.485	1070.29	921.167
TRINITY_DN64099_c3_g1_i1	2	1.54746e-12	0.782664	---NA---	#N/A	#N/A	5.33898	0	0	0	0	0	0	0	0	0	0	2.86999	4.94596	9.39243	5.80336	4.49071	14.5418
TRINITY_DN14486_c0_g2_i3	2	1.11883e-08	0.706239	---NA---	#N/A	#N/A	3.42046	3.13779	9.24537	6.95206	1.07226	3.36355	17.256	7.89356	9.27895	8.95971	19.1913	64.5747	37.919	33.5444	70.801	37.4226	79.9799
TRINITY_DN23785_c1_g1_i1	2	3.04132e-10	0.71189	HIPL1 protein-like	#N/A	#N/A	#N/A	0	0	2.78082	1.07226	0	0	1.12765	1.15987	2.55992	6.39712	2.86999	3.29731	5.3671	18.5708	5.98762	16.2197
TRINITY_DN175969_c0_g1_i1	2	2.92426e-10	0.74356	---NA---	#N/A	#N/A	5.67403	0	0	0	0	1.68177	0	2.2553	0	2.55992	2.13237	10.045	4.39641	10.7342	6.96403	5.98762	19.5755
TRINITY_DN224241_c0_g1_i1	2	7.66516e-10	0.776952	TPR repeat-containing protein ZIP4	#N/A	6.31181	7.66847	0	0	0	0	0	0	0	0	2.55992	38.3827	15.7849	8.24327	17.4431	63.837	35.9257	57.6079
TRINITY_DN12476_c0_g2_i1	2	1.90064e-10	0.719945	---NA---	#N/A	#N/A	5.17249	2.35334	1.32077	0	0	1.12118	2.25078	1.12765	2.31974	0	14.9266	33.0048	30.7749	21.4684	41.7842	29.9381	61.523
TRINITY_DN41379_c0_g1_i1	2	1.90992e-09	0.722669	---NA---	#N/A	#N/A	4.63942	0	0	13.9041	0	1.12118	10.5037	4.51061	0	15.3595	4.26474	33.0048	1.0991	60.3799	90.5324	73.3483	130.876
TRINITY_DN45524_c0_g2_i1	2	2.17007e-10	0.758304	---NA---	#N/A	#N/A	5.39531	0	0	0	0	0	0	0	1.15987	1.27996	4.26474	2.86999	8.79282	5.3671	13.9281	5.98762	10.6267
TRINITY_DN6008_c2_g1_i5	2	3.59327e-13	0.750421	uncharacterized protein LOC18050929	3.18059	4.89203	5.35146	15.6889	33.0192	0	9.65038	164.253	125.294	22.553	238.933	140.795	592.799	628.527	367.1	1034.51	696.403	357.76	371.935
TRINITY_DN20764_c0_g1_i1	2	3.76506e-12	0.780663	---NA---	#N/A	4.70621	5.43324	0.784447	5.28307	1.39041	4.28906	3.36355	18.7565	3.38295	2.31974	33.2789	46.9122	99.0145	123.099	52.3293	177.583	118.255	166.671
TRINITY_DN2008_c0_g1_i11	2	3.75225e-16	0.825047	probable protein phosphatase 2C 60	#N/A	3.15745	4.34449	0	6.60383	4.17124	3.21679	14.5754	3.7513	4.51061	4.63947	16.6395	55.4417	27.2649	19.7838	40.2533	99.8178	65.8638	74.9462
TRINITY_DN7033_c1_g1_i1	2	8.44529e-07	0.715479	---NA---	#N/A	#N/A	3.60205	10.9823	2.64153	6.95206	1.07226	2.24236	4.50157	1.12765	2.31974	6.39979	12.7942	63.1397	12.6397	83.1901	81.247	28.4412	87.2508
TRINITY_DN69688_c0_g1_i1	2	7.6153e-19	0.875535	PREDICTED: uncharacterized protein LOC109004642 isoform X2	#N/A	#N/A	#N/A	0	0	0	0	0	0	0	0	0	0	1.43499	0	4.02533	3.48202	2.99381	3.3558
TRINITY_DN1220_c1_g1_i4	2	2.73804e-11	0.745249	heat shock 70 kDa protein, mitochondrial	#N/A	#N/A	3.18433	57.2646	35.6607	11.1233	17.1562	25.7872	14.255	34.9572	25.5171	112.636	164.193	84.6646	24.7298	194.558	428.288	100.293	444.644
TRINITY_DN372977_c0_g1_i1	2	2.89681e-11	0.723749	---NA---	#N/A	#N/A	#N/A	0	0	0	0	0.560591	0	1.12765	0	1.27996	0	2.86999	0.549551	4.02533	3.48202	2.99381	6.7116
TRINITY_DN25188_c0_g1_i4	2	1.14828e-12	0.760729	metacaspase-9	#N/A	#N/A	6.41148	0.784447	0	0	0	0	2.25078	0	3.47961	1.27996	19.1913	17.2199	2.74776	18.7849	45.2662	13.4721	43.0661
TRINITY_DN2088_c0_g2_i5	2	2.30208e-16	0.782308	---NA---	#N/A	#N/A	4.02869	0	10.5661	13.9041	2.14453	3.92414	22.5078	14.6595	20.8776	19.1994	53.3093	37.3098	57.7029	118.076	111.425	64.3669	151.011
TRINITY_DN21397_c2_g2_i1	2	7.71369e-10	0.719594	---NA---	#N/A	#N/A	4.97448	0	0	0	0	1.68177	0	1.12765	0	0	2.13237	5.73997	1.0991	8.05066	9.28538	4.49071	5.0337
TRINITY_DN65310_c0_g1_i1	2	2.32343e-08	0.707929	---NA---	#N/A	5.35033	5.86525	0	0	1.39041	0	0	1.50052	1.12765	0	5.11983	17.059	24.3949	8.79282	10.7342	33.6595	14.969	22.9313
TRINITY_DN6177_c2_g1_i4	2	5.64185e-11	0.702532	phosphatidylinositol 4-kinase gamma 8	#N/A	#N/A	3.27073	13.3356	40.9438	18.0754	0	14.5754	18.7565	16.9148	0	56.3181	31.9856	43.0498	26.928	89.899	119.549	263.455	256.159
TRINITY_DN174050_c2_g1_i1	2	7.39248e-13	0.795762	---NA---	#N/A	#N/A	5.68738	0.784447	0	0	0	0	0.750261	2.2553	1.15987	3.83987	2.13237	11.4799	15.937	14.7595	18.5708	16.4659	22.372
TRINITY_DN397321_c0_g1_i1	2	1.04058e-10	0.726077	---NA---	#N/A	#N/A	#N/A	0	0	0	0	0	0	0	1.15987	1.27996	2.13237	2.86999	1.0991	2.68355	5.80336	1.4969	5.0337
TRINITY_DN149624_c0_g1_i1	2	2.56224e-15	0.82117	protein SRG1-like	#N/A	#N/A	5.15972	0	0	0	0	0.560591	0	0	0	0	0	0	1.64865	2.68355	10.446	4.49071	12.8639
TRINITY_DN2921_c0_g1_i2	2	1.68507e-12	0.728683	CCG-binding protein 1	#N/A	#N/A	3.66697	315.348	480.759	404.61	27.8789	599.272	208.573	305.594	577.615	1754.82	3550.4	1377.59	1218.35	3476.54	6321.02	2724.37	3909.51
TRINITY_DN88434_c0_g1_i1	2	2.63054e-16	0.796413	---NA---	#N/A	#N/A	4.93789	0	0	0	0	0	0	0	0	2.55992	0	0	2.1982	8.05066	6.96403	1.4969	9.5081
TRINITY_DN15417_c0_g2_i1	2	6.77408e-10	0.701079	---NA---	#N/A	#N/A	4.39355	0.784447	1.32077	1.39041	0	0	2.25078	7.89356	3.47961	3.83987	8.52949	12.9149	4.39641	17.4431	30.1775	5.98762	19.0162
TRINITY_DN203877_c0_g1_i1	2	8.67137e-10	0.7274	protein WVD2-like 7 isoform X3	#N/A	4.37626	5.462	0	1.32077	2.78082	0	0.560591	0.750261	1.12765	5.79934	5.11983	29.8532	34.4398	6.04506	32.2026	41.7842	14.969	75.5055
TRINITY_DN37846_c0_g1_i11	2	8.21639e-11	0.713136	mediator of RNA polymerase II transcription subunit 19a isoform X1	#N/A	#N/A	6.82056	0	0	0	0	0	0	6.76591	3.47961	8.95971	0	7.17497	16.4865	29.5191	33.6595	11.9752	21.2534
TRINITY_DN80631_c0_g1_i4	2	1.15713e-13	0.803066	zinc-finger homeodomain protein 10-like	#N/A	5.23583	6.62306	3.92223	0	8.34247	2.14453	8.40887	72.7753	12.4042	8.11908	46.0785	134.339	222.424	134.64	122.102	603.549	353.269	393.747
TRINITY_DN37807_c0_g1_i1	2	2.22544e-13	0.797923	transcription factor bHLH71-like	#N/A	7.27972	7.99229	0	0	0	0	0	11.2539	7.89356	2.31974	14.0795	25.5885	63.1397	24.1803	14.7595	104.46	31.435	69.9125
TRINITY_DN6816_c1_g1_i1	2	1.98729e-12	0.753075	---NA---	#N/A	#N/A	4.16295	0.784447	0	2.78082	1.07226	0.560591	1.50052	0	3.47961	2.55992	10.6619	11.4799	1.64865	10.7342	24.3741	26.9443	20.1348
TRINITY_DN16899_c0_g1_i3	2	1.48797e-12	0.815753	dehydration-responsive element-binding protein 2C-like	#N/A	2.79848	4.66095	63.5402	99.0575	141.822	25.7343	35.8778	42.0146	57.5102	74.2316	245.752	509.637	1162.34	359.406	862.762	2693.92	2481.87	2736.65
TRINITY_DN147322_c0_g1_i1	2	2.31718e-25	0.858823	---NA---	#N/A	#N/A	5.81283	0	0	0	0	0	1.50052	1.12765	1.15987	1.27996	6.39712	5.73997	4.39641	6.70888	13.9281	14.969	12.3046
TRINITY_DN11331_c0_g1_i2	2	2.71523e-09	0.714451	dolichyl-diphosphooligosaccharide--protein glycosyltransferase subunit 2	#N/A	4.64089	5.14991	0	10.5661	0	0	5.04532	46.5162	22.553	41.7553	24.3192	66.1035	104.754	62.0993	96.6079	83.5684	100.293	98.4368
TRINITY_DN125611_c0_g3_i1	2	1.20673e-09	0.710211	protein EFR3 homolog B	#N/A	#N/A	5.45234	0	1.32077	1.39041	0	0	9.00313	0	1.15987	5.11983	8.52949	8.60996	3.29731	4.02533	38.3022	26.9443	35.7952
TRINITY_DN1731_c2_g4_i1	2	4.6562e-08	0.701735	---NA---	#N/A	#N/A	2.4824	14.9045	9.24537	5.56165	8.57811	7.84827	8.25287	6.76591	8.11908	12.7996	34.118	15.7849	54.9551	64.4053	69.6403	17.9629	74.3869
TRINITY_DN200_c0_g1_i2	2	3.73844e-12	0.738007	peroxisomal (S)-2-hydroxy-acid oxidase-like isoform X1	#N/A	2.03409	2.34993	182.776	133.397	118.185	127.599	73.4374	86.28	165.765	139.184	455.665	684.491	605.567	550.101	705.774	1094.51	540.382	640.399
TRINITY_DN7302_c0_g1_i11	2	7.71026e-10	0.753005	acetyl-coenzyme A carboxylase carboxyl transferase subunit alpha, chloroplastic-like	#N/A	#N/A	2.28322	173.363	143.964	262.788	101.865	133.981	191.317	99.2333	127.586	248.312	716.477	651.487	462.722	848.003	871.665	1028.37	678.99
TRINITY_DN22859_c0_g1_i4	2	1.7632e-15	0.758143	probable endo-1,4-beta-xylanase C	#N/A	3.61936	4.51918	7.06002	3.9623	2.78082	0	0	20.257	3.38295	8.11908	38.3987	40.5151	51.6597	45.6127	84.5319	40.6235	58.3793	156.045
TRINITY_DN235778_c0_g1_i1	2	1.86334e-09	0.708487	arf-GAP domain and FG repeat-containing protein 1-like	#N/A	#N/A	4.74683	0	1.32077	2.78082	0	0	0.750261	2.2553	1.15987	3.83987	17.059	18.6549	0.549551	16.1013	39.4629	19.4598	22.9313
TRINITY_DN16277_c0_g1_i6	2	1.37964e-19	0.78884	translation initiation factor eIF-2B subunit epsilon	#N/A	3.07199	3.79461	18.8267	10.5661	25.0274	0	23.5448	51.0177	30.4466	24.3572	89.5971	104.486	144.934	117.604	245.545	205.439	103.286	233.787
TRINITY_DN70048_c0_g1_i1	2	1.16076e-13	0.778764	ammonium transporter 3 member 1	#N/A	6.33126	7.31544	1.56889	0	0	0	1.12118	5.25183	0	2.31974	8.95971	49.0446	64.5747	46.1623	36.228	140.441	41.9133	133.113
TRINITY_DN2597_c0_g1_i2	2	2.33083e-12	0.700391	probable protein phosphatase 2C 26 isoform X2	#N/A	#N/A	#N/A	0	0	0	0	0	0	0	0	1.27996	0	1.43499	2.1982	2.68355	0	10.4783	10.0674
TRINITY_DN15698_c0_g1_i10	2	8.4478e-10	0.751761	PREDICTED: uncharacterized protein LOC108983790	#N/A	#N/A	#N/A	0	0	0	0	0	0.750261	0	0	0	0	1.43499	0	1.34178	3.48202	5.98762	5.0337
TRINITY_DN15280_c0_g2_i1	2	3.78027e-11	0.729137	---NA---	#N/A	#N/A	4.73781	0	0	1.39041	0	1.12118	2.25078	0	1.15987	5.11983	2.13237	7.17497	5.49551	6.70888	4.64269	8.98143	16.779
TRINITY_DN64141_c0_g2_i4	2	7.05408e-09	0.726266	---NA---	#N/A	#N/A	2.0139	16.4734	23.7738	15.2945	19.3008	7.28768	15.7555	10.1489	10.4388	28.1591	51.1769	73.1846	27.4776	61.7217	114.907	64.3669	72.709
TRINITY_DN125611_c0_g1_i1	2	2.72333e-14	0.714929	LOW QUALITY PROTEIN: uncharacterized protein LOC8260146	#N/A	#N/A	4.5409	0.784447	1.32077	4.17124	1.07226	3.36355	6.00209	0	0	7.67975	17.059	14.3499	4.94596	2.68355	38.3022	58.3793	71.5904
TRINITY_DN99355_c0_g1_i1	2	3.94251e-14	0.772522	cytochrome P450 81E8-like	#N/A	#N/A	4.82759	0	0	1.39041	1.07226	0	0	3.38295	0	6.39979	4.26474	4.30498	4.94596	5.3671	20.8921	13.4721	26.8464
TRINITY_DN5282_c1_g1_i5	2	4.97959e-09	0.704495	uncharacterized protein LOC18056038 isoform X1	#N/A	#N/A	7.8319	0	0	0	0	10.0906	0	0	0	38.3987	0	24.3949	4.94596	42.9368	49.9089	32.9319	68.7939
TRINITY_DN156753_c0_g1_i1	2	1.89051e-11	0.75444	---NA---	#N/A	#N/A	#N/A	0	0	0	0	0	0	0	0	0	0	1.43499	0.549551	2.68355	3.48202	1.4969	1.1186
TRINITY_DN47556_c0_g1_i1	2	7.72766e-15	0.754759	---NA---	#N/A	5.15898	6.46827	0	0	0	0	0	2.25078	0	0	1.27996	10.6619	10.045	7.69372	22.8102	23.2134	2.99381	26.8464
TRINITY_DN451412_c0_g1_i1	2	4.41311e-09	0.738946	---NA---	#N/A	#N/A	#N/A	2.35334	2.64153	5.56165	5.36132	0	4.50157	1.12765	4.63947	1.27996	2.13237	2.86999	2.74776	12.076	18.5708	11.9752	12.8639
TRINITY_DN5794_c0_g1_i9	2	2.4761e-10	0.733998	transcription elongation factor TFIIS-like	#N/A	#N/A	4.64937	0	18.4907	0	7.50585	1.12118	18.7565	7.89356	13.9184	69.1177	44.7798	137.759	45.6127	79.1648	292.489	119.752	192.399
TRINITY_DN63796_c0_g1_i1	2	5.02292e-16	0.819304	---NA---	#N/A	4.80169	4.98241	0	5.28307	5.56165	0	12.8936	20.257	29.3189	8.11908	47.3584	49.0446	80.3596	108.262	77.823	111.425	37.4226	111.86
TRINITY_DN750_c0_g1_i12	2	4.24758e-09	0.732583	serine/threonine-protein kinase AFC2 isoform X3	#N/A	1.98683	2.66359	51.7735	44.9061	77.8631	43.9628	21.8631	28.5099	41.7231	76.5513	170.234	287.87	298.479	92.3246	326.052	402.753	323.331	382.002
TRINITY_DN7_c0_g2_i3	2	4.17306e-15	0.768939	peptidyl-prolyl cis-trans isomerase FKBP13, chloroplastic	#N/A	1.91061	3.28698	17.2578	25.0946	34.7603	9.65038	26.9084	3.7513	37.2125	51.0342	52.4783	55.4417	96.1445	122.55	288.482	268.115	112.268	206.941
TRINITY_DN1384_c0_g2_i3	2	2.92351e-21	0.867886	bidirectional sugar transporter SWEET2a	#N/A	7.36321	8.37551	0	0	0	0	9.53005	4.50157	0	0	21.7593	25.5885	41.6148	46.7118	63.0635	132.317	28.4412	61.523
TRINITY_DN369796_c0_g1_i1	2	1.90672e-11	0.74599	---NA---	#N/A	#N/A	#N/A	0	0	0	0	0	0.750261	0	0	1.27996	0	1.43499	3.29731	4.02533	3.48202	2.99381	4.4744
TRINITY_DN15284_c3_g1_i1	2	2.67591e-09	0.735397	pentatricopeptide repeat-containing protein At2g33680-like isoform X1	#N/A	4.63781	5.07106	0	1.32077	0	2.14453	1.12118	3.7513	3.38295	8.11908	6.39979	17.059	37.3098	23.0811	20.1266	33.6595	25.4474	36.3545
TRINITY_DN987_c2_g3_i2	2	3.69052e-13	0.786662	uncharacterized protein LOC18048343 isoform X1	#N/A	3.235	4.09996	40.7912	114.907	147.384	119.021	95.8611	308.357	107.127	235.453	254.712	1298.61	1790.87	580.876	1347.14	1535.57	1773.83	2917.31
TRINITY_DN4585_c0_g1_i7	2	7.954e-16	0.803626	uncharacterized protein LOC102612789	#N/A	#N/A	8.46782	0	0	0	0	0	0	5.63826	3.47961	31.9989	0	10.045	4.94596	24.152	54.5516	145.2	74.9462
TRINITY_DN8426_c1_g2_i1	2	1.73168e-22	0.860411	---NA---	#N/A	#N/A	#N/A	0	0	0	0	0	0	0	0	1.27996	0	1.43499	0	2.68355	3.48202	4.49071	6.1523
TRINITY_DN218632_c0_g1_i1	2	8.54151e-07	0.707069	putative white-brown complex homolog protein 30	#N/A	#N/A	#N/A	0	0	0	0	0	0	0	0	0	0	2.86999	0	4.02533	3.48202	1.4969	2.7965
TRINITY_DN14019_c8_g1_i1	2	5.17365e-17	0.801381	---NA---	#N/A	#N/A	6.2062	0	0	0	0	2.24236	2.25078	2.2553	0	1.27996	2.13237	7.17497	5.49551	5.3671	12.7674	23.9505	20.6941
TRINITY_DN150477_c0_g1_i1	2	4.16026e-12	0.747501	uncharacterized protein LOC112032201	#N/A	#N/A	3.08467	5.49113	1.32077	1.39041	3.21679	2.80296	3.7513	0	0	1.27996	6.39712	2.86999	8.79282	10.7342	24.3741	26.9443	44.1847
TRINITY_DN83_c6_g1_i1	2	1.54168e-09	0.781863	---NA---	#N/A	#N/A	#N/A	0	0	0	0	0	0	0	0	0	2.13237	0	0	2.68355	2.32134	2.99381	3.3558
TRINITY_DN6390_c0_g3_i1	2	3.80993e-10	0.704889	dehydrodolichyl diphosphate synthase 6	#N/A	#N/A	3.87609	7.84447	0	0	4.28906	2.24236	4.50157	4.51061	10.4388	3.83987	36.2503	41.6148	21.982	25.4937	62.6763	55.3855	54.2521
TRINITY_DN390973_c0_g1_i1	2	2.1146e-08	0.700761	protein trichome birefringence-like 9 isoform X1	#N/A	#N/A	4.05181	0	0	0	5.36132	0.560591	2.25078	0	0	0	2.13237	10.045	6.59461	22.8102	17.4101	11.9752	41.3882
TRINITY_DN31614_c0_g1_i2	2	1.19275e-11	0.732348	uncharacterized protein LOC110771336	#N/A	#N/A	3.63322	3.13779	0	2.78082	1.07226	0.560591	0.750261	0	0	12.7996	12.7942	15.7849	4.94596	20.1266	23.2134	31.435	19.5755
TRINITY_DN156815_c0_g1_i1	2	9.72922e-09	0.717456	mRNA decay activator protein ZFP36-like isoform X2	#N/A	#N/A	#N/A	0	0	0	0	1.12118	0	0	0	0	0	0	2.1982	1.34178	10.446	2.99381	16.2197
TRINITY_DN18758_c0_g1_i1	2	2.02834e-08	0.741103	uncharacterized protein LOC111988743	#N/A	4.78648	5.71098	0	0	0	3.21679	0	5.25183	1.12765	2.31974	7.67975	51.1769	24.3949	5.49551	33.5444	60.3549	35.9257	48.0998
TRINITY_DN22373_c0_g2_i5	2	9.09757e-14	0.80846	chlorophyll a-b binding protein 8, chloroplastic	#N/A	2.46191	3.16797	240.041	188.87	367.069	92.2147	184.434	391.636	284.168	242.413	948.449	1258.1	1909.98	706.173	1952.28	2870.34	1639.11	1869.18
TRINITY_DN12763_c0_g2_i1	2	7.11819e-13	0.819701	---NA---	#N/A	#N/A	#N/A	0	1.32077	1.39041	0	0	0	0	0	1.27996	0	0	0	5.3671	3.48202	8.98143	9.5081
TRINITY_DN10731_c0_g1_i11	2	2.05074e-18	0.823433	transcription factor MYB27 isoform X1	#N/A	5.07032	6.27813	0.784447	0	1.39041	0	1.68177	8.25287	0	2.31974	5.11983	19.1913	27.2649	21.982	29.5191	60.3549	35.9257	50.337
TRINITY_DN8775_c0_g3_i1	2	2.3562e-09	0.705107	---NA---	#N/A	#N/A	7.35386	0	0	0	0	1.12118	6.00209	0	2.31974	0	4.26474	21.5249	1.64865	22.8102	38.3022	5.98762	74.9462
TRINITY_DN28518_c0_g1_i4	2	2.89328e-10	0.755135	---NA---	#N/A	#N/A	4.70171	0	2.64153	0	0	0	0	0	0	1.27996	6.39712	4.30498	1.0991	12.076	5.80336	16.4659	27.4057
TRINITY_DN282_c0_g1_i10	2	4.4788e-15	0.799784	CRAL-TRIO domain-containing protein C3H8.02 isoform X3	#N/A	#N/A	3.25749	2.35334	7.9246	5.56165	21.4453	14.5754	9.00313	15.7871	17.398	39.6787	10.6619	27.2649	50.0092	110.026	107.943	62.87	86.1322
TRINITY_DN5894_c0_g1_i2	2	4.13241e-10	0.717527	protein TIC 20-IV, chloroplastic	#N/A	#N/A	3.38485	43.929	154.53	183.534	37.5293	44.8473	41.2643	157.871	81.1908	376.308	742.066	321.438	217.622	301.9	1568.07	920.596	1882.6
TRINITY_DN8170_c0_g1_i1	2	1.97779e-09	0.740858	---NA---	#N/A	#N/A	4.98177	0	0	0	0	0	0	0	1.15987	0	0	0	4.39641	5.3671	4.64269	8.98143	7.8302
TRINITY_DN25889_c0_g4_i1	2	2.15953e-11	0.749689	---NA---	#N/A	#N/A	#N/A	0.784447	0	0	0	0	0	0	1.15987	0	2.13237	0	1.0991	2.68355	10.446	4.49071	11.7453
TRINITY_DN433484_c0_g1_i1	2	3.02088e-11	0.735767	---NA---	#N/A	#N/A	4.96622	0	0	0	0	0.560591	2.25078	0	2.31974	2.55992	2.13237	2.86999	3.29731	4.02533	4.64269	5.98762	11.7453
TRINITY_DN32089_c0_g1_i1	2	2.10237e-18	0.803655	uncharacterized protein At3g28850	#N/A	#N/A	4.0611	1.56889	0	0	2.14453	0.560591	0	0	0	3.83987	2.13237	2.86999	3.84686	4.02533	20.8921	22.4536	23.4906
TRINITY_DN55207_c0_g2_i1	2	2.45754e-09	0.740893	---NA---	#N/A	#N/A	#N/A	2.35334	0	0	0	1.12118	0	1.12765	0	5.11983	6.39712	2.86999	2.1982	4.02533	12.7674	11.9752	17.3383
TRINITY_DN4020_c0_g1_i3	2	9.14177e-10	0.744993	---NA---	#N/A	#N/A	2.90298	35.3001	23.7738	75.0822	13.9394	8.96946	36.0125	29.3189	40.5954	90.877	40.5151	185.114	42.865	256.279	327.31	185.616	389.832
TRINITY_DN108626_c0_g1_i1	2	1.32045e-16	0.797994	---NA---	#N/A	4.71314	6.15119	0	0	0	1.07226	2.24236	3.7513	0	5.79934	2.55992	12.7942	12.9149	7.69372	13.4178	40.6235	19.4598	26.8464
TRINITY_DN2299_c0_g1_i1	2	5.91351e-18	0.832749	heat shock factor protein HSF30	#N/A	#N/A	3.20714	212.585	357.928	799.487	122.238	366.066	542.439	522.103	448.869	989.407	1332.73	1427.82	1587.65	2545.35	4604.39	4408.38	2823.91
TRINITY_DN30623_c0_g1_i6	2	6.21016e-10	0.728133	zinc finger BED domain-containing protein RICESLEEPER 2-like	#N/A	#N/A	5.56982	0	0	0	0	0	0	0	0	0	6.39712	7.17497	1.64865	5.3671	13.9281	4.49071	16.779
TRINITY_DN552_c1_g1_i1	2	7.58618e-12	0.780837	---NA---	4.02174	5.6794	5.76382	23.5334	18.4907	47.274	31.0957	147.435	1227.43	306.721	394.355	218.873	1648.32	2859.94	1425.54	1384.71	1711.99	791.862	2986.66
TRINITY_DN613_c1_g1_i11	2	3.98983e-17	0.84739	homeobox-DDT domain protein RLT1 isoform X1	#N/A	#N/A	2.82922	74.5225	113.586	214.123	86.8534	72.3162	58.5203	101.489	106.708	404.467	385.959	314.263	219.271	623.926	1273.26	862.217	870.83
TRINITY_DN9908_c0_g2_i2	2	3.32339e-13	0.758991	probable cytosolic oligopeptidase A	#N/A	#N/A	2.99886	10.1978	3.9623	4.17124	12.8672	0.560591	5.25183	3.38295	6.95921	7.67975	8.52949	18.6549	18.6847	14.7595	67.319	98.7957	81.0985
TRINITY_DN8732_c3_g1_i1	2	1.53357e-12	0.778492	---NA---	#N/A	#N/A	5.95563	0	0	0	0	0.560591	2.25078	2.2553	1.15987	2.55992	6.39712	2.86999	12.0901	16.1013	10.446	5.98762	20.1348
TRINITY_DN5510_c2_g1_i4	2	4.82859e-10	0.803047	heparanase-like protein 1	-1.90131	#N/A	1.77584	23.5334	30.3776	12.5137	17.1562	4.48473	4.50157	4.51061	10.4388	16.6395	40.5151	14.3499	14.8379	91.2408	66.1583	73.3483	65.9974
TRINITY_DN2793_c0_g1_i7	2	6.62147e-10	0.743656	---NA---	#N/A	6.2435	6.91508	0.784447	0	1.39041	0	2.24236	12.7544	2.2553	5.79934	15.3595	31.9856	80.3596	36.8199	116.735	92.8538	20.9567	40.2696
TRINITY_DN2793_c0_g1_i4	2	2.88488e-20	0.833287	protein YIF1B-like isoform X1	#N/A	4.1173	5.32787	3.92223	21.1323	12.5137	0	10.0906	69.7743	22.553	30.1566	89.5971	198.311	220.989	131.892	362.28	508.374	308.362	381.443
TRINITY_DN5454_c0_g3_i1	2	2.27056e-08	0.712811	PREDICTED: uncharacterized protein LOC108342071	#N/A	#N/A	#N/A	6.27558	15.8492	12.5137	2.14453	5.04532	3.00104	1.12765	1.15987	5.11983	6.39712	10.045	3.29731	14.7595	19.7314	29.9381	29.6429
TRINITY_DN206_c2_g2_i1	2	2.04601e-09	0.729833	myosin-binding protein 3	#N/A	3.9339	4.61621	2.35334	2.64153	9.73288	0	3.36355	14.255	4.51061	1.15987	28.1591	93.8244	70.3147	21.982	40.2533	145.084	76.3421	103.471
TRINITY_DN7751_c0_g1_i1	3	1.13391e-10	0.72795	RNA-binding KH domain-containing protein RCF3	5.89291	7.16164	8.47251	0	0	0	0	7.28768	10.5037	27.0636	5.79934	8.95971	44.7798	31.5698	32.9731	72.4559	113.746	94.305	19.0162
TRINITY_DN66164_c1_g1_i3	3	9.61942e-12	0.727845	zinc finger protein 813-like	#N/A	#N/A	#N/A	0	0	0	0	0	0	0	0	1.27996	0	0	0	5.3671	4.64269	2.99381	0
TRINITY_DN97279_c2_g1_i4	3	1.99329e-07	0.705514	---NA---	#N/A	#N/A	#N/A	0	0	0	0	0	0	1.12765	0	5.11983	6.39712	1.43499	1.0991	0	0	0	1.1186
TRINITY_DN218873_c0_g1_i2	3	9.13835e-15	0.800574	leucine-rich repeat receptor protein kinase EMS1 isoform X1	#N/A	4.07409	5.54833	1.56889	3.9623	1.39041	3.21679	1.12118	9.75339	1.12765	1.15987	8.95971	51.1769	78.9246	29.1262	50.9875	239.098	125.74	71.0311
TRINITY_DN5607_c0_g2_i1	3	1.12337e-14	0.778933	Werner Syndrome-like exonuclease	#N/A	4.30367	4.90007	3.92223	19.8115	9.73288	1.07226	21.8631	47.2664	13.5318	54.5138	71.6776	202.575	209.509	189.595	276.406	352.844	317.344	102.352
TRINITY_DN136424_c0_g1_i1	3	1.25545e-10	0.715038	phenylalanine--tRNA ligase, chloroplastic/mitochondrial-like	3.4997	5.82437	5.5649	0.784447	0	1.39041	1.07226	4.48473	19.5068	11.2765	3.47961	7.67975	68.2359	76.0546	31.3244	29.5191	60.3549	61.3731	6.7116
TRINITY_DN99488_c0_g1_i1	3	1.9753e-10	0.743405	peroxidase 40	#N/A	#N/A	5.92185	0	0	0	0	0	0	0	2.31974	1.27996	6.39712	8.60996	3.29731	6.70888	29.0168	7.48452	8.9488
TRINITY_DN72355_c0_g3_i3	3	2.17011e-19	0.865408	L10-interacting MYB domain-containing protein	#N/A	1.93858	3.2401	73.738	99.0575	143.212	61.1191	95.3005	77.2769	93.5951	78.8711	291.83	417.945	528.077	182.451	944.61	1229.15	1005.92	498.896
TRINITY_DN2403_c0_g3_i9	3	7.18803e-10	0.735267	uncharacterized protein LOC18051012	#N/A	2.25233	2.9855	1095.09	525.665	1397.36	441.773	1486.13	713.498	2250.79	1201.62	3796.36	7497.42	2393.57	2449.9	4794.17	10478.5	9731.38	3252.33
TRINITY_DN31998_c0_g1_i2	3	1.14122e-07	0.706707	---NA---	#N/A	#N/A	#N/A	0	0	0	0	1.68177	0	0	0	7.67975	4.26474	2.86999	3.29731	2.68355	1.16067	0	0
TRINITY_DN39579_c0_g2_i1	3	1.06654e-11	0.707013	putative disease resistance RPP13-like protein 1	#N/A	#N/A	3.37386	2.35334	1.32077	0	1.07226	0.560591	1.50052	0	1.15987	5.11983	6.39712	5.73997	0.549551	13.4178	24.3741	13.4721	3.9151
TRINITY_DN1838_c1_g1_i13	3	8.15722e-19	0.759416	protein NRT1/ PTR FAMILY 4.6 isoform X1	#N/A	9.15972	8.37257	0	0	0	0	0	1.50052	0	0	93.4369	189.781	152.109	20.3334	0	139.281	134.721	5.593
TRINITY_DN53366_c0_g1_i1	3	1.14534e-10	0.724014	expansin-A13	#N/A	#N/A	2.94068	30.5934	18.4907	33.3699	18.2285	12.8936	7.50261	29.3189	19.7178	34.5589	89.5596	74.6196	138.487	53.671	389.986	203.579	162.197
TRINITY_DN10221_c0_g2_i2	3	2.34385e-09	0.784088	uncharacterized protein LOC18055803 isoform X1	#N/A	#N/A	2.66343	59.618	66.0383	101.5	65.4081	79.6039	44.2654	110.51	62.6329	171.514	473.387	150.674	142.334	442.786	516.499	654.147	289.717
TRINITY_DN22577_c0_g1_i7	3	2.71983e-10	0.704558	LOW QUALITY PROTEIN: uncharacterized protein LOC105647934, partial	#N/A	#N/A	4.36592	27.4556	25.0946	13.9041	5.36132	4.48473	5.25183	3.38295	9.27895	25.5992	31.9856	10.045	2.1982	6.70888	1402.09	17.9629	160.519
TRINITY_DN10498_c0_g1_i1	3	1.95172e-17	0.847725	---NA---	#N/A	4.17165	4.73727	2.35334	1.32077	1.39041	5.36132	10.6512	20.257	4.51061	18.5579	28.1591	31.9856	76.0546	56.6038	41.5951	103.3	104.783	43.6254
TRINITY_DN389422_c0_g1_i1	3	4.93472e-13	0.779537	---NA---	#N/A	#N/A	5.08346	0.784447	0	0	0	0	0.750261	0	0	2.55992	8.52949	2.86999	3.29731	4.02533	20.8921	13.4721	9.5081
TRINITY_DN37001_c0_g2_i2	3	2.0574e-11	0.733786	thaumatin-like protein 1	#N/A	5.35259	6.41841	0	0	0	2.14453	1.68177	5.25183	0	0	1.27996	21.3237	37.3098	34.0722	28.1773	88.2111	46.404	36.3545
TRINITY_DN8038_c0_g1_i9	3	9.71368e-10	0.727608	BEACH domain-containing protein B isoform X1	#N/A	#N/A	1.91597	37.6535	151.888	65.3494	95.4315	66.1497	96.7837	49.6167	73.0717	217.593	247.355	192.289	153.325	261.646	451.501	404.164	253.363
TRINITY_DN28256_c1_g1_i1	3	8.24694e-12	0.716741	---NA---	#N/A	#N/A	#N/A	0	0	0	0	0	0	0	0	0	0	0	0.549551	2.68355	4.64269	1.4969	0
TRINITY_DN5451_c0_g1_i2	3	8.11728e-11	0.781715	ATP-dependent Clp protease proteolytic subunit 3, chloroplastic	#N/A	#N/A	2.12738	26.6712	46.2268	37.5411	24.6621	32.5143	32.2612	39.4678	44.075	38.3987	140.737	90.4046	45.0632	138.203	186.868	167.653	115.775
TRINITY_DN2572_c0_g1_i6	3	2.94508e-10	0.720489	V-type proton ATPase subunit a3-like	#N/A	#N/A	2.531	121.589	50.1891	108.452	61.1191	49.8926	91.5318	65.4038	33.6362	129.276	232.429	196.594	262.685	538.052	1066.66	282.915	160.519
TRINITY_DN35140_c0_g1_i1	3	4.21242e-14	0.803664	---NA---	#N/A	4.24021	5.68694	2.35334	1.32077	8.34247	4.28906	3.92414	17.256	28.1913	34.7961	47.3584	14.9266	71.7497	178.604	127.469	345.88	196.094	179.535
TRINITY_DN18893_c0_g1_i18	3	1.69914e-08	0.701706	2-oxoisovalerate dehydrogenase subunit beta 1, mitochondrial isoform X1	#N/A	2.79425	3.50503	166.303	54.1514	101.5	50.3964	79.6039	58.5203	255.977	303.886	496.624	1334.86	410.408	274.776	468.28	1734.04	1420.56	755.614
TRINITY_DN4335_c0_g1_i4	3	2.57748e-09	0.722964	DEAD-box ATP-dependent RNA helicase 50	#N/A	1.68652	2.08352	1137.45	1454.16	2262.2	719.489	1505.75	986.593	2355.66	1627.3	3103.9	6559.18	3379.41	4897.6	5815.26	8417.19	6309.45	4006.27
TRINITY_DN1812_c0_g1_i3	3	2.83821e-14	0.769824	RNA polymerase II subunit A C-terminal domain phosphatase SSU72	#N/A	#N/A	2.45934	18.8267	18.4907	18.0754	7.50585	19.6207	12.0042	13.5318	5.79934	49.9184	14.9266	31.5698	35.7208	120.76	118.389	83.8266	33.558
TRINITY_DN686_c0_g1_i3	3	2.20455e-08	0.728738	pyridoxal phosphate homeostasis protein isoform X1	#N/A	#N/A	2.16433	381.241	282.644	251.665	235.898	329.628	251.337	339.423	278.368	776.934	1330.6	450.588	423.154	1314.94	2406.07	984.963	644.314
TRINITY_DN174245_c0_g1_i1	3	5.07958e-13	0.760814	---NA---	#N/A	#N/A	#N/A	0	0	0	0	0.560591	0.750261	1.12765	0	1.27996	6.39712	7.17497	2.74776	1.34178	2.32134	2.99381	1.1186
TRINITY_DN6069_c0_g2_i2	3	4.17276e-14	0.819286	probable boron transporter 2 isoform X1	#N/A	4.2143	5.58118	0	5.28307	0	3.21679	4.48473	9.75339	10.1489	11.5987	28.1591	17.059	88.9696	17.0361	99.2914	48.7482	155.678	97.3182
TRINITY_DN89371_c0_g1_i2	3	8.4205e-10	0.724544	---NA---	#N/A	#N/A	#N/A	0	0	0	0	1.12118	0.750261	0	1.15987	3.83987	2.13237	5.73997	1.0991	2.68355	1.16067	1.4969	3.9151
TRINITY_DN8755_c0_g1_i3	3	3.34124e-10	0.752644	small RNA degrading nuclease 5	#N/A	5.19291	5.20478	0	0	0	0	2.24236	0	2.2553	2.31974	3.83987	14.9266	5.73997	6.04506	4.02533	13.9281	2.99381	10.6267
TRINITY_DN6599_c0_g1_i2	3	2.46995e-13	0.78613	vacuolar-sorting receptor 3	#N/A	2.78223	3.42976	47.0668	40.9438	47.274	114.732	45.9685	120.042	58.6379	146.143	354.548	481.916	619.917	231.361	688.331	826.399	932.571	301.463
TRINITY_DN6840_c0_g1_i8	3	4.1136e-08	0.72566	glyoxysomal processing protease, glyoxysomal isoform X1	#N/A	5.51837	#N/A	0	0	0	0	4.48473	0	0	0	11.5196	8.52949	14.3499	2.74776	5.3671	9.28538	4.49071	2.7965
TRINITY_DN13050_c0_g2_i2	3	2.35709e-10	0.737659	SKP1-like protein 1B	#N/A	#N/A	2.32024	864.46	690.761	632.637	261.633	553.864	365.377	560.443	324.763	1381.07	2185.68	1267.1	2440.01	2797.6	4943.3	2944.41	2012.92
TRINITY_DN4072_c0_g1_i6	3	1.9219e-13	0.790876	protein translocase subunit SECA2, chloroplastic-like isoform X2	#N/A	6.69916	6.40625	0	0	0	0	1.12118	3.00104	0	0	7.67975	34.118	37.3098	4.94596	18.7849	15.0887	31.435	6.1523
TRINITY_DN35871_c0_g1_i1	3	2.04902e-11	0.713787	---NA---	#N/A	6.72397	#N/A	0	0	0	0	9.53005	0	3.38295	6.95921	16.6395	2.13237	28.6999	40.6668	0	3.48202	0	4.4744
TRINITY_DN7561_c0_g1_i3	3	1.88875e-11	0.731356	ethylene-responsive transcription factor CRF5-like	#N/A	#N/A	4.94374	7.06002	0	0	0	3.36355	1.50052	2.2553	11.5987	10.2397	23.4561	30.1349	17.0361	85.8737	85.8897	59.8762	7.2709
TRINITY_DN946_c0_g2_i16	3	1.61355e-08	0.71881	uncharacterized protein LOC102611205 isoform X1	#N/A	8.65407	7.48047	0	0	0	0	3.36355	0	0	0	31.9989	249.488	33.0048	3.84686	91.2408	37.1415	2.99381	19.0162
TRINITY_DN387217_c0_g1_i1	3	1.14154e-09	0.711461	putative ripening-related protein 1	#N/A	#N/A	4.45742	1.56889	0	0	0	0.560591	0	1.12765	0	3.83987	0	5.73997	8.79282	10.7342	20.8921	8.98143	7.2709
TRINITY_DN8697_c0_g1_i2	3	1.455e-08	0.716793	ALBINO3-like protein 1, chloroplastic	#N/A	#N/A	4.63745	0	22.453	0	7.50585	4.48473	7.50261	6.76591	0	116.476	55.4417	84.6646	23.6307	158.33	258.83	211.064	142.622
TRINITY_DN5965_c0_g1_i3	3	2.68734e-12	0.770898	aspartate aminotransferase, cytoplasmic	#N/A	#N/A	#N/A	4.70668	15.8492	16.6849	16.084	6.72709	2.25078	2.2553	1.15987	12.7996	8.52949	14.3499	10.991	56.3546	73.1223	32.9319	22.372
TRINITY_DN274038_c0_g1_i1	3	7.46394e-10	0.705379	---NA---	#N/A	#N/A	#N/A	0	0	0	0	0	0	0	0	0	0	1.43499	0	5.3671	10.446	0	2.2372
TRINITY_DN40213_c0_g1_i2	3	5.86952e-10	0.743343	hypothetical chloroplast RF1 (chloroplast)	#N/A	#N/A	2.53112	35.3001	19.8115	34.7603	8.57811	17.3783	34.512	23.6807	30.1566	53.7582	100.221	152.109	61.5497	115.393	152.048	208.07	112.419
TRINITY_DN10724_c0_g1_i1	3	3.0892e-10	0.717854	CTD small phosphatase-like protein 2 isoform X1	#N/A	#N/A	2.10696	296.521	348.682	322.576	134.033	270.765	145.551	426.252	196.018	458.225	1032.07	551.037	767.173	1290.79	1533.25	1465.47	604.044
TRINITY_DN1065_c0_g3_i1	3	8.984e-11	0.723006	isocitrate dehydrogenase [NAD] catalytic subunit 5, mitochondrial	#N/A	#N/A	1.82277	527.933	346.041	589.535	258.416	592.545	249.837	678.846	372.318	1034.21	1147.22	627.092	745.741	1661.12	2040.46	1706.47	871.949
TRINITY_DN345448_c0_g1_i1	3	1.71221e-13	0.796595	patellin-4-like isoform X1	#N/A	#N/A	5.67703	0.784447	0	0	0	0	0	0	0	2.55992	4.26474	2.86999	8.79282	5.3671	38.3022	8.98143	20.1348
TRINITY_DN4408_c0_g2_i2	3	1.46227e-16	0.745637	PREDICTED: uncharacterized protein LOC104088140	#N/A	2.59865	3.35055	10.1978	27.7361	31.9795	25.7343	6.72709	55.5193	25.936	45.2349	122.876	149.266	154.979	142.883	240.178	401.593	291.896	67.116
TRINITY_DN16588_c0_g1_i11	3	9.21966e-20	0.842426	diacylglycerol kinase 1	7.79256	10.0495	10.0823	0	0	0	0	60.5438	68.2737	27.0636	34.7961	87.0371	398.754	282.694	81.8831	99.2914	376.058	354.766	86.1322
TRINITY_DN36537_c3_g1_i2	3	4.03707e-09	0.70739	cellulose synthase A catalytic subunit 8 [UDP-forming]-like isoform X1	#N/A	#N/A	4.04507	6.27558	5.28307	0	1.07226	0	2.25078	4.51061	2.31974	14.0795	29.8532	25.8299	10.991	13.4178	126.513	55.3855	28.5243
TRINITY_DN57079_c0_g1_i1	3	3.21767e-08	0.730876	vinorine synthase-like	#N/A	#N/A	4.63037	1.56889	0	0	0	0	0	0	0	0	0	5.73997	0.549551	5.3671	29.0168	11.9752	7.2709
TRINITY_DN1120_c0_g1_i9	3	2.72268e-14	0.75341	pentatricopeptide repeat-containing protein At2g35130	#N/A	#N/A	2.54465	19.6112	21.1323	30.5891	17.1562	19.0601	6.00209	37.2125	24.3572	44.7985	68.2359	66.0097	39.5677	203.95	175.261	106.28	44.1847
TRINITY_DN1120_c0_g1_i1	3	1.00082e-09	0.713783	pentatricopeptide repeat-containing protein At2g35130	#N/A	#N/A	2.17829	66.678	91.1329	198.829	76.1308	40.9231	91.5318	78.9356	160.062	170.234	292.135	286.999	222.019	731.268	562.926	498.469	220.924
TRINITY_DN14118_c0_g2_i7	3	5.29271e-14	0.81739	---NA---	#N/A	#N/A	5.35485	0	0	0	0	0	0	1.12765	0	1.27996	0	0	2.1982	12.076	13.9281	4.49071	4.4744
TRINITY_DN757_c0_g4_i5	3	5.95187e-10	0.72178	xaa-Pro dipeptidase	#N/A	1.86735	2.52566	38.4379	36.9815	25.0274	16.084	82.4069	37.513	29.3189	22.0375	93.4369	179.119	54.5297	97.2706	205.292	214.724	193.101	78.8613
TRINITY_DN12452_c0_g1_i6	3	6.96154e-17	0.850723	PREDICTED: uncharacterized protein LOC18593570	#N/A	7.14976	7.52031	0	0	0	0	0.560591	5.25183	2.2553	3.47961	15.3595	44.7798	44.4848	10.4415	24.152	83.5684	28.4412	21.2534
TRINITY_DN22166_c0_g1_i5	3	5.59451e-20	0.81842	protein IQ-DOMAIN 32	#N/A	2.9044	4.31464	0	2.64153	4.17124	3.21679	3.36355	0	5.63826	2.31974	12.7996	23.4561	11.4799	23.0811	50.9875	68.4797	53.8886	20.6941
TRINITY_DN9427_c0_g1_i3	3	1.12725e-10	0.744447	glutathione S-transferase DHAR2	#N/A	#N/A	#N/A	0	0	0	0	0.560591	0.750261	0	0	6.39979	4.26474	4.30498	2.1982	1.34178	1.16067	8.98143	5.593
TRINITY_DN54204_c1_g1_i1	3	1.69234e-10	0.722333	---NA---	#N/A	5.7754	5.20164	0	0	0	0	3.92414	1.50052	5.63826	2.31974	1.27996	17.059	21.5249	4.94596	6.70888	8.1247	7.48452	8.9488
TRINITY_DN4501_c0_g1_i8	3	9.6901e-08	0.730927	---NA---	#N/A	4.13605	4.04429	3.13779	1.32077	0	0	2.80296	6.00209	7.89356	3.47961	25.5992	38.3827	8.60996	13.7388	13.4178	40.6235	19.4598	11.7453
TRINITY_DN40185_c0_g2_i1	3	7.28949e-09	0.717302	---NA---	#N/A	6.86578	5.89203	6.27558	0	2.78082	0	5.04532	45.7659	22.553	16.2382	17.9194	439.269	447.718	181.352	42.9368	280.883	100.293	172.264
TRINITY_DN1624_c1_g1_i3	3	1.02981e-13	0.766049	uncharacterized protein LOC18052489	#N/A	7.3592	7.58768	0	0	0	0	0	1.50052	0	0	19.1994	29.8532	81.7946	0	34.8862	75.4437	43.4102	9.5081
TRINITY_DN67116_c0_g2_i4	3	8.36848e-11	0.721158	---NA---	#N/A	#N/A	#N/A	0	0	0	0	0	0.750261	0	1.15987	5.11983	21.3237	12.9149	0.549551	0	2.32134	1.4969	0
TRINITY_DN159347_c0_g1_i1	3	1.15867e-10	0.735409	---NA---	#N/A	#N/A	5.05008	0	0	1.39041	0	0.560591	0	1.12765	2.31974	2.55992	6.39712	11.4799	6.59461	9.39243	8.1247	19.4598	9.5081
TRINITY_DN50146_c0_g1_i1	3	3.37174e-13	0.711144	---NA---	#N/A	4.39768	5.0394	0.784447	0	1.39041	2.14453	0.560591	3.00104	3.38295	6.95921	25.5992	23.4561	27.2649	14.8379	20.1266	74.283	47.9009	5.0337
TRINITY_DN22099_c4_g1_i1	3	2.06312e-09	0.70263	---NA---	#N/A	#N/A	5.07756	0	1.32077	0	0	0	0.750261	0	1.15987	2.55992	10.6619	10.045	4.39641	4.02533	18.5708	14.969	10.0674
TRINITY_DN47562_c0_g1_i2	3	8.74278e-16	0.766358	zinc finger CCCH domain-containing protein 48	#N/A	9.73891	8.28718	0	0	0	0	7.28768	0	0	15.0783	130.556	415.813	124.844	2.1982	42.9368	106.782	37.4226	81.6578
TRINITY_DN11328_c2_g1_i9	3	6.1708e-14	0.831459	KH domain-containing protein At4g18375	#N/A	7.8831	7.94397	0	0	0	0	0	15.0052	0	0	24.3192	66.1035	60.2697	42.865	65.747	60.3549	46.404	36.3545
TRINITY_DN82284_c0_g1_i2	3	1.40367e-12	0.796398	AAA-ATPase At3g50940-like	#N/A	#N/A	4.31793	0.784447	2.64153	4.17124	1.07226	1.68177	1.50052	3.38295	4.63947	7.67975	29.8532	20.0899	8.79282	34.8862	85.8897	17.9629	31.3208
TRINITY_DN19306_c1_g1_i1	3	5.24843e-10	0.761158	---NA---	#N/A	4.40128	4.27222	1.56889	0	1.39041	2.14453	1.12118	6.75235	1.12765	2.31974	16.6395	40.5151	34.4398	21.4325	13.4178	48.7482	17.9629	26.8464
TRINITY_DN163456_c0_g1_i1	3	1.76204e-09	0.730442	putative pentatricopeptide repeat-containing protein At3g08820	#N/A	3.15734	3.75198	2.35334	6.60383	8.34247	4.28906	5.60591	9.75339	5.63826	1.15987	25.5992	78.8978	64.5747	16.4865	40.2533	105.621	97.2988	48.6591
TRINITY_DN21911_c0_g1_i2	3	2.34049e-13	0.768319	gibberellin-regulated protein 14	#N/A	#N/A	5.33341	0	0	0	0	0	0	0	0	2.55992	0	1.43499	1.64865	2.68355	19.7314	10.4783	1.6779
TRINITY_DN390175_c0_g1_i1	3	3.23564e-10	0.727402	probable leucine-rich repeat receptor-like protein kinase IMK3	#N/A	#N/A	#N/A	0	0	0	0	0	0.750261	0	0	1.27996	0	1.43499	0	1.34178	6.96403	2.99381	3.3558
TRINITY_DN840_c0_g1_i4	3	5.18744e-07	0.702481	uncharacterized protein LOC18053934	-1.91757	#N/A	#N/A	30.5934	48.8684	36.1507	31.0957	3.36355	12.7544	11.2765	13.9184	6.39979	27.7208	54.5297	20.8829	52.3293	243.741	85.3235	77.7427
TRINITY_DN8917_c0_g1_i2	3	4.04629e-11	0.744029	protein disulfide-isomerase 5-4-like	#N/A	1.81876	2.09233	16.4734	15.8492	11.1233	16.084	12.8936	10.5037	10.1489	17.398	37.1188	51.1769	71.7497	51.6578	73.7977	87.0504	64.3669	39.151
TRINITY_DN44320_c0_g1_i2	3	1.20507e-10	0.788475	geranylgeranyl diphosphate reductase, chloroplastic-like	#N/A	3.02697	3.72503	10.1978	5.28307	20.8562	19.3008	18.4995	18.0063	31.5742	20.8776	55.0382	221.767	67.4447	105.514	116.735	345.88	184.119	114.657
TRINITY_DN7771_c0_g1_i8	3	1.06231e-20	0.848312	serine/threonine-protein kinase svkA isoform X5	7.25055	9.66246	10.8567	0	0	0	0	0	40.5141	22.553	66.1125	136.955	234.561	114.799	176.955	178.456	701.046	414.643	290.836
TRINITY_DN3218_c0_g1_i11	3	2.09124e-13	0.778758	sterol 3-beta-glucosyltransferase UGT80A2 isoform X1	#N/A	7.41163	7.34116	0	0	0	0	0	17.256	6.76591	12.7586	34.5589	66.1035	24.3949	12.0901	28.1773	24.3741	34.4288	50.8963
TRINITY_DN17440_c0_g1_i4	3	7.16726e-09	0.740858	ATP synthase subunit d, mitochondrial	#N/A	4.94418	5.97111	0	0	0	3.21679	3.92414	1.50052	0	5.79934	58.8781	12.7942	2.86999	24.1803	41.5951	78.9257	55.3855	36.3545
TRINITY_DN87331_c0_g1_i1	3	4.76264e-11	0.738913	---NA---	#N/A	6.74839	6.88966	0	0	0	0	1.12118	3.7513	0	8.11908	3.83987	4.26474	44.4848	37.3695	21.4684	30.1775	16.4659	32.9987
TRINITY_DN54204_c1_g3_i1	3	7.21922e-10	0.789743	---NA---	#N/A	7.0172	7.06035	0	0	0	0	3.36355	3.00104	10.1489	2.31974	10.2397	59.7064	14.3499	21.982	12.076	61.5156	19.4598	21.8127
TRINITY_DN44647_c0_g1_i2	3	1.92064e-12	0.754193	PREDICTED: uncharacterized protein At4g04775-like	#N/A	#N/A	4.44284	0	0	1.39041	1.07226	0	0	1.12765	0	5.11983	8.52949	7.17497	1.0991	14.7595	16.2494	11.9752	7.8302
TRINITY_DN2917_c0_g1_i7	3	1.55738e-10	0.74343	sodium-dependent phosphate transport protein 1, chloroplastic-like	#N/A	1.79718	2.37639	246.316	313.022	347.603	210.164	270.205	257.339	613.442	286.488	846.052	1601.41	685.927	693.534	1152.59	1995.2	2151.05	674.516
TRINITY_DN3068_c1_g5_i4	3	2.93159e-13	0.822294	---NA---	2.6478	5.52565	5.46258	4.70668	14.5284	23.637	6.43359	48.7714	107.287	63.1485	96.2691	163.835	643.976	1084.85	323.686	621.242	905.324	169.15	557.622
TRINITY_DN120357_c0_g2_i1	3	2.47175e-09	0.709405	serine/arginine repetitive matrix protein 2-like	#N/A	#N/A	#N/A	0	0	0	0	0	0	0	0	2.55992	0	2.86999	1.64865	2.68355	9.28538	2.99381	2.2372
TRINITY_DN6789_c1_g1_i1	3	4.51749e-10	0.706517	---NA---	#N/A	#N/A	2.23195	64.3246	105.661	101.5	30.0234	17.3783	55.5193	55.2549	34.7961	122.876	149.266	200.899	109.361	151.621	589.621	386.201	358.511
TRINITY_DN17376_c0_g2_i1	3	1.76887e-09	0.713088	heat shock 70 kDa protein 16 isoform X1	#N/A	#N/A	2.36397	58.0491	35.6607	63.9589	13.9394	45.4079	37.513	45.1061	52.1941	94.7169	226.031	173.634	129.145	283.115	206.6	305.368	109.623
TRINITY_DN70936_c0_g2_i3	3	1.2517e-16	0.792581	protein GAMETE EXPRESSED 2	#N/A	6.95747	6.83374	0	0	0	0	0	0	0	1.15987	19.1994	25.5885	41.6148	14.8379	22.8102	55.7123	0	20.1348
TRINITY_DN5843_c1_g1_i1	3	1.85341e-10	0.751268	---NA---	#N/A	5.08551	5.35116	0	0	1.39041	0	0	3.7513	6.76591	2.31974	8.95971	17.059	10.045	10.4415	10.7342	23.2134	17.9629	5.593
TRINITY_DN4185_c0_g1_i3	3	1.88707e-07	0.703583	post-GPI attachment to proteins factor 3 isoform X1	#N/A	2.5702	3.10531	18.8267	7.9246	22.2466	26.8066	40.9231	18.0063	30.4466	38.2757	58.8781	240.958	83.2296	60.4506	110.026	178.743	314.35	62.0823
TRINITY_DN41397_c0_g2_i4	3	1.6199e-08	0.747012	PREDICTED: uncharacterized protein LOC108992629	#N/A	#N/A	5.76459	0	0	0	0	0	0	2.2553	1.15987	1.27996	27.7208	5.73997	4.94596	10.7342	13.9281	10.4783	11.186
TRINITY_DN41397_c0_g2_i5	3	6.96594e-09	0.71244	PREDICTED: uncharacterized protein LOC108992629	#N/A	#N/A	5.88089	0	0	0	0	0	0	0	2.31974	0	2.13237	1.43499	7.14417	4.02533	27.8561	4.49071	14.5418
TRINITY_DN11367_c0_g1_i2	3	6.70204e-17	0.838195	phospholipase D delta	2.78974	5.79121	6.19894	7.06002	2.64153	2.78082	4.28906	5.60591	22.5078	47.3614	47.5546	131.836	458.46	99.0145	268.181	195.899	583.818	396.68	137.029
TRINITY_DN180276_c0_g1_i1	3	9.55685e-09	0.717766	---NA---	#N/A	#N/A	5.36408	0	0	0	0	0	0	0	0	0	0	5.73997	1.0991	8.05066	18.5708	7.48452	1.1186
TRINITY_DN100252_c0_g2_i1	3	1.96459e-07	0.711729	adagio protein 3	#N/A	3.90703	4.56421	2.35334	3.9623	5.56165	2.14453	3.36355	5.25183	7.89356	1.15987	21.7593	117.28	37.3098	26.928	26.8355	116.067	155.678	34.6766
TRINITY_DN5139_c0_g1_i10	3	1.49304e-31	0.898837	uncharacterized protein LOC112100779 isoform X2	7.07891	8.85726	9.78282	0	0	0	0	31.9537	22.5078	30.4466	30.1566	55.0382	164.193	70.3147	89.5768	112.709	270.437	249.983	113.538
TRINITY_DN209039_c0_g2_i1	3	3.38791e-11	0.736975	serine/threonine receptor-like kinase NFP	#N/A	3.29857	3.7772	3.92223	2.64153	4.17124	8.57811	0.560591	5.25183	1.12765	4.63947	29.439	51.1769	68.8797	41.7659	57.6964	100.978	67.3607	50.337
TRINITY_DN194167_c0_g1_i1	3	5.76069e-08	0.70526	---NA---	#N/A	5.20858	4.81936	0	0	1.39041	1.07226	0	2.25078	0	5.79934	14.0795	31.9856	14.3499	23.0811	14.7595	26.6955	20.9567	3.9151
TRINITY_DN34503_c0_g1_i4	3	1.34766e-20	0.82229	uncharacterized protein LOC111307910	#N/A	3.67197	5.11192	19.6112	0	9.73288	17.1562	19.0601	18.7565	23.6807	63.7928	99.8367	166.325	154.979	180.253	186.507	508.374	778.39	173.942
TRINITY_DN432672_c0_g1_i1	3	1.1697e-09	0.76374	---NA---	#N/A	#N/A	5.36586	0	0	0	0	0	0	0	0	0	0	0	5.49551	8.05066	13.9281	10.4783	2.7965
TRINITY_DN971_c0_g1_i4	3	2.89677e-18	0.797621	B3 domain-containing transcription factor VRN1-like	#N/A	3.07425	3.76876	11.7667	9.24537	15.2945	4.28906	15.136	27.0094	41.7231	38.2757	79.3574	123.678	74.6196	59.9011	189.19	201.957	139.212	36.9138
TRINITY_DN60371_c0_g1_i2	3	9.61183e-11	0.720757	TSL-kinase interacting protein 1 isoform X1	#N/A	3.47496	4.43907	0	6.60383	2.78082	5.36132	1.68177	4.50157	5.63826	0	19.1994	46.9122	61.7047	30.2253	25.4937	181.065	73.3483	46.9812
TRINITY_DN2929_c2_g1_i3	3	2.45003e-10	0.715213	uncharacterized protein LOC102614775	#N/A	7.60637	8.22006	0	0	0	0	20.1813	17.256	0	0	8.95971	63.9712	25.8299	63.7479	69.7724	109.103	53.8886	20.1348
TRINITY_DN20267_c0_g1_i2	3	3.02249e-08	0.733008	---NA---	#N/A	4.89863	5.61132	0	1.32077	1.39041	1.07226	1.68177	7.50261	0	6.95921	8.95971	10.6619	57.3997	26.3785	38.9115	41.7842	62.87	26.8464
TRINITY_DN3083_c1_g1_i1	3	1.60725e-10	0.733659	dnaJ protein ERDJ3A	#N/A	#N/A	2.38031	347.51	647.176	842.59	270.211	318.416	337.617	710.42	454.669	1310.68	1567.29	1040.37	541.857	1234.43	3847.63	4526.64	1782.49
TRINITY_DN1846_c0_g1_i5	3	6.70045e-09	0.711853	casein kinase II subunit beta-1 isoform X1	#N/A	2.24326	2.57003	44.7135	35.6607	11.1233	34.3125	31.3931	31.511	36.0848	60.3132	63.9979	230.296	190.854	108.262	244.203	150.887	254.474	116.894
TRINITY_DN17095_c1_g1_i14	3	2.2084e-14	0.815395	subtilisin-like protease SBT4.3	#N/A	7.37626	7.88816	1.56889	0	0	1.07226	1.68177	11.2539	13.5318	0	70.3977	181.252	180.809	75.8381	32.2026	371.415	249.983	84.4543
TRINITY_DN27185_c0_g2_i5	3	1.20485e-11	0.752458	glucose-1-phosphate adenylyltransferase large subunit 1 isoform X3	#N/A	5.10617	6.30995	3.92223	0	0	0	0	0	0	0	11.5196	53.3093	48.7898	46.7118	64.4053	204.278	62.87	49.7777
TRINITY_DN58263_c0_g1_i6	3	2.45196e-09	0.720552	peroxygenase 1	4.82633	7.40601	7.50532	0	0	4.17124	4.28906	9.53005	126.794	34.9572	74.2316	52.4783	565.079	654.357	92.3246	169.064	1071.3	214.057	112.979
TRINITY_DN22895_c0_g1_i1	3	7.54718e-09	0.704903	uncharacterized protein LOC110425896	#N/A	#N/A	1.7883	471.453	468.872	486.644	250.91	612.726	394.637	615.698	306.205	574.701	1405.23	441.978	927.642	1638.31	1996.36	1422.06	940.183
TRINITY_DN2472_c0_g2_i3	3	4.65315e-10	0.784865	---NA---	#N/A	#N/A	#N/A	2.35334	6.60383	2.78082	0	0	0	0	0	0	2.13237	0	0	6.70888	39.4629	8.98143	17.3383
TRINITY_DN1520_c0_g1_i9	3	3.05735e-14	0.756027	E3 ubiquitin-protein ligase RKP	#N/A	8.8502	8.90557	0	0	0	0	4.48473	0	2.2553	0	71.6776	36.2503	259.734	0	20.1266	94.0144	170.647	123.046
TRINITY_DN101366_c0_g1_i1	3	0.000162131	0.731552	---NA---	#N/A	#N/A	#N/A	0.784447	0	0	0	0	0	0	0	0	0	0	0	2.68355	4.64269	2.99381	1.1186
TRINITY_DN2258_c0_g1_i4	3	1.34844e-25	0.900686	uncharacterized protein LOC111281759 isoform X2	#N/A	8.80551	9.90199	0	0	0	0	0	14.255	0	0	119.036	95.9567	84.6646	62.0993	194.558	259.991	255.971	96.1996
TRINITY_DN22658_c1_g1_i1	3	4.18108e-21	0.833216	---NA---	#N/A	4.18442	5.11066	1.56889	0	1.39041	1.07226	5.04532	6.00209	5.63826	5.79934	11.5196	12.7942	25.8299	26.928	50.9875	55.7123	31.435	12.3046
TRINITY_DN289_c0_g2_i5	3	8.16934e-16	0.822112	protein ALWAYS EARLY 3 isoform X1	#N/A	2.83497	3.54788	58.8335	97.7368	226.637	142.611	109.315	346.621	191.701	300.406	633.579	1484.13	845.211	742.993	1463.88	1745.65	2176.5	936.828
TRINITY_DN94683_c0_g1_i1	3	8.21094e-12	0.747862	---NA---	#N/A	#N/A	5.84822	0	0	0	0	0	0.750261	0	0	0	6.39712	0	2.74776	2.68355	24.3741	7.48452	15.1011
TRINITY_DN68114_c0_g1_i2	3	1.0064e-09	0.7344	PREDICTED: uncharacterized protein LOC104898622	#N/A	7.28496	7.38165	0	0	0	0	0	4.50157	2.2553	0	1.27996	91.692	25.8299	6.04506	20.1266	42.9449	38.9195	40.2696
TRINITY_DN21476_c0_g1_i1	3	4.59622e-10	0.735345	glucuronokinase 1-like isoform X2	#N/A	#N/A	4.88024	0	0	4.17124	1.07226	7.84827	0	0	0	0	4.26474	11.4799	3.84686	17.4431	59.1943	32.9319	35.2359
TRINITY_DN5633_c0_g1_i1	3	4.85964e-12	0.7307	uncharacterized protein LOC18040386	#N/A	#N/A	1.92086	146.692	125.473	165.459	55.7577	172.662	54.769	142.084	146.143	207.353	142.869	243.949	196.739	666.863	535.07	473.022	247.211
TRINITY_DN49391_c0_g1_i1	3	5.0076e-09	0.725179	---NA---	#N/A	#N/A	5.98335	0	0	0	0	1.12118	4.50157	0	0	2.55992	2.13237	4.30498	4.94596	8.05066	27.8561	2.99381	15.6604
TRINITY_DN47818_c0_g1_i2	3	6.53108e-15	0.811059	---NA---	#N/A	#N/A	5.84952	0.784447	0	0	0	2.24236	0.750261	0	0	10.2397	4.26474	1.43499	5.49551	10.7342	42.9449	13.4721	14.5418
TRINITY_DN4881_c0_g1_i1	3	8.85424e-09	0.742365	formin-like protein 4	#N/A	#N/A	2.92939	7.06002	9.24537	11.1233	6.43359	11.7724	3.00104	6.76591	5.79934	14.0795	36.2503	58.8347	15.3874	38.9115	119.549	56.8824	50.8963
TRINITY_DN67074_c0_g1_i2	3	3.22522e-15	0.798518	leucine-rich repeat receptor-like protein kinase PXL1	#N/A	5.07519	6.35996	0	0	0	0	0	0	3.38295	0	6.39979	8.52949	10.045	2.74776	17.4431	30.1775	11.9752	10.6267
TRINITY_DN2430_c1_g1_i14	3	1.12514e-13	0.74548	anoctamin-like protein At1g73020 isoform X1	#N/A	8.21774	6.94082	0	0	0	0	0	0	7.89356	0	0	66.1035	133.454	43.4145	24.152	20.8921	32.9319	26.2871
TRINITY_DN191617_c0_g1_i1	3	1.4502e-14	0.749124	---NA---	#N/A	#N/A	5.95056	0	0	0	0	0.560591	1.50052	1.12765	0	0	6.39712	20.0899	18.1352	18.7849	16.2494	11.9752	5.593
TRINITY_DN26141_c0_g1_i1	3	4.92331e-14	0.764805	---NA---	#N/A	3.18189	4.10413	3.92223	6.60383	0	6.43359	4.48473	12.0042	1.12765	11.5987	43.5186	27.7208	61.7047	20.3334	33.5444	96.3358	124.243	49.2184
TRINITY_DN127174_c0_g3_i1	3	2.21745e-09	0.733189	pentatricopeptide repeat-containing protein At1g31430-like	#N/A	#N/A	3.69887	0	1.32077	6.95206	1.07226	2.80296	0	2.2553	2.31974	11.5196	14.9266	17.2199	10.991	25.4937	48.7482	31.435	11.7453
TRINITY_DN26380_c0_g3_i1	3	5.1164e-14	0.753048	probable glycosyltransferase At5g03795 isoform X1	#N/A	6.67176	7.78608	0	0	0	1.07226	2.80296	4.50157	12.4042	2.31974	11.5196	49.0446	47.3548	30.2253	26.8355	111.425	152.684	14.5418
TRINITY_DN597_c2_g1_i1	3	5.82798e-17	0.799956	---NA---	#N/A	2.82818	4.07808	4.70668	2.64153	0	1.07226	8.40887	3.00104	10.1489	10.4388	12.7996	12.7942	15.7849	23.0811	59.0382	52.2302	28.4412	16.779
TRINITY_DN3764_c0_g1_i4	3	2.23529e-12	0.739037	uncharacterized protein LOC102621225	#N/A	1.80231	2.44433	3228	1879.45	3798.61	1571.94	5494.91	1922.17	5828.83	4208	10960.3	10209.8	4998.08	10245.8	19355.1	20841	11764.2	6854.78
TRINITY_DN50866_c0_g2_i1	3	8.52166e-10	0.714424	transcription factor MYB73	#N/A	3.40302	3.81105	12.5512	14.5284	8.34247	0	14.5754	23.2581	14.6595	10.4388	19.1994	142.869	130.584	81.8831	148.937	95.1751	172.144	95.081
TRINITY_DN12632_c0_g1_i5	3	1.23409e-10	0.759015	---NA---	1.93938	4.19993	4.08947	17.2578	26.4153	33.3699	17.1562	34.7566	145.551	127.425	68.4322	189.434	641.844	733.281	121.451	417.292	414.36	646.663	152.689
TRINITY_DN12632_c0_g1_i3	3	4.14093e-11	0.745427	---NA---	#N/A	#N/A	6.21019	0	0	12.5137	0	33.0749	12.7544	49.6167	10.4388	37.1188	46.9122	57.3997	190.694	336.786	286.686	212.56	90.0473
TRINITY_DN174472_c0_g2_i1	3	7.49725e-10	0.723928	---NA---	#N/A	6.09502	5.19583	0	0	0	0	0.560591	0	0	0	2.55992	2.13237	28.6999	23.6307	16.1013	2.32134	2.99381	9.5081
TRINITY_DN112269_c0_g1_i2	3	1.97119e-15	0.811528	PREDICTED: uncharacterized protein LOC105116466	#N/A	6.63459	6.53707	0	0	0	0	0	2.25078	6.76591	3.47961	6.39979	8.52949	38.7448	28.5767	22.8102	23.2134	17.9629	15.1011
TRINITY_DN7971_c1_g1_i3	3	3.60278e-14	0.754377	SWI/SNF-related matrix-associated actin-dependent regulator of chromatin subfamily A-like protein 1 isoform X1	#N/A	4.70776	5.72748	1.56889	0	0	0	0	0	0	0	14.0795	12.7942	17.2199	10.991	17.4431	39.4629	47.9009	8.3895
TRINITY_DN725_c5_g1_i1	3	1.05758e-18	0.812416	---NA---	#N/A	#N/A	5.0202	0	0	0	1.07226	0	1.50052	2.2553	0	5.11983	2.13237	4.30498	4.39641	14.7595	13.9281	11.9752	5.0337
TRINITY_DN168020_c0_g1_i1	3	3.03117e-09	0.719234	leucine-rich repeat receptor protein kinase EMS1 isoform X2	#N/A	#N/A	4.88777	0	1.32077	0	0	0	0	1.12765	0	3.83987	2.13237	8.60996	3.29731	4.02533	19.7314	11.9752	6.1523
TRINITY_DN6146_c0_g1_i7	3	6.72292e-15	0.73495	PREDICTED: uncharacterized protein LOC103321776	5.7907	7.66414	8.34108	0	0	0	0	8.96946	7.50261	23.6807	6.95921	40.9587	63.9712	0	62.6488	53.671	105.621	88.3174	26.8464
TRINITY_DN1516_c0_g1_i11	3	9.96803e-09	0.711235	cellulose synthase A catalytic subunit 2 [UDP-forming]	#N/A	9.59821	11.2911	0	0	0	0	84.6492	0	0	0	206.073	245.223	63.1397	109.91	232.127	704.528	955.025	214.771
TRINITY_DN34479_c0_g1_i4	3	3.23999e-11	0.742459	PREDICTED: uncharacterized protein LOC100246730 isoform X1	#N/A	7.17933	#N/A	0	0	0	0	0	3.7513	0	0	10.2397	36.2503	51.6597	20.3334	9.39243	20.8921	38.9195	0
TRINITY_DN372_c0_g2_i7	3	3.41868e-14	0.770735	ras-related protein RHN1 isoform X2	#N/A	2.90424	3.40831	36.0846	18.4907	29.1987	25.7343	30.2719	95.2831	71.042	80.0309	83.1973	270.811	292.739	172.01	344.836	336.595	413.146	94.5217
TRINITY_DN3437_c2_g1_i6	3	3.00342e-13	0.77013	potassium transporter 1	#N/A	#N/A	6.6425	3.13779	0	1.39041	0	0	0	2.2553	0	0	29.8532	44.4848	12.0901	25.4937	273.919	158.672	49.2184
TRINITY_DN27447_c1_g1_i2	3	9.74863e-12	0.767595	uncharacterized protein LOC112185033	#N/A	2.53723	3.30066	1.56889	10.5661	8.34247	3.21679	3.36355	14.255	6.76591	11.5987	21.7593	25.5885	53.0947	31.874	42.9368	103.3	56.8824	32.4394
TRINITY_DN12201_c0_g1_i1	3	4.13066e-12	0.768466	pentatricopeptide repeat-containing protein At4g14050, mitochondrial	#N/A	1.96663	2.36885	21.1801	29.0569	30.5891	17.1562	16.2571	39.0136	23.6807	28.9967	72.9576	142.869	80.3596	84.0813	115.393	152.048	182.622	69.3532
TRINITY_DN447547_c0_g1_i1	3	2.11809e-36	0.903053	BAHD acyltransferase At5g47980	#N/A	#N/A	5.29019	0	0	0	0	0	0	0	0	1.27996	2.13237	1.43499	0.549551	6.70888	13.9281	8.98143	3.9151
TRINITY_DN3218_c0_g1_i4	3	7.2378e-13	0.82255	sterol 3-beta-glucosyltransferase UGT80A2-like isoform X3	4.51127	6.86195	6.40136	8.62892	0	0	0	28.5901	64.5224	101.489	26.677	142.075	545.887	251.124	115.406	136.861	284.365	217.051	184.01
TRINITY_DN322792_c0_g1_i1	3	1.6787e-13	0.776452	leucine-rich repeat receptor protein kinase EMS1 isoform X2	#N/A	5.11508	6.50487	1.56889	0	0	0	0	6.00209	1.12765	0	6.39979	27.7208	30.1349	7.14417	14.7595	89.3717	53.8886	39.7103
TRINITY_DN271175_c0_g1_i1	3	3.63183e-15	0.807032	probable inactive purple acid phosphatase 27	#N/A	5.65805	6.98856	0	1.32077	0	0	4.48473	11.2539	1.12765	0	12.7996	27.7208	17.2199	10.991	34.8862	75.4437	40.4164	27.965
TRINITY_DN7130_c0_g1_i4	3	1.93112e-22	0.868122	flavonol synthase/flavanone 3-hydroxylase	#N/A	5.49439	6.81427	1.56889	0	4.17124	5.36132	19.0601	38.2633	9.02121	8.11908	57.5981	172.722	180.809	79.6849	209.317	485.161	398.177	184.569
TRINITY_DN237_c8_g1_i2	3	1.87896e-08	0.728521	---NA---	#N/A	6.81695	6.92239	0	0	0	0	0	0	0	2.31974	10.2397	49.0446	27.2649	4.39641	2.68355	70.801	17.9629	13.4232
TRINITY_DN3394_c0_g2_i1	3	1.07812e-08	0.706818	IAA-amino acid hydrolase ILR1-like 3	#N/A	#N/A	4.32029	0.784447	1.32077	1.39041	4.28906	1.68177	3.00104	9.02121	0	7.67975	42.6474	24.3949	3.84686	28.1773	44.1055	61.3731	25.1685
TRINITY_DN28113_c0_g1_i4	3	3.80362e-11	0.700773	uncharacterized protein LOC111316394	#N/A	#N/A	3.13083	14.12	0	27.8082	12.8672	29.1507	29.2602	22.553	10.4388	85.7572	125.81	66.0097	88.4777	92.5826	200.796	113.765	90.6066
TRINITY_DN19209_c0_g2_i1	3	9.09509e-11	0.713102	---NA---	#N/A	#N/A	4.82711	0	0	1.39041	0	1.12118	0.750261	0	1.15987	1.27996	2.13237	1.43499	2.1982	4.02533	20.8921	13.4721	1.6779
TRINITY_DN1017_c0_g1_i4	3	3.2513e-11	0.745088	zinc finger CCCH domain-containing protein ZFN-like	#N/A	#N/A	4.95999	0	15.8492	0	0	12.8936	11.2539	24.8083	6.95921	51.1983	110.883	66.0097	51.6578	79.1648	124.192	206.573	95.6403
TRINITY_DN5764_c1_g1_i2	3	1.07283e-30	0.889836	molybdenum cofactor sulfurase isoform X6	#N/A	8.16356	8.40477	0	0	0	0	8.96946	6.75235	0	13.9184	79.3574	59.7064	47.3548	46.1623	50.9875	118.389	83.8266	34.6766
TRINITY_DN5786_c0_g1_i15	3	1.31696e-29	0.893841	probable ADP-ribosylation factor GTPase-activating protein AGD14	#N/A	9.07945	9.56662	0	0	0	0	20.7419	0	7.89356	0	67.8378	106.619	153.544	115.955	163.697	174.101	185.616	118.012
TRINITY_DN708_c1_g1_i4	3	2.44222e-14	0.763804	polygalacturonase-like	#N/A	#N/A	6.87518	0	0	0	3.21679	5.60591	3.7513	3.38295	0	38.3987	0	68.8797	31.874	79.1648	170.619	101.789	44.744
TRINITY_DN20195_c0_g1_i6	3	7.24256e-16	0.80686	uncharacterized protein LOC110758292	#N/A	3.29876	3.59428	8.62892	13.2077	5.56165	2.14453	14.5754	6.00209	13.5318	24.3572	71.6776	74.633	83.2296	58.2524	61.7217	123.031	103.286	81.6578
TRINITY_DN59300_c0_g2_i1	3	3.15142e-10	0.733102	---NA---	#N/A	6.0383	7.08211	0	0	0	0	0	1.50052	4.51061	1.15987	7.67975	12.7942	7.17497	26.928	6.70888	64.9976	28.4412	16.2197
TRINITY_DN4630_c0_g1_i2	3	3.505e-11	0.738712	tubulin alpha-3 chain-like	#N/A	2.38176	2.6647	9.41336	18.4907	27.8082	32.1679	19.6207	56.2696	19.1701	51.0342	97.2768	121.545	156.414	74.1894	199.925	88.2111	164.659	114.657
TRINITY_DN36916_c1_g1_i1	3	2.10745e-15	0.806196	putative pentatricopeptide repeat-containing protein At2g01510	#N/A	#N/A	4.86618	7.06002	10.5661	4.17124	1.07226	5.04532	2.25078	1.12765	3.47961	6.39979	21.3237	33.0048	61.5497	111.367	376.058	32.9319	186.247
TRINITY_DN86067_c0_g1_i1	3	1.12167e-11	0.749204	TPR repeat-containing protein ZIP4	#N/A	#N/A	5.63199	0	0	0	0	0	0	1.12765	0	1.27996	4.26474	1.43499	0	1.34178	23.2134	5.98762	12.3046
TRINITY_DN18716_c0_g1_i13	3	4.17026e-18	0.775562	uncharacterized protein LOC112098490	#N/A	2.38559	3.32542	25.8867	27.7361	40.3219	52.541	40.3626	26.2591	6.76591	67.2724	229.112	198.311	215.249	107.712	397.166	443.377	362.251	309.852
TRINITY_DN74020_c0_g1_i1	3	2.39301e-14	0.827896	cytochrome f (plastid)	#N/A	5.76702	#N/A	0	0	0	0	5.04532	0.750261	1.12765	1.15987	5.11983	8.52949	15.7849	15.3874	5.3671	4.64269	7.48452	2.2372
TRINITY_DN54736_c0_g2_i1	3	2.88474e-11	0.724054	---NA---	#N/A	4.35921	4.87754	3.92223	0	0	2.14453	0.560591	9.75339	1.12765	9.27895	24.3192	46.9122	48.7898	19.2343	24.152	85.8897	59.8762	38.0324
TRINITY_DN2836_c0_g1_i2	3	9.14171e-16	0.781531	DEAD-box ATP-dependent RNA helicase 20	#N/A	#N/A	7.76987	0	0	0	0	0	6.00209	0	0	11.5196	0	14.3499	18.1352	24.152	77.765	65.8638	17.3383
TRINITY_DN41383_c0_g1_i5	3	1.74443e-16	0.781512	galactinol synthase 1-like	#N/A	5.2727	6.85125	0	1.32077	0	0	4.48473	9.00313	3.38295	2.31974	15.3595	21.3237	11.4799	3.84686	38.9115	68.4797	46.404	7.2709
TRINITY_DN44857_c0_g1_i4	3	6.36224e-12	0.721007	uncharacterized protein LOC102612685	#N/A	1.86365	2.63295	442.428	486.042	650.713	243.404	655.331	233.331	917.908	347.961	1253.08	2298.7	1389.07	1671.19	2577.55	3959.05	4049.13	1052.6
TRINITY_DN3152_c0_g3_i1	3	6.46926e-11	0.716526	40S ribosomal protein S2-4-like	#N/A	#N/A	2.04639	2034.86	2439.46	2134.28	1178.42	1937.4	699.993	2595.85	1580.9	4147.06	6122.04	2217.06	3409.42	6553.23	11367.6	11119	4159.51
TRINITY_DN1089_c3_g1_i1	3	2.09945e-11	0.80237	transmembrane protein 33 homolog isoform X1	6.18193	7.59391	7.58618	0	0	0	0	22.9842	6.75235	25.936	5.79934	51.1983	53.3093	27.2649	24.7298	32.2026	76.6044	31.435	24.0499
TRINITY_DN5424_c0_g2_i1	3	3.23876e-12	0.781621	zinc finger protein hangover	#N/A	2.58879	2.84795	49.4202	52.8307	77.8631	34.3125	100.906	78.0271	105.999	114.827	241.912	518.166	241.079	275.875	303.241	611.674	516.432	161.078
TRINITY_DN19822_c0_g1_i1	3	4.10985e-11	0.76197	probable F-box protein At2g36090	#N/A	2.28153	2.92426	7.84447	11.8869	15.2945	18.2285	8.96946	35.2623	21.4254	16.2382	37.1188	110.883	61.7047	46.7118	91.2408	179.904	94.305	50.8963
TRINITY_DN9079_c0_g2_i3	3	2.82067e-18	0.832475	VAN3-binding protein	#N/A	6.71686	6.8032	0	0	0	0	0	3.00104	7.89356	6.95921	17.9194	27.7208	28.6999	11.5406	32.2026	13.9281	34.4288	13.4232
TRINITY_DN8249_c0_g1_i11	3	7.68956e-07	0.707625	---NA---	#N/A	4.45279	5.67769	5.49113	2.64153	0	0	3.92414	0.750261	3.38295	0	23.0392	125.81	14.3499	20.3334	68.4306	294.811	52.3917	44.744
TRINITY_DN44061_c0_g2_i1	3	3.23659e-11	0.723999	---NA---	#N/A	4.94403	6.10776	0.784447	0	0	0	0	3.7513	1.12765	0	3.83987	14.9266	18.6549	4.39641	4.02533	45.2662	25.4474	22.9313
TRINITY_DN91898_c0_g2_i1	3	3.73864e-12	0.747857	---NA---	#N/A	#N/A	6.73175	0	0	0	0	0.560591	1.50052	0	1.15987	0	17.059	5.73997	9.89192	6.70888	40.6235	28.4412	15.1011
TRINITY_DN27134_c1_g2_i3	3	9.55539e-08	0.701195	---NA---	#N/A	#N/A	2.69894	2.35334	2.64153	8.34247	6.43359	4.48473	3.7513	3.38295	9.27895	8.95971	29.8532	10.045	3.29731	36.228	26.6955	47.9009	18.4569
TRINITY_DN58750_c1_g2_i4	3	2.89254e-08	0.715608	uncharacterized protein LOC112099703	#N/A	#N/A	#N/A	0	0	0	0	0	3.00104	0	1.15987	7.67975	12.7942	2.86999	2.1982	2.68355	4.64269	2.99381	5.0337
TRINITY_DN356949_c0_g1_i1	3	4.69229e-13	0.796345	---NA---	#N/A	#N/A	#N/A	0	0	0	0	0	0.750261	0	1.15987	2.55992	2.13237	8.60996	4.94596	2.68355	4.64269	2.99381	2.2372
TRINITY_DN88756_c0_g1_i1	3	8.02727e-09	0.705493	---NA---	#N/A	#N/A	5.40817	0	0	1.39041	0	0	0.750261	0	0	1.27996	14.9266	10.045	7.14417	9.39243	24.3741	14.969	11.186
TRINITY_DN6152_c0_g1_i2	3	1.23141e-11	0.715081	uncharacterized protein LOC102627328	#N/A	#N/A	6.10391	0	0	5.56165	0	8.40887	12.7544	28.1913	17.398	20.4793	61.8388	41.6148	5.49551	110.026	106.782	95.8019	39.7103
TRINITY_DN60371_c0_g2_i1	3	9.54292e-08	0.706025	TSL-kinase interacting protein 1	#N/A	5.18691	6.00554	0	0	0	2.14453	0.560591	3.7513	1.12765	1.15987	7.67975	12.7942	45.9198	15.3874	10.7342	83.5684	38.9195	17.8976
TRINITY_DN572_c0_g1_i3	3	4.60098e-10	0.704514	---NA---	#N/A	#N/A	#N/A	0	0	0	0	0	0	0	0	1.27996	0	0	0	4.02533	4.64269	0	2.2372
TRINITY_DN8992_c0_g2_i1	3	5.2909e-09	0.708545	---NA---	#N/A	#N/A	#N/A	0	0	0	0	0	0	0	0	1.27996	0	2.86999	0	1.34178	8.1247	5.98762	1.6779
TRINITY_DN8686_c0_g1_i2	3	1.73792e-15	0.802287	expansin-A15-like isoform X3	#N/A	8.05937	8.50728	0	0	0	0	8.96946	16.5057	6.76591	0	29.439	83.1625	68.8797	35.7208	21.4684	148.566	115.262	23.4906
TRINITY_DN486_c3_g2_i5	3	1.28419e-15	0.849693	pentatricopeptide repeat-containing protein At2g33680-like isoform X1	#N/A	#N/A	7.86704	0	0	0	0	0	0	0	0	0	0	0	14.8379	38.9115	96.3358	35.9257	28.5243
TRINITY_DN355_c0_g2_i5	3	6.56084e-09	0.710871	organic cation/carnitine transporter 4	#N/A	#N/A	1.9337	6248.12	7398.94	7955.94	6085.1	5992.72	5319.35	13448.4	9024.94	12885.3	15890.4	8932.83	23280.1	21068.6	46830.8	13855.3	29559.6
TRINITY_DN2050_c0_g1_i4	3	1.51081e-12	0.738558	protein RTF1 homolog	#N/A	6.86953	7.10484	3.92223	7.9246	0	0	26.3478	30.7607	0	77.7112	395.507	607.726	298.479	39.0181	233.469	489.804	811.322	135.91
TRINITY_DN1699_c1_g1_i2	3	9.18833e-11	0.706444	---NA---	#N/A	#N/A	#N/A	7.84447	6.60383	2.78082	7.50585	6.1665	2.25078	2.2553	5.79934	15.3595	12.7942	7.17497	8.24327	34.8862	56.8729	31.435	6.7116
TRINITY_DN14076_c0_g1_i1	3	9.90434e-10	0.749419	putative disease resistance RPP13-like protein 1	#N/A	3.57035	4.01782	3.92223	0	2.78082	8.57811	8.40887	6.75235	5.63826	3.47961	28.1591	70.3683	66.0097	17.5856	60.3799	85.8897	77.839	36.9138
TRINITY_DN4562_c0_g1_i21	3	5.56958e-15	0.775165	lysine-specific demethylase 5B isoform X1	#N/A	8.42369	9.48072	0	0	0	0	0	0	4.51061	0	0	36.2503	71.7497	189.046	42.9368	220.528	293.393	43.6254
TRINITY_DN431474_c0_g1_i1	3	1.5342e-15	0.779367	---NA---	#N/A	#N/A	5.80517	0	0	0	0	1.12118	1.50052	0	1.15987	1.27996	0	5.73997	4.94596	8.05066	19.7314	14.969	5.0337
TRINITY_DN4359_c1_g1_i3	3	1.07677e-07	0.711415	sialyltransferase-like protein 1	#N/A	5.06324	5.22492	0	7.9246	5.56165	0	11.7724	6.00209	11.2765	32.4763	56.3181	104.486	208.074	58.802	155.646	88.2111	127.237	126.402
TRINITY_DN10774_c0_g1_i2	3	2.30554e-10	0.715271	uncharacterized protein LOC102629382	#N/A	2.92027	3.68453	6.27558	14.5284	4.17124	12.8672	6.72709	5.25183	6.76591	1.15987	67.8378	51.1769	111.929	51.6578	79.1648	222.849	148.194	52.0149
TRINITY_DN9456_c1_g1_i1	3	1.90894e-08	0.731316	protein VTE6, chloroplastic	#N/A	6.69099	7.58347	0	0	0	0	0	0	11.2765	4.63947	47.3584	12.7942	12.9149	9.34237	40.2533	45.2662	37.4226	40.2696
TRINITY_DN3840_c0_g1_i11	3	1.02176e-12	0.766532	probable plastidic glucose transporter 1 isoform X1	#N/A	4.82703	5.29384	18.8267	0	19.4658	0	69.5133	57.7701	74.425	41.7553	134.396	469.122	347.268	114.307	249.57	589.621	550.861	159.401
TRINITY_DN24109_c0_g6_i1	3	2.29453e-16	0.832747	uncharacterized protein LOC102617756	3.16225	5.79346	5.84328	0.784447	2.64153	4.17124	0	6.1665	39.7638	6.76591	15.0783	60.158	130.075	114.799	75.8381	42.9368	172.94	110.771	93.4031
TRINITY_DN109851_c0_g3_i2	3	4.79846e-06	0.703763	uncharacterized protein LOC7484479	#N/A	5.62444	#N/A	0	1.32077	1.39041	0	5.04532	1.50052	1.12765	3.47961	14.0795	40.5151	43.0498	13.7388	1.34178	13.9281	17.9629	8.9488
TRINITY_DN318937_c0_g1_i1	3	8.78459e-11	0.720265	dehydration-responsive element-binding protein 2D	#N/A	#N/A	5.08586	0	0	0	0	0	0.750261	0	0	0	19.1913	12.9149	4.39641	9.39243	11.6067	2.99381	5.0337
TRINITY_DN7577_c0_g1_i18	3	1.78658e-09	0.749186	amino acid transporter AVT1D	#N/A	8.64044	7.92057	0	0	0	0	0	2.25078	0	3.47961	10.2397	29.8532	255.429	27.4776	67.0888	104.46	26.9443	7.2709
TRINITY_DN173519_c0_g1_i1	3	9.41264e-09	0.727601	MDIS1-interacting receptor like kinase 1	#N/A	5.02379	5.9802	0.784447	0	0	0	0	0	0	0	3.83987	10.6619	22.9599	6.59461	13.4178	44.1055	20.9567	10.6267
TRINITY_DN22947_c1_g1_i7	3	1.17422e-11	0.713011	uncharacterized protein LOC110641481 isoform X2	#N/A	#N/A	6.18435	0	0	0	1.07226	0	2.25078	5.63826	0	7.67975	0	10.045	15.937	14.7595	41.7842	35.9257	9.5081
TRINITY_DN2956_c0_g2_i5	3	3.2065e-11	0.764911	dynamin-2A-like isoform X1	#N/A	3.67648	3.63337	30.5934	23.7738	75.0822	19.3008	31.3931	164.307	66.5314	202.977	273.911	462.725	675.882	480.308	319.343	602.389	634.687	349.003
TRINITY_DN13441_c0_g3_i1	3	5.86058e-13	0.724086	---NA---	#N/A	7.51758	6.5075	0	0	0	0	0	5.25183	4.51061	1.15987	30.719	68.2359	45.9198	0.549551	5.3671	19.7314	13.4721	39.7103
TRINITY_DN14177_c0_g1_i8	3	1.02183e-20	0.891835	zinc finger CCCH domain-containing protein 67-like	#N/A	5.65693	6.74407	0	0	0	0	2.24236	0	0	0	21.7593	6.39712	5.73997	6.59461	26.8355	24.3741	16.4659	23.4906
TRINITY_DN2336_c3_g1_i3	3	2.56547e-12	0.810226	transcription factor GTE4 isoform X1	#N/A	7.26006	7.55838	0	0	0	0	0	0	0	6.95921	63.9979	27.7208	11.4799	19.7838	55.0128	67.319	16.4659	21.8127
TRINITY_DN8320_c0_g1_i1	3	1.7158e-11	0.740773	ubiquitin-like modifier-activating enzyme 5	6.18919	8.54361	8.4873	0	0	0	0	7.84827	36.0125	0	19.7178	71.6776	12.7942	132.019	90.6759	53.671	149.727	25.4474	81.0985
TRINITY_DN68858_c0_g1_i1	3	9.00444e-10	0.728822	pentatricopeptide repeat-containing protein At4g01400, mitochondrial	#N/A	#N/A	3.48947	0.784447	3.9623	5.56165	2.14453	2.24236	5.25183	9.02121	3.47961	2.55992	14.9266	18.6549	8.79282	18.7849	74.283	22.4536	24.0499
TRINITY_DN4800_c0_g1_i7	3	5.88556e-11	0.750406	nicastrin isoform X2	#N/A	#N/A	5.50042	0	0	0	0	0	3.00104	0	2.31974	1.27996	8.52949	12.9149	4.94596	5.3671	10.446	14.969	7.8302
TRINITY_DN4252_c0_g1_i1	3	4.04326e-07	0.746538	diacylglycerol kinase 5-like	#N/A	#N/A	#N/A	0	0	0	1.07226	0	0	0	0	0	0	1.43499	0	5.3671	9.28538	2.99381	2.7965
TRINITY_DN196972_c0_g1_i1	3	1.72056e-10	0.735896	---NA---	#N/A	#N/A	5.25824	0	0	1.39041	0	0	0	1.12765	0	3.83987	4.26474	10.045	3.84686	8.05066	25.5348	16.4659	3.9151
TRINITY_DN10324_c1_g2_i2	3	5.75844e-14	0.795955	---NA---	#N/A	#N/A	#N/A	0	0	0	0	0	0	0	1.15987	1.27996	0	1.43499	2.74776	4.02533	9.28538	5.98762	3.3558
TRINITY_DN3463_c0_g1_i4	3	1.16351e-15	0.760923	cytochrome P450 83B1	#N/A	23.3742	#N/A	0	0	0	0	0	0	0	1.15987	568.301	74.633	0	0	0	0	1.4969	0
TRINITY_DN3193_c0_g1_i2	3	5.46932e-09	0.706594	26S proteasome regulatory subunit RPN13 isoform X2	#N/A	#N/A	2.19819	11.7667	18.4907	4.17124	26.8066	28.5901	12.7544	19.1701	11.5987	44.7985	51.1769	78.9246	40.6668	96.6079	58.0336	70.3545	64.8788
TRINITY_DN22622_c0_g1_i1	3	5.29314e-09	0.702999	---NA---	#N/A	#N/A	5.60361	0	1.32077	0	1.07226	0.560591	2.25078	1.12765	1.15987	0	19.1913	31.5698	13.1892	22.8102	39.4629	34.4288	16.2197
TRINITY_DN30965_c0_g1_i2	3	1.04491e-08	0.736859	---NA---	#N/A	#N/A	4.54048	0.784447	1.32077	0	1.07226	1.12118	1.50052	0	0	3.83987	21.3237	7.17497	3.29731	16.1013	13.9281	34.4288	13.4232
TRINITY_DN15596_c0_g1_i5	3	1.40488e-07	0.707823	chaperone protein dnaJ 11, chloroplastic-like	#N/A	#N/A	5.91045	0.784447	7.9246	0	2.14453	1.12118	0.750261	2.2553	0	10.2397	63.9712	10.045	49.4596	44.2786	533.909	80.8328	20.1348
TRINITY_DN279939_c0_g1_i1	3	2.39322e-10	0.753679	---NA---	#N/A	#N/A	#N/A	1.56889	0	1.39041	2.14453	10.0906	5.25183	3.38295	3.47961	7.67975	10.6619	10.045	10.4415	8.05066	5.80336	10.4783	7.2709
TRINITY_DN1667_c0_g1_i2	3	5.37593e-11	0.720577	protein TIC 20-I, chloroplastic	#N/A	#N/A	2.49245	8.62892	11.8869	6.95206	4.28906	1.68177	4.50157	13.5318	3.47961	17.9194	25.5885	30.1349	21.982	71.1141	55.7123	32.9319	24.6092
TRINITY_DN39807_c0_g1_i4	3	9.84713e-11	0.734433	---NA---	#N/A	6.44349	7.46278	0.784447	0	0	1.07226	4.48473	6.00209	5.63826	10.4388	6.39979	74.633	22.9599	88.4777	25.4937	139.281	191.604	34.1173
TRINITY_DN2203_c0_g1_i4	3	1.45692e-14	0.700928	sulfite reductase [ferredoxin], chloroplastic	#N/A	11.348	8.77019	0	0	0	0	6.1665	0	0	0	413.426	1614.21	0	16.4865	0	183.386	140.709	48.0998
TRINITY_DN149286_c1_g1_i1	3	3.61913e-06	0.768199	---NA---	#N/A	5.21859	4.677	0	0	0	1.07226	1.12118	3.00104	1.12765	1.15987	7.67975	8.52949	27.2649	6.59461	13.4178	10.446	5.98762	6.1523
TRINITY_DN209786_c0_g1_i1	3	2.7677e-10	0.749069	---NA---	#N/A	#N/A	4.17413	3.13779	0	0	0	0	0	0	0	1.27996	2.13237	5.73997	7.14417	6.70888	31.3381	14.969	17.8976
TRINITY_DN16097_c0_g1_i3	3	1.47364e-13	0.786943	aldehyde dehydrogenase family 2 member B7, mitochondrial-like isoform X1	#N/A	4.42975	5.05762	0	5.28307	0	7.50585	27.469	9.75339	13.5318	16.2382	35.8388	119.413	64.5747	50.0092	120.76	132.317	103.286	76.6241
TRINITY_DN1599_c0_g1_i3	3	8.30927e-08	0.702622	alpha-actinin-like protein 1	#N/A	9.05822	#N/A	0	0	0	0	0	0	11.2765	0	107.516	142.869	71.7497	113.757	0	0	73.3483	0
TRINITY_DN5219_c1_g1_i2	3	9.88097e-08	0.751536	---NA---	#N/A	#N/A	4.26699	1.56889	7.9246	4.17124	1.07226	2.24236	0.750261	1.12765	3.47961	10.2397	57.574	20.0899	6.04506	59.0382	69.6403	107.777	42.5068
TRINITY_DN35919_c0_g1_i1	3	4.64402e-20	0.824415	protein ENDOSPERM DEFECTIVE 1-like	#N/A	#N/A	5.1411	0	0	0	0	0	0.750261	0	0	2.55992	0	1.43499	2.1982	2.68355	12.7674	7.48452	7.2709
TRINITY_DN201197_c0_g1_i1	3	2.56278e-14	0.809336	---NA---	#N/A	#N/A	5.0426	0	0	0	0	0	0	0	0	0	0	1.43499	1.64865	5.3671	16.2494	4.49071	2.2372
TRINITY_DN8372_c1_g2_i1	3	4.42284e-11	0.725721	pentatricopeptide repeat-containing protein At5g13270, chloroplastic	#N/A	2.3032	2.98733	21.9645	10.5661	29.1987	19.3008	22.9842	21.0073	33.8295	30.1566	78.0774	166.325	80.3596	71.9912	118.076	294.811	215.554	32.9987
TRINITY_DN60993_c0_g1_i1	3	5.40892e-16	0.821058	---NA---	#N/A	#N/A	5.31338	0	0	0	0	0	0	0	0	0	2.13237	0	3.29731	4.02533	16.2494	5.98762	7.8302
TRINITY_DN78756_c2_g1_i1	3	3.48853e-05	0.713464	photosystem I P700 chlorophyll a apoprotein A1 (chloroplast)	#N/A	#N/A	#N/A	0	1.32077	0	0	0	0	0	0	0	0	0	0.549551	2.68355	15.0887	5.98762	2.2372
TRINITY_DN2793_c0_g1_i9	3	8.45956e-16	0.835013	protein YIF1B-like isoform X1	#N/A	4.69775	5.72916	15.6889	15.8492	8.34247	22.5176	24.1054	77.2769	30.4466	106.708	184.314	435.004	787.811	191.793	279.089	1467.09	972.988	739.954
TRINITY_DN2780_c0_g2_i4	3	8.82708e-19	0.843934	UDP-galactose transporter 2	#N/A	2.47529	3.24126	147.476	173.02	180.754	99.7206	112.679	257.339	209.743	259.811	491.504	1196.26	1099.2	508.335	998.281	2026.53	1718.45	1157.19
TRINITY_DN40008_c0_g3_i2	3	1.11518e-11	0.778977	DNA-directed RNA polymerase III subunit rpc4 isoform X1	#N/A	#N/A	1.22035	60.4024	54.1514	69.5206	46.1074	66.7103	46.5162	56.3826	76.5513	80.6373	136.472	96.1445	91.2255	126.127	147.405	167.653	113.538
TRINITY_DN7154_c0_g1_i3	3	5.76763e-09	0.735501	uncharacterized protein LOC112024197 isoform X2	#N/A	8.41998	8.83368	0	0	0	0	0	14.255	0	46.3947	70.3977	25.5885	132.019	50.0092	73.7977	87.0504	146.697	77.7427
TRINITY_DN324509_c0_g1_i1	3	9.59599e-11	0.727713	---NA---	#N/A	#N/A	#N/A	0	0	0	0	1.12118	0	0	0	0	2.13237	1.43499	1.64865	1.34178	9.28538	2.99381	6.1523
TRINITY_DN15310_c0_g1_i4	3	1.49807e-15	0.814712	HIPL1 protein-like	#N/A	4.0094	4.81792	2.35334	15.8492	4.17124	3.21679	2.80296	19.5068	22.553	9.27895	67.8378	115.148	144.934	70.3425	91.2408	232.134	255.971	152.689
TRINITY_DN3135_c0_g1_i3	3	3.70421e-09	0.745779	oxygen-dependent coproporphyrinogen-III oxidase, chloroplastic isoform X1	5.10324	9.13382	8.422	0	0	0	0	10.0906	5.25183	3.38295	10.4388	33.2789	341.18	45.9198	26.3785	87.2155	169.458	7.48452	30.2022
TRINITY_DN28323_c0_g1_i2	3	1.35235e-09	0.720526	probable cyclic nucleotide-gated ion channel 14	#N/A	2.9586	3.92631	24.3179	10.5661	27.8082	9.65038	10.0906	41.2643	21.4254	13.9184	40.9587	221.767	242.514	46.7118	165.038	532.748	318.841	125.283
TRINITY_DN15262_c0_g1_i5	4	1.63399e-14	0.818536	---NA---	#N/A	-7.66302	-7.89627	86.2892	29.0569	43.1028	22.5176	0	0	0	19.7178	0	0	0	0	0	0	0	0
TRINITY_DN7030_c1_g1_i4	4	2.19172e-13	0.77394	COP9 signalosome complex subunit 7 isoform X1	-2.57609	-4.10125	-3.80616	83.9358	60.7553	83.4247	39.6738	12.333	3.7513	18.0424	12.7586	3.83987	12.7942	0	0	4.02533	5.80336	0	8.9488
TRINITY_DN17835_c0_g1_i4	4	9.66507e-10	0.771632	beta-glucuronosyltransferase GlcAT14A-like	-6.34063	-9.00639	#N/A	65.8935	92.4537	232.199	68.6249	0	0.750261	5.63826	0	0	0	0	0	80.5066	16.2494	0	3.9151
TRINITY_DN103424_c0_g1_i2	4	2.29036e-14	0.823637	receptor kinase-like protein Xa21	#N/A	#N/A	#N/A	3.92223	3.9623	11.1233	2.14453	1.68177	0	0	0	0	0	0	0	0	0	0	0
TRINITY_DN8887_c0_g1_i2	4	1.08391e-06	0.703948	lariat debranching enzyme	-6.14962	-4.90211	#N/A	27.4556	64.7176	37.5411	23.5898	1.68177	0	0	0	5.11983	0	0	0	0	6.96403	23.9505	0
TRINITY_DN10949_c0_g1_i2	4	1.43663e-17	0.816894	transcription factor bHLH112 isoform X1	#N/A	-7.86408	-7.4052	62.7558	103.02	31.9795	9.65038	15.136	10.5037	1.12765	0	0	0	0	0	0	0	0	0.5593
TRINITY_DN4698_c0_g1_i5	4	5.97699e-08	0.731133	uncharacterized protein LOC107429489	-4.03692	-2.93416	-3.76765	76.0913	54.1514	198.829	62.1913	2.80296	3.00104	5.63826	13.9184	6.39979	17.059	18.6549	9.89192	8.05066	15.0887	4.49071	2.7965
TRINITY_DN28078_c0_g1_i1	4	1.59357e-09	0.749754	cytokinin riboside 5'-monophosphate phosphoribohydrolase LOG8	-1.99398	-1.80131	#N/A	270.634	455.665	257.226	248.765	89.6946	54.0188	98.1057	78.8711	84.4772	102.354	88.9696	77.4867	201.266	58.0336	86.8205	123.605
TRINITY_DN9636_c0_g1_i24	4	1.28868e-15	0.760794	electron transfer flavoprotein-ubiquinone oxidoreductase, mitochondrial isoform X2	#N/A	#N/A	#N/A	12.5512	6.60383	12.5137	0	0	0	2.2553	0	0	0	0	0	0	0	0	0
TRINITY_DN1314_c0_g1_i16	4	4.42169e-22	0.751121	putative disease resistance protein RGA3	#N/A	-9.37212	-9.60206	435.368	0	159.897	0	5.04532	0	7.89356	0	0	0	0	0	0	0	0	0
TRINITY_DN93173_c0_g1_i1	4	1.17665e-07	0.711679	---NA---	-5.02569	-4.03346	-3.17398	29.0245	52.8307	12.5137	11.7949	2.80296	0	0	0	0	4.26474	2.86999	0.549551	8.05066	1.16067	2.99381	0.5593
TRINITY_DN5412_c0_g1_i1	4	7.02313e-30	0.907502	uncharacterized protein LOC110410058	-2.95673	-4.00871	-3.05709	486.357	1053.97	383.754	576.878	123.33	43.5151	95.8504	70.752	48.6384	19.1913	43.0498	43.4145	93.9243	42.9449	107.777	64.8788
TRINITY_DN5773_c0_g1_i5	4	1.25391e-09	0.782587	ribosomal protein S19 (mitochondrion)	-2.05848	-2.49161	-2.10374	107.469	246.983	112.623	79.3476	20.1813	30.0104	56.3826	30.1566	17.9194	27.7208	33.0048	19.2343	60.3799	23.2134	22.4536	25.7278
TRINITY_DN148249_c0_g2_i1	4	6.07716e-21	0.828622	---NA---	#N/A	#N/A	#N/A	0.784447	2.64153	4.17124	2.14453	0.560591	0	0	0	0	0	0	0	0	0	0	0
TRINITY_DN1903_c0_g1_i3	4	4.64372e-09	0.747686	folylpolyglutamate synthase-like	-7.83558	-4.02636	-4.50411	43.1446	56.793	29.1987	9.65038	0	0	0	0	2.55992	4.26474	0	2.1982	5.3671	0	1.4969	0
TRINITY_DN21755_c0_g1_i2	4	5.77942e-09	0.71257	---NA---	-4.76559	-3.90181	#N/A	11.7667	17.17	8.34247	7.50585	0	0.750261	1.12765	0	0	2.13237	0	1.0991	0	6.96403	1.4969	4.4744
TRINITY_DN1092_c0_g1_i9	4	1.88813e-08	0.719373	protein LNK2 isoform X1	#N/A	-1.54322	-1.79248	2615.35	3171.16	4461.83	2031.94	884.052	649.726	2121.11	1309.49	1021.41	1309.28	799.291	1068.88	1211.62	656.94	886.167	913.337
TRINITY_DN4329_c0_g1_i11	4	5.0529e-14	0.798208	CBL-interacting serine/threonine-protein kinase 3	#N/A	#N/A	#N/A	11.7667	1.32077	2.78082	4.28906	0.560591	0	1.12765	0	0	0	0	0	0	0	0	0
TRINITY_DN165683_c0_g1_i1	4	7.47669e-06	0.759829	protein COBRA-like	#N/A	#N/A	#N/A	4.70668	3.9623	8.34247	4.28906	0	0	2.2553	0	0	0	0	0	0	0	0	0.5593
TRINITY_DN307991_c0_g1_i1	4	6.80542e-12	0.774367	---NA---	-3.86275	#N/A	#N/A	5.49113	7.9246	8.34247	3.21679	0	0	1.12765	1.15987	0	0	0	0	2.68355	1.16067	1.4969	0
TRINITY_DN11171_c0_g2_i1	4	2.72693e-20	0.883411	---NA---	-4.55797	-5.30142	-5.29853	79.2291	51.5099	58.3973	45.0351	2.24236	0.750261	2.2553	5.79934	0	0	0	4.39641	5.3671	0	0	1.1186
TRINITY_DN17420_c0_g1_i7	4	2.89914e-08	0.746995	calcineurin B-like protein 3 isoform X2	-2.68199	-2.86896	-3.28895	473.021	876.989	714.672	337.763	63.3468	45.7659	189.445	86.9901	165.115	91.692	24.3949	40.1172	122.102	45.2662	40.4164	46.4219
TRINITY_DN4614_c0_g1_i3	4	4.70069e-11	0.735137	dual specificity protein kinase shkC-like isoform X1	#N/A	-5.92584	-3.60174	24.3179	18.4907	6.95206	4.28906	0	3.00104	3.38295	3.47961	0	0	0	0	1.34178	0	1.4969	1.6779
TRINITY_DN27347_c0_g1_i19	4	5.70094e-31	0.882693	protein RIK isoform X2	-6.06895	-9.22997	-9.47069	138.063	302.456	83.4247	9.65038	7.84827	0	0	0	0	0	0	0	0	0	0	0
TRINITY_DN16031_c0_g1_i3	4	2.06627e-14	0.76896	---NA---	-5.24631	#N/A	#N/A	12.5512	0	18.0754	7.50585	0.560591	0	0	0	0	0	0	0	0	1.16067	0	0
TRINITY_DN27162_c0_g2_i1	4	1.29437e-09	0.714061	---NA---	-4.37191	-4.0047	#N/A	10.9823	10.5661	20.8562	5.36132	1.12118	0	1.12765	0	1.27996	0	0	1.0991	8.05066	5.80336	1.4969	0
TRINITY_DN45887_c0_g1_i1	4	4.93705e-13	0.834878	---NA---	-4.60554	-4.3771	-5.78576	15.6889	9.24537	12.5137	4.28906	0	0	2.2553	0	0	0	0	1.0991	0	0	0	0
TRINITY_DN99087_c0_g1_i1	4	4.09274e-11	0.710188	---NA---	#N/A	#N/A	#N/A	2.35334	3.9623	2.78082	0	0	0	0	1.15987	0	0	0	0	0	0	0	0
TRINITY_DN9691_c0_g3_i2	4	1.41466e-11	0.744942	BTB/POZ domain-containing protein At2g24240-like	#N/A	#N/A	#N/A	4.70668	2.64153	11.1233	2.14453	5.04532	2.25078	3.38295	0	0	0	0	0	0	0	0	0
TRINITY_DN195897_c0_g1_i1	4	8.03962e-11	0.70374	---NA---	#N/A	#N/A	#N/A	3.13779	2.64153	0	2.14453	1.12118	0	0	0	0	0	0	0	0	0	0	0
TRINITY_DN15632_c0_g1_i4	4	5.52971e-12	0.780437	flavonoid 3'-monooxygenase CYP75B3	-3.6074	-2.84499	-2.03512	54.9113	60.7553	133.48	77.203	1.68177	9.75339	13.5318	3.47961	7.67975	12.7942	10.045	14.8379	20.1266	13.9281	11.9752	35.7952
TRINITY_DN517_c0_g1_i5	4	2.955e-05	0.740032	mitogen-activated protein kinase 9	-8.78365	-5.17943	-8.46692	87.0736	132.077	15.2945	33.2402	0	0	0	0	0	8.52949	0	0	0	0	0	0
TRINITY_DN1806_c0_g1_i10	4	8.45059e-11	0.760178	magnesium transporter MRS2-2 isoform X3	-4.0827	-4.12928	-6.64882	42.3601	59.4345	50.0548	33.2402	8.40887	0	2.2553	0	0	8.52949	0	3.29731	0	0	0	1.1186
TRINITY_DN2182_c0_g2_i5	4	5.08331e-10	0.724179	cyclin-T1-4 isoform X2	-2.80747	-3.48271	#N/A	273.772	508.495	250.274	425.689	56.6197	21.7576	99.2333	37.1158	14.0795	31.9856	35.8748	49.4596	53.671	23.2134	128.734	3.3558
TRINITY_DN119090_c0_g1_i1	4	2.24509e-09	0.737116	---NA---	-2.36166	-2.50182	-2.79861	64.3246	100.378	75.0822	58.9745	17.9389	10.5037	22.553	9.27895	17.9194	21.3237	11.4799	2.74776	24.152	8.1247	10.4783	2.2372
TRINITY_DN292803_c0_g1_i1	4	3.22537e-11	0.775875	---NA---	-3.92296	#N/A	-5.0811	5.49113	6.60383	8.34247	5.36132	0	0	1.12765	1.15987	1.27996	0	1.43499	0	0	0	0	0
TRINITY_DN7670_c0_g1_i5	4	2.66632e-12	0.744568	retrovirus-related Pol polyprotein from transposon TNT 1-94	-4.55953	-6.35629	#N/A	117.667	43.5853	0	34.3125	2.24236	0.750261	5.63826	0	0	0	0	1.64865	0	0	4.49071	0
TRINITY_DN1903_c0_g1_i23	4	1.93644e-10	0.776805	folylpolyglutamate synthase-like	-5.58892	-5.66917	#N/A	40.0068	23.7738	5.56165	7.50585	0.560591	0	1.12765	0	1.27996	0	0	0	4.02533	0	0	0
TRINITY_DN27577_c0_g1_i10	4	6.77415e-06	0.769484	---NA---	-6.35645	-4.79085	-7.45446	32.1623	54.1514	25.0274	21.4453	0	1.50052	0	0	0	6.39712	0	0	0	0	0	0
TRINITY_DN14126_c0_g4_i1	4	2.13946e-11	0.751624	cytochrome P450 82G1-like	-2.56921	#N/A	-4.99832	19.6112	40.9438	66.7398	38.6015	7.84827	3.00104	9.02121	9.27895	11.5196	10.6619	5.73997	1.64865	2.68355	0	0	2.2372
TRINITY_DN135537_c0_g1_i1	4	2.89776e-08	0.758962	uncharacterized protein LOC18047242 isoform X1	-5.81463	-5.21565	#N/A	32.9468	7.9246	9.73288	5.36132	0	0	1.12765	0	0	0	1.43499	0	0	1.16067	0	3.3558
TRINITY_DN5124_c0_g3_i1	4	4.13237e-10	0.727007	---NA---	-3.47659	#N/A	#N/A	4.70668	14.5284	9.73288	4.28906	1.68177	0	1.12765	0	1.27996	0	0	0.549551	2.68355	1.16067	0	1.6779
TRINITY_DN735_c0_g1_i16	4	3.35494e-10	0.78831	protein LHY-like isoform X1	-3.39438	-3.08584	-3.81333	10522.6	14890.3	17697.2	12487.6	1221.53	751.011	2168.47	1302.53	1656.27	3059.95	970.055	694.633	1827.5	762.562	1056.81	385.917
TRINITY_DN735_c0_g1_i11	4	1.19245e-09	0.754867	serine/threonine-protein kinase ATG1a isoform X1	-4.9292	-3.70661	-5.10297	2805.18	723.78	1733.84	807.415	28.0296	54.769	77.8079	46.3947	56.3181	179.119	153.544	69.793	63.0635	39.4629	13.4721	67.116
TRINITY_DN735_c0_g1_i12	4	6.59556e-13	0.801465	protein LHY-like	-3.52929	-5.05951	-5.06374	178.069	191.511	294.767	130.816	11.7724	15.0052	32.7019	12.7586	0	12.7942	11.4799	0.549551	22.8102	0	1.4969	0
TRINITY_DN1445_c0_g1_i21	4	1.09725e-12	0.71746	---NA---	#N/A	#N/A	-6.54166	0	6.60383	40.3219	23.5898	2.80296	0	0	6.95921	0	0	0	0	0	0	0	0
TRINITY_DN16734_c0_g4_i3	4	6.24648e-10	0.74882	uncharacterized protein At5g01610-like	-2.30124	-2.17452	-2.09478	1980.73	1546.62	1262.49	923.22	196.767	219.076	471.358	308.525	152.315	473.387	317.133	321.487	456.204	338.916	154.181	444.084
TRINITY_DN75284_c0_g2_i1	4	1.31445e-06	0.713136	---NA---	#N/A	#N/A	#N/A	4.70668	2.64153	2.78082	2.14453	0	0	1.12765	0	0	0	0	1.0991	0	0	0	0
TRINITY_DN314895_c0_g1_i1	4	5.50002e-13	0.717206	---NA---	#N/A	#N/A	#N/A	3.13779	2.64153	1.39041	0	0.560591	0	0	0	0	0	0	0	0	0	0	0
TRINITY_DN4031_c0_g1_i2	4	9.09481e-08	0.707501	glutathione S-transferase 2	-3.02068	-5.7815	#N/A	68.2469	43.5853	43.1028	43.9628	13.4542	0	3.38295	8.11908	3.83987	0	0	0	30.8609	5.80336	10.4783	2.7965
TRINITY_DN36153_c0_g2_i1	4	4.26365e-14	0.792383	U-box domain-containing protein 26-like	-3.49211	-5.25647	-4.90919	15.6889	26.4153	2.78082	12.8672	2.80296	0	1.12765	1.15987	0	0	1.43499	0	1.34178	0	0	0.5593
TRINITY_DN4501_c1_g1_i1	4	1.23347e-08	0.724766	probable 2-carboxy-D-arabinitol-1-phosphatase	#N/A	#N/A	-10.0213	292.599	73.9629	191.877	234.826	0	63.7722	14.6595	42.9151	0	0	0	35.1713	0	0	0	0
TRINITY_DN4561_c1_g2_i1	4	7.13231e-06	0.708338	derlin-1-like isoform X1	#N/A	-8.49371	-6.48846	104.331	42.2645	130.699	45.0351	0	0	0	38.2757	0	0	0	0	0	0	4.49071	0
TRINITY_DN2401_c0_g1_i28	4	1.13347e-13	0.700046	6-phosphofructo-2-kinase/fructose-2,6-bisphosphatase isoform X2	#N/A	#N/A	#N/A	25.8867	0	25.0274	0	0	0	1.12765	0	0	0	0	0	0	0	0	0
TRINITY_DN5639_c3_g1_i2	4	5.79655e-08	0.760413	long chain acyl-CoA synthetase 4-like	-2.98914	-3.31523	-3.22279	115.314	40.9438	44.4932	37.5293	7.28768	3.7513	9.02121	11.5987	0	4.26474	17.2199	2.74776	12.076	5.80336	4.49071	4.4744
TRINITY_DN12824_c1_g1_i6	4	1.42244e-12	0.750111	HD domain-containing protein 2 homolog	-2.27121	-3.78494	-2.01028	79.2291	91.1329	105.671	72.914	31.3931	3.00104	24.8083	15.0783	6.39979	14.9266	0	5.49551	25.4937	20.8921	23.9505	20.1348
TRINITY_DN6180_c0_g1_i1	4	1.79011e-17	0.853614	protein C2-DOMAIN ABA-RELATED 7-like	-2.21877	-1.95348	#N/A	65.8935	105.661	47.274	94.3593	15.6965	18.0063	15.7871	20.8776	24.3192	21.3237	14.3499	20.8829	30.8609	38.3022	56.8824	47.5405
TRINITY_DN228528_c0_g1_i1	4	1.37781e-14	0.773002	---NA---	#N/A	#N/A	#N/A	3.13779	1.32077	1.39041	1.07226	0	0.750261	1.12765	0	0	0	0	0	0	0	0	0
TRINITY_DN30967_c0_g1_i4	4	3.01804e-12	0.72582	auxin-induced protein 6B-like	#N/A	#N/A	-5.91907	17.2578	2.64153	15.2945	10.7226	3.36355	0.750261	10.1489	6.95921	2.55992	2.13237	0	0	0	0	0	0
TRINITY_DN1631_c1_g2_i1	4	5.08369e-23	0.843383	---NA---	#N/A	#N/A	#N/A	1.56889	1.32077	1.39041	1.07226	0.560591	0	0	0	0	0	0	0	0	0	0	0
TRINITY_DN44861_c0_g1_i1	4	6.35167e-09	0.719605	---NA---	#N/A	#N/A	#N/A	3.92223	3.9623	1.39041	1.07226	2.24236	0	0	0	0	0	0	0	0	0	0	0
TRINITY_DN623_c0_g1_i5	4	1.11088e-09	0.707499	putative disease resistance protein RGA3	-3.4963	-4.39688	-5.35741	84.7203	46.2268	38.9315	15.0117	0	1.50052	13.5318	2.31974	5.11983	4.26474	0	0	0	2.32134	2.99381	0
TRINITY_DN8982_c1_g3_i2	4	2.93153e-09	0.744694	---NA---	-5.37144	-4.69341	-6.47282	28.2401	13.2077	23.637	2.14453	0	1.50052	0	0	0	2.13237	1.43499	0	0	0	0	0
TRINITY_DN436071_c0_g1_i1	4	1.12909e-06	0.782496	cytosolic sulfotransferase 12-like	-5.84926	-4.5006	-6.25797	15.6889	10.5661	26.4178	5.36132	0	0	1.12765	0	2.55992	0	0	0	0	0	0	0
TRINITY_DN3568_c0_g1_i5	4	1.31932e-12	0.791067	DNA polymerase delta small subunit isoform X3	-5.04339	-5.20995	#N/A	10.9823	5.28307	12.5137	4.28906	0.560591	0	0	0	0	0	0	0	0	3.48202	5.98762	1.1186
TRINITY_DN17159_c0_g1_i8	4	1.55671e-12	0.705024	---NA---	#N/A	#N/A	#N/A	21.1801	11.8869	6.95206	0	5.04532	0	0	3.47961	0	0	0	0	0	0	0	0
TRINITY_DN102232_c0_g1_i1	4	7.02362e-10	0.736746	---NA---	#N/A	#N/A	-4.49476	8.62892	9.24537	5.56165	4.28906	0.560591	0	0	3.47961	0	0	0	1.0991	0	0	0	0.5593
TRINITY_DN107432_c0_g4_i3	4	3.80001e-17	0.814789	6,7-dimethyl-8-ribityllumazine synthase, chloroplastic-like	-2.69319	-4.27452	-3.9801	40.7912	29.0569	12.5137	25.7343	2.24236	4.50157	7.89356	3.47961	2.55992	4.26474	0	0	2.68355	2.32134	2.99381	0
TRINITY_DN3738_c0_g1_i5	4	9.3922e-08	0.74017	---NA---	-4.62934	-4.37905	#N/A	10.1978	23.7738	11.1233	7.50585	1.68177	0	0	0	2.55992	0	0	0	2.68355	0	2.99381	0
TRINITY_DN19074_c1_g1_i3	4	3.19802e-08	0.704264	phenylalanine ammonia-lyase 1	-5.24002	-3.94073	-5.1783	152.183	361.89	528.357	31.0957	3.36355	2.25078	7.89356	16.2382	29.439	12.7942	21.5249	4.94596	4.02533	2.32134	23.9505	0.5593
TRINITY_DN19074_c1_g1_i1	4	1.77692e-11	0.78107	phenylalanine ammonia-lyase 1-like	-4.95944	#N/A	#N/A	6.27558	10.5661	12.5137	2.14453	0	0	1.12765	0	0	0	0	0.549551	0	0	0	1.6779
TRINITY_DN1169_c0_g1_i5	4	4.93526e-41	0.89968	tropinone reductase homolog At5g06060	-5.61408	-8.34468	-8.57713	89.4269	106.982	8.34247	85.7811	5.60591	0	0	0	0	0	0	0	0	0	0	0
TRINITY_DN13049_c0_g1_i2	4	8.17169e-18	0.707411	U-box domain-containing protein 4 isoform X1	#N/A	-7.89588	-8.13298	90.2114	84.5291	37.5411	0	49.8926	0	33.8295	45.2349	0	0	0	0	0	0	0	0
TRINITY_DN36177_c0_g3_i6	4	9.96931e-10	0.722846	---NA---	#N/A	-4.46876	-5.25445	55.6957	18.4907	8.34247	25.7343	11.2118	6.00209	0	4.63947	0	0	0	3.84686	0	2.32134	0	0.5593
TRINITY_DN51279_c0_g1_i1	4	1.28763e-08	0.74743	---NA---	-4.45665	-3.31835	-3.581	10.9823	36.9815	20.8562	13.9394	0	0	3.38295	1.15987	0	0	2.86999	4.39641	1.34178	3.48202	1.4969	1.1186
TRINITY_DN12746_c0_g1_i15	4	2.81038e-10	0.785159	zinc finger CCCH domain-containing protein 62 isoform X1	-5.28845	-7.43088	#N/A	70.6002	22.453	31.9795	28.9511	0	0	0	4.63947	0	0	0	0	0	13.9281	5.98762	0
TRINITY_DN18481_c1_g1_i5	4	6.85815e-19	0.802258	uncharacterized protein LOC18041053	#N/A	-7.35057	-7.59184	39.2223	66.0383	38.9315	1.07226	8.96946	0	0	0	0	0	0	0	0	0	0	0
TRINITY_DN18405_c0_g2_i2	4	1.93531e-08	0.722192	---NA---	-5.03433	#N/A	#N/A	7.84447	2.64153	8.34247	1.07226	0	0	0	0	0	0	0	0.549551	0	2.32134	1.4969	2.2372
TRINITY_DN447_c1_g2_i1	4	2.88616e-17	0.822922	---NA---	#N/A	#N/A	#N/A	1.56889	1.32077	1.39041	1.07226	0	0.750261	0	0	0	0	0	0	0	0	0	0
TRINITY_DN27734_c0_g1_i9	4	3.30644e-10	0.71145	agamous-like MADS-box protein AGL19	-2.91183	-3.71314	-2.37221	69.0313	331.513	255.836	258.416	38.1202	12.0042	42.8507	32.4763	44.7985	12.7942	0	10.4415	73.7977	56.8729	16.4659	36.9138
TRINITY_DN48733_c0_g1_i1	4	5.59549e-15	0.773644	---NA---	-3.39388	-3.62109	#N/A	13.3356	11.8869	8.34247	6.43359	1.12118	1.50052	0	1.15987	1.27996	0	1.43499	0.549551	4.02533	0	1.4969	2.7965
TRINITY_DN162779_c0_g1_i1	4	2.88253e-15	0.794283	---NA---	#N/A	#N/A	#N/A	5.49113	1.32077	2.78082	2.14453	1.12118	0.750261	2.2553	0	0	0	0	0	0	0	0	0
TRINITY_DN9584_c0_g1_i3	4	3.04393e-08	0.728013	omega-amidase, chloroplastic isoform X3	-2.63077	-4.57369	-5.47962	49.4202	52.8307	69.5206	50.3964	8.96946	24.0083	3.38295	1.15987	8.95971	0	0	0	0	0	5.98762	0
TRINITY_DN8739_c0_g1_i1	4	1.26556e-17	0.823581	---NA---	-3.70418	-6.43963	-5.04968	54.1268	7.9246	31.9795	36.457	0.560591	0	3.38295	6.95921	0	0	1.43499	0	1.34178	2.32134	0	0.5593
TRINITY_DN6037_c0_g2_i1	4	2.07986e-15	0.793391	---NA---	#N/A	#N/A	#N/A	0.784447	1.32077	4.17124	3.21679	0	0.750261	0	0	0	0	0	0	0	0	0	0
TRINITY_DN11018_c0_g1_i3	4	3.4083e-16	0.835796	mitochondrial phosphate carrier protein 1, mitochondrial isoform X2	-2.62734	-2.68995	-2.68682	232.196	401.513	332.308	124.383	58.3015	41.2643	58.6379	25.5171	56.3181	51.1769	33.0048	27.4776	32.2026	27.8561	62.87	53.1335
TRINITY_DN19258_c2_g1_i1	4	2.77101e-09	0.715428	---NA---	#N/A	#N/A	-4.32295	3.92223	19.8115	13.9041	5.36132	2.80296	3.7513	1.12765	3.47961	1.27996	0	1.43499	0	0	1.16067	1.4969	0
TRINITY_DN23859_c2_g1_i1	4	1.48212e-13	0.774757	---NA---	#N/A	#N/A	#N/A	4.70668	3.9623	9.73288	4.28906	1.68177	1.50052	0	2.31974	0	0	1.43499	0.549551	0	0	0	0
TRINITY_DN6293_c0_g1_i4	4	1.09253e-08	0.71165	serine protease SPPA, chloroplastic	-3.68947	-3.17748	#N/A	40.0068	27.7361	25.0274	16.084	3.36355	0.750261	3.38295	1.15987	3.83987	6.39712	0	2.74776	1.34178	10.446	4.49071	17.8976
TRINITY_DN4533_c1_g1_i5	4	1.37606e-18	0.776011	---NA---	#N/A	#N/A	#N/A	6.27558	6.60383	0	3.21679	0.560591	0	0	0	0	0	0	0	0	0	0	0
TRINITY_DN34465_c0_g3_i1	4	4.2331e-09	0.70416	ABC transporter G family member 5	-2.59088	-3.42633	#N/A	162.381	221.889	151.555	97.5761	19.0601	12.7544	56.3826	20.8776	21.7593	17.059	7.17497	13.1892	65.747	15.0887	31.435	0.5593
TRINITY_DN92912_c0_g1_i1	4	1.36135e-08	0.708086	---NA---	-2.74956	-3.84593	#N/A	36.0846	5.28307	22.2466	19.3008	1.68177	1.50052	6.76591	3.47961	0	4.26474	1.43499	1.0991	1.34178	6.96403	5.98762	1.1186
TRINITY_DN110397_c0_g1_i1	4	3.24856e-10	0.703326	---NA---	#N/A	#N/A	#N/A	5.49113	0	2.78082	2.14453	0	0	0	1.15987	0	0	0	0	0	0	0	0
TRINITY_DN14174_c0_g2_i1	4	3.30125e-11	0.776645	protein SUPPRESSOR OF QUENCHING 1, chloroplastic	-3.39375	-3.38377	-2.89487	32.1623	15.8492	23.637	9.65038	1.12118	0.750261	4.51061	2.31974	0	4.26474	2.86999	1.64865	1.34178	2.32134	5.98762	2.2372
TRINITY_DN35624_c1_g1_i2	4	2.42497e-12	0.706671	ankyrin repeat-containing protein NPR4	#N/A	#N/A	-6.15141	14.12	15.8492	23.637	0	2.24236	2.25078	0	2.31974	0	2.13237	1.43499	0	0	0	0	0
TRINITY_DN162155_c0_g1_i1	4	8.6805e-14	0.798946	---NA---	-4.05313	#N/A	#N/A	8.62892	10.5661	4.17124	3.21679	0.560591	0	0	1.15987	0	0	0	0	1.34178	0	0	1.1186
TRINITY_DN2258_c0_g1_i25	4	1.37576e-05	0.700448	uncharacterized protein LOC100802939 isoform X2	#N/A	#N/A	#N/A	3.13779	5.28307	6.95206	0	0	0	0	0	0	0	0	0.549551	0	0	0	0
TRINITY_DN30167_c0_g1_i1	4	1.70924e-36	0.918502	---NA---	-5.19872	-5.36447	-5.60086	13.3356	6.60383	12.5137	4.28906	0	0	0	1.15987	0	0	0	0	0	0	0	0
TRINITY_DN5858_c0_g1_i1	4	1.13222e-13	0.740142	beta-glucosidase 44-like	#N/A	#N/A	-6.74115	32.1623	33.0192	0	16.084	0	0	5.63826	0	0	0	0	1.0991	0	0	0	0
TRINITY_DN24741_c0_g1_i4	4	4.61712e-07	0.70242	uncharacterized protein LOC21407210	-2.70407	-2.54359	#N/A	23.5334	50.1891	48.6644	38.6015	3.92414	3.00104	15.7871	3.47961	5.11983	4.26474	11.4799	6.59461	8.05066	25.5348	7.48452	4.4744
TRINITY_DN10045_c6_g1_i1	4	1.22402e-07	0.701388	---NA---	-4.62636	-4.73427	#N/A	16.4734	11.8869	8.34247	3.21679	0	1.50052	0	0	1.27996	0	0	0	5.3671	0	0	1.6779
TRINITY_DN873_c71_g1_i1	4	3.79419e-07	0.736815	---NA---	#N/A	-6.59527	-3.86967	10.1978	43.5853	20.8562	11.7949	0	0.750261	0	8.11908	0	0	0	0	4.02533	1.16067	0	1.1186
TRINITY_DN3391_c0_g1_i3	4	8.94229e-09	0.727942	prefoldin subunit 1	-2.65542	-2.80875	-2.91312	54.9113	104.341	33.3699	83.6366	18.4995	1.50052	15.7871	9.27895	20.4793	4.26474	4.30498	9.34237	17.4431	5.80336	11.9752	3.3558
TRINITY_DN145098_c0_g1_i1	4	5.50002e-13	0.717206	---NA---	#N/A	#N/A	#N/A	3.13779	2.64153	1.39041	0	0.560591	0	0	0	0	0	0	0	0	0	0	0
TRINITY_DN18525_c0_g1_i1	4	4.39663e-10	0.75019	---NA---	-4.53748	#N/A	#N/A	14.9045	13.2077	6.95206	3.21679	0	0.750261	1.12765	0	0	2.13237	0	0.549551	2.68355	3.48202	2.99381	3.9151
TRINITY_DN8753_c2_g1_i1	4	5.91961e-15	0.807729	---NA---	-3.92325	-3.36805	-3.96675	284.754	236.417	255.836	173.707	4.48473	34.512	19.1701	8.11908	23.0392	31.9856	28.6999	9.34237	29.5191	12.7674	7.48452	13.4232
TRINITY_DN200367_c0_g1_i1	4	1.39565e-11	0.70754	---NA---	#N/A	#N/A	#N/A	3.92223	0	1.39041	2.14453	0.560591	0	0	0	0	0	0	0	0	0	0	0
TRINITY_DN45398_c0_g1_i2	4	1.5496e-10	0.705686	cinnamoyl-CoA reductase 1-like	#N/A	#N/A	#N/A	4.70668	2.64153	0	2.14453	1.12118	0	0	0	0	0	0	0	0	0	0	0
TRINITY_DN4716_c0_g1_i10	4	5.32982e-15	0.705594	pentatricopeptide repeat-containing protein At3g49710	#N/A	#N/A	#N/A	62.7558	62.076	0	0	0	0	4.51061	0	0	0	0	0	0	0	0	0
TRINITY_DN10746_c1_g1_i5	4	4.10671e-10	0.812178	rab3 GTPase-activating protein non-catalytic subunit isoform X2	-6.2238	-4.08576	#N/A	14.12	13.2077	8.34247	9.65038	0	0	0	0	0	0	0	1.64865	5.3671	3.48202	0	3.3558
TRINITY_DN325573_c0_g1_i1	4	2.76037e-08	0.705059	---NA---	#N/A	#N/A	#N/A	8.62892	3.9623	5.56165	0	0.560591	0	0	0	0	0	0	0.549551	0	0	0	0
TRINITY_DN26973_c0_g1_i2	4	9.49835e-09	0.726597	---NA---	#N/A	#N/A	-5.42413	16.4734	7.9246	6.95206	1.07226	0.560591	0	2.2553	0	0	0	1.43499	0	0	0	0	0
TRINITY_DN3574_c0_g1_i6	4	1.56666e-14	0.781777	transcription factor GTE10	#N/A	#N/A	-5.94462	22.749	25.0946	5.56165	22.5176	8.40887	9.75339	5.63826	8.11908	6.39979	0	1.43499	3.84686	0	0	0	0.5593
TRINITY_DN674_c0_g1_i9	4	4.02489e-11	0.722041	ATP-dependent 6-phosphofructokinase 6-like	-5.11877	-11.0565	#N/A	388.301	847.932	141.822	522.193	26.9084	0	29.3189	0	0	0	0	0	0	82.4077	62.87	0
TRINITY_DN7725_c1_g1_i13	4	4.50144e-08	0.718731	primase homolog protein	#N/A	#N/A	-6.43965	21.9645	18.4907	16.6849	8.57811	0	0	9.02121	1.15987	0	0	0	4.39641	0	0	0	0
TRINITY_DN28624_c0_g1_i2	4	2.00896e-29	0.903815	---NA---	#N/A	#N/A	#N/A	7.06002	2.64153	5.56165	4.28906	1.12118	0	0	0	0	0	0	0	0	0	0	0
TRINITY_DN8666_c7_g1_i2	4	1.83308e-09	0.755596	protein NUCLEAR FUSION DEFECTIVE 4-like	-4.65477	-4.52521	-4.49504	47.0668	67.3591	22.2466	13.9394	5.60591	0	0	0	5.11983	0	1.43499	0	2.68355	4.64269	0	0
TRINITY_DN14993_c0_g1_i2	4	1.07444e-06	0.703947	protein DETOXIFICATION 27-like	-7.46195	#N/A	#N/A	21.9645	19.8115	65.3494	0	0	0	0	0	0	0	2.86999	0	1.34178	1.16067	0	5.593
TRINITY_DN14993_c0_g1_i1	4	2.42396e-10	0.753631	protein DETOXIFICATION 27-like	-5.06845	-4.62939	-6.31666	38.4379	25.0946	31.9795	2.14453	1.68177	0	1.12765	0	1.27996	0	2.86999	0	0	0	0	0.5593
TRINITY_DN287_c0_g2_i28	4	3.71788e-06	0.732531	4-alpha-glucanotransferase, chloroplastic/amyloplastic	-9.48567	-5.93506	-7.73961	189.052	136.039	311.452	82.5644	0.560591	0	0	0	0	12.7942	0	0	4.02533	0	0	0
TRINITY_DN242417_c0_g1_i1	4	7.72726e-08	0.741079	---NA---	#N/A	#N/A	#N/A	6.27558	2.64153	1.39041	2.14453	0.560591	0	0	0	0	0	0	0.549551	0	0	0	0
TRINITY_DN29111_c0_g1_i2	4	1.61372e-22	0.849035	ras GTPase-activating-like protein rng2	#N/A	#N/A	#N/A	2.35334	1.32077	2.78082	1.07226	0.560591	0	0	0	0	0	0	0	0	0	0	0
TRINITY_DN2180_c0_g1_i5	4	1.21192e-10	0.739336	probable sugar phosphate/phosphate translocator At3g17430 isoform X2	-4.00763	-4.43853	-10.1046	236.119	311.701	86.2055	201.586	27.469	0	25.936	0	26.8791	0	10.045	0	0	0	0	0
TRINITY_DN7739_c0_g1_i4	4	1.24792e-06	0.707917	uncharacterized protein LOC18042074	-4.5852	-4.16798	-1.88573	88.6425	43.5853	43.1028	54.6855	0	0	10.1489	0	0	0	0	12.0901	16.1013	10.446	23.9505	14.5418
TRINITY_DN1724_c0_g1_i4	4	9.38697e-09	0.723212	beta-amylase 3, chloroplastic	-1.58188	-1.81718	#N/A	1284.92	2103.98	1928.5	777.392	702.421	335.367	720.569	354.92	447.985	420.077	288.434	586.921	543.419	450.341	859.223	581.113
TRINITY_DN69081_c0_g1_i3	4	4.69295e-10	0.744484	---NA---	-3.71418	-4.48346	#N/A	10.1978	7.9246	11.1233	4.28906	0	0.750261	0	2.31974	0	0	1.43499	0	2.68355	1.16067	0	1.1186
TRINITY_DN21626_c0_g1_i1	4	6.52457e-15	0.769206	uncharacterized protein LOC100827759	#N/A	#N/A	#N/A	4.70668	9.24537	18.0754	0	0	0	1.12765	0	0	0	0	0	0	0	0	0
TRINITY_DN12031_c0_g2_i2	4	5.17819e-09	0.714908	---NA---	-2.93739	-3.44855	#N/A	86.2892	25.0946	20.8562	40.746	6.1665	1.50052	5.63826	10.4388	5.11983	6.39712	4.30498	1.0991	12.076	5.80336	17.9629	0.5593
TRINITY_DN5949_c1_g1_i12	4	3.79646e-13	0.792241	---NA---	-3.94587	-4.30787	-2.66677	19.6112	21.1323	26.4178	21.4453	1.12118	0.750261	4.51061	0	2.55992	2.13237	0	0.549551	9.39243	2.32134	2.99381	0.5593
TRINITY_DN735_c0_g1_i2	4	3.08575e-13	0.753314	serine/threonine-protein kinase ATG1a isoform X1	-9.19036	-6.92431	-12.7697	2398.84	241.7	806.439	1915.06	8.96946	0	0	0	19.1994	23.4561	0	0	0	0	0	0
TRINITY_DN3232_c0_g1_i9	4	1.2353e-07	0.718221	---NA---	-2.3811	-1.78868	#N/A	83.9358	121.511	140.432	68.6249	19.0601	17.256	30.4466	16.2382	28.1591	42.6474	27.2649	23.0811	59.0382	27.8561	23.9505	27.965
TRINITY_DN3192_c0_g1_i3	4	2.24232e-11	0.766696	S-adenosylmethionine carrier 1, chloroplastic/mitochondrial	-3.83344	-7.03823	-2.63265	11.7667	30.3776	40.3219	35.3847	0	0	5.63826	3.47961	0	0	0	0	5.3671	10.446	0	3.9151
TRINITY_DN13700_c0_g1_i4	4	4.51981e-22	0.772292	uncharacterized protein LOC110746997, partial	#N/A	#N/A	#N/A	13.3356	15.8492	0	9.65038	6.72709	3.7513	6.76591	3.47961	0	0	0	0	0	0	0	0
TRINITY_DN2339_c0_g1_i17	4	7.32234e-12	0.770305	uncharacterized protein LOC102627249 isoform X2	-5.57542	-6.36046	-4.31575	236.903	17.17	165.459	21.4453	0	7.50261	0	2.31974	0	6.39712	0	0	4.02533	8.1247	0	10.6267
TRINITY_DN7872_c0_g1_i2	4	1.51351e-23	0.88777	F-box protein SKIP16	-3.12664	-3.34281	-3.0438	93.3492	145.284	57.0069	112.588	14.0148	10.5037	12.4042	11.5987	14.0795	6.39712	14.3499	5.49551	20.1266	16.2494	4.49071	10.6267
TRINITY_DN2339_c0_g1_i23	4	3.21364e-11	0.747236	uncharacterized protein LOC102627249 isoform X2	-4.92268	-3.17976	#N/A	47.8513	47.5476	47.274	12.8672	0	2.25078	0	3.47961	2.55992	6.39712	7.17497	2.1982	17.4431	15.0887	5.98762	16.2197
TRINITY_DN2339_c0_g1_i27	4	5.72565e-12	0.713325	uncharacterized protein LOC102627249 isoform X2	#N/A	#N/A	#N/A	118.451	0	26.4178	0	0	0	0	2.31974	0	0	0	0	0	0	0	0
TRINITY_DN154383_c0_g6_i1	4	5.50416e-20	0.788462	PREDICTED: uncharacterized protein LOC109348071	#N/A	#N/A	#N/A	10.1978	0	4.17124	8.57811	0.560591	0	0	0	0	0	0	0	0	0	0	0
TRINITY_DN1814_c0_g1_i13	4	2.50448e-07	0.709023	glutamate--glyoxylate aminotransferase 2	-3.59323	-2.86858	#N/A	127.08	58.1137	58.3973	82.5644	7.28768	3.00104	10.1489	8.11908	10.2397	6.39712	21.5249	6.59461	18.7849	16.2494	58.3793	3.9151
TRINITY_DN1814_c0_g1_i15	4	2.84671e-15	0.82165	glutamate--glyoxylate aminotransferase 2	-5.20123	-5.81386	-3.08538	87.0736	34.3399	51.4452	41.8183	0	0	3.38295	3.47961	0	0	4.30498	0	0	6.96403	4.49071	13.9825
TRINITY_DN29824_c1_g1_i1	4	8.73788e-11	0.706068	---NA---	#N/A	#N/A	#N/A	10.1978	1.32077	6.95206	0	0	0	1.12765	0	0	0	0	0	0	0	0	0
TRINITY_DN5979_c0_g1_i19	4	2.17758e-13	0.702264	E3 ubiquitin-protein ligase SHPRH	#N/A	#N/A	#N/A	50.989	0	108.452	0	0	6.00209	0	0	0	0	0	0	0	0	0	0
TRINITY_DN56834_c0_g2_i1	4	4.8409e-11	0.731308	aldehyde oxidase GLOX	-3.39194	#N/A	#N/A	3.13779	11.8869	11.1233	6.43359	1.12118	0.750261	1.12765	0	1.27996	0	0	0	2.68355	3.48202	1.4969	0
TRINITY_DN2134_c0_g2_i1	4	3.80077e-09	0.720851	---NA---	-2.54875	#N/A	#N/A	14.9045	7.9246	15.2945	4.28906	1.68177	1.50052	1.12765	3.47961	1.27996	0	1.43499	2.74776	1.34178	4.64269	4.49071	1.6779
TRINITY_DN3653_c0_g1_i10	4	6.0992e-10	0.710026	katanin p80 WD40 repeat-containing subunit B1 homolog isoform X3	-3.66143	-7.87828	#N/A	101.194	117.548	41.7124	87.9257	2.80296	3.7513	9.02121	13.9184	0	2.13237	0	0	37.5697	0	22.4536	0
TRINITY_DN66252_c0_g1_i1	4	1.35879e-07	0.761964	---NA---	-5.5796	#N/A	#N/A	10.9823	10.5661	4.17124	3.21679	0	0	0	0	1.27996	0	0	0	4.02533	5.80336	1.4969	1.1186
TRINITY_DN38716_c0_g1_i1	4	2.25361e-07	0.700119	putative mediator of RNA polymerase II transcription subunit 21	-5.59337	#N/A	#N/A	7.84447	25.0946	12.5137	3.21679	0	0.750261	0	0	0	2.13237	1.43499	0	2.68355	2.32134	2.99381	0
TRINITY_DN58994_c0_g1_i1	4	6.24037e-10	0.73546	---NA---	#N/A	#N/A	#N/A	0.784447	1.32077	5.56165	1.07226	0.560591	0	0	0	0	0	0	0	0	0	0	0
TRINITY_DN282_c0_g1_i6	4	6.67836e-07	0.705051	CRAL-TRIO domain-containing protein C3H8.02 isoform X1	-1.36674	-1.5158	#N/A	520.873	1137.18	575.631	617.624	338.597	177.812	349.572	278.368	204.793	215.37	205.204	385.235	469.622	312.221	305.368	446.881
TRINITY_DN12564_c0_g1_i6	4	7.30267e-08	0.736396	extra-large guanine nucleotide-binding protein 1	-4.38192	-9.88977	#N/A	294.168	195.474	291.987	65.4081	10.0906	0	31.5742	0	0	0	0	0	0	0	32.9319	0
TRINITY_DN15143_c0_g3_i3	4	1.59605e-08	0.753866	chaperonin 60 subunit beta 3, chloroplastic	-4.69714	#N/A	#N/A	4.70668	7.9246	8.34247	5.36132	0	0	1.12765	0	0	0	0	0	1.34178	0	4.49071	0
TRINITY_DN346828_c0_g1_i1	4	8.84621e-11	0.745088	---NA---	-2.90601	-3.02725	-1.91345	21.1801	18.4907	18.0754	19.3008	1.12118	0	7.89356	2.31974	0	2.13237	2.86999	3.84686	2.68355	6.96403	5.98762	5.593
TRINITY_DN67201_c0_g1_i1	4	1.66003e-10	0.763049	---NA---	-4.16268	#N/A	#N/A	5.49113	5.28307	2.78082	4.28906	0.560591	0	0	0	0	0	0	0	1.34178	0	2.99381	0
TRINITY_DN25891_c0_g1_i3	4	1.8603e-19	0.841676	F-box/LRR-repeat protein At3g58900-like isoform X1	#N/A	-7.33837	-7.58306	4.70668	83.2083	38.9315	17.1562	5.04532	5.25183	4.51061	17.398	0	0	0	0	0	0	0	0
TRINITY_DN1803_c0_g1_i3	4	1.16893e-12	0.814618	ferric reduction oxidase 7, chloroplastic-like	#N/A	-4.55539	-9.78461	338.097	63.3968	132.089	140.467	62.2256	23.2581	50.7443	80.0309	0	2.13237	0	27.4776	0	0	0	0
TRINITY_DN6580_c1_g1_i1	4	2.15743e-14	0.736867	IAA-amino acid hydrolase ILR1-like 4	-3.34457	-3.18245	-3.32622	305.934	277.361	233.589	112.588	34.7566	0	42.8507	16.2382	37.1188	17.059	22.9599	24.1803	44.2786	12.7674	26.9443	11.7453
TRINITY_DN190382_c0_g2_i1	4	9.80253e-06	0.786493	---NA---	-5.73272	#N/A	-5.40944	12.5512	9.24537	2.78082	7.50585	0	0	0	0	0	0	1.43499	0	0	0	0	0
TRINITY_DN5798_c0_g1_i11	4	4.3087e-16	0.812511	OTU domain-containing protein DDB_G0284757	-3.15049	-3.11481	-2.25962	1118.62	1127.93	1001.1	901.774	169.298	43.5151	137.573	131.065	148.475	159.928	97.5795	66.4957	414.609	133.477	252.977	78.8613
TRINITY_DN22665_c1_g1_i7	4	1.31689e-11	0.798428	---NA---	-2.07907	-2.52142	#N/A	45.4979	87.1706	79.2535	43.9628	8.96946	13.5047	18.0424	23.1974	7.67975	8.52949	18.6549	9.89192	34.8862	18.5708	17.9629	10.0674
TRINITY_DN16578_c0_g2_i1	4	4.89624e-15	0.82206	---NA---	-5.42988	-5.60324	#N/A	3.92223	13.2077	18.0754	8.57811	0.560591	0	0	0	0	0	0	0	4.02533	0	1.4969	0
TRINITY_DN14019_c3_g1_i2	4	5.83118e-05	0.71357	---NA---	-5.62866	#N/A	-5.30284	17.2578	7.9246	1.39041	3.21679	0	0	0	0	1.27996	0	0	0	0	0	0	0
TRINITY_DN4614_c0_g2_i1	4	4.21218e-12	0.816376	dual specificity protein kinase shkC-like isoform X3	-4.64789	-4.3103	-3.18954	43.1446	70.0006	31.9795	24.6621	3.36355	0	2.2553	1.15987	5.11983	0	1.43499	1.64865	2.68355	13.9281	1.4969	1.6779
TRINITY_DN9513_c0_g1_i5	4	1.09492e-08	0.733192	---NA---	-4.95944	#N/A	-6.0447	12.5512	27.7361	0	9.65038	0.560591	0	1.12765	0	1.27996	0	0	0	0	0	0	0
TRINITY_DN17514_c0_g1_i3	4	2.38133e-28	0.89886	---NA---	-5.87513	-6.75574	-5.50881	36.869	26.4153	8.34247	24.6621	0	0.750261	1.12765	0	0	0	0	0	0	2.32134	0	0
TRINITY_DN3796_c0_g1_i7	4	1.53649e-23	0.866054	inositol-3-phosphate synthase	-4.04603	-5.89785	-7.19147	633.049	565.288	852.322	436.412	37.5596	61.5214	9.02121	49.8744	8.95971	19.1913	0	14.2883	17.4431	0	0	0
TRINITY_DN5066_c1_g2_i3	4	2.70553e-19	0.842416	histone-lysine N-methyltransferase ATX2 isoform X3	#N/A	-5.00903	-5.24934	5.49113	11.8869	8.34247	3.21679	1.12118	0	3.38295	0	0	0	0	0	0	0	0	0
TRINITY_DN89433_c0_g2_i2	4	2.20289e-10	0.771448	---NA---	-2.63379	-2.2098	#N/A	54.1268	56.793	62.5685	21.4453	5.60591	8.25287	11.2765	8.11908	8.95971	10.6619	17.2199	6.04506	18.7849	9.28538	22.4536	13.4232
TRINITY_DN12191_c0_g2_i6	4	2.52464e-07	0.727552	receptor-like protein 15 isoform X1	-7.47366	-5.07974	-4.76837	139.632	22.453	5.56165	10.7226	0	0	1.12765	0	2.55992	0	0	2.1982	4.02533	0	2.99381	0
TRINITY_DN9640_c0_g2_i1	4	1.12719e-08	0.731827	---NA---	-3.18492	-4.9463	#N/A	10.9823	15.8492	15.2945	4.28906	1.12118	0	3.38295	1.15987	0	0	1.43499	0	0	3.48202	0	0
TRINITY_DN28421_c0_g1_i5	4	3.4849e-10	0.776786	ultraviolet-B receptor UVR8 isoform X1	-4.21796	-6.10614	#N/A	19.6112	23.7738	8.34247	9.65038	2.80296	0	0	0	0	0	0	0	4.02533	0	4.49071	0
TRINITY_DN60040_c0_g1_i1	4	5.80907e-06	0.73728	---NA---	-4.95225	#N/A	-5.36486	5.49113	5.28307	15.2945	5.36132	0	0	1.12765	0	0	2.13237	0	0	0	0	0	0
TRINITY_DN126276_c0_g1_i1	4	8.66046e-08	0.724178	---NA---	-4.3598	-4.44561	#N/A	14.12	5.28307	5.56165	7.50585	0.560591	0	1.12765	0	0	2.13237	0	0	1.34178	3.48202	4.49071	6.7116
TRINITY_DN242984_c0_g1_i1	4	4.68046e-11	0.773911	---NA---	#N/A	#N/A	#N/A	6.27558	2.64153	1.39041	1.07226	0	0	0	1.15987	0	0	0	0	0	0	0	0
TRINITY_DN39375_c0_g1_i2	4	1.57687e-11	0.71233	---NA---	-3.4251	-3.41245	-4.67184	24.3179	27.7361	41.7124	18.2285	1.12118	0	9.02121	1.15987	3.83987	4.26474	0	2.74776	0	2.32134	0	1.6779
TRINITY_DN133939_c1_g1_i1	4	7.83154e-15	0.823283	PREDICTED: uncharacterized protein LOC18595910	-3.74833	-5.56932	-4.95969	178.854	235.097	82.0343	38.6015	12.333	9.75339	14.6595	4.63947	10.2397	0	0	0.549551	13.4178	1.16067	2.99381	0.5593
TRINITY_DN17896_c0_g2_i1	4	8.26488e-11	0.77551	---NA---	-3.19094	-2.10589	-1.84909	14.12	34.3399	29.1987	24.6621	2.24236	3.7513	2.2553	3.47961	6.39979	6.39712	7.17497	4.39641	9.39243	8.1247	4.49071	7.2709
TRINITY_DN6067_c0_g1_i7	4	1.56861e-14	0.844792	probable LRR receptor-like serine/threonine-protein kinase At1g29720 isoform X4	-4.10653	-4.40478	-4.22593	156.105	75.2837	58.3973	66.4804	6.1665	3.00104	9.02121	3.47961	1.27996	4.26474	11.4799	0.549551	5.3671	10.446	0	3.9151
TRINITY_DN1611_c1_g1_i8	4	1.00421e-11	0.718399	PREDICTED: uncharacterized protein LOC105130299 isoform X3	#N/A	#N/A	#N/A	3.92223	2.64153	2.78082	0	0	0	1.12765	0	0	0	0	0	0	0	0	0
TRINITY_DN6391_c0_g2_i1	4	2.07578e-21	0.779459	serine carboxypeptidase 24	#N/A	-8.81848	-9.04786	200.034	1.32077	91.7672	112.588	5.60591	38.2633	93.5951	67.2724	0	0	0	0	0	0	0	0
TRINITY_DN16079_c0_g1_i9	4	2.58973e-17	0.795543	tubby-like F-box protein 8	#N/A	-5.87176	-6.10691	24.3179	14.5284	11.1233	2.14453	0	0	3.38295	5.79934	0	0	0	0	0	0	0	0
TRINITY_DN7660_c0_g1_i11	4	4.90209e-06	0.741172	ras-related protein RABF1	-5.69366	#N/A	-3.36752	36.869	46.2268	16.6849	35.3847	0	0	2.2553	1.15987	0	8.52949	0	0	0	5.80336	4.49071	3.3558
TRINITY_DN159570_c0_g1_i1	4	1.06728e-13	0.704354	uncharacterized mitochondrial protein AtMg00810-like isoform X2	#N/A	#N/A	#N/A	2.35334	0	4.17124	2.14453	1.12118	0.750261	1.12765	0	0	0	0	0	0	0	0	0
TRINITY_DN15016_c0_g2_i1	4	2.06339e-07	0.762618	nicotinate phosphoribosyltransferase 1 isoform X1	-4.85824	-3.69506	-2.79564	18.0423	34.3399	19.4658	21.4453	0.560591	0.750261	1.12765	1.15987	0	6.39712	1.43499	1.0991	1.34178	3.48202	8.98143	1.1186
TRINITY_DN3796_c5_g1_i1	4	2.42584e-12	0.801609	---NA---	-3.29865	-2.5239	#N/A	39.2223	48.8684	41.7124	17.1562	2.24236	1.50052	5.63826	6.95921	5.11983	4.26474	11.4799	4.94596	14.7595	13.9281	19.4598	16.779
TRINITY_DN24850_c0_g1_i2	4	3.24546e-13	0.736406	protein VASCULAR ASSOCIATED DEATH 1, chloroplastic isoform X1	#N/A	#N/A	#N/A	5.49113	2.64153	2.78082	0	0	0.750261	0	0	0	0	0	0	0	0	0	0
TRINITY_DN4561_c2_g1_i1	4	6.10081e-10	0.778892	---NA---	-2.49772	-2.98009	#N/A	14.9045	10.5661	47.274	22.5176	6.1665	3.00104	3.38295	4.63947	1.27996	4.26474	4.30498	2.74776	6.70888	4.64269	11.9752	6.1523
TRINITY_DN13025_c0_g1_i3	4	1.55969e-09	0.710717	---NA---	#N/A	#N/A	#N/A	7.06002	1.32077	1.39041	5.36132	1.12118	0	3.38295	0	0	0	0	0	0	0	0	0
TRINITY_DN399065_c0_g1_i1	4	2.97286e-08	0.70015	dendritic arbor reduction protein 1-like	-3.49691	-4.19803	-5.37588	27.4556	81.8876	19.4658	9.65038	1.68177	0	10.1489	1.15987	5.11983	2.13237	0	0.549551	0	0	1.4969	1.6779
TRINITY_DN14406_c0_g1_i3	4	9.6161e-15	0.729517	SUMO-activating enzyme subunit 1A-like	#N/A	-6.17404	-7.50867	47.8513	70.0006	19.4658	0	12.8936	0.750261	6.76591	0	0	0	0	1.0991	0	0	0	0
TRINITY_DN474_c0_g1_i1	4	1.56511e-08	0.710954	probable LRR receptor-like serine/threonine-protein kinase At1g29720 isoform X4	-3.13275	-3.40553	#N/A	2308.63	742.271	602.048	671.237	67.2709	29.2602	278.53	126.426	134.396	63.9712	150.674	50.0092	377.039	218.206	314.35	60.4044
TRINITY_DN51875_c2_g1_i1	4	3.85216e-10	0.782528	---NA---	-4.96437	-3.91209	#N/A	13.3356	17.17	8.34247	10.7226	0.560591	0.750261	0	0	0	0	2.86999	0.549551	9.39243	6.96403	2.99381	3.3558
TRINITY_DN13451_c0_g1_i8	4	3.3351e-18	0.816958	---NA---	#N/A	#N/A	#N/A	0.784447	5.28307	4.17124	2.14453	0	0.750261	0	0	0	0	0	0	0	0	0	0
TRINITY_DN2584_c0_g2_i2	4	2.75956e-10	0.839838	uncharacterized protein LOC112163854	-6.48017	-5.83206	-6.69546	182.776	239.059	314.233	179.068	2.80296	0	0	8.11908	0	14.9266	0	2.74776	0	8.1247	1.4969	0
TRINITY_DN9593_c1_g1_i4	4	6.15958e-09	0.755935	---NA---	-4.40859	-4.62964	-3.62574	134.925	70.0006	87.596	47.1796	3.36355	0	6.76591	6.95921	0	0	0	13.1892	2.68355	12.7674	13.4721	0
TRINITY_DN30731_c0_g1_i1	4	2.06688e-05	0.717115	---NA---	-6.30838	#N/A	-5.99245	13.3356	0	26.4178	8.57811	0	0	0	0	0	0	1.43499	0	0	0	0	0
TRINITY_DN10149_c0_g2_i4	4	9.61491e-12	0.713456	peroxisome biogenesis protein 12 isoform X2	#N/A	#N/A	#N/A	16.4734	13.2077	13.9041	0	6.1665	0	0	0	0	0	0	0	0	0	0	0
TRINITY_DN369199_c0_g1_i1	4	1.19742e-13	0.740964	NADH-plastoquinone oxidoreductase subunit I (chloroplast)	#N/A	#N/A	#N/A	4.70668	6.60383	0	2.14453	0	0.750261	0	0	0	0	0	0	0	0	0	0
TRINITY_DN390330_c0_g1_i1	4	2.00017e-13	0.770164	acid beta-fructofuranosidase 1, vacuolar-like	#N/A	#N/A	#N/A	3.13779	1.32077	1.39041	1.07226	1.12118	0	1.12765	0	0	0	0	0	0	0	0	0
TRINITY_DN42070_c0_g1_i2	4	1.70173e-06	0.720921	uncharacterized protein LOC111303218	-5.80588	#N/A	#N/A	18.8267	42.2645	29.1987	6.43359	0	0	2.2553	0	0	0	0	4.39641	5.3671	0	0	0
TRINITY_DN3870_c1_g1_i13	4	1.5142e-18	0.842258	probable disease resistance protein At4g27220	-5.88475	-10.0953	-7.11426	639.324	42.2645	265.569	34.3125	0	0	7.89356	9.27895	0	0	0	0	0	0	0	6.7116
TRINITY_DN562_c0_g2_i2	4	2.82777e-11	0.737352	---NA---	-3.33416	-4.90388	-3.5746	94.1336	95.0952	20.8562	65.4081	5.60591	0	15.7871	6.95921	0	0	0	8.24327	12.076	4.64269	7.48452	0
TRINITY_DN19563_c0_g1_i2	4	7.42129e-13	0.790835	cellulose synthase-like protein E6 isoform X2	#N/A	-7.45654	-7.695	43.929	58.1137	37.5411	17.1562	31.9537	0	0	4.63947	0	0	0	0	0	0	0	0
TRINITY_DN26204_c0_g1_i4	4	9.33584e-12	0.743956	---NA---	-3.8047	#N/A	#N/A	10.9823	13.2077	13.9041	9.65038	0	0.750261	1.12765	2.31974	2.55992	0	2.86999	2.1982	5.3671	4.64269	1.4969	5.0337
TRINITY_DN919_c2_g1_i2	4	4.83414e-07	0.715841	vacuolar protein sorting-associated protein 25	#N/A	-2.36572	#N/A	77.6602	105.661	76.4727	68.6249	30.2719	21.0073	58.6379	33.6362	16.6395	10.6619	17.2199	18.1352	42.9368	31.3381	53.8886	17.8976
TRINITY_DN10559_c0_g1_i9	4	7.36906e-08	0.787222	GABA transporter 1-like isoform X1	-5.94905	-4.33345	-3.58135	33.7312	31.6984	15.2945	22.5176	0	0	2.2553	0	5.11983	0	0	0	5.3671	2.32134	1.4969	0.5593
TRINITY_DN19453_c0_g2_i1	4	3.60731e-12	0.754594	---NA---	#N/A	#N/A	-3.98192	12.5512	11.8869	12.5137	5.36132	1.12118	3.00104	3.38295	3.47961	1.27996	0	2.86999	0	0	0	1.4969	1.1186
TRINITY_DN44934_c0_g1_i1	4	8.44887e-23	0.855144	AP2-like ethylene-responsive transcription factor ANT isoform X2	#N/A	#N/A	#N/A	6.27558	6.60383	1.39041	2.14453	0.560591	0	0	0	0	0	0	0	0	0	0	0
TRINITY_DN181_c0_g1_i4	4	1.22642e-15	0.772502	dicarboxylate transporter 1, chloroplastic	-4.86433	-5.38106	#N/A	61.9713	31.6984	75.0822	2.14453	1.68177	0	2.2553	2.31974	0	0	2.86999	1.0991	2.68355	8.1247	2.99381	0
TRINITY_DN43699_c0_g1_i3	4	2.96948e-14	0.769979	---NA---	-5.62982	-7.41056	#N/A	33.7312	63.3968	54.2261	0	0	0	3.38295	0	0	0	0	0	0	4.64269	0	0
TRINITY_DN2205_c1_g3_i1	4	1.23814e-11	0.739406	methanol O-anthraniloyltransferase-like	-2.85326	-3.97718	-4.47946	545.975	550.76	168.24	239.115	76.2404	9.00313	16.9148	111.347	51.1983	14.9266	5.73997	21.982	21.4684	12.7674	34.4288	0
TRINITY_DN13229_c0_g1_i3	4	3.66686e-08	0.734796	NAC domain-containing protein 21/22	-3.06909	-6.29944	-3.33237	51.7735	25.0946	19.4658	20.373	9.53005	3.00104	1.12765	0	0	0	1.43499	0	2.68355	0	0	8.3895
TRINITY_DN47704_c0_g1_i1	4	7.32154e-18	0.839894	---NA---	-2.8536	-3.77509	-2.79281	69.8158	39.623	25.0274	32.1679	8.40887	0.750261	10.1489	4.63947	2.55992	2.13237	5.73997	2.1982	8.05066	8.1247	7.48452	2.2372
TRINITY_DN69165_c0_g1_i1	4	2.59083e-08	0.736634	---NA---	#N/A	#N/A	#N/A	10.1978	2.64153	2.78082	4.28906	1.12118	0	0	1.15987	0	0	0	0	1.34178	1.16067	1.4969	1.6779
TRINITY_DN1854_c1_g1_i11	4	4.70628e-13	0.75257	uncharacterized protein LOC110818235	#N/A	#N/A	-6.62279	16.4734	11.8869	45.8836	0	4.48473	0	0	0	0	0	0	0	0	0	0	0
TRINITY_DN7606_c0_g1_i9	4	1.5786e-11	0.74072	carbonic anhydrase 2 isoform X1	-3.08678	-3.57732	-2.78898	61.1869	52.8307	36.1507	21.4453	1.68177	12.7544	3.38295	3.47961	0	6.39712	4.30498	4.39641	12.076	8.1247	0	5.593
TRINITY_DN1259_c0_g1_i1	4	3.01412e-08	0.859923	ultraviolet-B receptor UVR8-like isoform X1	-7.12693	-7.20747	-10.8257	598.533	204.719	297.548	283.078	0	10.5037	0	0	8.95971	0	0	0	0	0	0	0
TRINITY_DN34099_c0_g1_i1	4	6.51514e-10	0.777827	---NA---	-2.951	-3.18064	-2.89362	64.3246	133.397	88.9864	66.4804	11.7724	9.75339	18.0424	8.11908	12.7996	8.52949	14.3499	3.84686	8.05066	3.48202	34.4288	3.3558
TRINITY_DN1962_c0_g1_i6	4	6.94329e-11	0.74511	uncharacterized RING finger protein C4G3.12c-like isoform X1	-3.7691	-4.52551	-4.30412	247.101	117.548	207.171	136.178	10.0906	5.25183	37.2125	1.15987	15.3595	0	14.3499	0	4.02533	0	23.9505	8.9488
TRINITY_DN8146_c1_g1_i1	4	1.68491e-07	0.715958	---NA---	#N/A	#N/A	#N/A	5.49113	6.60383	2.78082	1.07226	0	0	1.12765	0	0	0	0	0	1.34178	1.16067	0	1.1186
TRINITY_DN28587_c1_g1_i1	4	1.16215e-10	0.738905	---NA---	-1.83096	-2.07875	-2.82854	35.3001	40.9438	43.1028	25.7343	6.1665	9.75339	19.1701	8.11908	7.67975	10.6619	10.045	7.14417	10.7342	1.16067	4.49071	5.0337
TRINITY_DN19922_c0_g1_i4	4	2.72072e-09	0.790509	---NA---	#N/A	#N/A	#N/A	3.13779	3.9623	8.34247	3.21679	1.12118	0	0	0	0	0	0	0	0	1.16067	0	0
TRINITY_DN13122_c0_g1_i1	4	1.14077e-14	0.813389	uncharacterized protein LOC102618887	-3.67188	-5.28953	-3.52273	65.8935	68.6799	36.1507	63.2636	3.92414	2.25078	5.63826	8.11908	0	4.26474	0	2.1982	16.1013	0	4.49071	0.5593
TRINITY_DN76244_c0_g2_i2	4	1.90629e-10	0.781422	PREDICTED: uncharacterized protein LOC105971114	-4.77916	-4.9489	#N/A	24.3179	15.8492	9.73288	12.8672	1.12118	0	0	1.15987	0	0	0	1.0991	9.39243	1.16067	0	1.1186
TRINITY_DN126538_c0_g1_i1	4	2.56541e-11	0.713399	---NA---	#N/A	#N/A	#N/A	2.35334	3.9623	2.78082	0	1.12118	0	0	0	0	0	0	0	0	0	0	0
TRINITY_DN16734_c0_g1_i1	4	6.23873e-12	0.755587	---NA---	-3.08458	-3.27177	#N/A	15.6889	29.0569	26.4178	9.65038	2.24236	0	2.2553	5.79934	2.55992	0	1.43499	3.29731	6.70888	8.1247	2.99381	8.9488
TRINITY_DN4562_c0_g1_i22	4	4.4355e-16	0.749652	lysine-specific demethylase 5B isoform X1	#N/A	-9.85907	-10.1014	247.101	165.096	415.733	0	0	0	0	60.3132	0	0	0	0	0	0	0	0
TRINITY_DN30213_c0_g1_i8	4	3.48201e-08	0.704139	potassium channel KAT3	-2.27838	-2.31738	-1.92821	33.7312	62.076	41.7124	24.6621	9.53005	6.00209	18.0424	1.15987	14.0795	6.39712	7.17497	4.94596	8.05066	8.1247	16.4659	11.7453
TRINITY_DN21297_c0_g1_i1	4	5.81512e-07	0.708114	disease resistance-like protein DSC1	-6.76493	-5.42394	#N/A	7.06002	33.0192	25.0274	1.07226	0	0	0	0	0	2.13237	0	0	0	2.32134	4.49071	2.2372
TRINITY_DN4716_c0_g1_i7	4	5.53251e-06	0.703348	pentatricopeptide repeat-containing protein At3g49710	-7.18981	-5.51116	#N/A	46.2824	52.8307	183.534	19.3008	1.68177	0	0	0	6.39979	0	0	0	26.8355	0	0	0
TRINITY_DN4716_c0_g1_i3	4	1.89574e-08	0.701536	pentatricopeptide repeat-containing protein At3g49710	-3.67714	-4.99811	#N/A	29.0245	14.5284	69.5206	28.9511	5.04532	6.00209	0	0	0	0	0	3.29731	14.7595	0	1.4969	7.2709
TRINITY_DN34633_c0_g1_i3	4	1.02307e-13	0.842893	aminopeptidase M1-like	-5.95005	-4.72467	-4.28847	16.4734	6.60383	11.1233	3.21679	0	0	0	0	0	0	0	0.549551	1.34178	0	0	0.5593
TRINITY_DN83500_c0_g1_i6	4	8.815e-16	0.765778	---NA---	-5.45908	#N/A	#N/A	15.6889	15.8492	12.5137	0	0	0	1.12765	0	0	0	0	0	1.34178	0	1.4969	1.1186
TRINITY_DN4589_c0_g2_i1	4	1.806e-14	0.727855	60S ribosomal protein L7-2-like	#N/A	-6.70941	-6.9387	47.8513	26.4153	0	19.3008	16.2571	0	7.89356	2.31974	0	0	0	0	0	0	0	0
TRINITY_DN15158_c0_g1_i7	4	3.78846e-07	0.808528	CTP synthase-like isoform X2	-8.62327	-5.01471	-4.87298	50.989	40.9438	91.7672	56.83	0	0	0	0	0	0	0	6.04506	0	0	8.98143	0
TRINITY_DN265731_c0_g1_i1	4	8.41652e-15	0.715067	---NA---	#N/A	#N/A	#N/A	4.70668	2.64153	2.78082	0	0.560591	0	1.12765	1.15987	0	0	0	0	0	0	0	0
TRINITY_DN3411_c0_g1_i1	4	5.33334e-09	0.730441	bidirectional sugar transporter SWEET17-like	-2.35272	-1.98048	-2.04729	378.888	632.647	191.877	460.001	98.664	54.769	108.255	75.3915	119.036	119.413	109.059	69.2434	167.722	90.5324	100.293	54.2521
TRINITY_DN110755_c0_g1_i2	4	2.53285e-09	0.746327	---NA---	#N/A	#N/A	#N/A	9.41336	2.64153	1.39041	1.07226	0	0	1.12765	0	0	0	0	0	0	0	0	0
TRINITY_DN15519_c0_g1_i5	4	8.64104e-17	0.816258	---NA---	-4.5979	#N/A	#N/A	10.9823	9.24537	2.78082	1.07226	0	0	1.12765	0	0	0	0	0	0	0	0	0
TRINITY_DN2513_c1_g1_i1	4	6.92465e-09	0.715316	---NA---	-4.00411	-2.39572	#N/A	45.4979	44.9061	19.4658	28.9511	3.36355	0	3.38295	2.31974	3.83987	6.39712	10.045	6.59461	13.4178	9.28538	14.969	5.593
TRINITY_DN25300_c0_g2_i1	4	2.2014e-08	0.708717	---NA---	-4.6447	-3.45835	#N/A	11.7667	11.8869	11.1233	7.50585	0	0	0	2.31974	0	2.13237	0	1.64865	1.34178	1.16067	4.49071	0
TRINITY_DN9941_c0_g1_i6	4	4.66491e-32	0.916726	D-aminoacyl-tRNA deacylase	-5.20386	-6.13533	-6.36793	27.4556	14.5284	9.73288	10.7226	0	0	0	2.31974	0	0	0	0	0	0	0	0
TRINITY_DN9549_c2_g3_i4	4	6.45602e-09	0.701113	---NA---	-4.64267	-5.47263	#N/A	340.45	18.4907	240.541	37.5293	0	3.7513	15.7871	6.95921	0	10.6619	4.30498	0	6.70888	34.8202	0	2.7965
TRINITY_DN2956_c4_g1_i9	4	6.77163e-10	0.708543	NAD-dependent malic enzyme 62 kDa isoform, mitochondrial	-4.94794	-4.6679	-4.7748	489.495	268.116	535.309	268.066	14.5754	27.0094	0	11.5987	29.439	29.8532	0	0	22.8102	0	34.4288	0
TRINITY_DN1286_c3_g1_i13	4	2.53684e-10	0.738548	---NA---	-2.19775	-3.2176	#N/A	31.3779	15.8492	29.1987	9.65038	5.60591	3.7513	9.02121	1.15987	1.27996	4.26474	1.43499	2.74776	5.3671	1.16067	4.49071	0
TRINITY_DN16851_c0_g1_i4	4	1.55589e-09	0.754759	uncharacterized protein LOC110278591	-4.77982	#N/A	#N/A	10.9823	2.64153	8.34247	5.36132	0	0	0	1.15987	0	0	0	0	0	2.32134	4.49071	3.3558
TRINITY_DN342_c3_g3_i9	4	5.72877e-08	0.730436	CSC1-like protein At1g69450	-4.44774	#N/A	-4.31647	609.515	850.574	731.357	531.843	26.9084	33.0115	33.8295	37.1158	75.5175	95.9567	8.60996	0	22.8102	13.9281	79.3359	24.6092
TRINITY_DN29367_c0_g2_i1	4	1.13635e-07	0.725391	probable cyclic nucleotide-gated ion channel 20, chloroplastic isoform X1	#N/A	#N/A	-5.51622	20.3956	2.64153	8.34247	3.21679	2.24236	0	0	0	1.27996	0	0	0	0	0	0	0
TRINITY_DN57907_c0_g1_i1	4	1.38635e-14	0.737536	uncharacterized protein LOC105165929	#N/A	#N/A	#N/A	5.49113	0	8.34247	3.21679	1.12118	0	0	1.15987	0	0	0	0	0	0	0	0
TRINITY_DN33501_c0_g1_i2	4	2.95925e-11	0.746212	lon protease homolog 1, mitochondrial-like	-5.75428	-5.25663	#N/A	17.2578	29.0569	5.56165	2.14453	0.560591	0	0	0	0	0	0	0.549551	2.68355	4.64269	4.49071	0
TRINITY_DN21376_c0_g1_i6	4	3.30616e-09	0.702366	leucine--tRNA ligase, chloroplastic/mitochondrial isoform X1	#N/A	-4.15298	-5.77706	14.9045	23.7738	20.8562	9.65038	0	0	5.63826	0	0	2.13237	2.86999	0	0	0	1.4969	0
TRINITY_DN52086_c0_g1_i1	4	1.01971e-09	0.746704	---NA---	#N/A	#N/A	#N/A	9.41336	3.9623	4.17124	2.14453	0	3.7513	0	0	0	0	0	0	0	0	0	0
TRINITY_DN9329_c0_g2_i2	4	1.01561e-10	0.758985	protein DETOXIFICATION 45, chloroplastic isoform X2	-5.31258	-5.332	#N/A	54.9113	36.9815	51.4452	13.9394	0	0	0	4.63947	0	0	0	2.74776	0	5.80336	13.4721	0
TRINITY_DN3941_c4_g1_i3	4	6.22711e-11	0.730845	equilibrative nucleotide transporter 3-like	#N/A	-1.95267	-3.58745	140.416	95.0952	123.747	38.6015	12.8936	41.2643	31.5742	53.354	38.3987	17.059	25.8299	20.3334	20.1266	5.80336	5.98762	2.7965
TRINITY_DN266608_c0_g1_i1	4	1.14617e-07	0.747998	---NA---	-2.38796	#N/A	#N/A	40.0068	33.0192	29.1987	22.5176	5.04532	4.50157	5.63826	10.4388	5.11983	17.059	8.60996	5.49551	20.1266	20.8921	16.4659	13.4232
TRINITY_DN97258_c0_g1_i1	4	2.02395e-17	0.841871	CLAVATA3/ESR (CLE)-related protein 27	#N/A	#N/A	#N/A	9.41336	3.9623	1.39041	4.28906	0	0	1.12765	0	0	0	0	0	0	0	0	0
TRINITY_DN4522_c0_g1_i12	4	4.27223e-06	0.735244	splicing factor U2af large subunit A isoform X3	-4.8779	#N/A	-7.22476	45.4979	17.17	38.9315	11.7949	3.36355	0	0	0	0	6.39712	0	0	0	0	0	0
TRINITY_DN11171_c0_g1_i2	4	2.48016e-12	0.745078	protein DETOXIFICATION 24	-3.89844	-5.21488	-4.29008	261.221	236.417	358.726	105.082	25.7872	4.50157	31.5742	4.63947	0	0	18.6549	7.14417	20.1266	31.3381	0	0
TRINITY_DN11171_c0_g1_i6	4	1.36831e-11	0.785439	protein DETOXIFICATION 24	-4.84532	-3.73282	-6.0277	10.1978	14.5284	19.4658	5.36132	0	0	0	2.31974	1.27996	0	0	1.64865	0	0	0	0
TRINITY_DN11171_c0_g1_i8	4	3.67264e-13	0.74642	protein DETOXIFICATION 24	-4.65997	-4.59991	-4.87418	418.11	735.667	672.959	494.314	39.802	3.00104	20.2977	31.3165	44.7985	17.059	0	33.5226	48.3039	0	29.9381	1.6779
TRINITY_DN42048_c0_g1_i2	4	4.59875e-23	0.865244	---NA---	#N/A	#N/A	#N/A	3.92223	9.24537	2.78082	3.21679	1.12118	0.750261	0	0	0	0	0	0	0	0	0	0
TRINITY_DN1339_c0_g1_i3	4	1.51065e-14	0.839986	mitochondrial import inner membrane translocase subunit PAM16 like 2	-2.88748	-2.84849	-3.12366	49.4202	149.247	118.185	58.9745	10.6512	19.5068	10.1489	12.7586	17.9194	10.6619	4.30498	18.6847	14.7595	10.446	10.4783	9.5081
TRINITY_DN234265_c0_g1_i1	4	3.09434e-05	0.740258	---NA---	-4.89423	#N/A	#N/A	7.06002	1.32077	4.17124	5.36132	0	0	0	0	0	0	0	1.0991	0	0	0	0
TRINITY_DN196794_c0_g1_i1	4	2.25575e-11	0.719099	PREDICTED: uncharacterized protein LOC101294888	#N/A	#N/A	#N/A	6.27558	0	4.17124	2.14453	0	0	0	1.15987	0	0	0	0	0	0	0	0
TRINITY_DN2200_c0_g1_i7	4	8.67521e-11	0.777708	protein S-acyltransferase 11	-2.44341	-1.904	#N/A	1073.12	1101.52	1145.7	1073.34	180.51	207.822	234.551	218.055	369.908	366.768	202.334	219.82	630.635	247.223	589.78	289.158
TRINITY_DN14441_c0_g1_i1	4	9.72457e-17	0.821786	RING-H2 finger protein ATL46-like	-3.4797	-3.98918	-4.91866	39.2223	63.3968	147.384	24.6621	7.28768	0	12.4042	5.79934	5.11983	4.26474	2.86999	4.94596	2.68355	2.32134	0	3.9151
TRINITY_DN12002_c3_g1_i1	4	1.82281e-07	0.713102	---NA---	-3.91868	-6.49979	#N/A	22.749	72.6422	13.9041	19.3008	0	4.50157	0	4.63947	0	0	0	0.549551	14.7595	1.16067	0	3.3558
TRINITY_DN9449_c1_g1_i4	4	3.52961e-08	0.775947	splicing factor U2af small subunit B	-3.1318	-3.24959	-2.61427	124.727	27.7361	23.637	41.8183	5.60591	9.00313	5.63826	5.79934	3.83987	12.7942	4.30498	3.29731	8.05066	5.80336	16.4659	6.7116
TRINITY_DN15267_c0_g2_i1	4	1.19011e-14	0.785876	---NA---	-2.13031	#N/A	-2.11441	18.0423	15.8492	13.9041	12.8672	4.48473	3.00104	5.63826	1.15987	2.55992	4.26474	2.86999	0	5.3671	2.32134	2.99381	3.9151
TRINITY_DN28153_c0_g2_i1	4	8.56138e-21	0.853472	---NA---	-3.88561	-3.96149	-3.07197	18.0423	14.5284	16.6849	9.65038	0.560591	1.50052	2.2553	0	1.27996	0	0	1.64865	4.02533	1.16067	1.4969	1.1186
TRINITY_DN48355_c0_g1_i3	4	1.34676e-06	0.732892	---NA---	-5.94308	#N/A	#N/A	12.5512	11.8869	9.73288	3.21679	0	0	0	0	2.55992	0	0	0.549551	4.02533	2.32134	2.99381	1.1186
TRINITY_DN87276_c0_g1_i2	4	2.53289e-07	0.767668	jasmonate O-methyltransferase-like	-5.67855	#N/A	#N/A	10.1978	13.2077	5.56165	2.14453	0	0	0	0	1.27996	0	0	0	1.34178	0	0	1.1186
TRINITY_DN26380_c0_g2_i2	4	6.55172e-08	0.70827	---NA---	#N/A	#N/A	#N/A	21.9645	2.64153	1.39041	2.14453	0.560591	1.50052	0	0	0	0	0	0	0	0	0	0
TRINITY_DN2798_c0_g1_i2	4	3.34945e-08	0.772251	NADPH--cytochrome P450 reductase	-3.37512	-2.63827	-2.30815	86.2892	87.1706	69.5206	76.1308	5.04532	7.50261	14.6595	5.79934	3.83987	27.7208	14.3499	7.69372	16.1013	13.9281	23.9505	13.9825
TRINITY_DN25261_c5_g1_i2	4	3.04331e-08	0.739052	---NA---	#N/A	#N/A	#N/A	4.70668	3.9623	1.39041	2.14453	0.560591	0	0	0	0	0	0	0	1.34178	0	0	0
TRINITY_DN78266_c0_g1_i1	4	1.35889e-08	0.734967	---NA---	-4.37706	-7.54719	#N/A	26.6712	76.6045	34.7603	28.9511	0	3.00104	0	5.79934	0	0	0	0	25.4937	9.28538	0	1.6779
TRINITY_DN380911_c0_g1_i1	4	1.21025e-11	0.785472	---NA---	#N/A	#N/A	#N/A	1.56889	1.32077	1.39041	1.07226	0	0	1.12765	0	0	0	0	0	0	0	0	0
TRINITY_DN10836_c0_g2_i1	4	8.97907e-07	0.711679	---NA---	#N/A	#N/A	#N/A	10.1978	2.64153	4.17124	2.14453	0	0	0	1.15987	0	0	0	0	1.34178	2.32134	0	1.1186
TRINITY_DN30787_c0_g1_i1	4	1.3323e-13	0.77457	---NA---	-3.28796	-2.94554	#N/A	16.4734	22.453	9.73288	15.0117	0	0.750261	3.38295	3.47961	2.55992	2.13237	1.43499	2.1982	2.68355	4.64269	10.4783	7.2709
TRINITY_DN6426_c0_g1_i3	4	6.84638e-11	0.758225	uncharacterized protein LOC110661515 isoform X1	-2.87983	-2.39793	-2.03059	65.1091	60.7553	50.0548	22.5176	6.72709	6.75235	12.4042	2.31974	7.67975	12.7942	10.045	8.24327	12.076	8.1247	22.4536	8.3895
TRINITY_DN449427_c0_g1_i1	4	1.14949e-12	0.730468	---NA---	#N/A	#N/A	#N/A	3.92223	2.64153	4.17124	0	0	0	1.12765	0	0	0	0	0	0	0	0	0
TRINITY_DN19816_c1_g1_i1	4	9.29546e-19	0.827668	---NA---	#N/A	#N/A	-5.25393	14.9045	1.32077	8.34247	4.28906	1.12118	0	1.12765	0	0	0	0	0	0	0	0	0
TRINITY_DN54142_c0_g1_i8	4	1.36511e-26	0.874985	serine/arginine-rich splicing factor SC35-like	#N/A	#N/A	#N/A	5.49113	9.24537	2.78082	3.21679	0	0.750261	0	1.15987	0	0	0	0	0	0	0	0
TRINITY_DN41049_c0_g2_i1	4	1.53829e-09	0.706605	---NA---	#N/A	#N/A	#N/A	9.41336	7.9246	4.17124	2.14453	0	0	1.12765	1.15987	0	0	0	0.549551	2.68355	1.16067	1.4969	0
TRINITY_DN44863_c0_g1_i2	4	2.91543e-17	0.844943	---NA---	-3.07785	-4.68529	-4.63554	59.618	33.0192	23.637	34.3125	3.92414	1.50052	11.2765	2.31974	0	2.13237	1.43499	2.1982	2.68355	0	4.49071	0
TRINITY_DN5371_c5_g1_i3	4	1.52485e-27	0.896191	ras-related protein Rab7	-5.8682	-7.48089	-4.73516	52.5579	56.793	12.5137	37.5293	2.24236	0	0	0	0	0	0	0	0	3.48202	0	2.2372
TRINITY_DN109768_c0_g2_i1	4	5.29781e-12	0.745474	---NA---	-6.19124	#N/A	-6.57636	55.6957	2.64153	0	15.0117	0	0.750261	0	0	0	0	0	0	0	0	0	0
TRINITY_DN41877_c0_g1_i1	4	7.60007e-17	0.853861	---NA---	-4.15463	-5.35766	-5.58747	20.3956	5.28307	4.17124	6.43359	1.68177	0	0	0	0	0	0	0	0	0	0	0
TRINITY_DN10183_c0_g1_i4	4	3.04756e-12	0.725219	receptor-like protein EIX2	-5.12139	-7.10058	#N/A	32.1623	62.076	27.8082	0	0.560591	3.00104	0	0	0	0	0	0	4.02533	9.28538	0	4.4744
TRINITY_DN1622_c0_g1_i5	4	1.41599e-22	0.861266	ABC transporter C family member 2-like	#N/A	-10.6477	-10.8833	469.884	677.553	79.2535	203.73	0	48.0167	0	0	0	0	0	0	0	0	0	0
TRINITY_DN2018_c0_g1_i2	4	1.28976e-18	0.84181	2-hydroxyisoflavanone dehydratase-like	-2.21813	-3.82879	-8.15165	65.1091	73.9629	55.6165	20.373	10.0906	9.75339	11.2765	17.398	0	0	4.30498	9.89192	0	0	0	0
TRINITY_DN13518_c0_g1_i1	5	6.85236e-14	0.8441	trafficking protein particle complex subunit 2-like	3.52234	4.6432	5.45173	4.70668	25.0946	11.1233	22.5176	102.588	102.786	390.167	147.303	332.789	328.385	232.469	710.57	829.218	815.952	728.992	460.304
TRINITY_DN6546_c0_g1_i1	5	9.80126e-13	0.74149	probable adenylate kinase 7, mitochondrial	#N/A	2.96642	3.42384	54.1268	80.5668	236.37	182.285	316.734	157.555	422.869	213.416	1456.59	1249.57	822.251	708.921	1832.87	1530.93	2282.78	397.103
TRINITY_DN64275_c0_g1_i2	5	1.13074e-14	0.755392	---NA---	#N/A	#N/A	5.01818	0.784447	0	0	0	0.560591	0	0	0	2.55992	0	1.43499	2.1982	20.1266	5.80336	1.4969	17.8976
TRINITY_DN3928_c3_g1_i1	5	5.98784e-12	0.742956	---NA---	#N/A	#N/A	5.84862	0	0	0	0	0	0.750261	2.2553	0	2.55992	0	4.30498	8.24327	16.1013	4.64269	19.4598	8.3895
TRINITY_DN7840_c0_g1_i2	5	7.6001e-11	0.779961	potassium channel SKOR-like isoform X2	#N/A	#N/A	3.7233	2.35334	0	11.1233	1.07226	0.560591	6.00209	9.02121	2.31974	7.67975	6.39712	5.73997	4.94596	65.747	32.4988	55.3855	37.4731
TRINITY_DN15634_c0_g3_i2	5	2.55208e-09	0.72737	organelle RRM domain-containing protein 2, mitochondrial	#N/A	2.88517	3.15945	28.2401	108.303	133.48	24.6621	135.663	102.786	202.977	144.984	487.664	933.979	347.268	375.893	754.078	833.363	773.9	365.782
TRINITY_DN89296_c0_g1_i1	5	2.60902e-07	0.72453	---NA---	#N/A	#N/A	#N/A	0	0	0	0	0	0	1.12765	0	0	0	1.43499	0	5.3671	2.32134	2.99381	3.3558
TRINITY_DN215329_c0_g1_i1	5	5.23918e-13	0.752512	---NA---	#N/A	#N/A	#N/A	0	0	0	0	0.560591	0	0	1.15987	0	0	1.43499	2.1982	5.3671	3.48202	4.49071	5.0337
TRINITY_DN5076_c0_g5_i1	5	5.97099e-11	0.750939	transcription initiation factor TFIID subunit 14b isoform X1	#N/A	#N/A	2.09426	82.3669	68.6799	111.233	46.1074	66.1497	48.767	135.318	100.909	168.954	277.208	165.024	129.145	430.71	241.42	455.059	220.924
TRINITY_DN1497_c0_g1_i5	5	2.80958e-09	0.738354	uncharacterized LOC107793530	7.13393	8.18949	9.14761	0	0	0	0	0	13.5047	62.0208	41.7553	44.7985	55.4417	54.5297	86.2795	152.962	99.8178	130.231	95.6403
TRINITY_DN14128_c0_g1_i10	5	0.000778056	0.701227	---NA---	#N/A	#N/A	#N/A	0	0	1.39041	0	0	0	0	0	0	0	0	0	4.02533	3.48202	4.49071	2.2372
TRINITY_DN106391_c0_g1_i1	5	8.22556e-12	0.73613	---NA---	#N/A	#N/A	5.1572	0	0	0	0	0.560591	1.50052	0	0	1.27996	0	2.86999	0.549551	1.34178	10.446	11.9752	6.7116
TRINITY_DN7030_c0_g1_i7	5	4.70586e-12	0.797433	two-component response regulator-like APRR5 isoform X1	#N/A	#N/A	2.96834	79.2291	243.021	350.384	83.6366	137.345	90.7816	95.8504	158.902	321.269	739.933	423.323	473.164	1104.28	1392.81	2395.05	1242.76
TRINITY_DN7629_c1_g1_i2	5	8.12028e-12	0.763567	thylakoid lumenal 15.0 kDa protein 2, chloroplastic	#N/A	#N/A	1.77529	677.762	1044.73	895.425	374.22	622.817	591.206	891.972	640.247	1506.51	2083.33	1028.89	1829.46	3027.05	3220.86	2570.18	1801.51
TRINITY_DN190078_c3_g1_i1	5	4.79242e-11	0.760425	---NA---	#N/A	#N/A	#N/A	0	0	0	0	0	0	0	0	0	0	1.43499	0	6.70888	1.16067	5.98762	1.1186
TRINITY_DN23166_c0_g1_i2	5	5.02234e-13	0.74583	serine/threonine-protein phosphatase 5 isoform X2	#N/A	3.18463	3.81896	15.6889	6.60383	0	9.65038	7.28768	10.5037	13.5318	34.7961	56.3181	83.1625	97.5795	59.3515	191.874	63.837	137.715	73.8276
TRINITY_DN12913_c1_g1_i2	5	4.90605e-15	0.836957	---NA---	#N/A	6.67984	6.65367	0	0	0	0	2.24236	0	0	3.47961	11.5196	42.6474	10.045	20.3334	17.4431	16.2494	11.9752	40.2696
TRINITY_DN2790_c1_g2_i2	5	1.60777e-40	0.931385	---NA---	-2.13595	#N/A	#N/A	9.41336	10.5661	12.5137	11.7949	3.36355	2.25078	2.2553	2.31974	2.55992	4.26474	1.43499	3.29731	14.7595	18.5708	20.9567	11.7453
TRINITY_DN595_c0_g1_i3	5	2.39783e-21	0.795889	U6 snRNA phosphodiesterase	4.15683	6.53537	8.09145	1.56889	0	0	0	8.96946	7.50261	12.4042	10.4388	19.1994	51.1769	91.8396	30.2253	193.216	145.084	218.548	9.5081
TRINITY_DN7170_c1_g3_i1	5	2.86431e-12	0.777227	protein RALF-like 9	#N/A	4.97837	6.36255	0.784447	0	0	0	1.12118	3.00104	9.02121	4.63947	8.95971	8.52949	12.9149	12.0901	21.4684	18.5708	61.3731	12.3046
TRINITY_DN1092_c0_g3_i1	5	9.61134e-13	0.805389	---NA---	#N/A	#N/A	1.59298	230.627	350.003	198.829	391.376	90.2552	124.543	135.318	193.698	162.555	396.621	348.703	390.731	1280.05	826.399	811.322	713.108
TRINITY_DN11294_c0_g1_i5	5	3.55673e-14	0.755887	RNA-binding protein 48 isoform X1	#N/A	#N/A	#N/A	0	0	0	0	0	0	0	0	0	0	0	1.64865	6.70888	5.80336	10.4783	0
TRINITY_DN252774_c0_g1_i1	5	4.25717e-07	0.718197	---NA---	#N/A	#N/A	#N/A	0	0	0	0	0	0	0	0	0	0	0	1.64865	2.68355	1.16067	1.4969	1.6779
TRINITY_DN186894_c5_g1_i1	5	7.32825e-16	0.804475	---NA---	#N/A	#N/A	3.18023	0.784447	2.64153	2.78082	0	1.68177	0.750261	0	2.31974	2.55992	2.13237	2.86999	1.64865	12.076	18.5708	11.9752	11.186
TRINITY_DN2612_c0_g1_i6	5	2.6126e-22	0.814724	serine--tRNA ligase	-7.66228	-9.57225	#N/A	152.183	73.9629	310.062	144.756	2.80296	0	0	0	0	0	0	0	750.053	293.65	0	261.193
TRINITY_DN1488_c5_g2_i6	5	2.36036e-09	0.706165	ATP-dependent Clp protease adapter protein CLPS1, chloroplastic	#N/A	#N/A	1.42758	4147.37	3757.58	5435.12	2274.27	3759.88	3036.31	5765.68	3378.7	7355.92	8525.22	5884.91	9076.39	14548.9	10955.6	10451.4	7341.93
TRINITY_DN13053_c0_g1_i1	5	1.71209e-10	0.74918	iron-sulfur assembly protein IscA, chloroplastic	#N/A	#N/A	1.79792	2406.68	1246.8	2150.97	907.136	1979.45	1925.92	2691.7	1637.73	3201.17	4917.25	2669.09	5159.74	8186.18	5205.61	5549.02	5079
TRINITY_DN15954_c0_g1_i24	5	1.23337e-13	0.732027	DNA topoisomerase 3-beta	#N/A	8.63475	8.92773	0	0	0	0	11.7724	0	5.63826	0	55.0382	166.325	61.7047	36.8199	218.71	0	134.721	48.0998
TRINITY_DN109240_c0_g2_i7	5	1.71313e-27	0.891149	mitogen-activated protein kinase kinase kinase 3	#N/A	7.90291	8.37918	0	0	0	0	0	0	0	4.63947	69.1177	19.1913	66.0097	39.5677	77.823	80.0864	100.293	21.2534
TRINITY_DN3205_c0_g1_i1	5	2.46999e-09	0.716563	dnaJ homolog subfamily B member 4-like	#N/A	2.52037	3.5452	6.27558	17.17	16.6849	7.50585	3.36355	18.0063	6.76591	13.9184	47.3584	42.6474	142.064	34.6217	220.051	40.6235	173.641	128.639
TRINITY_DN289_c0_g1_i1	5	9.47894e-11	0.727424	probable nucleolar protein 5-2	#N/A	#N/A	3.18914	127.865	390.947	436.589	298.089	692.33	363.126	221.02	286.488	1294.04	2023.62	530.947	857.849	4246.72	1686.46	4824.52	845.662
TRINITY_DN32858_c0_g1_i1	5	1.43367e-24	0.886376	uncharacterized protein At1g65710-like	#N/A	5.57793	5.38461	0	0	0	0	2.80296	0	1.12765	0	8.95971	8.52949	10.045	11.5406	13.4178	5.80336	8.98143	7.2709
TRINITY_DN11038_c0_g1_i2	5	2.94205e-13	0.801518	hypothetical protein PHAVU_011G050000g	#N/A	#N/A	4.0294	19.6112	30.3776	41.7124	7.50585	28.5901	24.0083	9.02121	24.3572	49.9184	29.8532	86.0996	200.586	429.368	162.494	811.322	240.499
TRINITY_DN8704_c0_g1_i7	5	1.57342e-07	0.704499	ruBisCO large subunit-binding protein subunit alpha	#N/A	2.23805	2.45686	9005.45	9179.33	17485.8	4060.67	15106.8	9358.75	18428.1	12018.6	36000.1	83578.3	27933.6	37849.2	74414.9	51954	64950.7	33309.1
TRINITY_DN2570_c0_g1_i6	5	7.73654e-12	0.742647	GPI transamidase component PIG-S isoform X2	#N/A	#N/A	6.03841	0	0	0	0	0	0	0	0	6.39979	8.52949	0	7.14417	26.8355	13.9281	5.98762	8.9488
TRINITY_DN2088_c0_g3_i1	5	3.32171e-10	0.706861	exosome complex component RRP4 homolog	#N/A	#N/A	2.21069	54.9113	151.888	107.062	69.6972	102.588	60.0209	117.276	98.5888	273.911	315.591	163.589	203.883	712.483	285.525	651.153	158.282
TRINITY_DN79745_c0_g1_i1	5	1.67354e-12	0.718626	---NA---	#N/A	#N/A	#N/A	0	0	0	0	0	0	0	0	1.27996	0	0	0.549551	8.05066	3.48202	0	3.9151
TRINITY_DN389380_c0_g1_i1	5	5.45086e-11	0.719464	---NA---	#N/A	#N/A	#N/A	0	0	0	0	0	0.750261	0	0	1.27996	0	1.43499	3.29731	6.70888	3.48202	8.98143	1.1186
TRINITY_DN12526_c0_g1_i4	5	4.15031e-19	0.802802	10 kDa chaperonin 1, chloroplastic	#N/A	7.39057	8.96013	0	0	0	0	5.60591	12.7544	0	15.0783	39.6787	49.0446	20.0899	28.0271	191.874	104.46	94.305	25.7278
TRINITY_DN26491_c1_g1_i1	5	3.96096e-09	0.741773	---NA---	#N/A	#N/A	5.36444	0	0	0	0	1.12118	3.7513	3.38295	1.15987	2.55992	2.13237	7.17497	17.0361	9.39243	11.6067	7.48452	6.7116
TRINITY_DN61_c0_g1_i3	5	2.52706e-10	0.731702	---NA---	#N/A	2.15168	2.4324	19.6112	39.623	37.5411	17.1562	24.666	39.7638	85.7015	75.3915	113.916	155.663	68.8797	166.514	203.95	149.727	151.187	125.843
TRINITY_DN11585_c0_g1_i16	5	1.69831e-08	0.711246	PREDICTED: uncharacterized protein LOC109003528	#N/A	2.34729	2.91908	505.184	252.266	636.809	177.996	618.892	549.191	1624.95	755.074	1910.98	3607.97	1107.81	1209.01	4635.84	3242.92	2739.33	1594.56
TRINITY_DN20011_c0_g1_i2	5	2.74738e-09	0.727203	photosystem II cytochrome b559 alpha subunit (chloroplast)	#N/A	#N/A	4.47565	0	0	2.78082	0	0	0.750261	1.12765	0	1.27996	4.26474	0	1.64865	14.7595	3.48202	23.9505	10.6267
TRINITY_DN8063_c0_g1_i5	5	5.60418e-15	0.800762	uncharacterized protein LOC102625505	-2.99512	-3.22463	#N/A	33.7312	42.2645	44.4932	17.1562	1.68177	4.50157	5.63826	6.95921	3.83987	6.39712	4.30498	1.64865	49.6457	9.28538	55.3855	24.6092
TRINITY_DN230543_c0_g1_i1	5	0.000353613	0.704134	---NA---	#N/A	#N/A	#N/A	0.784447	0	0	0	0	0	0	0	0	0	0	0	4.02533	1.16067	2.99381	1.6779
TRINITY_DN2108_c0_g2_i2	5	1.53959e-10	0.734901	auxin response factor 7-like isoform X2	#N/A	#N/A	2.16082	9519.26	10132.9	16657.1	3770.08	15737.5	9690.37	17727.8	11946.6	24973.3	39310.3	23289.9	34932.2	71591.8	28688.3	43194.7	41544.2
TRINITY_DN14752_c0_g1_i8	5	6.27787e-10	0.728573	zinc finger CCCH domain-containing protein 3	#N/A	5.40173	5.87707	0	0	11.1233	0	68.9527	13.5047	39.4678	15.0783	103.677	170.59	81.7946	87.9282	191.874	227.492	209.567	21.8127
TRINITY_DN20733_c0_g2_i2	5	1.00048e-12	0.758704	organelle RRM domain-containing protein 1, chloroplastic	#N/A	1.5369	2.15766	299.659	412.079	297.548	156.551	325.703	168.058	557.06	292.287	702.697	995.818	591.217	1116.69	1647.7	1439.23	1225.96	1074.42
TRINITY_DN142960_c0_g1_i1	5	5.94429e-10	0.703993	PREDICTED: uncharacterized protein LOC107952360	#N/A	#N/A	#N/A	0	1.32077	0	0	0	0	0	1.15987	0	2.13237	1.43499	2.1982	8.05066	5.80336	4.49071	3.3558
TRINITY_DN13791_c0_g4_i3	5	1.35092e-09	0.710012	F-box/LRR-repeat protein At4g14103-like isoform X3	#N/A	#N/A	2.99015	21.1801	15.8492	23.637	6.43359	17.3783	28.5099	22.553	13.9184	58.8781	117.28	54.5297	28.0271	126.127	127.674	255.971	32.9987
TRINITY_DN4576_c0_g1_i1	5	2.74327e-13	0.7735	uncharacterized protein LOC18043250	#N/A	#N/A	1.99908	186.698	143.964	132.089	86.8534	157.526	103.536	288.679	168.181	339.189	428.607	199.464	366.551	610.508	648.816	627.203	379.205
TRINITY_DN23555_c0_g1_i1	5	1.0273e-10	0.778952	---NA---	#N/A	#N/A	#N/A	0	0	0	0	0.560591	0	0	0	3.83987	2.13237	1.43499	6.59461	5.3671	2.32134	1.4969	1.6779
TRINITY_DN7906_c0_g1_i2	5	8.35985e-16	0.793235	uncharacterized protein LOC110427971	#N/A	#N/A	2.07352	167.087	310.38	240.541	206.947	235.448	114.79	396.933	295.766	363.508	492.578	493.638	591.867	1336.41	970.322	1128.67	563.215
TRINITY_DN13079_c0_g1_i2	5	1.1373e-10	0.733594	cytochrome b5	2.83115	4.22039	5.16132	3.92223	17.17	6.95206	0	24.666	43.5151	68.7867	66.1125	48.6384	138.604	68.8797	278.073	387.773	269.276	202.082	162.756
TRINITY_DN120272_c0_g1_i1	5	1.94948e-09	0.725349	spermidine/putrescine import ATP-binding protein PotA-like	#N/A	#N/A	#N/A	0	0	0	0	0	0	0	0	0	0	0	1.0991	2.68355	1.16067	2.99381	0.5593
TRINITY_DN7923_c0_g1_i1	5	5.2271e-14	0.731143	nonsense-mediated mRNA decay protein 2	#N/A	3.58575	4.21534	2.35334	10.5661	20.8562	3.21679	42.0443	24.0083	19.1701	20.8776	110.076	162.06	80.3596	74.739	222.735	203.118	246.989	20.6941
TRINITY_DN1120_c0_g1_i3	5	3.77551e-14	0.765964	pentatricopeptide repeat-containing protein At2g35130	#N/A	#N/A	2.0844	177.285	261.512	232.199	310.957	249.463	171.81	395.806	354.92	541.422	673.83	447.718	339.623	1450.46	1045.77	1344.22	406.052
TRINITY_DN178370_c0_g1_i1	5	8.85841e-23	0.858486	---NA---	#N/A	#N/A	#N/A	0	0	0	0	0	0	0	0	0	0	0	0.549551	2.68355	1.16067	1.4969	2.2372
TRINITY_DN53617_c0_g1_i13	5	2.72804e-10	0.783769	---NA---	#N/A	4.60326	4.89852	0	0	0	7.50585	2.24236	10.5037	16.9148	13.9184	34.5589	34.118	47.3548	70.3425	69.7724	63.837	65.8638	31.3208
TRINITY_DN2894_c4_g1_i1	5	1.39342e-12	0.742658	17.8 kDa class II heat shock protein	#N/A	1.97704	3.12307	109.823	147.926	294.767	139.394	283.098	179.312	308.976	317.804	596.46	823.096	345.833	979.85	2051.58	1238.44	2549.23	279.091
TRINITY_DN1649_c0_g2_i4	5	8.08126e-11	0.733813	ferredoxin-thioredoxin reductase catalytic chain, chloroplastic	#N/A	1.36623	2.11552	2183.9	3547.58	1842.3	2117.72	3391.02	1508.77	5577.36	1919.58	5442.38	6550.65	4306.41	8944.49	14414.7	12093	8708.99	8221.15
TRINITY_DN13204_c0_g1_i1	5	5.38163e-27	0.889247	H/ACA ribonucleoprotein complex subunit 2-like protein	#N/A	1.4888	2.5596	284.754	313.022	385.144	224.103	421.564	294.102	541.273	520.781	794.854	980.891	618.482	994.688	2404.46	1345.22	2166.02	1390.42
TRINITY_DN610_c0_g1_i6	5	1.22646e-12	0.759451	cathepsin B-like isoform X1	#N/A	1.74921	2.24096	765.62	722.46	716.062	397.81	735.495	763.766	1377.99	794.51	1752.26	2993.85	1455.08	2552.12	4767.33	3391.48	3147.99	1293.66
TRINITY_DN3331_c1_g1_i1	5	8.31381e-10	0.713242	---NA---	#N/A	#N/A	3.39797	7.06002	2.64153	0	0	3.92414	3.00104	2.2553	5.79934	21.7593	12.7942	18.6549	7.14417	37.5697	30.1775	32.9319	10.6267
TRINITY_DN3331_c1_g1_i7	5	2.16572e-10	0.71835	---NA---	#N/A	2.26793	2.89514	12.5512	18.4907	11.1233	3.21679	19.6207	15.0052	9.02121	23.1974	42.2386	53.3093	48.7898	74.1894	174.431	55.7123	85.3235	27.965
TRINITY_DN27374_c1_g1_i1	5	4.34206e-13	0.754519	---NA---	#N/A	5.50152	6.68233	0	0	0	0	3.36355	1.50052	4.51061	5.79934	5.11983	14.9266	11.4799	6.04506	32.2026	9.28538	34.4288	10.0674
TRINITY_DN5253_c0_g1_i25	5	2.45777e-13	0.752535	4-alpha-glucanotransferase DPE2	#N/A	5.62674	7.08683	0	0	0	3.21679	2.24236	16.5057	7.89356	17.398	53.7582	27.7208	60.2697	16.4865	49.6457	100.978	273.933	22.9313
TRINITY_DN23213_c0_g2_i2	5	1.48486e-08	0.731086	26S protease regulatory subunit 6B homolog	#N/A	#N/A	#N/A	12.5512	10.5661	13.9041	5.36132	5.04532	6.00209	6.76591	2.31974	8.95971	6.39712	8.60996	3.29731	32.2026	16.2494	59.8762	13.4232
TRINITY_DN87115_c0_g1_i2	5	5.04884e-11	0.728121	---NA---	#N/A	#N/A	2.53218	0.784447	5.28307	5.56165	7.50585	2.24236	6.75235	2.2553	5.79934	5.11983	19.1913	14.3499	15.3874	41.5951	23.2134	25.4474	20.6941
TRINITY_DN5520_c1_g2_i1	5	3.47768e-12	0.780862	---NA---	#N/A	#N/A	4.95626	0	0	0	0	0	0	0	0	3.83987	2.13237	0	0	5.3671	5.80336	11.9752	3.3558
TRINITY_DN3120_c0_g1_i1	5	4.5162e-12	0.749657	nuclear cap-binding protein subunit 2	#N/A	#N/A	1.54516	347.51	484.721	556.165	244.476	410.353	249.837	527.741	452.349	802.534	852.949	634.267	636.93	1524.26	1096.84	1522.35	757.292
TRINITY_DN478_c0_g2_i3	5	2.12988e-19	0.825549	metal tolerance protein 4-like	#N/A	#N/A	3.4813	3.92223	42.2645	45.8836	15.0117	40.9231	40.5141	76.6803	55.6737	113.916	172.722	83.2296	143.982	313.976	358.648	255.971	313.767
TRINITY_DN1999_c0_g1_i2	5	2.24785e-09	0.745441	protein disulfide isomerase pTAC5, chloroplastic isoform X2	#N/A	1.785	3.24339	123.158	97.7368	164.069	67.5527	182.192	136.547	427.38	138.024	551.662	415.813	284.129	283.019	885.572	855.415	2276.79	329.987
TRINITY_DN1945_c0_g2_i1	5	7.28144e-10	0.701642	60S ribosomal protein L37	#N/A	#N/A	1.87466	611.869	928.499	625.685	610.118	882.37	273.095	811.909	518.461	1166.04	1411.63	629.962	1989.38	4049.48	2096.17	2779.75	1498.36
TRINITY_DN12968_c0_g1_i6	5	3.29807e-08	0.713468	uncharacterized protein LOC18054982	#N/A	#N/A	1.31297	1232.37	1366.99	1340.36	1160.19	891.34	778.021	1465.95	1116.95	1674.18	1957.52	2133.83	3647.37	4167.56	2779.81	3276.72	2833.41
TRINITY_DN189890_c0_g1_i1	5	5.46706e-19	0.841691	---NA---	#N/A	#N/A	#N/A	0	0	0	0	0	0	0	0	0	0	0	0.549551	4.02533	1.16067	1.4969	2.2372
TRINITY_DN68536_c0_g1_i1	5	1.63161e-09	0.754355	---NA---	#N/A	#N/A	#N/A	0	0	0	0	0.560591	0	0	0	0	0	0	0.549551	1.34178	3.48202	4.49071	1.6779
TRINITY_DN7462_c0_g1_i2	5	7.34297e-11	0.725397	probable polyamine transporter At3g19553	#N/A	#N/A	3.8831	0	0	13.9041	19.3008	30.8325	58.5203	38.3401	32.4763	62.7179	159.928	104.754	122.55	182.482	105.621	128.734	80.5392
TRINITY_DN360646_c0_g1_i1	5	1.30962e-08	0.712217	mitochondrial thiamine pyrophosphate carrier 1-like isoform X2	#N/A	#N/A	#N/A	0.784447	0	0	1.07226	0	0	0	0	0	0	0	0.549551	4.02533	1.16067	1.4969	5.0337
TRINITY_DN3998_c0_g1_i1	5	1.62421e-08	0.707158	uncharacterized protein LOC18041401 isoform X1	#N/A	6.20547	8.75262	0	0	0	0	0	6.75235	4.51061	22.0375	15.3595	40.5151	1.43499	1.64865	189.19	47.5876	55.3855	69.9125
TRINITY_DN3322_c0_g1_i12	5	2.47468e-16	0.831805	RNA-directed DNA methylation 4	#N/A	1.80073	2.64685	89.4269	120.19	190.486	80.4198	155.284	147.051	183.807	154.263	275.191	407.283	462.068	538.56	775.547	790.418	1163.09	356.274
TRINITY_DN58487_c0_g2_i1	5	7.77548e-16	0.815541	fimbrin-2	#N/A	#N/A	5.84941	0	0	0	0	0	1.50052	0	0	1.27996	2.13237	5.73997	0.549551	9.39243	16.2494	19.4598	3.9151
TRINITY_DN13223_c0_g2_i1	5	2.1436e-10	0.721487	vacuolar protein sorting-associated protein 24 homolog 1-like	#N/A	#N/A	#N/A	266.712	623.402	621.514	463.218	475.942	346.621	623.591	492.944	820.453	1019.27	503.683	702.326	2589.63	1287.19	2571.68	759.529
TRINITY_DN3263_c0_g1_i10	5	9.86966e-11	0.789489	uncharacterized protein LOC18033813	9.26056	10.2591	10.5929	0	0	0	0	90.2552	93.7826	253.722	81.1908	296.95	383.827	139.194	167.064	519.267	229.813	414.643	122.487
TRINITY_DN38735_c0_g1_i1	5	3.3511e-06	0.711218	---NA---	#N/A	#N/A	8.17952	0	0	0	0	6.1665	0	0	0	0	0	0	0.549551	159.671	0	64.3669	13.9825
TRINITY_DN228_c1_g1_i4	5	4.77104e-09	0.716259	chlorophyllase-2, chloroplastic	#N/A	#N/A	#N/A	26.6712	22.453	22.2466	26.8066	3.36355	6.75235	5.63826	17.398	29.439	19.1913	40.1798	20.3334	122.102	90.5324	32.9319	61.523
TRINITY_DN12442_c0_g1_i2	5	5.29713e-08	0.726005	uncharacterized protein LOC110808670	#N/A	#N/A	#N/A	0	7.9246	0	6.43359	0	0	0	0	0	0	0	4.39641	42.9368	11.6067	28.4412	8.9488
TRINITY_DN12442_c0_g1_i1	5	2.39633e-11	0.749492	uncharacterized protein LOC111308465 isoform X2	#N/A	#N/A	#N/A	21.1801	26.4153	8.34247	54.6855	8.96946	3.7513	10.1489	1.15987	34.5589	19.1913	4.30498	18.1352	114.051	222.849	217.051	27.965
TRINITY_DN5603_c0_g1_i10	5	3.55643e-09	0.730347	probable sodium/metabolite cotransporter BASS5, chloroplastic isoform X1	#N/A	#N/A	7.08712	0	0	0	0	6.1665	0	0	8.11908	5.11983	10.6619	2.86999	1.64865	46.9622	29.0168	26.9443	11.7453
TRINITY_DN36398_c0_g1_i1	5	3.50774e-09	0.742215	---NA---	#N/A	7.38052	6.99575	0	0	0	0	0	5.25183	0	0	17.9194	36.2503	8.60996	78.0363	61.7217	13.9281	26.9443	3.3558
TRINITY_DN32119_c2_g1_i2	5	1.55155e-10	0.77686	---NA---	#N/A	5.31574	5.66426	0	1.32077	0	0	4.48473	1.50052	2.2553	2.31974	3.83987	23.4561	7.17497	20.3334	26.8355	16.2494	20.9567	6.7116
TRINITY_DN8760_c0_g1_i1	5	1.37118e-12	0.750659	serine/threonine-protein phosphatase 4 regulatory subunit 2-A	#N/A	1.77383	2.51479	25.8867	14.5284	22.2466	13.9394	28.0296	11.2539	39.4678	16.2382	58.8781	89.5596	41.6148	74.1894	151.621	91.6931	157.175	48.0998
TRINITY_DN1515_c1_g1_i1	5	1.23556e-10	0.730033	thioredoxin-like protein CDSP32, chloroplastic	#N/A	1.80518	2.62055	10390.8	9767.07	20907.6	6339.23	16903.5	9326.49	28057.1	26182.9	42309	51852.9	30401.8	40148.6	124789	54607.3	89375.7	28730.7
TRINITY_DN12894_c0_g1_i1	5	7.96508e-10	0.706366	pentatricopeptide repeat-containing protein At5g04780, mitochondrial	#N/A	#N/A	2.06319	591.473	416.042	538.089	205.875	688.966	420.146	1005.86	474.386	962.528	1693.1	984.405	1356.84	2937.15	1804.85	1854.66	897.117
TRINITY_DN163310_c0_g1_i1	5	7.00628e-09	0.780099	---NA---	#N/A	#N/A	#N/A	0	0	0	0	0	0	0	1.15987	1.27996	0	0	0	8.05066	3.48202	4.49071	3.3558
TRINITY_DN7964_c0_g1_i4	5	1.46997e-10	0.725319	thioredoxin-like protein YLS8 isoform X2	#N/A	#N/A	1.53002	234.55	290.569	246.103	122.238	254.508	155.304	370.997	211.096	444.145	394.489	340.093	451.182	945.952	651.137	622.712	439.61
TRINITY_DN7964_c0_g1_i6	5	8.61348e-15	0.780874	chaperone protein dnaJ C76, chloroplastic	#N/A	1.55947	2.16475	544.406	644.534	766.117	299.162	586.939	318.861	935.951	663.445	1523.15	2115.31	1308.71	1672.83	2827.12	2792.58	2905.49	1927.35
TRINITY_DN855_c1_g2_i4	5	4.73076e-14	0.793463	protein TRIGALACTOSYLDIACYLGLYCEROL 4, chloroplastic	#N/A	1.58821	2.15814	1302.97	1710.39	1764.43	691.611	1301.69	1086.38	2021.88	1466.07	3029.66	5254.17	3296.18	4930.57	7848.05	6361.64	5769.07	5329.57
TRINITY_DN855_c1_g2_i1	5	1.67403e-23	0.870321	protein TRIGALACTOSYLDIACYLGLYCEROL 4, chloroplastic	#N/A	1.71977	2.35113	1585.37	1863.6	1929.89	775.247	2139.78	2019.7	2846.19	1925.38	3670.92	5970.64	4171.52	6608.9	8898.66	8793.25	7569.85	7352.56
TRINITY_DN7737_c0_g1_i2	5	1.76086e-08	0.709482	magnesium-chelatase subunit ChlI, chloroplastic	#N/A	#N/A	3.29217	3.13779	1.32077	4.17124	3.21679	5.04532	3.00104	3.38295	9.27895	5.11983	14.9266	31.5698	7.69372	56.3546	11.6067	23.9505	27.4057
TRINITY_DN38770_c0_g1_i1	5	2.13061e-22	0.878018	---NA---	#N/A	#N/A	2.65459	2.35334	2.64153	6.95206	2.14453	0	0	0	1.15987	0	0	1.43499	2.74776	21.4684	25.5348	28.4412	13.4232
TRINITY_DN24886_c0_g1_i5	5	9.69338e-14	0.818379	uncharacterized protein LOC111286068	#N/A	2.60079	4.59568	7.06002	29.0569	11.1233	12.8672	13.4542	6.00209	9.02121	22.0375	60.158	72.5007	48.7898	189.595	375.697	302.935	696.061	93.9624
TRINITY_DN24797_c0_g1_i2	5	1.62619e-16	0.815002	probable LRR receptor-like serine/threonine-protein kinase At1g05700	#N/A	#N/A	4.53757	0.784447	0	1.39041	0	0	0.750261	1.12765	3.47961	2.55992	6.39712	2.86999	2.74776	16.1013	10.446	16.4659	9.5081
TRINITY_DN2424_c0_g1_i1	5	4.15259e-10	0.72419	protein N-terminal and lysine N-methyltransferase efm7 isoform X1	#N/A	#N/A	2.02381	251.807	365.852	449.103	210.164	338.036	169.559	475.869	339.842	802.534	1096.04	446.283	518.776	1908.01	1130.49	1613.66	669.482
TRINITY_DN48860_c0_g1_i2	5	2.64319e-12	0.756143	uncharacterized protein LOC102608741	#N/A	#N/A	1.88155	762.482	946.99	959.384	411.75	1006.26	492.171	1162.61	989.368	1579.47	2375.46	1536.88	2235.57	4282.95	2183.22	2657.01	2597.39
TRINITY_DN7913_c0_g2_i1	5	1.36605e-10	0.714731	NAC domain-containing protein 72-like	#N/A	3.10171	3.94455	3.92223	14.5284	13.9041	1.07226	11.2118	3.00104	40.5954	24.3572	83.1973	51.1769	25.8299	125.847	178.456	136.959	140.709	63.7602
TRINITY_DN3050_c0_g2_i3	5	1.27894e-16	0.790124	transcription initiation factor IIB-2	#N/A	1.08172	1.91542	116.883	151.888	150.164	122.238	153.602	120.792	146.595	86.9901	318.71	336.915	223.859	256.64	546.103	569.89	767.912	205.263
TRINITY_DN34503_c0_g1_i5	5	3.78119e-11	0.723968	PREDICTED: uncharacterized protein LOC18602832	#N/A	#N/A	1.76238	573.431	1241.52	1069.23	722.706	631.786	324.113	939.334	797.99	1925.06	2147.3	1463.69	1266.17	3748.92	3139.62	3918.9	1788.64
TRINITY_DN13883_c0_g1_i1	5	5.56009e-09	0.701514	probable plastid-lipid-associated protein 8, chloroplastic	#N/A	#N/A	2.57388	4.70668	19.8115	5.56165	9.65038	6.1665	9.75339	27.0636	13.9184	12.7996	36.2503	40.1798	45.0632	55.0128	63.837	85.3235	36.9138
TRINITY_DN1654_c0_g1_i8	5	4.18001e-10	0.751423	WD40 repeat-containing protein HOS15 isoform X2	#N/A	#N/A	2.15271	84.7203	159.813	229.418	69.6972	145.754	150.802	223.275	154.263	369.908	441.401	262.604	590.218	603.799	604.71	871.198	413.882
TRINITY_DN8648_c0_g1_i1	5	2.70631e-22	0.841826	probable glutathione S-transferase	#N/A	#N/A	6.27487	0	0	0	0	0	0	0	0	3.83987	0	2.86999	0	28.1773	3.48202	20.9567	12.3046
TRINITY_DN188652_c0_g1_i1	5	4.67996e-10	0.707953	---NA---	#N/A	#N/A	#N/A	0	0	0	0	0.560591	0	0	0	1.27996	0	0	0.549551	4.02533	1.16067	1.4969	5.0337
TRINITY_DN4220_c0_g1_i2	5	6.82653e-24	0.795283	DNA-directed RNA polymerase II subunit 1	#N/A	9.34626	9.818	0	0	0	0	0	11.2539	0	0	172.794	102.354	130.584	123.649	287.14	0	184.119	291.395
TRINITY_DN62602_c0_g4_i1	5	4.98175e-14	0.745611	---NA---	-4.22528	-5.0606	#N/A	4.70668	10.5661	8.34247	6.43359	0.560591	0.750261	0	0	0	0	0	0	12.076	8.1247	13.4721	0
TRINITY_DN19933_c0_g1_i3	5	1.61094e-11	0.707289	---NA---	#N/A	#N/A	#N/A	0	0	0	0	0	0	0	0	0	0	0	0.549551	4.02533	1.16067	2.99381	0
TRINITY_DN309_c0_g1_i1	5	2.55803e-09	0.710851	uncharacterized protein LOC18055463 isoform X1	#N/A	#N/A	1.52914	918.587	1203.22	1115.11	544.71	887.976	519.181	1399.42	862.942	1233.88	1735.75	1269.97	2449.35	3833.45	2336.43	2585.15	2531.39
TRINITY_DN13235_c0_g2_i4	5	9.70502e-10	0.710981	---NA---	#N/A	3.44178	4.29347	2.35334	10.5661	4.17124	0	9.53005	1.50052	2.2553	17.398	26.8791	83.1625	45.9198	23.0811	91.2408	71.9617	145.2	26.2871
TRINITY_DN32457_c1_g1_i1	5	2.72898e-07	0.733687	---NA---	#N/A	#N/A	#N/A	1.56889	0	0	0	0	0	0	0	1.27996	0	1.43499	0	2.68355	5.80336	7.48452	5.593
TRINITY_DN13737_c1_g3_i1	5	3.05443e-15	0.820681	aspartic proteinase nepenthesin-1	#N/A	#N/A	5.16599	0	0	0	0	0	0.750261	0	0	0	0	1.43499	1.0991	13.4178	2.32134	8.98143	5.593
TRINITY_DN3139_c0_g1_i4	5	9.23558e-14	0.796261	uncharacterized protein At4g18257 isoform X1	#N/A	#N/A	2.50925	69.8158	199.436	203	91.1425	195.086	113.289	211.998	161.222	257.272	358.239	449.153	638.029	951.319	821.756	996.938	540.284
TRINITY_DN1050_c1_g1_i5	5	1.4058e-08	0.709764	G-type lectin S-receptor-like serine/threonine-protein kinase RKS1	#N/A	3.4794	3.83987	23.5334	56.793	116.795	33.2402	99.7852	318.111	235.679	125.266	259.831	1170.67	724.671	369.848	1133.8	1268.61	622.712	390.951
TRINITY_DN7632_c1_g1_i4	5	2.08572e-08	0.717709	transportin-1 isoform X1	#N/A	6.37349	8.37303	0	0	0	0	20.1813	0	0	0	17.9194	34.118	0	15.3874	64.4053	87.0504	73.3483	57.0486
TRINITY_DN54745_c3_g1_i1	5	2.53702e-11	0.772269	---NA---	#N/A	#N/A	5.88393	0.784447	1.32077	0	0	0.560591	1.50052	2.2553	0	1.27996	23.4561	4.30498	9.89192	69.7724	15.0887	25.4474	20.6941
TRINITY_DN8426_c1_g1_i14	5	2.93105e-10	0.728032	cell division protein FtsZ homolog 2-1, chloroplastic isoform X2	#N/A	1.90249	2.30929	1248.84	1392.09	1954.92	718.417	2041.67	1015.85	3398.74	1739.8	4925.28	7508.08	3653.49	3486.9	8854.38	6027.37	8556.31	3585.67
TRINITY_DN190171_c0_g1_i1	5	9.70227e-10	0.70268	---NA---	#N/A	#N/A	3.12254	0.784447	2.64153	1.39041	3.21679	0.560591	0	0	0	10.2397	4.26474	2.86999	12.0901	21.4684	13.9281	17.9629	16.779
TRINITY_DN354071_c0_g1_i1	5	1.97059e-07	0.789433	PREDICTED: uncharacterized protein LOC109336135 isoform X2	#N/A	#N/A	#N/A	0	0	0	0	0.560591	0	0	0	0	0	0	0	4.02533	1.16067	5.98762	2.2372
TRINITY_DN3125_c0_g1_i10	5	4.06197e-12	0.726958	puromycin-sensitive aminopeptidase isoform X3	#N/A	2.01493	2.47741	110.607	26.4153	119.575	108.299	118.845	141.799	111.637	52.1941	390.387	264.414	373.098	447.335	748.711	576.854	453.562	302.581
TRINITY_DN9575_c0_g1_i1	5	9.97699e-11	0.731689	organelle RRM domain-containing protein 2, mitochondrial	#N/A	2.16794	2.77727	58.0491	89.8122	108.452	35.3847	85.7704	54.769	187.19	97.429	302.07	520.299	245.384	223.118	614.533	442.216	796.353	189.043
TRINITY_DN87289_c0_g1_i5	5	1.46223e-11	0.702843	---NA---	#N/A	#N/A	#N/A	0	0	0	0	0	0	0	0	0	0	0	0.549551	2.68355	1.16067	0	2.7965
TRINITY_DN56120_c0_g1_i5	5	1.51944e-10	0.748095	homeobox-leucine zipper protein HAT5	#N/A	#N/A	5.98021	0	0	0	2.14453	3.92414	0	9.02121	0	11.5196	0	4.30498	3.84686	28.1773	37.1415	50.8947	29.0836
TRINITY_DN1246_c0_g1_i7	5	1.58578e-12	0.778221	7-hydroxymethyl chlorophyll a reductase, chloroplastic isoform X1	#N/A	#N/A	1.53032	334.174	309.059	463.007	244.476	359.899	345.87	413.848	258.651	622.06	831.625	367.358	618.795	1276.03	1062.01	1014.9	667.245
TRINITY_DN30308_c0_g1_i1	5	6.53345e-08	0.717002	60S ribosomal protein L37a	#N/A	#N/A	#N/A	3162.11	3723.24	2112.04	2539.12	1596.56	1051.87	1868.52	1695.73	2293.68	3217.75	1971.68	3692.98	8163.37	3971.82	6198.68	4124.84
TRINITY_DN67264_c0_g1_i1	5	3.53762e-08	0.746987	long chain acyl-CoA synthetase 2	#N/A	#N/A	4.79579	2.35334	0	0	0	0	0	0	0	0	0	12.9149	1.64865	16.1013	24.3741	25.4474	20.6941
TRINITY_DN155427_c0_g1_i1	5	5.45289e-10	0.748304	O-glucosyltransferase rumi homolog	#N/A	#N/A	5.07216	0	0	0	3.21679	3.92414	0	0	0	0	0	7.17497	0	37.5697	11.6067	34.4288	29.0836
TRINITY_DN64299_c0_g1_i2	5	4.34648e-12	0.796608	uncharacterized protein LOC107178199	#N/A	#N/A	6.52622	0	0	0	0	0	0	0	0	0	8.52949	0	0	29.5191	11.6067	5.98762	31.3208
TRINITY_DN70751_c0_g1_i4	5	1.48886e-09	0.710737	---NA---	#N/A	5.48533	#N/A	0	0	0	0	0	3.00104	2.2553	0	2.55992	10.6619	8.60996	15.3874	0	2.32134	1.4969	5.593
TRINITY_DN12897_c0_g1_i2	5	3.71998e-09	0.714621	---NA---	#N/A	2.30381	2.1381	46.2824	44.9061	16.6849	34.3125	87.4522	62.2717	77.8079	119.466	79.3574	189.781	212.379	229.163	246.887	150.887	170.647	73.2683
TRINITY_DN87141_c0_g1_i4	5	4.80987e-14	0.734615	---NA---	#N/A	#N/A	#N/A	0	0	0	0	0	0	0	0	0	0	2.86999	1.64865	16.1013	0	8.98143	7.8302
TRINITY_DN5898_c0_g1_i2	5	5.39331e-13	0.773432	small ubiquitin-related modifier 1	#N/A	#N/A	1.64156	1371.21	1434.35	1822.83	738.79	1120.06	935.575	1944.07	1345.45	2294.96	3204.96	2052.04	2332.3	4831.74	4303.77	5303.53	2809.36
TRINITY_DN2919_c0_g1_i8	5	1.13237e-08	0.704484	probable galactinol--sucrose galactosyltransferase 6 isoform X2	#N/A	#N/A	#N/A	3.92223	3.9623	11.1233	5.36132	1.68177	2.25078	0	0	3.83987	0	8.60996	5.49551	18.7849	25.5348	44.9071	10.0674
TRINITY_DN7030_c0_g1_i12	5	2.86357e-10	0.762714	two-component response regulator-like APRR5 isoform X2	#N/A	2.6296	3.53045	9.41336	25.0946	52.8357	7.50585	17.3783	21.7576	30.4466	38.2757	185.594	110.883	212.379	62.0993	364.963	157.851	306.865	296.429
TRINITY_DN8296_c0_g1_i2	5	2.97773e-12	0.705658	uncharacterized protein LOC111312141 isoform X1	#N/A	8.10126	9.35809	0	0	0	0	15.6965	7.50261	5.63826	0	99.8367	0	74.6196	48.3605	83.1901	131.156	296.387	35.7952
TRINITY_DN1618_c1_g1_i2	5	2.54318e-07	0.729947	probable methyltransferase PMT3	6.46698	8.08204	8.58584	0	0	0	0	12.8936	10.5037	0	51.0342	39.6787	40.5151	76.0546	66.4957	166.38	76.6044	44.9071	34.6766
TRINITY_DN9409_c0_g1_i9	5	2.15711e-10	0.708116	afadin- and alpha-actinin-binding protein isoform X1	#N/A	#N/A	3.39698	18.8267	10.5661	0	8.57811	0	0	5.63826	0	0	19.1913	0	13.7388	138.203	71.9617	178.132	19.0162
TRINITY_DN3890_c0_g1_i11	5	4.03478e-11	0.752509	uncharacterized protein LOC18054188 isoform X1	#N/A	#N/A	2.08708	996.248	1036.8	1529.45	766.669	1459.22	874.054	2330.86	1369.8	2307.76	4234.89	2306.03	2260.3	6514.32	4057.71	5834.93	2423.45
TRINITY_DN8945_c0_g1_i1	5	1.93373e-09	0.703011	ankyrin repeat and SOCS box protein 13	#N/A	#N/A	1.83578	317.701	258.87	333.699	210.164	246.099	159.806	246.956	242.413	703.977	852.949	304.219	389.632	1219.67	979.607	1483.43	397.103
TRINITY_DN9608_c0_g1_i2	5	2.2234e-13	0.776258	DNA-binding protein RHL1 isoform X2	#N/A	#N/A	7.36945	0	0	0	0	0	2.25078	0	0	15.3595	0	2.86999	14.8379	32.2026	15.0887	74.8452	15.6604
TRINITY_DN208222_c0_g1_i2	5	3.82438e-15	0.78757	proline-, glutamic acid- and leucine-rich protein 1 isoform X1	#N/A	5.47365	7.33125	0	0	0	0	0	5.25183	0	0	8.95971	17.059	5.73997	4.94596	50.9875	5.80336	25.4474	54.2521
TRINITY_DN1881_c2_g1_i1	5	2.72062e-17	0.830151	---NA---	#N/A	#N/A	2.14476	382.81	697.365	688.254	328.113	523.592	315.11	691.25	410.593	1159.64	1409.5	876.781	996.336	3213.55	1620.3	2751.31	1969.85
TRINITY_DN3764_c0_g1_i2	5	2.12824e-16	0.810872	uncharacterized protein LOC102621225	#N/A	#N/A	2.93573	23.5334	5.28307	26.4178	45.0351	26.9084	14.255	23.6807	35.9559	94.7169	49.0446	100.45	59.3515	288.482	138.12	188.61	170.587
TRINITY_DN8713_c0_g1_i8	5	8.9704e-11	0.768652	5'-nucleotidase domain-containing protein 4 isoform X2	#N/A	#N/A	#N/A	7.84447	0	18.0754	25.7343	0	1.50052	0	0	0	0	0	0	50.9875	12.7674	23.9505	13.4232
TRINITY_DN3675_c0_g1_i5	5	5.72682e-17	0.823569	uncharacterized protein LOC18055163 isoform X2	#N/A	4.61341	5.61133	5.49113	5.28307	0	16.084	24.1054	21.7576	36.0848	84.6704	142.075	258.017	119.104	139.036	428.027	372.576	381.711	172.264
TRINITY_DN3675_c0_g1_i3	5	3.53662e-15	0.823368	uncharacterized protein LOC18055163 isoform X1	#N/A	1.28125	1.93263	643.246	614.157	748.042	505.037	775.858	446.405	905.504	672.724	1180.12	2130.24	1132.21	1645.91	2958.62	2556.96	2645.03	1707.54
TRINITY_DN198383_c0_g1_i1	5	1.9119e-10	0.727184	---NA---	#N/A	#N/A	4.70551	0	0	1.39041	0	1.12118	0	0	1.15987	1.27996	2.13237	0	4.39641	17.4431	8.1247	5.98762	5.0337
TRINITY_DN212164_c0_g1_i1	5	3.44274e-20	0.790749	patellin-4-like isoform X1	#N/A	#N/A	5.8093	0	0	0	0	0.560591	0	0	0	2.55992	0	2.86999	4.39641	1.34178	17.4101	17.9629	11.186
TRINITY_DN22398_c0_g1_i1	5	1.4173e-07	0.708295	---NA---	#N/A	#N/A	5.74416	0	0	0	0	0	0	2.2553	0	0	0	4.30498	1.0991	26.8355	8.1247	2.99381	7.2709
TRINITY_DN1311_c0_g1_i1	5	5.3117e-12	0.769571	dnaJ homolog subfamily B member 6	#N/A	#N/A	3.61679	3.92223	18.4907	47.274	23.5898	31.9537	27.0094	16.9148	47.5546	140.795	153.531	142.064	63.1984	515.242	207.76	315.847	122.487
TRINITY_DN5646_c0_g1_i1	5	3.61338e-10	0.717157	calvin cycle protein CP12-2, chloroplastic	#N/A	#N/A	2.03791	14940.6	16228.3	22064.4	6739.18	21956.7	14828.2	39452	21599.1	40490.2	52763.4	24334.6	57739.7	69834.1	62916.6	77430.4	43999.6
TRINITY_DN11471_c0_g1_i8	5	4.44784e-19	0.771952	serine/threonine-protein kinase rio2	#N/A	3.94309	4.77415	0	0	18.0754	15.0117	17.9389	27.7597	40.5954	59.1533	145.915	113.016	113.364	128.595	326.052	168.297	173.641	260.075
TRINITY_DN11409_c0_g3_i1	5	4.51895e-11	0.725421	kinesin-like protein KIN-UC isoform X1	#N/A	#N/A	5.87431	0	0	0	0	0	2.25078	0	3.47961	3.83987	4.26474	10.045	3.29731	10.7342	16.2494	19.4598	3.3558
TRINITY_DN33163_c0_g1_i2	5	1.91759e-12	0.743542	---NA---	#N/A	#N/A	#N/A	0	0	0	0	0	0	0	0	1.27996	2.13237	1.43499	2.1982	16.1013	1.16067	8.98143	1.6779
TRINITY_DN8450_c0_g1_i10	5	3.47108e-10	0.72074	probable galacturonosyltransferase 7 isoform X2	#N/A	#N/A	6.81622	0	0	0	0	0	0	0	0	7.67975	0	0	0	61.7217	15.0887	16.4659	0
TRINITY_DN76394_c0_g1_i1	5	9.34265e-10	0.769026	---NA---	#N/A	#N/A	#N/A	0	0	0	0	0	0	0	0	1.27996	0	0	0	2.68355	1.16067	2.99381	1.1186
TRINITY_DN25182_c0_g1_i2	5	2.13095e-12	0.786373	10 kDa chaperonin, mitochondrial	#N/A	#N/A	2.42219	1180.59	3995.32	2483.28	814.921	3119.69	2926.02	4251.25	2573.75	4666.73	6403.51	5844.73	7104.6	13235.3	11007.8	11957.3	11175.9
TRINITY_DN13829_c0_g1_i1	5	7.76384e-12	0.773726	uncharacterized protein LOC110604141	#N/A	#N/A	1.46224	838.574	957.556	706.329	521.12	838.644	685.738	1231.4	814.228	1340.12	1300.75	909.786	853.453	2243.45	1741.01	2893.52	1686.85
TRINITY_DN21122_c2_g1_i1	5	4.37129e-07	0.704757	pentatricopeptide repeat-containing protein At2g03380, mitochondrial-like	#N/A	5.8647	5.71831	0	1.32077	0	0	1.68177	3.7513	3.38295	3.47961	3.83987	42.6474	15.7849	17.0361	17.4431	15.0887	37.4226	2.7965
TRINITY_DN5190_c0_g2_i1	5	3.71777e-13	0.796954	---NA---	#N/A	#N/A	#N/A	0	0	0	0	0	0	0	0	0	0	0	2.1982	8.05066	1.16067	7.48452	4.4744
TRINITY_DN1768_c1_g2_i1	5	9.7281e-10	0.703169	uncharacterized protein LOC18052293	#N/A	#N/A	1.88187	302.012	575.854	375.411	371.003	438.382	269.344	581.868	354.92	821.733	1332.73	853.821	636.38	1408.86	1799.04	2359.12	569.927
TRINITY_DN5748_c0_g2_i4	5	1.57372e-11	0.70148	uncharacterized protein LOC18769125	6.04288	7.40063	7.94541	0	0	0	0	10.6512	17.256	12.4042	16.2382	75.5175	23.4561	25.8299	9.34237	77.823	52.2302	71.8514	3.3558
TRINITY_DN52183_c0_g1_i2	5	1.70354e-11	0.752573	---NA---	#N/A	#N/A	#N/A	1.56889	0	1.39041	0	1.12118	0	0	1.15987	3.83987	4.26474	4.30498	2.1982	16.1013	5.80336	8.98143	7.2709
TRINITY_DN7351_c1_g1_i1	5	1.74713e-17	0.837197	pentatricopeptide repeat-containing protein At1g74630	#N/A	2.79619	3.60136	7.84447	14.5284	13.9041	2.14453	12.8936	12.0042	10.1489	12.7586	33.2789	63.9712	81.7946	85.73	131.494	117.228	145.2	79.4206
TRINITY_DN48261_c1_g3_i1	5	4.21998e-10	0.724971	cytochrome b-c1 complex subunit 6-like	#N/A	#N/A	#N/A	1597.13	1911.15	1516.94	694.827	950.762	863.55	1697.12	1225.98	1822.66	2914.95	1988.9	1958.05	5051.79	3123.37	3552.15	4059.4
TRINITY_DN49534_c0_g1_i1	5	2.61732e-15	0.798439	BTB/POZ domain-containing protein At3g22104	#N/A	#N/A	#N/A	0	0	0	0	0	0	0	0	1.27996	0	0	1.0991	5.3671	2.32134	4.49071	1.1186
TRINITY_DN7359_c0_g1_i3	5	4.07461e-18	0.854461	protein farnesyltransferase subunit beta isoform X2	#N/A	7.48215	8.47506	0	0	0	0	17.9389	0	5.63826	4.63947	19.1994	61.8388	27.2649	39.0181	103.317	82.4077	79.3359	34.6766
TRINITY_DN10584_c0_g1_i2	5	2.58404e-10	0.745128	acyl-coenzyme A thioesterase 13	#N/A	#N/A	1.6991	300.443	331.513	456.055	215.525	315.052	211.574	515.337	388.556	607.98	959.567	429.063	545.704	1391.42	880.95	1263.39	818.815
TRINITY_DN1842_c1_g1_i2	5	7.67232e-11	0.737705	thiosulfate sulfurtransferase 16, chloroplastic isoform X1	#N/A	#N/A	1.91259	10385.3	6420.25	11468.1	4835.91	9556.96	4305.75	12788.7	9111.93	14384.2	11892.2	8426.28	20257.6	47425.1	24919.6	31870.6	23707
TRINITY_DN172793_c0_g1_i1	5	3.33424e-17	0.822305	pentatricopeptide repeat-containing protein At1g63330-like	#N/A	#N/A	2.54742	7.84447	9.24537	9.73288	11.7949	12.8936	12.7544	13.5318	8.11908	11.5196	25.5885	22.9599	12.6397	85.8737	37.1415	80.8328	26.2871
TRINITY_DN651_c1_g4_i7	5	4.02807e-10	0.731691	thioredoxin H9-like isoform X1	#N/A	#N/A	1.6072	431.446	805.668	778.631	471.796	612.726	438.152	1000.23	774.792	1011.17	1371.12	1031.76	1554.13	2951.91	1454.32	1613.66	1817.73
TRINITY_DN5375_c0_g1_i2	5	6.71139e-11	0.742435	small ubiquitin-related modifier 1	#N/A	#N/A	1.96622	946.827	1067.18	1169.34	556.505	1106.05	823.036	2104.2	1077.52	2177.21	3070.62	1442.17	1870.12	4863.94	3653.8	4361.98	2135.97
TRINITY_DN24960_c0_g2_i1	5	1.03918e-11	0.711334	putative pentatricopeptide repeat-containing protein At5g52630	#N/A	#N/A	2.28614	18.8267	23.7738	22.2466	16.084	26.9084	5.25183	21.4254	18.5579	62.7179	68.2359	64.5747	26.928	100.633	124.192	142.206	38.0324
TRINITY_DN2931_c0_g1_i4	5	4.05993e-09	0.736533	protein disulfide-isomerase SCO2	1.94548	2.82403	3.08201	8.62892	3.9623	5.56165	3.21679	26.3478	25.5089	9.02121	26.677	23.0392	78.8978	15.7849	36.8199	61.7217	52.2302	44.9071	32.9987
TRINITY_DN1323_c0_g1_i2	5	1.37691e-15	0.795558	putative F-box protein At5g55150	#N/A	#N/A	3.08073	18.8267	25.0946	43.1028	11.7949	27.469	24.0083	29.3189	16.2382	48.6384	100.221	84.6646	68.1443	181.14	219.367	396.68	53.6928
TRINITY_DN122908_c0_g1_i1	5	4.50136e-11	0.720326	---NA---	#N/A	#N/A	5.0057	1.56889	2.64153	0	0	1.12118	2.25078	0	4.63947	0	4.26474	17.2199	20.3334	17.4431	25.5348	70.3545	27.965
TRINITY_DN3780_c0_g3_i3	5	2.25211e-10	0.738959	protein PALE CRESS, chloroplastic isoform X1	#N/A	#N/A	2.12516	231.412	604.911	510.281	425.689	533.683	300.855	425.125	444.23	883.171	1543.84	1037.5	714.417	3613.4	1529.77	1865.14	902.151
TRINITY_DN33242_c0_g1_i1	5	1.02308e-08	0.741346	---NA---	#N/A	#N/A	#N/A	0	0	0	0	1.12118	0	0	0	1.27996	4.26474	1.43499	8.24327	4.02533	4.64269	1.4969	6.1523
TRINITY_DN3229_c1_g2_i1	5	4.16599e-06	0.705799	---NA---	#N/A	#N/A	#N/A	0	0	1.39041	0	0	0.750261	0	0	0	0	0	0.549551	4.02533	4.64269	16.4659	3.3558
TRINITY_DN330169_c0_g1_i1	5	1.77815e-21	0.833634	---NA---	#N/A	#N/A	5.74906	0	0	0	0	1.12118	0.750261	0	0	0	4.26474	0	2.74776	9.39243	10.446	16.4659	9.5081
TRINITY_DN30747_c0_g1_i1	5	3.58237e-10	0.770217	probable S-sulfocysteine synthase, chloroplastic isoform X1	#N/A	2.66904	3.15632	14.9045	50.1891	19.4658	33.2402	93.0581	34.512	45.1061	41.7553	171.514	336.915	117.669	108.262	348.862	218.206	350.276	154.367
TRINITY_DN348578_c0_g1_i1	5	2.31124e-06	0.770967	---NA---	#N/A	#N/A	#N/A	0	0	0	0	0.560591	0	0	0	0	0	0	0	2.68355	1.16067	2.99381	1.6779
TRINITY_DN53266_c0_g1_i2	5	4.14682e-09	0.70103	uncharacterized protein LOC111988969	#N/A	2.84162	3.12235	0.784447	3.9623	4.17124	3.21679	9.53005	3.7513	13.5318	10.4388	15.3595	19.1913	14.3499	33.5226	34.8862	15.0887	35.9257	17.8976
TRINITY_DN4630_c0_g1_i1	5	3.14907e-10	0.703325	tubulin alpha-3 chain	#N/A	2.50413	3.03745	232.981	243.021	330.918	99.7206	454.639	408.892	1054.35	351.44	1291.48	1818.91	645.747	1367.83	1953.63	2099.66	3038.72	520.149
TRINITY_DN12354_c0_g2_i2	5	3.72517e-14	0.765706	---NA---	#N/A	#N/A	7.15837	0	0	0	0	1.12118	0	0	0	1.27996	2.13237	0	0	79.1648	9.28538	0	31.8801
TRINITY_DN64572_c0_g1_i1	5	6.06763e-12	0.778233	uncharacterized protein LOC112039303	#N/A	6.43585	6.82302	0	0	0	0	6.72709	0	3.38295	0	11.5196	36.2503	15.7849	7.14417	22.8102	35.9808	29.9381	7.2709
TRINITY_DN3192_c0_g1_i27	5	5.21102e-11	0.738519	S-adenosylmethionine carrier 1, chloroplastic/mitochondrial	5.62818	7.00577	7.50167	0	0	0	0	3.92414	7.50261	19.1701	11.5987	34.5589	51.1769	12.9149	3.84686	40.2533	55.7123	38.9195	19.0162
TRINITY_DN81011_c0_g1_i1	5	1.57974e-10	0.704411	pentatricopeptide repeat-containing protein At3g18020	#N/A	2.7801	3.3643	1.56889	1.32077	5.56165	4.28906	1.68177	4.50157	14.6595	6.95921	23.0392	29.8532	20.0899	12.0901	29.5191	45.2662	47.9009	9.5081
TRINITY_DN2292_c0_g1_i3	5	2.14758e-12	0.737817	RNA polymerase sigma factor sigD, chloroplastic	#N/A	1.83281	2.35832	13.3356	19.8115	13.9041	22.5176	15.136	31.511	20.2977	23.1974	58.8781	83.1625	64.5747	39.5677	95.2661	96.3358	145.2	27.4057
TRINITY_DN71817_c0_g1_i1	5	2.90008e-21	0.832736	---NA---	#N/A	#N/A	#N/A	0	0	0	0	0	0	0	0	1.27996	0	1.43499	0.549551	4.02533	3.48202	5.98762	1.6779
TRINITY_DN11151_c0_g1_i4	5	1.49553e-08	0.709421	---NA---	#N/A	#N/A	2.35967	19.6112	47.5476	18.0754	20.373	16.2571	6.75235	15.7871	13.9184	107.516	21.3237	61.7047	72.5408	179.798	123.031	101.789	155.485
TRINITY_DN9180_c0_g1_i1	5	1.97154e-11	0.748786	glycine-rich RNA-binding protein 2, mitochondrial	#N/A	#N/A	2.08321	196.896	414.721	385.144	191.935	324.582	120.042	426.252	244.732	574.701	1000.08	434.803	618.245	1791.27	929.698	1333.74	1148.24
TRINITY_DN132676_c0_g1_i1	5	1.85328e-10	0.769841	translation initiation factor eIF-2B subunit beta isoform X2	#N/A	#N/A	5.57747	0	0	0	0	0	0	0	2.31974	0	0	1.43499	4.94596	8.05066	9.28538	14.969	8.3895
TRINITY_DN110315_c0_g1_i1	5	4.29345e-20	0.85025	---NA---	#N/A	#N/A	#N/A	0	0	0	0	0.560591	0	0	1.15987	6.39979	6.39712	2.86999	7.14417	8.05066	2.32134	4.49071	3.9151
TRINITY_DN9485_c0_g1_i6	5	8.71642e-10	0.703355	---NA---	#N/A	#N/A	5.17712	0	0	0	0	0	1.50052	0	2.31974	2.55992	2.13237	5.73997	0	12.076	4.64269	8.98143	5.0337
TRINITY_DN9485_c0_g1_i2	5	4.24234e-13	0.728794	---NA---	#N/A	#N/A	3.68938	0	1.32077	1.39041	1.07226	0	2.25078	2.2553	0	0	2.13237	4.30498	3.84686	18.7849	9.28538	10.4783	7.2709
TRINITY_DN70283_c0_g1_i1	5	4.51739e-11	0.75688	---NA---	#N/A	#N/A	5.57931	2.35334	0	0	6.43359	0	0	1.12765	0	0	17.059	1.43499	10.4415	28.1773	12.7674	288.903	104.589
TRINITY_DN199052_c0_g1_i1	5	3.46982e-09	0.701455	---NA---	#N/A	#N/A	#N/A	2.35334	3.9623	1.39041	5.36132	0	0.750261	1.12765	0	1.27996	2.13237	2.86999	2.1982	12.076	4.64269	8.98143	6.1523
TRINITY_DN92337_c0_g1_i6	5	1.14459e-08	0.72297	uncharacterized protein LOC18108463 isoform X1	#N/A	#N/A	5.80239	0	0	1.39041	0	0	2.25078	0	0	0	0	0	0	24.152	24.3741	28.4412	0
TRINITY_DN1651_c0_g1_i16	5	1.60795e-12	0.73905	DExH-box ATP-dependent RNA helicase DExH1-like isoform X2	#N/A	#N/A	4.98517	3.13779	0	0	0	1.68177	0	5.63826	0	0	10.6619	7.17497	7.14417	49.6457	17.4101	38.9195	16.2197
TRINITY_DN72355_c0_g2_i1	5	6.96626e-08	0.707591	uncharacterized protein LOC110796898	-2.317	#N/A	#N/A	17.2578	11.8869	16.6849	17.1562	1.12118	3.7513	5.63826	3.47961	14.0795	6.39712	12.9149	7.14417	21.4684	23.2134	34.4288	20.1348
TRINITY_DN8942_c0_g1_i1	5	3.3479e-12	0.76647	DNA-directed RNA polymerases I, II, and III subunit RPABC5	#N/A	#N/A	1.76607	637.755	805.668	1013.61	661.587	809.493	485.419	1487.37	1312.97	1349.08	1778.4	1648.81	1340.36	3476.54	2128.67	2889.03	2444.7
TRINITY_DN2603_c0_g1_i1	5	1.09819e-12	0.731238	probable glutathione peroxidase 5 isoform X2	#N/A	2.24656	2.88704	58.0491	66.0383	36.1507	46.1074	82.4069	49.5172	46.2337	120.626	247.032	204.708	208.074	324.785	579.647	198.475	658.638	104.03
TRINITY_DN2205_c1_g2_i2	5	2.49875e-10	0.731835	GDT1-like protein 2, chloroplastic isoform X3	#N/A	#N/A	1.37843	1565.76	2428.89	2099.52	1253.48	1731.67	1100.63	2449.26	1435.92	2809.51	3294.52	2366.3	3716.06	6688.75	4121.55	5282.58	3584.55
TRINITY_DN3827_c0_g1_i10	5	3.45289e-10	0.707408	probable protein phosphatase 2C 34	#N/A	2.11744	2.58397	131.003	210.002	137.651	64.3359	267.963	171.81	395.806	202.977	629.739	912.655	437.673	333.028	819.825	978.447	1269.37	272.379
TRINITY_DN23461_c0_g1_i2	5	2.51317e-13	0.755409	---NA---	#N/A	#N/A	5.47452	0	0	0	0	0.560591	1.50052	1.12765	0	1.27996	0	2.86999	6.59461	12.076	10.446	11.9752	3.3558
TRINITY_DN50031_c0_g2_i1	5	6.95688e-06	0.716397	zinc finger BED domain-containing protein RICESLEEPER 2-like	#N/A	#N/A	#N/A	0	0	0	0	0.560591	0	0	0	0	0	0	0	1.34178	2.32134	11.9752	1.6779
TRINITY_DN5533_c1_g1_i3	5	1.36546e-14	0.796954	---NA---	#N/A	#N/A	#N/A	0	0	0	0	0	0	0	0	1.27996	0	1.43499	0	5.3671	2.32134	1.4969	3.9151
TRINITY_DN3474_c0_g1_i1	5	1.31529e-11	0.74369	protein PLASTID TRANSCRIPTIONALLY ACTIVE 7	#N/A	#N/A	1.59316	624.42	731.705	504.72	554.361	582.454	303.856	735.229	612.411	1109.72	1343.39	726.106	1376.63	2816.39	1653.96	1808.26	1193.55
TRINITY_DN8278_c0_g1_i2	5	7.01225e-12	0.74859	70 kDa peptidyl-prolyl isomerase isoform X1	#N/A	#N/A	2.81677	37.6535	21.1323	45.8836	25.7343	24.1054	54.0188	46.2337	96.2691	60.158	46.9122	144.934	122.55	272.381	218.206	336.803	111.86
TRINITY_DN42533_c0_g1_i2	5	2.81166e-23	0.872685	PREDICTED: uncharacterized protein At1g15400	#N/A	5.50327	6.25588	0	0	0	0	0.560591	0	0	0	8.95971	10.6619	10.045	7.69372	29.5191	4.64269	22.4536	7.2709
TRINITY_DN140_c0_g1_i1	5	2.47959e-11	0.72553	protein FAR1-RELATED SEQUENCE 2 isoform X2	#N/A	9.03737	8.87351	0	0	0	0	18.4995	0	20.2977	0	23.0392	253.752	33.0048	120.901	169.064	15.0887	148.194	56.4893
TRINITY_DN7703_c0_g1_i7	5	8.45327e-11	0.704118	S-adenosylmethionine synthase 3	#N/A	#N/A	3.94876	10.1978	13.2077	0	6.43359	15.136	3.7513	0	6.95921	21.7593	46.9122	71.7497	40.6668	50.9875	85.8897	246.989	91.1659
TRINITY_DN21104_c0_g2_i1	5	9.14684e-10	0.70772	protein FEZ isoform X2	#N/A	#N/A	4.03759	1.56889	1.32077	0	1.07226	2.24236	0	1.12765	0	5.11983	2.13237	10.045	12.6397	6.70888	16.2494	37.4226	10.6267
TRINITY_DN4137_c0_g1_i3	5	8.61826e-16	0.801804	squamosa promoter-binding-like protein 1 isoform X2	4.01839	5.84172	6.07972	6.27558	0	0	0	31.3931	27.0094	12.4042	47.5546	126.716	93.8244	113.364	69.2434	131.494	162.494	160.169	21.2534
TRINITY_DN2486_c2_g1_i1	5	7.45421e-12	0.714536	---NA---	#N/A	#N/A	5.23439	0	0	0	0	0.560591	1.50052	1.12765	0	1.27996	2.13237	5.73997	3.84686	13.4178	1.16067	5.98762	11.186
TRINITY_DN1057_c0_g1_i15	5	1.07014e-15	0.79416	intermediate cleaving peptidase 55, mitochondrial isoform X2	#N/A	5.12223	6.77639	0	3.9623	0	2.14453	12.333	15.0052	30.4466	3.47961	48.6384	87.4273	34.4398	28.0271	339.469	105.621	173.641	31.8801
TRINITY_DN5032_c0_g1_i1	5	4.22878e-24	0.817449	dnAJ-like protein slr0093	#N/A	#N/A	6.12943	0	0	0	0	0	0	0	0	0	0	0	1.0991	29.5191	11.6067	0	18.4569
TRINITY_DN26348_c0_g2_i2	5	3.87736e-18	0.849692	pentatricopeptide repeat-containing protein At1g74630	#N/A	2.66564	4.06783	0.784447	6.60383	8.34247	3.21679	7.28768	6.75235	4.51061	5.79934	17.9194	34.118	30.1349	32.4235	72.4559	64.9976	140.709	34.6766
TRINITY_DN10231_c3_g1_i6	5	3.78545e-08	0.707732	calcineurin-binding protein 1 isoform X1	#N/A	#N/A	#N/A	229.843	278.682	137.651	274.5	182.753	143.3	81.1909	178.62	177.914	174.855	228.164	150.577	405.216	467.751	766.415	251.685
TRINITY_DN15307_c0_g1_i12	5	3.58955e-12	0.73784	---NA---	#N/A	#N/A	#N/A	0	0	0	0	0	0	0	0	0	0	0	1.64865	4.02533	6.96403	11.9752	0
TRINITY_DN4572_c1_g1_i5	5	4.57942e-13	0.815106	superoxide dismutase [Fe] 3, chloroplastic	#N/A	#N/A	1.87446	212.585	500.571	321.185	268.066	258.993	231.831	242.445	338.682	551.662	646.109	456.328	551.2	1996.56	938.984	1127.17	849.577
TRINITY_DN10207_c0_g1_i1	5	1.02053e-09	0.700442	thioredoxin-like fold domain-containing protein MRL7L, chloroplastic	#N/A	3.77327	4.04087	7.06002	11.8869	5.56165	11.7949	14.0148	18.0063	0	10.4388	101.117	198.311	123.409	65.3966	279.089	112.585	136.218	81.0985
TRINITY_DN9766_c0_g1_i1	5	8.82065e-09	0.718746	ribokinase isoform X2	#N/A	#N/A	1.72266	163.165	206.04	226.637	137.25	186.677	117.791	259.36	173.98	399.347	641.844	239.644	353.911	862.762	619.799	633.191	372.494
TRINITY_DN12499_c1_g1_i4	5	7.70181e-12	0.732256	---NA---	5.00026	9.04221	8.52435	0	0	0	1.07226	11.2118	29.2602	4.51061	1.15987	5.11983	221.767	218.119	281.37	26.8355	257.669	32.9319	214.212
TRINITY_DN986_c0_g2_i6	5	8.99954e-09	0.725964	---NA---	#N/A	#N/A	#N/A	18.8267	46.2268	44.4932	23.5898	19.6207	11.2539	9.02121	17.398	37.1188	40.5151	24.3949	39.0181	57.6964	105.621	118.255	54.8114
TRINITY_DN434044_c0_g1_i1	5	1.65538e-08	0.760162	---NA---	#N/A	7.04988	7.31641	0	0	0	0	0.560591	0.750261	0	5.79934	29.439	14.9266	45.9198	17.0361	95.2661	8.1247	11.9752	17.3383
TRINITY_DN13137_c0_g1_i9	5	1.62992e-14	0.837485	probable serine/threonine protein kinase IRE4 isoform X1	#N/A	#N/A	7.57538	0	0	0	0	0	0	0	0	0	0	5.73997	0	111.367	17.4101	16.4659	13.4232
TRINITY_DN10231_c1_g1_i2	5	8.29297e-10	0.726796	probable lactoylglutathione lyase, chloroplastic	#N/A	#N/A	2.11301	879.365	1604.73	607.61	472.869	900.87	895.061	1112.99	1630.78	1538.51	2639.88	1466.56	2538.38	6117.16	2308.58	2966.86	4600.8
TRINITY_DN78095_c0_g1_i1	5	4.42865e-13	0.764736	---NA---	#N/A	5.47782	6.64407	0	0	0	0	1.68177	3.7513	4.51061	1.15987	8.95971	2.13237	11.4799	13.7388	12.076	20.8921	41.9133	9.5081
TRINITY_DN145054_c0_g1_i1	5	8.08276e-08	0.711312	pentatricopeptide repeat-containing protein At1g09900	#N/A	#N/A	#N/A	0	0	0	0	0	0	0	0	2.55992	0	0	0	4.02533	1.16067	10.4783	2.2372
TRINITY_DN3092_c0_g1_i1	5	1.41521e-08	0.729731	---NA---	#N/A	#N/A	#N/A	0	0	0	0	0	0	0	0	0	0	0	1.0991	18.7849	1.16067	1.4969	3.9151
TRINITY_DN132430_c0_g1_i1	5	2.06509e-22	0.839683	BAHD acyltransferase BIA1-like	#N/A	#N/A	6.09347	0	0	0	0	1.12118	0.750261	0	0	3.83987	0	1.43499	3.84686	5.3671	20.8921	22.4536	9.5081
TRINITY_DN12819_c0_g1_i1	5	1.44696e-09	0.747171	---NA---	#N/A	#N/A	5.21612	0	0	0	0	0.560591	1.50052	2.2553	1.15987	2.55992	12.7942	5.73997	1.64865	13.4178	5.80336	8.98143	3.3558
TRINITY_DN106682_c0_g1_i3	5	2.62418e-10	0.768252	ATP-dependent helicase BRM	#N/A	#N/A	1.91467	70.6002	63.3968	105.671	54.6855	40.9231	20.257	38.3401	32.4763	163.835	76.7654	93.2745	66.4957	269.697	366.772	396.68	106.267
TRINITY_DN443642_c0_g1_i1	5	2.72295e-13	0.816793	---NA---	#N/A	#N/A	#N/A	0	0	0	0	0	0	0	0	0	0	0	2.74776	9.39243	2.32134	5.98762	6.1523
TRINITY_DN1704_c0_g1_i8	5	5.03771e-16	0.76583	PREDICTED: uncharacterized protein LOC18597315 isoform X1	#N/A	#N/A	4.91695	0.784447	0	0	0	0	1.50052	1.12765	0	5.11983	6.39712	2.86999	3.29731	12.076	2.32134	16.4659	11.186
TRINITY_DN4589_c0_g2_i5	5	4.47826e-11	0.733971	60S ribosomal protein L7-2-like	#N/A	#N/A	1.52488	2229.4	2398.51	2691.84	1800.33	2138.09	1155.4	2379.34	2390.49	4385.14	4202.91	2604.51	5110.28	10166.6	4622.96	7382.73	4712.1
TRINITY_DN130751_c0_g1_i1	5	2.26931e-10	0.732989	S-protein homolog 5-like	#N/A	#N/A	6.21086	0	0	0	0	0	0	0	1.15987	0	10.6619	5.73997	4.94596	36.228	6.96403	8.98143	10.0674
TRINITY_DN3890_c0_g2_i1	5	3.00056e-14	0.790721	uncharacterized protein LOC18054188 isoform X2	#N/A	#N/A	#N/A	6.27558	3.9623	4.17124	1.07226	2.24236	1.50052	0	0	2.55992	6.39712	2.86999	3.29731	17.4431	19.7314	25.4474	10.0674
TRINITY_DN987_c2_g1_i3	5	2.228e-10	0.720298	AIG2-like protein D	#N/A	#N/A	1.80913	125.512	163.775	84.8151	94.3593	100.906	42.0146	128.552	76.5513	149.755	268.679	180.809	320.938	513.9	377.218	537.389	255.6
TRINITY_DN4098_c0_g1_i1	5	1.19673e-10	0.73697	alcohol dehydrogenase 1	#N/A	#N/A	2.56606	411.05	397.551	531.137	197.297	599.272	135.797	255.977	367.678	1218.52	1925.53	617.047	1024.36	3153.17	2121.71	2618.09	1462.01
TRINITY_DN438004_c0_g1_i1	5	4.53175e-07	0.706985	---NA---	#N/A	#N/A	#N/A	0	1.32077	0	0	0	0	0	0	1.27996	0	1.43499	0	6.70888	4.64269	2.99381	2.7965
TRINITY_DN9314_c0_g1_i2	5	6.70645e-26	0.877536	3-epi-6-deoxocathasterone 23-monooxygenase	#N/A	#N/A	6.07932	0	0	0	0	0	0	0	0	2.55992	0	4.30498	0	21.4684	16.2494	7.48452	12.3046
TRINITY_DN8236_c0_g1_i1	5	1.35302e-10	0.701274	uncharacterized protein LOC110618543	#N/A	#N/A	2.69209	862.892	361.89	739.699	500.747	1274.22	492.171	1521.2	620.53	2831.27	3185.76	1007.37	1460.71	5140.34	3870.84	5896.31	1256.19
TRINITY_DN1257_c0_g1_i7	5	4.47318e-11	0.752622	F-box protein PP2-A12	#N/A	#N/A	1.81186	624.42	1341.9	1624	962.893	634.028	710.497	1702.75	989.368	1750.98	1893.55	1607.19	1859.13	5694.5	3423.98	4836.5	2474.34
TRINITY_DN5833_c0_g1_i3	5	2.98052e-18	0.866214	---NA---	#N/A	#N/A	#N/A	0	0	0	0	0	0	0	0	1.27996	0	0	0	5.3671	3.48202	2.99381	2.2372
TRINITY_DN713_c0_g1_i5	5	2.40951e-09	0.740568	calnexin homolog	#N/A	2.0877	2.94121	1429.26	1500.39	2643.17	982.194	2648.23	1484.02	3368.29	2790.64	8853.47	10902.8	3934.75	3513.83	8552.48	8701.56	27558	6509.69
TRINITY_DN8460_c0_g2_i2	5	7.1814e-12	0.80454	cleavage stimulating factor 64	#N/A	7.97056	8.17569	0	0	0	0	0	0	0	10.4388	24.3192	117.28	43.0498	17.0361	88.5572	81.247	52.3917	21.8127
TRINITY_DN8839_c0_g1_i2	5	1.8545e-10	0.751938	peptidyl-prolyl cis-trans isomerase FKBP16-3, chloroplastic isoform X1	#N/A	#N/A	1.85871	451.841	344.72	501.939	232.681	378.96	345.87	576.23	338.682	721.896	1347.66	746.196	938.633	2011.32	1671.37	1095.73	955.284
TRINITY_DN19730_c0_g1_i1	5	1.79534e-14	0.736711	---NA---	#N/A	3.13089	3.72315	1.56889	5.28307	4.17124	0	6.1665	3.7513	11.2765	0	24.3192	27.7208	20.0899	18.6847	45.6204	37.1415	38.9195	20.6941
TRINITY_DN73413_c0_g1_i5	5	3.52489e-14	0.762064	ribulose-1,5 bisphosphate carboxylase/oxygenase large subunit N-methyltransferase, chloroplastic	#N/A	#N/A	#N/A	0	0	0	0	0	0	0	0	0	0	0	0.549551	4.02533	0	11.9752	4.4744
TRINITY_DN5973_c0_g4_i1	5	5.4652e-18	0.829096	uncharacterized protein LOC110649866 isoform X3	#N/A	#N/A	6.15985	0	0	0	0	0.560591	1.50052	1.12765	1.15987	1.27996	4.26474	10.045	2.1982	16.1013	18.5708	20.9567	5.0337
TRINITY_DN9502_c0_g1_i10	5	2.9171e-11	0.718698	DEAD-box ATP-dependent RNA helicase 57 isoform X1	#N/A	#N/A	2.92925	21.9645	44.9061	33.3699	12.8672	33.0749	54.769	55.2549	28.9967	57.5981	108.751	68.8797	50.5587	275.064	134.638	417.636	44.744
TRINITY_DN6374_c0_g1_i1	5	6.41799e-09	0.744692	DNA-directed RNA polymerases I and III subunit RPAC2	#N/A	#N/A	#N/A	149.045	423.966	179.363	223.031	200.131	177.812	281.913	209.936	245.752	364.636	354.443	475.362	1203.57	620.96	842.757	547.555
TRINITY_DN746_c2_g1_i2	5	2.99927e-09	0.724762	putative deoxyribonuclease TATDN1 isoform X1	#N/A	1.64412	2.30467	1618.31	2306.06	1892.35	1168.77	2267.03	962.585	2158.32	1542.63	5475.66	8832.29	3296.18	3902.91	9350.84	10225.5	12114.4	3752.9
TRINITY_DN3484_c2_g1_i1	5	1.13013e-14	0.790871	---NA---	#N/A	#N/A	#N/A	4.70668	3.9623	0	0	0.560591	0.750261	0	0	0	0	0	0	25.4937	16.2494	22.4536	3.3558
TRINITY_DN1253_c1_g1_i1	5	5.04746e-10	0.729384	50S ribosomal protein L24, chloroplastic	#N/A	1.57052	1.94093	1559.48	1476.62	2216.32	947.882	1476.04	1159.15	1824.54	2148.08	3626.12	6264.91	3613.31	4869.02	9196.53	5383.2	6472.61	3361.39
TRINITY_DN13750_c0_g1_i11	5	1.37482e-09	0.708066	ubiquinol oxidase 4, chloroplastic/chromoplastic isoform X1	#N/A	2.52727	3.05328	249.454	476.797	1804.75	677.671	1531.53	901.814	2409.79	1752.56	4414.57	5424.75	2806.85	5936.25	10671.1	5192.85	8325.78	3092.93
TRINITY_DN7215_c0_g1_i5	5	3.29587e-25	0.852016	OTU domain-containing protein 3 isoform X1	#N/A	7.39041	8.01831	0	0	0	0	3.36355	3.00104	7.89356	0	17.9194	38.3827	44.4848	37.3695	65.747	52.2302	89.8143	8.3895
TRINITY_DN11987_c0_g1_i4	5	1.8488e-07	0.716792	receptor-like protein EIX2	#N/A	-5.42094	#N/A	7.06002	7.9246	43.1028	7.50585	1.68177	0	0	4.63947	0	0	1.43499	0	67.0888	10.446	80.8328	13.4232
TRINITY_DN396460_c0_g1_i1	5	6.74458e-10	0.753138	isocitrate lyase-like	#N/A	#N/A	#N/A	0	0	0	0	1.12118	0	0	1.15987	5.11983	8.52949	1.43499	2.1982	9.39243	5.80336	2.99381	2.7965
TRINITY_DN26413_c1_g1_i5	5	1.68103e-09	0.732549	protein NEDD1	#N/A	#N/A	3.60818	42.3601	50.1891	34.7603	36.457	10.6512	14.255	24.8083	23.1974	51.1983	76.7654	119.104	31.874	59.0382	315.703	1387.63	262.312
TRINITY_DN1670_c3_g1_i1	5	6.84153e-08	0.704198	---NA---	-3.93365	#N/A	#N/A	7.06002	6.60383	8.34247	4.28906	0	0	0	2.31974	3.83987	0	0	2.1982	13.4178	9.28538	28.4412	6.1523
TRINITY_DN33478_c0_g1_i3	5	2.89437e-15	0.731149	pentatricopeptide repeat-containing protein At5g66520	#N/A	#N/A	2.823	33.7312	54.1514	37.5411	52.541	79.0433	27.0094	50.7443	66.1125	116.476	176.987	54.5297	104.415	413.267	357.487	461.047	48.6591
TRINITY_DN11771_c0_g1_i3	5	1.58528e-10	0.749598	vacuolar protein sorting-associated protein 55 homolog isoform X1	#N/A	#N/A	1.39146	360.061	285.286	375.411	209.092	262.357	230.33	369.87	238.933	442.865	718.609	317.133	417.659	931.193	842.648	992.448	552.588
TRINITY_DN72515_c0_g2_i2	5	4.83433e-11	0.790362	---NA---	#N/A	#N/A	#N/A	0	0	0	0	0.560591	0	0	0	0	0	0	0.549551	2.68355	3.48202	2.99381	1.6779
TRINITY_DN5210_c2_g1_i2	5	2.7829e-12	0.705763	40S ribosomal protein S12	#N/A	#N/A	2.29689	441.644	669.629	504.72	364.57	668.785	238.583	779.207	501.063	1388.75	1452.15	806.466	998.534	3865.66	2061.35	3357.56	614.671
TRINITY_DN32234_c0_g1_i1	5	1.56786e-14	0.756731	---NA---	#N/A	#N/A	#N/A	0	0	0	0	0	0	0	0	0	0	0	0.549551	8.05066	3.48202	0	3.3558
TRINITY_DN1846_c1_g1_i5	5	5.19803e-11	0.733706	nudix hydrolase 20, chloroplastic-like	#N/A	#N/A	1.90317	83.1514	132.077	152.945	40.746	88.0128	137.298	191.701	160.062	179.194	187.649	208.074	322.037	432.052	410.878	330.816	419.475
TRINITY_DN686_c0_g2_i2	5	3.52259e-15	0.832272	pyridoxal phosphate homeostasis protein	#N/A	1.27841	2.10475	955.456	788.498	638.199	922.147	997.291	646.725	1208.84	821.187	1679.3	2964	1704.77	1560.18	5703.89	3061.85	3225.83	2550.97
TRINITY_DN1225_c0_g2_i7	5	8.29236e-13	0.798117	small heat shock protein, chloroplastic	#N/A	2.96901	3.87497	2171.35	4672.87	12288.5	3578.15	6484.36	6434.99	3658.1	12411.8	39267.8	48163.9	33841.4	57914.4	78092.7	78930.3	123508	64401.2
TRINITY_DN6312_c0_g2_i7	5	8.38546e-10	0.750872	RNA polymerase sigma factor sigA	#N/A	#N/A	1.93049	746.793	1312.84	2241.34	958.604	1527.61	1270.94	2055.71	1730.52	2992.54	5055.85	2987.66	3229.16	7244.25	5070.98	5155.34	3218.21
TRINITY_DN17095_c2_g1_i1	5	1.58975e-09	0.716652	---NA---	#N/A	#N/A	4.78227	0	3.9623	0	0	0	0	3.38295	2.31974	15.3595	6.39712	10.045	20.3334	48.3039	17.4101	19.4598	16.2197
TRINITY_DN287_c4_g1_i1	5	1.01044e-11	0.835809	---NA---	#N/A	7.07436	7.18125	0.784447	0	0	1.07226	1.12118	5.25183	1.12765	9.27895	33.2789	100.221	31.5698	132.991	91.2408	44.1055	38.9195	154.367
TRINITY_DN7864_c0_g1_i1	5	4.0698e-11	0.738791	thylakoid lumenal protein TL20.3, chloroplastic isoform X1	#N/A	#N/A	1.70239	1488.1	1252.09	1636.51	647.648	1326.36	763.015	1778.31	1341.97	2358.96	3469.37	1858.32	2822.49	5946.75	3534.25	3939.85	3432.42
TRINITY_DN2387_c0_g2_i2	5	3.08881e-10	0.708197	polyadenylate-binding protein RBP47B'	#N/A	#N/A	3.0696	10.1978	23.7738	37.5411	3.21679	15.136	15.7555	42.8507	12.7586	26.8791	93.8244	57.3997	56.6038	209.317	49.9089	134.721	256.719
TRINITY_DN3866_c0_g1_i5	5	1.29711e-09	0.718862	probable inactive shikimate kinase like 1, chloroplastic isoform X2	#N/A	2.08533	2.9437	981.343	290.569	493.596	289.511	1130.71	671.483	1038.57	1728.2	2202.81	3642.09	1404.86	1268.91	4790.14	3230.15	6420.22	1548.7
TRINITY_DN13010_c0_g3_i3	5	1.44191e-13	0.768197	---NA---	#N/A	#N/A	5.92357	0	1.32077	0	0	0	0	1.12765	0	0	0	4.30498	7.14417	38.9115	20.8921	4.49071	20.6941
TRINITY_DN36398_c2_g2_i1	5	1.04858e-09	0.718131	---NA---	#N/A	5.48197	5.79044	0	0	0	0	0	3.7513	0	3.47961	1.27996	6.39712	11.4799	18.1352	18.7849	13.9281	5.98762	8.3895
TRINITY_DN74474_c0_g1_i1	5	3.18297e-25	0.879918	uncharacterized protein LOC18032231	#N/A	3.5321	5.04312	3.13779	1.32077	0	0	1.68177	4.50157	3.38295	1.15987	11.5196	19.1913	17.2199	10.4415	37.5697	38.3022	70.3545	22.9313
TRINITY_DN7810_c0_g1_i2	5	8.8697e-11	0.753451	uroporphyrinogen decarboxylase 1, chloroplastic	#N/A	#N/A	2.19022	192.189	235.097	283.644	128.672	390.732	183.814	328.147	381.597	631.019	1121.63	417.583	356.659	1105.62	1086.39	1154.11	603.485
TRINITY_DN2793_c0_g1_i8	5	2.017e-10	0.799317	protein YIF1B-like isoform X1	3.8904	6.90217	7.14924	0	0	0	4.28906	14.0148	12.7544	13.5318	26.677	24.3192	63.9712	121.974	335.226	226.76	109.103	235.014	53.1335
TRINITY_DN722_c0_g1_i1	5	1.99385e-09	0.705002	uncharacterized protein ycf23	#N/A	1.98425	2.44187	858.969	1236.24	558.946	339.908	1584.23	468.163	1110.74	777.112	2736.55	4454.53	1889.89	2680.71	6196.32	4726.26	3667.42	2173.44
TRINITY_DN20163_c0_g3_i1	5	1.15274e-07	0.735569	---NA---	#N/A	6.12308	6.73222	0	0	0	1.07226	2.24236	6.00209	0	2.31974	8.95971	53.3093	18.6549	13.1892	45.6204	52.2302	29.9381	21.2534
TRINITY_DN25286_c0_g1_i10	5	2.32566e-09	0.767493	CDP-diacylglycerol--serine O-phosphatidyltransferase 1-like	#N/A	#N/A	#N/A	0	0	0	0	0	0	0	0	0	0	0	1.64865	2.68355	2.32134	2.99381	1.1186
TRINITY_DN56120_c1_g1_i1	5	9.4993e-09	0.763088	---NA---	#N/A	4.25617	5.08413	2.35334	2.64153	6.95206	0	5.04532	9.00313	5.63826	27.8368	21.7593	29.8532	47.3548	129.145	130.152	96.3358	80.8328	90.6066
TRINITY_DN142565_c0_g1_i1	5	5.99184e-12	0.757911	pentatricopeptide repeat-containing protein At5g39350	#N/A	#N/A	4.36795	0.784447	2.64153	0	1.07226	3.92414	0.750261	1.12765	0	5.11983	14.9266	14.3499	5.49551	20.1266	17.4101	44.9071	11.186
TRINITY_DN18334_c0_g1_i1	5	1.12758e-07	0.735815	uncharacterized protein LOC110815469	#N/A	#N/A	#N/A	1.56889	23.7738	4.17124	7.50585	4.48473	0.750261	2.2553	0	3.83987	2.13237	0	0.549551	21.4684	30.1775	179.629	19.0162
TRINITY_DN2044_c0_g2_i14	5	8.38183e-11	0.719871	WAT1-related protein At3g28050-like isoform X1	#N/A	#N/A	#N/A	0	0	0	9.65038	0	0	0	0	1.27996	2.13237	0	0	63.0635	0	53.8886	22.372
TRINITY_DN5719_c0_g1_i7	5	2.01095e-20	0.786606	small subunit processome component 20 homolog isoform X1	9.35492	11.8617	11.8993	0	0	0	0	140.708	252.088	0	175.14	385.267	1577.96	632.832	391.83	924.484	1034.16	989.454	258.397
TRINITY_DN3155_c1_g1_i6	5	4.14969e-10	0.763339	protein CHLORORESPIRATORY REDUCTION 7, chloroplastic	-1.41452	#N/A	#N/A	1677.15	2069.64	2447.12	2111.29	1050.55	408.892	834.462	920.936	972.768	993.685	1644.5	1315.08	6651.18	2654.46	3210.86	2261.81
TRINITY_DN75674_c0_g3_i1	6	6.17033e-11	0.711231	---NA---	#N/A	#N/A	#N/A	0	1.32077	1.39041	2.14453	4.48473	2.25078	2.2553	3.47961	1.27996	0	1.43499	1.64865	0	0	0	0
TRINITY_DN238106_c0_g1_i2	6	5.05891e-08	0.720898	---NA---	#N/A	#N/A	#N/A	0.784447	0	0	0	3.92414	3.00104	2.2553	1.15987	1.27996	0	0	0	0	0	0	0
TRINITY_DN25281_c0_g2_i1	6	3.73449e-12	0.774941	GTP-binding protein 8	#N/A	#N/A	#N/A	16.4734	17.17	15.2945	9.65038	11.2118	26.2591	24.8083	28.9967	15.3595	19.1913	14.3499	20.8829	4.02533	4.64269	5.98762	7.8302
TRINITY_DN221295_c0_g2_i1	6	3.02164e-08	0.709421	---NA---	#N/A	#N/A	#N/A	1.56889	1.32077	2.78082	1.07226	8.40887	2.25078	2.2553	4.63947	2.55992	2.13237	1.43499	2.74776	0	0	0	0.5593
TRINITY_DN7489_c1_g1_i10	6	1.01262e-13	0.796955	formin-binding protein 4-like isoform X2	#N/A	#N/A	-7.27343	13.3356	56.793	22.2466	24.6621	43.1655	18.0063	82.3185	80.0309	30.719	23.4561	31.5698	12.0901	0	0	0	0
TRINITY_DN4328_c0_g2_i5	6	2.25025e-09	0.768156	---NA---	#N/A	#N/A	#N/A	0	0	0	6.43359	16.2571	15.7555	24.8083	10.4388	0	4.26474	0	0	0	0	0	0
TRINITY_DN17351_c0_g1_i6	6	1.24454e-08	0.744144	---NA---	#N/A	#N/A	#N/A	21.1801	13.2077	18.0754	15.0117	26.9084	27.7597	37.2125	38.2757	25.5992	21.3237	25.8299	40.1172	8.05066	9.28538	17.9629	13.4232
TRINITY_DN39544_c0_g2_i1	6	6.86126e-12	0.765519	---NA---	#N/A	#N/A	#N/A	0.784447	1.32077	1.39041	0	1.68177	2.25078	3.38295	6.95921	0	0	0	0.549551	0	0	0	0
TRINITY_DN22045_c0_g1_i1	6	8.96798e-12	0.786529	---NA---	#N/A	#N/A	#N/A	1.56889	2.64153	2.78082	2.14453	6.1665	6.00209	4.51061	5.79934	3.83987	6.39712	7.17497	3.84686	2.68355	2.32134	2.99381	2.7965
TRINITY_DN209980_c0_g1_i1	6	1.92121e-09	0.709189	---NA---	#N/A	#N/A	#N/A	2.35334	5.28307	4.17124	5.36132	10.6512	10.5037	9.02121	8.11908	6.39979	2.13237	7.17497	7.14417	2.68355	1.16067	2.99381	2.2372
TRINITY_DN17146_c0_g1_i5	6	1.00261e-10	0.775889	---NA---	#N/A	#N/A	#N/A	2.35334	1.32077	4.17124	2.14453	10.6512	8.25287	10.1489	6.95921	10.2397	6.39712	5.73997	4.94596	2.68355	3.48202	2.99381	1.6779
TRINITY_DN234218_c0_g1_i1	6	1.04731e-08	0.711876	---NA---	#N/A	#N/A	#N/A	0.784447	0	0	0	3.36355	2.25078	1.12765	5.79934	0	0	1.43499	1.0991	0	0	0	0
TRINITY_DN7514_c0_g2_i2	6	2.52269e-07	0.701259	---NA---	#N/A	#N/A	#N/A	29.0245	21.1323	19.4658	30.0234	44.2867	38.2633	32.7019	32.4763	35.8388	23.4561	28.6999	29.1262	13.4178	16.2494	17.9629	22.9313
TRINITY_DN11066_c0_g1_i1	6	2.20974e-08	0.730831	---NA---	#N/A	#N/A	#N/A	10.1978	9.24537	9.73288	6.43359	16.8177	15.0052	19.1701	13.9184	16.6395	14.9266	17.2199	23.6307	8.05066	9.28538	13.4721	12.8639
TRINITY_DN29268_c0_g1_i10	6	2.25648e-13	0.764074	homeobox-leucine zipper protein ATHB-16	#N/A	#N/A	#N/A	7.06002	0	0	7.50585	17.9389	14.255	10.1489	20.8776	3.83987	2.13237	4.30498	6.59461	0	0	0	0
TRINITY_DN36145_c0_g2_i2	7	2.46119e-12	0.773171	probable folate-biopterin transporter 6	#N/A	8.27863	9.39126	0	1.32077	0	0	0	11.2539	3.38295	12.7586	21.7593	125.81	203.769	64.847	59.0382	289.007	130.231	487.71
TRINITY_DN370_c0_g1_i2	7	8.27479e-11	0.724665	---NA---	#N/A	5.19041	6.54243	0.784447	0	0	0	0	5.25183	1.12765	0	1.27996	23.4561	17.2199	7.69372	13.4178	39.4629	11.9752	68.2346
TRINITY_DN44923_c0_g1_i1	7	2.84682e-11	0.73676	---NA---	#N/A	#N/A	#N/A	0	0	0	0	0	0	0	0	0	0	8.60996	7.14417	13.4178	6.96403	4.49071	302.581
TRINITY_DN15572_c0_g1_i8	7	2.24643e-12	0.744164	uncharacterized protein LOC102616103 isoform X3	#N/A	2.76858	#N/A	3.92223	2.64153	2.78082	3.21679	0.560591	0.750261	2.2553	8.11908	15.3595	6.39712	30.1349	34.6217	26.8355	22.0528	26.9443	1313.8
TRINITY_DN9747_c1_g1_i1	7	2.2827e-12	0.75515	---NA---	#N/A	#N/A	#N/A	0	0	0	0	0	0	0	2.31974	1.27996	2.13237	2.86999	9.89192	24.152	3.48202	8.98143	511.2
TRINITY_DN469_c0_g1_i2	7	6.11655e-10	0.700034	17.3 kDa class I heat shock protein-like	#N/A	#N/A	3.03425	1553.99	1893.98	4614.78	518.976	3122.49	5581.94	3612.99	1352.41	7014.17	4654.97	6381.41	8244.92	8127.14	17126.9	13350.9	36422.7
TRINITY_DN49210_c0_g2_i2	7	4.64775e-10	0.742616	---NA---	#N/A	#N/A	4.547	2.35334	5.28307	0	3.21679	1.12118	2.25078	0	0	2.55992	10.6619	28.6999	9.34237	21.4684	44.1055	25.4474	179.535
TRINITY_DN38746_c0_g1_i1	7	2.46645e-13	0.77944	kinesin-like protein KIN-14Q	#N/A	#N/A	6.81903	0.784447	0	0	1.07226	0	0.750261	1.12765	0	3.83987	2.13237	10.045	2.1982	9.39243	42.9449	5.98762	203.026
TRINITY_DN7761_c0_g1_i9	7	2.04663e-07	0.709995	rhomboid-like protein 15 isoform X1	#N/A	#N/A	#N/A	0.784447	0	0	0	0	0	0	0	0	2.13237	0	0	4.02533	2.32134	2.99381	7.8302
TRINITY_DN132858_c0_g2_i1	7	8.62379e-14	0.770769	kinesin-like protein KIN-14Q	#N/A	#N/A	7.32544	0	0	1.39041	1.07226	0	0	0	3.47961	0	0	11.4799	7.69372	5.3671	70.801	26.9443	294.192
TRINITY_DN70283_c0_g2_i1	7	2.15223e-08	0.729296	---NA---	#N/A	#N/A	#N/A	0	0	0	0	1.12118	0	0	0	0	0	0	3.84686	6.70888	3.48202	7.48452	74.3869
TRINITY_DN169521_c0_g1_i1	7	5.71688e-11	0.753494	---NA---	#N/A	#N/A	#N/A	0	0	0	0	0	0	0	0	3.83987	0	1.43499	0.549551	5.3671	5.80336	1.4969	13.4232
TRINITY_DN110952_c0_g1_i1	7	2.01905e-13	0.78693	---NA---	#N/A	#N/A	6.02792	0	0	0	0	0	0	0	0	0	0	2.86999	0	5.3671	16.2494	1.4969	33.558
TRINITY_DN27372_c4_g1_i1	7	1.84506e-10	0.746799	GDSL esterase/lipase At5g55050-like	#N/A	5.8104	7.16949	0	0	0	0	1.68177	0	0	0	3.83987	23.4561	15.7849	2.74776	8.05066	34.8202	16.4659	65.4381
TRINITY_DN3396_c2_g1_i1	7	2.58708e-09	0.720763	---NA---	4.89303	6.90973	8.5421	0.784447	0	0	0	1.12118	29.2602	7.89356	4.63947	16.6395	31.9856	50.2248	65.9461	38.9115	73.1223	28.4412	401.577
TRINITY_DN78420_c0_g2_i2	7	5.17044e-11	0.788184	UDP-glucose iridoid glucosyltransferase-like	#N/A	3.73105	6.52095	3.92223	1.32077	1.39041	2.14453	0.560591	6.00209	5.63826	8.11908	14.0795	8.52949	81.7946	15.3874	41.5951	92.8538	86.8205	671.719
TRINITY_DN11820_c1_g1_i1	7	7.25482e-12	0.757256	---NA---	#N/A	#N/A	5.23738	0	0	0	0	0	0	0	0	1.27996	2.13237	0	2.74776	5.3671	1.16067	5.98762	19.5755
TRINITY_DN21846_c0_g5_i3	7	5.98468e-11	0.735119	---NA---	#N/A	5.98186	7.26085	0	0	0	0	0	8.25287	0	0	7.67975	21.3237	12.9149	10.4415	17.4431	38.3022	10.4783	66.5567
TRINITY_DN1153_c1_g1_i1	7	1.12433e-09	0.713339	---NA---	#N/A	3.11531	4.35183	12.5512	18.4907	38.9315	3.21679	8.96946	5.25183	29.3189	19.7178	51.1983	176.987	222.424	183.001	122.102	391.146	181.125	901.592
TRINITY_DN1153_c1_g1_i4	7	2.13162e-12	0.760548	---NA---	#N/A	#N/A	5.41448	0	0	2.78082	4.28906	0	3.00104	0	5.79934	8.95971	31.9856	11.4799	26.928	14.7595	78.9257	41.9133	176.739
TRINITY_DN12317_c1_g1_i1	7	8.03211e-13	0.781352	---NA---	#N/A	4.89845	6.84619	0	1.32077	0	2.14453	1.12118	2.25078	0	1.15987	5.11983	12.7942	45.9198	37.919	21.4684	71.9617	37.4226	284.684
TRINITY_DN29727_c0_g2_i1	7	6.00178e-15	0.80235	UDP-glucose iridoid glucosyltransferase-like	#N/A	#N/A	6.63554	0	1.32077	0	0	0	3.7513	0	2.31974	7.67975	0	5.73997	3.29731	18.7849	27.8561	16.4659	78.302
TRINITY_DN12891_c1_g1_i1	7	1.00709e-10	0.71214	---NA---	#N/A	#N/A	5.23741	2.35334	0	0	0	0	0	2.2553	1.15987	1.27996	4.26474	7.17497	0	26.8355	15.0887	1.4969	66.5567
TRINITY_DN6382_c0_g1_i1	7	1.3582e-17	0.81505	heat shock protein 90-6, mitochondrial-like isoform X1	#N/A	3.52895	5.38095	3.92223	6.60383	5.56165	0	1.12118	10.5037	0	11.5987	24.3192	38.3827	91.8396	26.3785	85.8737	168.297	131.728	305.937
TRINITY_DN6382_c0_g1_i4	7	2.31439e-12	0.741303	heat shock protein 90-6, mitochondrial	#N/A	2.38112	#N/A	10.1978	33.0192	12.5137	32.1679	0	54.0188	14.6595	35.9559	85.7572	83.1625	196.594	87.3786	209.317	239.098	212.56	1365.81
TRINITY_DN1286_c2_g1_i3	7	2.03992e-11	0.759922	peptidyl-tRNA hydrolase ICT1, mitochondrial	#N/A	#N/A	3.33982	17.2578	5.28307	51.4452	32.1679	28.0296	39.0136	57.5102	40.5954	42.2386	108.751	50.2248	70.3425	232.127	116.067	172.144	607.959
TRINITY_DN6330_c0_g1_i13	7	4.99885e-07	0.70415	J domain-containing protein required for chloroplast accumulation response 1	#N/A	#N/A	#N/A	0	0	9.73288	0	0	0	0	0	0	0	12.9149	18.6847	30.8609	41.7842	25.4474	289.717
TRINITY_DN745_c2_g1_i1	7	7.81742e-15	0.737006	---NA---	#N/A	4.43782	7.67155	0.784447	0	4.17124	0	0.560591	0.750261	1.12765	2.31974	12.7996	21.3237	28.6999	36.2704	60.3799	39.4629	1.4969	965.352
TRINITY_DN27723_c1_g2_i3	7	1.62142e-18	0.820401	probable serine/threonine-protein kinase PBL23	#N/A	6.11517	8.41006	0.784447	0	0	0	0	8.25287	2.2553	0	7.67975	31.9856	43.0498	10.4415	21.4684	133.477	59.8762	275.735
TRINITY_DN27723_c1_g2_i5	7	2.35587e-12	0.804774	probable serine/threonine-protein kinase PBL23	#N/A	#N/A	8.3624	0	0	0	0	0	0	0	5.79934	5.11983	14.9266	7.17497	0	37.5697	45.2662	16.4659	188.484
TRINITY_DN27723_c1_g2_i4	7	2.42939e-20	0.793073	probable serine/threonine-protein kinase PBL23	#N/A	7.75679	9.52192	0	0	0	0	0	0	0	8.11908	17.9194	66.1035	60.2697	32.4235	10.7342	200.796	121.249	307.615
TRINITY_DN5139_c2_g1_i2	7	5.27827e-10	0.713784	---NA---	#N/A	#N/A	#N/A	0.784447	0	1.39041	0	0	2.25078	0	0	7.67975	0	4.30498	1.0991	21.4684	6.96403	1.4969	307.056
TRINITY_DN13541_c1_g2_i1	7	5.71325e-12	0.748629	PREDICTED: uncharacterized protein LOC105959844	#N/A	#N/A	5.95058	0	2.64153	1.39041	0	0.560591	11.2539	1.12765	0	2.55992	14.9266	20.0899	13.7388	10.7342	74.283	35.9257	115.775
TRINITY_DN38515_c0_g1_i1	7	1.07082e-10	0.711776	---NA---	#N/A	5.19097	6.87594	0	1.32077	0	2.14453	0.560591	12.0042	0	5.79934	5.11983	44.7798	30.1349	44.5136	16.1013	38.3022	41.9133	330.546
TRINITY_DN7644_c0_g2_i2	7	1.02721e-10	0.705832	---NA---	#N/A	#N/A	7.86164	0	1.32077	0	2.14453	0	0	3.38295	0	0	0	8.60996	0	1.34178	77.765	0	791.41
TRINITY_DN32198_c0_g1_i1	7	4.0194e-11	0.729125	---NA---	#N/A	#N/A	7.58483	0	0	0	0	0	2.25078	0	0	1.27996	2.13237	15.7849	16.4865	5.3671	38.3022	8.98143	116.334
TRINITY_DN138383_c0_g1_i1	7	2.00638e-13	0.788544	---NA---	#N/A	#N/A	7.65656	0	0	0	0	0	0.750261	0	1.15987	0	4.26474	10.045	2.1982	12.076	32.4988	5.98762	126.961
TRINITY_DN6577_c0_g1_i6	7	5.83036e-11	0.75095	cytoplasmic tRNA 2-thiolation protein 1	#N/A	#N/A	4.04679	0.784447	1.32077	1.39041	6.43359	1.68177	1.50052	1.12765	1.15987	7.67975	14.9266	12.9149	13.7388	14.7595	38.3022	11.9752	108.504
TRINITY_DN197460_c0_g2_i1	7	1.28479e-14	0.753346	peroxidase 7	#N/A	6.55243	8.41386	0	0	0	0	0	3.7513	0	0	10.2397	10.6619	31.5698	24.7298	13.4178	71.9617	7.48452	208.619
TRINITY_DN16619_c5_g1_i1	7	2.23186e-07	0.786092	---NA---	#N/A	#N/A	6.3301	0	0	0	0	0	0	0	1.15987	0	0	0	0	10.7342	4.64269	4.49071	49.7777
TRINITY_DN20851_c0_g1_i1	7	3.56254e-10	0.747392	---NA---	#N/A	#N/A	8.06441	0	0	0	0	0	5.25183	0	0	1.27996	6.39712	27.2649	3.84686	13.4178	53.3909	11.9752	156.604
TRINITY_DN9608_c3_g1_i1	7	4.90338e-15	0.820776	---NA---	#N/A	#N/A	5.44214	0	0	0	0	0	0	0	0	1.27996	4.26474	1.43499	1.64865	8.05066	5.80336	2.99381	20.1348
TRINITY_DN851_c3_g1_i7	7	1.84631e-12	0.76103	17.3 kDa class I heat shock protein-like	#N/A	#N/A	2.84812	1226.87	1727.56	2816.97	404.244	1958.71	2702.44	2129.01	1162.19	3961.47	2682.52	3479.86	3712.77	4743.18	11252.7	8765.87	22658.4
TRINITY_DN53094_c0_g1_i2	7	6.50656e-12	0.728533	carotenoid 9,10(9',10')-cleavage dioxygenase 1-like	#N/A	4.45981	5.88039	0	0	1.39041	1.07226	2.24236	0	2.2553	0	10.2397	8.52949	4.30498	26.928	2.68355	29.0168	40.4164	68.7939
TRINITY_DN72355_c0_g4_i2	7	2.72498e-10	0.718579	---NA---	#N/A	#N/A	5.63606	0.784447	0	0	2.14453	1.12118	6.00209	0	2.31974	1.27996	25.5885	21.5249	8.24327	13.4178	18.5708	34.4288	97.3182
TRINITY_DN3795_c0_g4_i1	7	3.14416e-12	0.759343	cellulose synthase A catalytic subunit 7 [UDP-forming] isoform X2	#N/A	7.85206	9.49359	0	0	0	0	0	0	25.936	5.79934	39.6787	38.3827	81.7946	27.4776	30.8609	163.655	80.8328	355.156
TRINITY_DN247786_c0_g1_i1	7	2.09618e-07	0.730981	probable disease resistance protein At5g63020	#N/A	#N/A	7.61768	0	0	0	0	0	0	0	1.15987	0	0	0	0	17.4431	1.16067	1.4969	153.808
TRINITY_DN32148_c0_g1_i3	7	5.09493e-09	0.763335	sulfate transporter 1.3-like	#N/A	6.30393	6.59281	0	0	0	0	0	2.25078	0	0	8.95971	25.5885	22.9599	7.14417	14.7595	4.64269	7.48452	56.4893
TRINITY_DN21846_c0_g2_i1	7	3.16859e-15	0.779999	---NA---	#N/A	5.01167	5.8649	0	1.32077	0	1.07226	2.24236	5.25183	0	3.47961	11.5196	19.1913	22.9599	18.6847	20.1266	27.8561	14.969	74.9462
TRINITY_DN15265_c1_g1_i1	7	4.73361e-11	0.787417	---NA---	#N/A	#N/A	5.25046	0	0	0	0	0	0	0	0	0	0	1.43499	0	5.3671	2.32134	2.99381	21.8127
TRINITY_DN4413_c0_g1_i8	7	1.48814e-08	0.713719	mitochondrial fission protein ELM1	#N/A	#N/A	2.77824	2.35334	10.5661	4.17124	4.28906	7.84827	12.0042	10.1489	5.79934	12.7996	36.2503	28.6999	15.937	17.4431	30.1775	28.4412	73.8276
TRINITY_DN13374_c2_g1_i1	7	2.06657e-09	0.709132	---NA---	#N/A	#N/A	5.98499	1.56889	0	2.78082	0	0	0.750261	3.38295	0	0	25.5885	25.8299	6.04506	41.5951	32.4988	10.4783	207.5
TRINITY_DN676_c1_g2_i4	7	9.21527e-10	0.717619	---NA---	#N/A	3.50268	4.69958	3.13779	17.17	1.39041	4.28906	0.560591	7.50261	0	6.95921	28.1591	83.1625	101.885	78.5858	85.8737	185.708	73.3483	366.342
TRINITY_DN15572_c0_g2_i2	7	6.52989e-12	0.759291	sucrose synthase 7-like isoform X1	#N/A	#N/A	6.9131	0	6.60383	0	0	0	0	3.38295	1.15987	2.55992	23.4561	28.6999	8.24327	21.4684	24.3741	80.8328	714.785
TRINITY_DN6845_c2_g1_i1	7	3.325e-15	0.783285	---NA---	#N/A	#N/A	6.37892	0	3.9623	1.39041	2.14453	0.560591	6.00209	0	0	6.39979	6.39712	30.1349	30.7749	18.7849	138.12	40.4164	450.796
TRINITY_DN132858_c0_g1_i1	7	3.92683e-10	0.727783	kinesin-like protein KIN-14Q isoform X2	#N/A	#N/A	7.40203	0	0	0	0	1.12118	0	0	1.15987	0	2.13237	11.4799	1.64865	4.02533	29.0168	4.49071	111.86
TRINITY_DN4172_c0_g1_i8	7	3.1361e-09	0.729809	PREDICTED: uncharacterized protein At4g08330, chloroplastic isoform X2	#N/A	2.53001	3.97409	35.3001	35.6607	54.2261	24.6621	13.4542	38.2633	31.5742	73.0717	99.8367	83.1625	416.148	273.676	268.355	472.394	188.61	1592.89
TRINITY_DN12096_c0_g2_i1	7	2.52176e-10	0.75618	---NA---	#N/A	#N/A	3.14433	4.70668	5.28307	4.17124	10.7226	2.80296	3.00104	10.1489	5.79934	8.95971	27.7208	14.3499	14.2883	30.8609	48.7482	17.9629	134.791
TRINITY_DN21426_c0_g1_i9	7	1.14916e-10	0.73494	uncharacterized protein LOC102607166	#N/A	#N/A	#N/A	3.13779	0	0	0	1.68177	1.50052	1.12765	0	3.83987	4.26474	2.86999	3.84686	6.70888	9.28538	8.98143	25.1685
TRINITY_DN21567_c0_g2_i1	7	3.72221e-10	0.710499	---NA---	#N/A	#N/A	5.44971	0	3.9623	5.56165	0	0.560591	4.50157	14.6595	16.2382	11.5196	17.059	1.43499	50.0092	44.2786	67.319	70.3545	233.228
TRINITY_DN6211_c0_g2_i1	7	4.34695e-10	0.742346	---NA---	#N/A	3.6722	5.8878	3.13779	3.9623	2.78082	0	0.560591	6.75235	4.51061	3.47961	8.95971	10.6619	38.7448	70.3425	34.8862	92.8538	25.4474	475.964
TRINITY_DN242627_c0_g1_i1	7	1.81536e-09	0.718445	---NA---	#N/A	#N/A	3.78098	1.56889	1.32077	1.39041	0	0	1.50052	3.38295	1.15987	1.27996	4.26474	10.045	3.84686	6.70888	11.6067	11.9752	30.7615
TRINITY_DN93731_c0_g1_i1	7	1.86652e-08	0.701807	pyruvate decarboxylase 1	#N/A	#N/A	6.02475	0	0	0	0	1.68177	1.50052	0	0	1.27996	8.52949	0	2.1982	5.3671	11.6067	4.49071	34.6766
TRINITY_DN13485_c1_g1_i5	7	1.22567e-11	0.754456	---NA---	4.88586	8.1739	8.5205	0	0	0	0	1.12118	14.255	4.51061	5.79934	2.55992	63.9712	96.1445	76.9372	49.6457	41.7842	19.4598	209.738
TRINITY_DN433142_c0_g1_i1	7	1.18275e-15	0.798767	arginine--tRNA ligase, cytoplasmic-like isoform X1	#N/A	5.47967	6.68094	0	0	0	1.07226	0	1.50052	0	1.15987	14.0795	23.4561	15.7849	7.14417	12.076	37.1415	22.4536	74.3869
TRINITY_DN27723_c1_g3_i1	7	2.96876e-11	0.73202	pto-interacting protein 1	#N/A	#N/A	6.40262	0	0	1.39041	0	3.36355	0	0	1.15987	5.11983	14.9266	5.73997	1.0991	2.68355	18.5708	31.435	67.6753
TRINITY_DN452373_c0_g1_i1	7	7.619e-10	0.713423	---NA---	#N/A	#N/A	4.17874	3.13779	2.64153	0	1.07226	1.12118	0	6.76591	0	3.83987	6.39712	11.4799	4.39641	9.39243	10.446	37.4226	77.7427
TRINITY_DN5894_c0_g1_i5	7	1.30431e-15	0.802953	protein TIC 20-IV, chloroplastic isoform X1	#N/A	2.74264	4.53559	4.70668	26.4153	18.0754	11.7949	3.92414	17.256	22.553	22.0375	152.315	49.0446	120.539	75.8381	139.545	341.238	142.206	882.016
TRINITY_DN399622_c0_g1_i1	7	2.86906e-12	0.758617	---NA---	#N/A	#N/A	5.40155	0	0	0	0	0	0	0	0	3.83987	4.26474	7.17497	3.84686	5.3671	9.28538	4.49071	16.779
TRINITY_DN8348_c0_g2_i1	7	6.33431e-14	0.751661	---NA---	#N/A	#N/A	#N/A	0	0	1.39041	0	0	0	0	4.63947	1.27996	0	14.3499	32.9731	97.9497	18.5708	7.48452	1482.15
TRINITY_DN35886_c0_g1_i1	7	3.53816e-17	0.81525	protein YLS9-like	#N/A	4.85877	6.47833	2.35334	0	1.39041	3.21679	2.24236	6.00209	9.02121	6.95921	11.5196	68.2359	70.3147	62.6488	53.671	56.8729	112.268	458.626
TRINITY_DN60627_c3_g1_i1	7	2.76585e-15	0.792534	---NA---	#N/A	#N/A	4.36835	1.56889	3.9623	4.17124	2.14453	0	4.50157	2.2553	3.47961	5.11983	12.7942	28.6999	12.0901	12.076	64.9976	46.404	126.961
TRINITY_DN267844_c0_g1_i1	7	1.1918e-10	0.701569	protein SRG1-like	#N/A	#N/A	#N/A	0	0	0	0	0	0	0	0	0	2.13237	2.86999	0.549551	6.70888	5.80336	0	21.2534
TRINITY_DN392284_c0_g1_i1	7	8.66303e-11	0.705338	---NA---	#N/A	#N/A	#N/A	0	0	0	0	0	0	0	0	2.55992	0	1.43499	0	0	11.6067	2.99381	26.2871
TRINITY_DN20793_c0_g1_i1	7	2.34866e-11	0.759047	---NA---	#N/A	#N/A	3.83239	4.70668	10.5661	4.17124	4.28906	4.48473	9.00313	1.12765	5.79934	6.39979	23.4561	34.4398	10.4415	38.9115	19.7314	77.839	217.568
TRINITY_DN15842_c0_g1_i6	7	3.56465e-10	0.773518	DNA-directed RNA polymerase 2A-like	#N/A	#N/A	#N/A	0	10.5661	5.56165	28.9511	0	0	0	3.47961	0	0	0	11.5406	55.0128	54.5516	55.3855	1002.27
TRINITY_DN5110_c0_g1_i12	8	1.06897e-10	0.777933	ADP-ribosylation factor-like protein 8a	#N/A	#N/A	#N/A	10.9823	17.17	13.9041	10.7226	1.68177	5.25183	6.76591	12.7586	7.67975	8.52949	8.60996	4.39641	29.5191	20.8921	32.9319	29.0836
TRINITY_DN2539_c0_g1_i3	8	8.48203e-08	0.717712	small nuclear ribonucleoprotein E-like	#N/A	#N/A	#N/A	106.685	142.643	90.3768	62.1913	50.4532	42.0146	73.2973	49.8744	103.677	102.354	43.0498	52.2074	190.532	149.727	176.635	173.942
TRINITY_DN265713_c0_g1_i1	8	1.4718e-06	0.706298	B3 domain-containing protein Os04g0386900-like	-2.10611	-1.6052	#N/A	243.179	213.964	219.685	189.791	36.4384	43.5151	82.3185	47.5546	75.5175	44.7798	40.1798	125.847	139.545	127.674	88.3174	167.231
TRINITY_DN41450_c0_g2_i3	8	5.18825e-08	0.702157	---NA---	-2.85486	#N/A	#N/A	8.62892	21.1323	5.56165	9.65038	2.24236	0.750261	3.38295	0	1.27996	2.13237	4.30498	2.1982	10.7342	8.1247	7.48452	11.186
TRINITY_DN20868_c0_g1_i1	8	1.03201e-08	0.748706	---NA---	#N/A	#N/A	#N/A	7.06002	9.24537	23.637	10.7226	7.28768	3.7513	5.63826	9.27895	3.83987	8.52949	11.4799	6.04506	36.228	27.8561	20.9567	25.1685
TRINITY_DN68683_c0_g1_i3	8	1.26659e-08	0.767619	ADP-ribosylation factor GTPase-activating protein AGD1 isoform X2	-2.44119	#N/A	#N/A	18.8267	6.60383	5.56165	7.50585	1.68177	1.50052	2.2553	2.31974	6.39979	4.26474	5.73997	2.74776	18.7849	12.7674	14.969	16.779
TRINITY_DN127858_c0_g1_i4	8	3.60389e-07	0.7522	---NA---	#N/A	#N/A	#N/A	4.70668	5.28307	2.78082	2.14453	0	0	0	1.15987	0	0	0	0	6.70888	1.16067	2.99381	3.9151
TRINITY_DN4031_c0_g1_i4	8	9.37171e-08	0.722716	glutathione S-transferase 2	-1.90182	-2.02992	#N/A	312.994	538.873	385.144	355.992	88.0128	72.7753	183.807	96.2691	90.877	95.9567	142.064	57.7029	417.292	120.71	143.703	258.397
TRINITY_DN1851_c0_g1_i9	8	8.89758e-15	0.824681	pleckstrin homology domain-containing protein 1	#N/A	#N/A	#N/A	108.254	163.775	116.795	88.9979	47.6502	29.2602	85.7015	60.3132	80.6373	70.3683	70.3147	79.1354	293.849	302.935	182.622	167.79
TRINITY_DN27195_c0_g1_i4	8	1.6446e-08	0.725864	---NA---	#N/A	#N/A	#N/A	1.56889	1.32077	2.78082	2.14453	0	0.750261	0	0	0	0	0	1.0991	5.3671	3.48202	1.4969	6.1523
TRINITY_DN7771_c0_g1_i2	8	8.79854e-08	0.761932	serine/threonine-protein kinase cst-1 isoform X4	#N/A	#N/A	#N/A	6.27558	6.60383	1.39041	2.14453	1.12118	0	0	0	0	0	0	0	4.02533	5.80336	2.99381	2.7965
TRINITY_DN29_c0_g1_i19	8	3.38103e-18	0.809242	protein LIKE COV 2	-7.49775	-7.66209	#N/A	109.038	1.32077	62.5685	8.57811	0.560591	0	0	0	0	0	0	0	48.3039	59.1943	80.8328	33.558
TRINITY_DN19139_c0_g1_i5	8	4.00859e-11	0.778202	dehydrogenase/reductase SDR family member 12	-2.6137	-1.78454	#N/A	120.805	204.719	234.98	209.092	19.0601	30.0104	39.4678	42.9151	33.2789	63.9712	74.6196	52.2074	132.836	92.8538	161.666	119.69
TRINITY_DN14456_c0_g1_i15	8	1.87473e-07	0.706747	uncharacterized protein LOC112034664 isoform X1	-1.82275	#N/A	#N/A	66.678	130.756	72.3014	88.9979	25.2266	24.0083	16.9148	39.4355	55.0382	95.9567	116.234	72.5408	230.786	228.652	187.113	139.825
TRINITY_DN2654_c2_g1_i3	8	1.27965e-08	0.74375	---NA---	-7.36013	-8.33304	#N/A	120.02	10.5661	119.575	38.6015	0	0	2.2553	0	0	0	0	0	101.975	8.1247	10.4783	2.7965
TRINITY_DN11660_c0_g3_i1	8	2.12371e-08	0.701767	derlin-2.2	-2.09514	-1.92438	#N/A	49.4202	56.793	45.8836	34.3125	15.136	3.7513	11.2765	15.0783	15.3595	8.52949	17.2199	8.24327	42.9368	11.6067	29.9381	17.8976
TRINITY_DN17579_c0_g1_i2	8	1.0822e-08	0.736281	upstream activation factor subunit UAF30 isoform X2	-1.95051	#N/A	#N/A	100.409	171.7	55.6165	43.9628	26.9084	18.0063	21.4254	33.6362	31.9989	29.8532	14.3499	24.1803	128.811	55.7123	64.3669	111.301
TRINITY_DN58327_c0_g1_i8	8	2.96131e-10	0.732085	flavonol synthase/flavanone 3-hydroxylase	-2.72191	-4.75632	#N/A	30.5934	25.0946	41.7124	31.0957	5.60591	0	10.1489	4.63947	0	0	0	3.29731	9.39243	15.0887	16.4659	21.2534
TRINITY_DN36994_c0_g1_i5	8	7.62875e-05	0.700834	probable phosphoinositide phosphatase SAC9 isoform X1	-8.01204	#N/A	#N/A	65.8935	18.4907	50.0548	22.5176	0	0	0	0	0	0	17.2199	0	33.5444	42.9449	65.8638	67.6753
TRINITY_DN78292_c0_g2_i5	8	1.11609e-09	0.727818	UPF0235 protein C15orf40 homolog	-1.74106	#N/A	#N/A	218.861	360.569	279.473	203.73	100.346	38.2633	100.361	89.3099	102.397	140.737	116.234	87.3786	254.937	169.458	236.511	194.077
TRINITY_DN28872_c0_g2_i1	8	1.00565e-08	0.772516	---NA---	#N/A	#N/A	#N/A	3.92223	1.32077	1.39041	1.07226	0	0	0	0	0	0	0	0.549551	2.68355	2.32134	1.4969	3.9151
TRINITY_DN86547_c0_g1_i1	8	6.32613e-09	0.731286	---NA---	-2.85348	#N/A	#N/A	21.9645	10.5661	16.6849	11.7949	1.12118	1.50052	5.63826	1.15987	0	6.39712	2.86999	2.74776	17.4431	13.9281	10.4783	11.186
TRINITY_DN5296_c0_g1_i5	8	2.93887e-08	0.706145	cysteine synthase-like isoform X1	-2.18368	-1.81919	#N/A	352.217	599.628	168.24	299.162	138.466	39.0136	47.3614	98.5888	113.916	78.8978	81.7946	128.595	331.419	167.137	317.344	257.837
TRINITY_DN143890_c0_g2_i1	8	6.7316e-07	0.752855	---NA---	#N/A	#N/A	#N/A	3.92223	2.64153	4.17124	1.07226	1.12118	0	0	0	0	0	0	0	2.68355	2.32134	2.99381	1.6779
TRINITY_DN22550_c1_g1_i1	8	2.40086e-08	0.716097	beta-glucosidase 13-like	#N/A	#N/A	#N/A	1.56889	1.32077	2.78082	0	0	0	0	0	0	0	0	0.549551	4.02533	2.32134	1.4969	2.7965
TRINITY_DN29_c0_g1_i5	8	7.09869e-24	0.814427	protein LIKE COV 2	-7.63566	-7.80232	#N/A	52.5579	3.9623	97.3288	46.1074	0.560591	0	0	0	0	0	0	0	72.4559	62.6763	68.8576	3.3558
TRINITY_DN9003_c2_g1_i1	8	3.81031e-08	0.739153	---NA---	-1.80168	#N/A	#N/A	32.9468	50.1891	59.7877	60.0468	16.8177	15.7555	15.7871	11.5987	17.9194	25.5885	37.3098	41.7659	57.6964	66.1583	65.8638	73.2683
TRINITY_DN23432_c0_g1_i7	8	5.28541e-13	0.754641	probable leucine-rich repeat receptor-like protein kinase At5g49770	-5.29318	-3.91508	#N/A	17.2578	2.64153	25.0274	20.373	0	0.750261	0	1.15987	0	0	1.43499	2.1982	12.076	16.2494	17.9629	3.3558
TRINITY_DN80974_c0_g1_i1	8	6.81807e-11	0.779647	---NA---	-3.05207	#N/A	#N/A	10.1978	9.24537	15.2945	13.9394	0.560591	1.50052	1.12765	3.47961	2.55992	2.13237	5.73997	2.74776	12.076	9.28538	8.98143	21.2534
TRINITY_DN2864_c0_g1_i2	8	3.97824e-08	0.70956	---NA---	-2.47309	#N/A	#N/A	109.038	109.624	157.117	43.9628	15.6965	12.7544	21.4254	28.9967	38.3987	53.3093	34.4398	31.3244	67.0888	112.585	80.8328	171.146
TRINITY_DN2257_c0_g1_i5	8	5.6945e-08	0.731521	survival of motor neuron-related-splicing factor 30	#N/A	#N/A	#N/A	234.55	261.512	386.535	240.187	164.253	128.295	138.701	173.98	255.992	290.003	189.419	290.163	513.9	428.288	411.649	359.63
TRINITY_DN332303_c0_g1_i1	8	1.58409e-07	0.749799	---NA---	#N/A	#N/A	#N/A	2.35334	1.32077	4.17124	1.07226	0	0	0	0	0	0	0	0.549551	1.34178	1.16067	1.4969	2.2372
TRINITY_DN1671_c0_g1_i4	8	6.57424e-11	0.76315	glutathione S-transferase GST 23	#N/A	#N/A	#N/A	8.62892	13.2077	13.9041	7.50585	5.04532	4.50157	3.38295	6.95921	12.7996	4.26474	1.43499	10.4415	30.8609	23.2134	23.9505	26.8464

## Sheet: Cluster 2
Pathway	Database	ID	Input number	Background number	P-Value	Corrected P-Value	Input	Hyperlink
RNA degradation	KEGG PATHWAY	ath03018	4	113	0.000707434	0.021223	TRINITY_DN2012_c0_g1_i7|TRINITY_DN5823_c0_g1_i1|TRINITY_DN1220_c1_g1_i4|TRINITY_DN2012_c0_g1_i2	http://www.genome.jp/kegg-bin/show_pathway?ath03018/ath:AT3G23990%09red/ath:AT4G29830%09red/ath:AT5G09590%09red
Vitamin B6 metabolism	KEGG PATHWAY	ath00750	1	15	0.0532215	0.389157	TRINITY_DN427726_c0_g1_i1	http://www.genome.jp/kegg-bin/show_pathway?ath00750/ath:AT3G16050%09red
Butanoate metabolism	KEGG PATHWAY	ath00650	1	19	0.0660821	0.389157	TRINITY_DN3338_c0_g1_i4	http://www.genome.jp/kegg-bin/show_pathway?ath00650/ath:AT3G15290%09red
Carbon metabolism	KEGG PATHWAY	ath01200	3	273	0.0687865	0.389157	TRINITY_DN7302_c0_g1_i11|TRINITY_DN3338_c0_g1_i4|TRINITY_DN200_c0_g1_i2	http://www.genome.jp/kegg-bin/show_pathway?ath01200/ath:AT3G14420%09red/ath:AT3G15290%09red/ath:AT2G38040%09red
Photosynthesis - antenna proteins	KEGG PATHWAY	ath00196	1	22	0.0756138	0.389157	TRINITY_DN22373_c0_g2_i5	http://www.genome.jp/kegg-bin/show_pathway?ath00196/ath:AT1G61520%09red
Biosynthesis of secondary metabolites	KEGG PATHWAY	ath01110	7	1107	0.0870164	0.389157	TRINITY_DN7302_c0_g1_i11|TRINITY_DN27185_c0_g2_i7|TRINITY_DN267116_c0_g1_i1|TRINITY_DN6390_c0_g3_i1|TRINITY_DN36167_c0_g2_i1|TRINITY_DN1001_c0_g2_i6|TRINITY_DN200_c0_g1_i2	http://www.genome.jp/kegg-bin/show_pathway?ath01110/ath:AT3G14420%09red/ath:AT1G27680%09red/ath:AT1G44970%09red/ath:AT2G38040%09red/ath:AT1G77330%09red/ath:AT4G13250%09red/ath:AT2G17570%09red
Phenylalanine metabolism	KEGG PATHWAY	ath00360	1	32	0.106695	0.389157	TRINITY_DN3338_c0_g1_i4	http://www.genome.jp/kegg-bin/show_pathway?ath00360/ath:AT3G15290%09red
RNA transport	KEGG PATHWAY	ath03013	2	171	0.118094	0.389157	TRINITY_DN65210_c0_g1_i1|TRINITY_DN16277_c0_g1_i6	http://www.genome.jp/kegg-bin/show_pathway?ath03013/ath:AT3G19760%09red/ath:AT2G34970%09red
Fatty acid biosynthesis	KEGG PATHWAY	ath00061	1	43	0.13969	0.389157	TRINITY_DN7302_c0_g1_i11	http://www.genome.jp/kegg-bin/show_pathway?ath00061/ath:AT2G38040%09red
Propanoate metabolism	KEGG PATHWAY	ath00640	1	43	0.13969	0.389157	TRINITY_DN7302_c0_g1_i11	http://www.genome.jp/kegg-bin/show_pathway?ath00640/ath:AT2G38040%09red
N-Glycan biosynthesis	KEGG PATHWAY	ath00510	1	45	0.145557	0.389157	TRINITY_DN11331_c0_g1_i2	http://www.genome.jp/kegg-bin/show_pathway?ath00510/ath:AT4G21150%09red
Protein processing in endoplasmic reticulum	KEGG PATHWAY	ath04141	2	211	0.164637	0.389157	TRINITY_DN11331_c0_g1_i2|TRINITY_DN257_c0_g2_i2	http://www.genome.jp/kegg-bin/show_pathway?ath04141/ath:AT4G21150%09red/ath:AT1G64230%09red
Porphyrin and chlorophyll metabolism	KEGG PATHWAY	ath00860	1	53	0.168635	0.389157	TRINITY_DN1001_c0_g2_i6	http://www.genome.jp/kegg-bin/show_pathway?ath00860/ath:AT4G13250%09red
Terpenoid backbone biosynthesis	KEGG PATHWAY	ath00900	1	60	0.18832	0.403543	TRINITY_DN6390_c0_g3_i1	http://www.genome.jp/kegg-bin/show_pathway?ath00900/ath:AT2G17570%09red
Fatty acid metabolism	KEGG PATHWAY	ath01212	1	69	0.212952	0.410551	TRINITY_DN7302_c0_g1_i11	http://www.genome.jp/kegg-bin/show_pathway?ath01212/ath:AT2G38040%09red
Glyoxylate and dicarboxylate metabolism	KEGG PATHWAY	ath00630	1	78	0.236843	0.410551	TRINITY_DN200_c0_g1_i2	http://www.genome.jp/kegg-bin/show_pathway?ath00630/ath:AT3G14420%09red
Metabolic pathways	KEGG PATHWAY	ath01100	10	2246	0.240557	0.410551	TRINITY_DN7302_c0_g1_i11|TRINITY_DN27185_c0_g2_i7|TRINITY_DN3338_c0_g1_i4|TRINITY_DN22373_c0_g2_i5|TRINITY_DN267116_c0_g1_i1|TRINITY_DN36167_c0_g2_i1|TRINITY_DN1001_c0_g2_i6|TRINITY_DN11331_c0_g1_i2|TRINITY_DN200_c0_g1_i2|TRINITY_DN3086_c0_g1_i3	http://www.genome.jp/kegg-bin/show_pathway?ath01100/ath:AT3G14420%09red/ath:AT1G27680%09red/ath:AT1G44970%09red/ath:AT4G21150%09red/ath:AT4G13250%09red/ath:AT3G15290%09red/ath:AT1G77330%09red/ath:AT2G38040%09red/ath:AT1G61520%09red/ath:AT1G17180%09red
Pyruvate metabolism	KEGG PATHWAY	ath00620	1	86	0.257476	0.410551	TRINITY_DN7302_c0_g1_i11	http://www.genome.jp/kegg-bin/show_pathway?ath00620/ath:AT2G38040%09red
Peroxisome	KEGG PATHWAY	ath04146	1	87	0.260016	0.410551	TRINITY_DN200_c0_g1_i2	http://www.genome.jp/kegg-bin/show_pathway?ath04146/ath:AT3G14420%09red
Ribosome biogenesis in eukaryotes	KEGG PATHWAY	ath03008	1	101	0.294683	0.424423	TRINITY_DN7728_c0_g1_i4	http://www.genome.jp/kegg-bin/show_pathway?ath03008/ath:AT3G06530%09red
Glutathione metabolism	KEGG PATHWAY	ath00480	1	102	0.297096	0.424423	TRINITY_DN3086_c0_g1_i3	http://www.genome.jp/kegg-bin/show_pathway?ath00480/ath:AT1G17180%09red
Aminoacyl-tRNA biosynthesis	KEGG PATHWAY	ath00970	1	115	0.327739	0.42679	TRINITY_DN5884_c0_g1_i7	http://www.genome.jp/kegg-bin/show_pathway?ath00970/ath:AT5G49030%09red
mRNA surveillance pathway	KEGG PATHWAY	ath03015	1	115	0.327739	0.42679	TRINITY_DN65210_c0_g1_i1	http://www.genome.jp/kegg-bin/show_pathway?ath03015/ath:AT3G19760%09red
Cysteine and methionine metabolism	KEGG PATHWAY	ath00270	1	121	0.341432	0.42679	TRINITY_DN36167_c0_g2_i1	http://www.genome.jp/kegg-bin/show_pathway?ath00270/ath:AT1G77330%09red
Amino sugar and nucleotide sugar metabolism	KEGG PATHWAY	ath00520	1	131	0.363642	0.43637	TRINITY_DN27185_c0_g2_i7	http://www.genome.jp/kegg-bin/show_pathway?ath00520/ath:AT1G27680%09red
Ubiquitin mediated proteolysis	KEGG PATHWAY	ath04120	1	143	0.389315	0.44921	TRINITY_DN257_c0_g2_i2	http://www.genome.jp/kegg-bin/show_pathway?ath04120/ath:AT1G64230%09red
Starch and sucrose metabolism	KEGG PATHWAY	ath00500	1	165	0.433746	0.466808	TRINITY_DN27185_c0_g2_i7	http://www.genome.jp/kegg-bin/show_pathway?ath00500/ath:AT1G27680%09red
Phenylpropanoid biosynthesis	KEGG PATHWAY	ath00940	1	166	0.435687	0.466808	TRINITY_DN267116_c0_g1_i1	http://www.genome.jp/kegg-bin/show_pathway?ath00940/ath:AT1G44970%09red
Spliceosome	KEGG PATHWAY	ath03040	1	192	0.483917	0.500604	TRINITY_DN65210_c0_g1_i1	http://www.genome.jp/kegg-bin/show_pathway?ath03040/ath:AT3G19760%09red
Ribosome	KEGG PATHWAY	ath03010	1	364	0.714727	0.714727	TRINITY_DN1938_c4_g1_i4	http://www.genome.jp/kegg-bin/show_pathway?ath03010/ath:AT3G52590%09red

## Sheet: Cluster 3
Pathway	Database	ID	Input number	Background number	P-Value	Corrected P-Value	Input	Hyperlink
Metabolic pathways	KEGG PATHWAY	ath01100	22	2246	0.00100354	0.0506153	TRINITY_DN78756_c2_g1_i1|TRINITY_DN16097_c0_g1_i3|TRINITY_DN2403_c0_g3_i9|TRINITY_DN2572_c0_g1_i6|TRINITY_DN99488_c0_g1_i1|TRINITY_DN27185_c0_g2_i5|TRINITY_DN4252_c0_g1_i1|TRINITY_DN5965_c0_g1_i3|TRINITY_DN708_c1_g1_i4|TRINITY_DN44320_c0_g1_i2|TRINITY_DN3135_c0_g1_i3|TRINITY_DN21476_c0_g1_i1|TRINITY_DN1065_c0_g3_i1|TRINITY_DN11367_c0_g1_i2|TRINITY_DN18893_c0_g1_i18|TRINITY_DN16588_c0_g1_i11|TRINI…	http://www.genome.jp/kegg-bin/show_pathway?ath01100/ath:AT5G11520%09red/ath:ArthCp035%09red/ath:AT1G74470%09red/ath:AT3G14040%09red/ath:AT5G03290%09red/ath:AT5G07920%09red/ath:AT4G16270%09red/ath:AT1G27680%09red/ath:AT4G31500%09red/ath:AT2G32520%09red/ath:AT1G55510%09red/ath:AT4G39080%09red/ath:AT1G09350%09red/ath:ArthCp022%09red/ath:AT1G75270%09red/ath:AT3G01640%09red/ath:AT4G35790%09red/ath:AT3…
Ascorbate and aldarate metabolism	KEGG PATHWAY	ath00053	3	53	0.00237318	0.0506153	TRINITY_DN21476_c0_g1_i1|TRINITY_DN9427_c0_g1_i3|TRINITY_DN16097_c0_g1_i3	http://www.genome.jp/kegg-bin/show_pathway?ath00053/ath:AT3G01640%09red/ath:AT1G75270%09red/ath:AT3G48000%09red
Biosynthesis of secondary metabolites	KEGG PATHWAY	ath01110	13	1107	0.00257784	0.0506153	TRINITY_DN27185_c0_g2_i5|TRINITY_DN4252_c0_g1_i1|TRINITY_DN5965_c0_g1_i3|TRINITY_DN44320_c0_g1_i2|TRINITY_DN18716_c0_g1_i13|TRINITY_DN1065_c0_g3_i1|TRINITY_DN11367_c0_g1_i2|TRINITY_DN18893_c0_g1_i18|TRINITY_DN3463_c0_g1_i4|TRINITY_DN16588_c0_g1_i11|TRINITY_DN3135_c0_g1_i3|TRINITY_DN16097_c0_g1_i3|TRINITY_DN99488_c0_g1_i1	http://www.genome.jp/kegg-bin/show_pathway?ath01110/ath:AT4G16270%09red/ath:AT1G27680%09red/ath:AT5G11520%09red/ath:AT4G31500%09red/ath:AT1G74470%09red/ath:AT1G55510%09red/ath:AT4G33360%09red/ath:AT4G35790%09red/ath:AT5G03290%09red/ath:AT1G03475%09red/ath:AT2G20900%09red/ath:AT5G07920%09red/ath:AT3G48000%09red
Glycerolipid metabolism	KEGG PATHWAY	ath00561	3	60	0.00331904	0.0506153	TRINITY_DN4252_c0_g1_i1|TRINITY_DN16588_c0_g1_i11|TRINITY_DN16097_c0_g1_i3	http://www.genome.jp/kegg-bin/show_pathway?ath00561/ath:AT2G20900%09red/ath:AT3G48000%09red/ath:AT5G07920%09red
2-Oxocarboxylic acid metabolism	KEGG PATHWAY	ath01210	3	74	0.00582765	0.0636136	TRINITY_DN3463_c0_g1_i4|TRINITY_DN1065_c0_g3_i1|TRINITY_DN5965_c0_g1_i3	http://www.genome.jp/kegg-bin/show_pathway?ath01210/ath:AT5G03290%09red/ath:AT5G11520%09red/ath:AT4G31500%09red
Phosphatidylinositol signaling system	KEGG PATHWAY	ath04070	3	76	0.00625708	0.0636136	TRINITY_DN4252_c0_g1_i1|TRINITY_DN1599_c0_g1_i3|TRINITY_DN16588_c0_g1_i11	http://www.genome.jp/kegg-bin/show_pathway?ath04070/ath:AT5G21274%09red/ath:AT2G20900%09red/ath:AT5G07920%09red
Glycerophospholipid metabolism	KEGG PATHWAY	ath00564	3	97	0.0119104	0.10379	TRINITY_DN4252_c0_g1_i1|TRINITY_DN16588_c0_g1_i11|TRINITY_DN11367_c0_g1_i2	http://www.genome.jp/kegg-bin/show_pathway?ath00564/ath:AT4G35790%09red/ath:AT2G20900%09red/ath:AT5G07920%09red
Circadian rhythm - plant	KEGG PATHWAY	ath04712	2	36	0.0138953	0.105951	TRINITY_DN1846_c0_g1_i5|TRINITY_DN100252_c0_g2_i1	http://www.genome.jp/kegg-bin/show_pathway?ath04712/ath:AT5G47080%09red/ath:AT1G68050%09red
Valine, leucine and isoleucine degradation	KEGG PATHWAY	ath00280	2	51	0.0260159	0.141261	TRINITY_DN18893_c0_g1_i18|TRINITY_DN16097_c0_g1_i3	http://www.genome.jp/kegg-bin/show_pathway?ath00280/ath:AT3G48000%09red/ath:AT1G55510%09red
Porphyrin and chlorophyll metabolism	KEGG PATHWAY	ath00860	2	53	0.0278656	0.141261	TRINITY_DN44320_c0_g1_i2|TRINITY_DN3135_c0_g1_i3	http://www.genome.jp/kegg-bin/show_pathway?ath00860/ath:AT1G03475%09red/ath:AT1G74470%09red
Protein export	KEGG PATHWAY	ath03060	2	54	0.0288098	0.141261	TRINITY_DN4072_c0_g1_i6|TRINITY_DN8697_c0_g1_i2	http://www.genome.jp/kegg-bin/show_pathway?ath03060/ath:AT1G21650%09red/ath:AT1G24490%09red
Arginine and proline metabolism	KEGG PATHWAY	ath00330	2	54	0.0288098	0.141261	TRINITY_DN5965_c0_g1_i3|TRINITY_DN16097_c0_g1_i3	http://www.genome.jp/kegg-bin/show_pathway?ath00330/ath:AT3G48000%09red/ath:AT5G11520%09red
Limonene and pinene degradation	KEGG PATHWAY	ath00903	1	6	0.0325455	0.141261	TRINITY_DN16097_c0_g1_i3	http://www.genome.jp/kegg-bin/show_pathway?ath00903/ath:AT3G48000%09red
Terpenoid backbone biosynthesis	KEGG PATHWAY	ath00900	2	60	0.0347363	0.141261	TRINITY_DN44320_c0_g1_i2|TRINITY_DN18716_c0_g1_i13	http://www.genome.jp/kegg-bin/show_pathway?ath00900/ath:AT4G33360%09red/ath:AT1G74470%09red
Tryptophan metabolism	KEGG PATHWAY	ath00380	2	60	0.0347363	0.141261	TRINITY_DN3463_c0_g1_i4|TRINITY_DN16097_c0_g1_i3	http://www.genome.jp/kegg-bin/show_pathway?ath00380/ath:AT3G48000%09red/ath:AT4G31500%09red
Plant-pathogen interaction	KEGG PATHWAY	ath04626	3	170	0.0488364	0.186189	TRINITY_DN209039_c0_g2_i1|TRINITY_DN1599_c0_g1_i3|TRINITY_DN28323_c0_g1_i2	http://www.genome.jp/kegg-bin/show_pathway?ath04626/ath:AT5G21274%09red/ath:AT3G21630%09red/ath:AT2G24610%09red
Photosynthesis	KEGG PATHWAY	ath00195	2	77	0.0537559	0.192889	TRINITY_DN78756_c2_g1_i1|TRINITY_DN74020_c0_g1_i1	http://www.genome.jp/kegg-bin/show_pathway?ath00195/ath:ArthCp035%09red/ath:ArthCp022%09red
Phagosome	KEGG PATHWAY	ath04145	2	82	0.0599121	0.203035	TRINITY_DN4630_c0_g1_i2|TRINITY_DN2572_c0_g1_i6	http://www.genome.jp/kegg-bin/show_pathway?ath04145/ath:AT4G39080%09red/ath:AT5G19770%09red
Pentose and glucuronate interconversions	KEGG PATHWAY	ath00040	2	96	0.0783235	0.249541	TRINITY_DN21476_c0_g1_i1|TRINITY_DN708_c1_g1_i4	http://www.genome.jp/kegg-bin/show_pathway?ath00040/ath:AT3G01640%09red/ath:AT3G14040%09red
Ribosome biogenesis in eukaryotes	KEGG PATHWAY	ath03008	2	101	0.0852775	0.249541	TRINITY_DN1846_c0_g1_i5|TRINITY_DN8755_c0_g1_i3	http://www.genome.jp/kegg-bin/show_pathway?ath03008/ath:AT5G47080%09red/ath:AT5G25800%09red
Histidine metabolism	KEGG PATHWAY	ath00340	1	18	0.0859077	0.249541	TRINITY_DN16097_c0_g1_i3	http://www.genome.jp/kegg-bin/show_pathway?ath00340/ath:AT3G48000%09red
Isoquinoline alkaloid biosynthesis	KEGG PATHWAY	ath00950	1	22	0.103037	0.272643	TRINITY_DN5965_c0_g1_i3	http://www.genome.jp/kegg-bin/show_pathway?ath00950/ath:AT5G11520%09red
Glucosinolate biosynthesis	KEGG PATHWAY	ath00966	1	23	0.107269	0.272643	TRINITY_DN3463_c0_g1_i4	http://www.genome.jp/kegg-bin/show_pathway?ath00966/ath:AT4G31500%09red
Sesquiterpenoid and triterpenoid biosynthesis	KEGG PATHWAY	ath00909	1	23	0.107269	0.272643	TRINITY_DN18716_c0_g1_i13	http://www.genome.jp/kegg-bin/show_pathway?ath00909/ath:AT4G33360%09red
Folate biosynthesis	KEGG PATHWAY	ath00790	1	26	0.119847	0.290925	TRINITY_DN5764_c1_g1_i2	http://www.genome.jp/kegg-bin/show_pathway?ath00790/ath:AT1G16540%09red
Ether lipid metabolism	KEGG PATHWAY	ath00565	1	27	0.124001	0.290925	TRINITY_DN11367_c0_g1_i2	http://www.genome.jp/kegg-bin/show_pathway?ath00565/ath:AT4G35790%09red
Amino sugar and nucleotide sugar metabolism	KEGG PATHWAY	ath00520	2	131	0.130353	0.2945	TRINITY_DN27185_c0_g2_i5|TRINITY_DN21476_c0_g1_i1	http://www.genome.jp/kegg-bin/show_pathway?ath00520/ath:AT3G01640%09red/ath:AT1G27680%09red
Cutin, suberine and wax biosynthesis	KEGG PATHWAY	ath00073	1	31	0.140421	0.296711	TRINITY_DN58263_c0_g1_i6	http://www.genome.jp/kegg-bin/show_pathway?ath00073/ath:AT5G55240%09red
Phenylalanine metabolism	KEGG PATHWAY	ath00360	1	32	0.144478	0.296711	TRINITY_DN5965_c0_g1_i3	http://www.genome.jp/kegg-bin/show_pathway?ath00360/ath:AT5G11520%09red
Endocytosis	KEGG PATHWAY	ath04144	2	144	0.151285	0.296711	TRINITY_DN2956_c0_g2_i5|TRINITY_DN11367_c0_g1_i2	http://www.genome.jp/kegg-bin/show_pathway?ath04144/ath:AT4G35790%09red/ath:AT1G10290%09red
Lysine degradation	KEGG PATHWAY	ath00310	1	34	0.152535	0.296711	TRINITY_DN16097_c0_g1_i3	http://www.genome.jp/kegg-bin/show_pathway?ath00310/ath:AT3G48000%09red
Tropane, piperidine and pyridine alkaloid biosynthesis	KEGG PATHWAY	ath00960	1	35	0.156535	0.296711	TRINITY_DN5965_c0_g1_i3	http://www.genome.jp/kegg-bin/show_pathway?ath00960/ath:AT5G11520%09red
Arginine biosynthesis	KEGG PATHWAY	ath00220	1	36	0.160516	0.296711	TRINITY_DN5965_c0_g1_i3	http://www.genome.jp/kegg-bin/show_pathway?ath00220/ath:AT5G11520%09red
Tyrosine metabolism	KEGG PATHWAY	ath00350	1	40	0.176256	0.309728	TRINITY_DN5965_c0_g1_i3	http://www.genome.jp/kegg-bin/show_pathway?ath00350/ath:AT5G11520%09red
Oxidative phosphorylation	KEGG PATHWAY	ath00190	2	160	0.177863	0.309728	TRINITY_DN17440_c0_g1_i4|TRINITY_DN2572_c0_g1_i6	http://www.genome.jp/kegg-bin/show_pathway?ath00190/ath:AT4G39080%09red/ath:AT3G52300%09red
Sulfur metabolism	KEGG PATHWAY	ath00920	1	42	0.184015	0.309728	TRINITY_DN2203_c0_g1_i4	http://www.genome.jp/kegg-bin/show_pathway?ath00920/ath:AT5G04590%09red
Propanoate metabolism	KEGG PATHWAY	ath00640	1	43	0.187868	0.309728	TRINITY_DN18893_c0_g1_i18	http://www.genome.jp/kegg-bin/show_pathway?ath00640/ath:AT1G55510%09red
RNA polymerase	KEGG PATHWAY	ath03020	1	45	0.195519	0.313859	TRINITY_DN40008_c0_g3_i2	http://www.genome.jp/kegg-bin/show_pathway?ath03020/ath:AT4G25180%09red
Fatty acid degradation	KEGG PATHWAY	ath00071	1	47	0.203098	0.317666	TRINITY_DN16097_c0_g1_i3	http://www.genome.jp/kegg-bin/show_pathway?ath00071/ath:AT3G48000%09red
beta-Alanine metabolism	KEGG PATHWAY	ath00410	1	50	0.214334	0.324407	TRINITY_DN16097_c0_g1_i3	http://www.genome.jp/kegg-bin/show_pathway?ath00410/ath:AT3G48000%09red
Alanine, aspartate and glutamate metabolism	KEGG PATHWAY	ath00250	1	51	0.218044	0.324407	TRINITY_DN5965_c0_g1_i3	http://www.genome.jp/kegg-bin/show_pathway?ath00250/ath:AT5G11520%09red
Phenylalanine, tyrosine and tryptophan biosynthesis	KEGG PATHWAY	ath00400	1	56	0.236336	0.340384	TRINITY_DN5965_c0_g1_i3	http://www.genome.jp/kegg-bin/show_pathway?ath00400/ath:AT5G11520%09red
Galactose metabolism	KEGG PATHWAY	ath00052	1	57	0.239943	0.340384	TRINITY_DN41383_c0_g1_i5	http://www.genome.jp/kegg-bin/show_pathway?ath00052/ath:AT1G09350%09red
Proteasome	KEGG PATHWAY	ath03050	1	60	0.250663	0.34751	TRINITY_DN3193_c0_g1_i2	http://www.genome.jp/kegg-bin/show_pathway?ath03050/ath:AT2G26590%09red
Citrate cycle (TCA cycle)	KEGG PATHWAY	ath00020	1	63	0.261232	0.354115	TRINITY_DN1065_c0_g3_i1	http://www.genome.jp/kegg-bin/show_pathway?ath00020/ath:AT5G03290%09red
Carbon fixation in photosynthetic organisms	KEGG PATHWAY	ath00710	1	69	0.281929	0.373863	TRINITY_DN5965_c0_g1_i3	http://www.genome.jp/kegg-bin/show_pathway?ath00710/ath:AT5G11520%09red
Biosynthesis of amino acids	KEGG PATHWAY	ath01230	2	251	0.335241	0.428898	TRINITY_DN1065_c0_g3_i1|TRINITY_DN5965_c0_g1_i3	http://www.genome.jp/kegg-bin/show_pathway?ath01230/ath:AT5G03290%09red/ath:AT5G11520%09red
Pyruvate metabolism	KEGG PATHWAY	ath00620	1	86	0.337494	0.428898	TRINITY_DN16097_c0_g1_i3	http://www.genome.jp/kegg-bin/show_pathway?ath00620/ath:AT3G48000%09red
Carbon metabolism	KEGG PATHWAY	ath01200	2	273	0.372675	0.463943	TRINITY_DN1065_c0_g3_i1|TRINITY_DN5965_c0_g1_i3	http://www.genome.jp/kegg-bin/show_pathway?ath01200/ath:AT5G03290%09red/ath:AT5G11520%09red
Glutathione metabolism	KEGG PATHWAY	ath00480	1	102	0.385879	0.470773	TRINITY_DN9427_c0_g1_i3	http://www.genome.jp/kegg-bin/show_pathway?ath00480/ath:AT1G75270%09red
Aminoacyl-tRNA biosynthesis	KEGG PATHWAY	ath00970	1	115	0.422594	0.489527	TRINITY_DN136424_c0_g1_i1	http://www.genome.jp/kegg-bin/show_pathway?ath00970/ath:AT3G58140%09red
mRNA surveillance pathway	KEGG PATHWAY	ath03015	1	115	0.422594	0.489527	TRINITY_DN1812_c0_g1_i3	http://www.genome.jp/kegg-bin/show_pathway?ath03015/ath:AT1G73820%09red
Glycolysis / Gluconeogenesis	KEGG PATHWAY	ath00010	1	116	0.425327	0.489527	TRINITY_DN16097_c0_g1_i3	http://www.genome.jp/kegg-bin/show_pathway?ath00010/ath:AT3G48000%09red
Cysteine and methionine metabolism	KEGG PATHWAY	ath00270	1	121	0.438796	0.495677	TRINITY_DN5965_c0_g1_i3	http://www.genome.jp/kegg-bin/show_pathway?ath00270/ath:AT5G11520%09red
MAPK signaling pathway - plant	KEGG PATHWAY	ath04016	1	134	0.472366	0.523897	TRINITY_DN1599_c0_g1_i3	http://www.genome.jp/kegg-bin/show_pathway?ath04016/ath:AT5G21274%09red
Ubiquitin mediated proteolysis	KEGG PATHWAY	ath04120	1	143	0.494431	0.538577	TRINITY_DN13050_c0_g2_i2	http://www.genome.jp/kegg-bin/show_pathway?ath04120/ath:AT5G42190%09red
Starch and sucrose metabolism	KEGG PATHWAY	ath00500	1	165	0.544582	0.57502	TRINITY_DN27185_c0_g2_i5	http://www.genome.jp/kegg-bin/show_pathway?ath00500/ath:AT1G27680%09red
Phenylpropanoid biosynthesis	KEGG PATHWAY	ath00940	1	166	0.546741	0.57502	TRINITY_DN99488_c0_g1_i1	http://www.genome.jp/kegg-bin/show_pathway?ath00940/ath:AT4G16270%09red
Spliceosome	KEGG PATHWAY	ath03040	1	192	0.599423	0.619743	TRINITY_DN2836_c0_g1_i2	http://www.genome.jp/kegg-bin/show_pathway?ath03040/ath:AT5G63120%09red
Protein processing in endoplasmic reticulum	KEGG PATHWAY	ath04141	1	211	0.634031	0.644598	TRINITY_DN13050_c0_g2_i2	http://www.genome.jp/kegg-bin/show_pathway?ath04141/ath:AT5G42190%09red
Ribosome	KEGG PATHWAY	ath03010	1	364	0.823553	0.823553	TRINITY_DN3152_c0_g3_i1	http://www.genome.jp/kegg-bin/show_pathway?ath03010/ath:AT3G57490%09red

## Sheet: Cluster 5
Pathway	Database	ID	Input number	Background number	P-Value	Corrected P-Value	Input	Hyperlink
RNA polymerase	KEGG PATHWAY	ath03020	3	45	0.00308155	0.109649	TRINITY_DN6374_c0_g1_i1|TRINITY_DN4220_c0_g1_i2|TRINITY_DN8942_c0_g1_i1	http://www.genome.jp/kegg-bin/show_pathway?ath03020/ath:AT2G29540%09red/ath:AT1G11475%09red/ath:AT4G35800%09red
Porphyrin and chlorophyll metabolism	KEGG PATHWAY	ath00860	3	53	0.00476737	0.109649	TRINITY_DN1246_c0_g1_i7|TRINITY_DN228_c1_g1_i4|TRINITY_DN7810_c0_g1_i2	http://www.genome.jp/kegg-bin/show_pathway?ath00860/ath:AT3G14930%09red/ath:AT1G04620%09red/ath:AT5G43860%09red
Phagosome	KEGG PATHWAY	ath04145	3	82	0.0149561	0.149597	TRINITY_DN4630_c0_g1_i1|TRINITY_DN713_c0_g1_i5|TRINITY_DN110315_c0_g1_i1	http://www.genome.jp/kegg-bin/show_pathway?ath04145/ath:AT5G61790%09red/ath:AT5G19770%09red
Metabolic pathways	KEGG PATHWAY	ath01100	22	2246	0.019329	0.149597	TRINITY_DN7810_c0_g1_i2|TRINITY_DN4098_c0_g1_i1|TRINITY_DN9314_c0_g1_i2|TRINITY_DN48261_c1_g3_i1|TRINITY_DN6546_c0_g1_i1|TRINITY_DN48860_c0_g1_i2|TRINITY_DN7703_c0_g1_i7|TRINITY_DN30747_c0_g1_i1|TRINITY_DN3125_c0_g1_i10|TRINITY_DN1497_c0_g1_i5|TRINITY_DN10231_c1_g1_i2|TRINITY_DN67264_c0_g1_i1|TRINITY_DN2570_c0_g1_i6|TRINITY_DN5253_c0_g1_i25|TRINITY_DN2919_c0_g1_i8|TRINITY_DN396460_c0_g1_i1|TRINIT…	http://www.genome.jp/kegg-bin/show_pathway?ath01100/ath:AT1G15120%09red/ath:AT2G36880%09red/ath:AT2G40840%09red/ath:AT2G38650%09red/ath:AT1G77120%09red/ath:AT3G21720%09red/ath:AT3G18680%09red/ath:AT5G20250%09red/ath:AT3G63080%09red/ath:AT1G15110%09red/ath:AT1G49430%09red/ath:AT1G04620%09red/ath:AT3G14930%09red/ath:AT4G36380%09red/ath:AT3G09270%09red/ath:AT1G23360%09red/ath:AT1G63770%09red/ath:AT3…
RNA transport	KEGG PATHWAY	ath03013	4	171	0.0219967	0.149597	TRINITY_DN5898_c0_g1_i2|TRINITY_DN3120_c0_g1_i1|TRINITY_DN132676_c0_g1_i1|TRINITY_DN5375_c0_g1_i2	http://www.genome.jp/kegg-bin/show_pathway?ath03013/ath:AT5G44200%09red/ath:AT4G26840%09red/ath:AT5G55160%09red/ath:AT3G07300%09red
Circadian rhythm - plant	KEGG PATHWAY	ath04712	2	36	0.022165	0.149597	TRINITY_DN7030_c0_g1_i7|TRINITY_DN7030_c0_g1_i12	http://www.genome.jp/kegg-bin/show_pathway?ath04712/ath:AT5G24470%09red
Ribosome biogenesis in eukaryotes	KEGG PATHWAY	ath03008	3	101	0.0253836	0.149597	TRINITY_DN13204_c0_g1_i1|TRINITY_DN11471_c0_g1_i8|TRINITY_DN289_c0_g1_i1	http://www.genome.jp/kegg-bin/show_pathway?ath03008/ath:AT3G05060%09red/ath:AT5G08180%09red/ath:AT3G51270%09red
Glutathione metabolism	KEGG PATHWAY	ath00480	3	102	0.0260169	0.149597	TRINITY_DN8648_c0_g1_i1|TRINITY_DN2603_c0_g1_i1|TRINITY_DN3125_c0_g1_i10	http://www.genome.jp/kegg-bin/show_pathway?ath00480/ath:AT3G63080%09red/ath:AT3G09270%09red/ath:AT1G63770%09red
Fatty acid degradation	KEGG PATHWAY	ath00071	2	47	0.0355142	0.181517	TRINITY_DN67264_c0_g1_i1|TRINITY_DN4098_c0_g1_i1	http://www.genome.jp/kegg-bin/show_pathway?ath00071/ath:AT1G49430%09red/ath:AT1G77120%09red
Brassinosteroid biosynthesis	KEGG PATHWAY	ath00905	1	8	0.0531185	0.244345	TRINITY_DN9314_c0_g1_i2	http://www.genome.jp/kegg-bin/show_pathway?ath00905/ath:AT4G36380%09red
Ribosome	KEGG PATHWAY	ath03010	5	364	0.0741664	0.299431	TRINITY_DN30308_c0_g1_i1|TRINITY_DN1945_c0_g2_i1|TRINITY_DN5210_c2_g1_i2|TRINITY_DN4589_c0_g2_i5|TRINITY_DN1253_c1_g1_i1	http://www.genome.jp/kegg-bin/show_pathway?ath03010/ath:AT5G54600%09red/ath:AT3G13580%09red/ath:AT3G16080%09red/ath:AT3G10950%09red/ath:AT2G32060%09red
Biosynthesis of secondary metabolites	KEGG PATHWAY	ath01110	11	1107	0.0781124	0.299431	TRINITY_DN228_c1_g1_i4|TRINITY_DN25286_c0_g1_i10|TRINITY_DN4098_c0_g1_i1|TRINITY_DN7810_c0_g1_i2|TRINITY_DN5253_c0_g1_i25|TRINITY_DN9314_c0_g1_i2|TRINITY_DN1497_c0_g1_i5|TRINITY_DN1246_c0_g1_i7|TRINITY_DN396460_c0_g1_i1|TRINITY_DN6546_c0_g1_i1|TRINITY_DN7703_c0_g1_i7	http://www.genome.jp/kegg-bin/show_pathway?ath01110/ath:AT2G36880%09red/ath:AT3G01820%09red/ath:AT1G04620%09red/ath:AT5G43860%09red/ath:AT2G40840%09red/ath:AT1G77120%09red/ath:AT1G23360%09red/ath:AT4G36380%09red/ath:AT3G14930%09red/ath:AT3G21720%09red/ath:AT1G15110%09red
Peroxisome	KEGG PATHWAY	ath04146	2	87	0.101313	0.339838	TRINITY_DN67264_c0_g1_i1|TRINITY_DN4572_c1_g1_i5	http://www.genome.jp/kegg-bin/show_pathway?ath04146/ath:AT1G49430%09red/ath:AT5G23310%09red
Arachidonic acid metabolism	KEGG PATHWAY	ath00590	1	17	0.103429	0.339838	TRINITY_DN2603_c0_g1_i1	http://www.genome.jp/kegg-bin/show_pathway?ath00590/ath:AT3G63080%09red
Spliceosome	KEGG PATHWAY	ath03040	3	192	0.114904	0.352372	TRINITY_DN7964_c0_g1_i4|TRINITY_DN3120_c0_g1_i1|TRINITY_DN9180_c0_g1_i1	http://www.genome.jp/kegg-bin/show_pathway?ath03040/ath:AT5G44200%09red/ath:AT5G08290%09red/ath:AT5G61030%09red
Thiamine metabolism	KEGG PATHWAY	ath00730	1	21	0.124927	0.359164	TRINITY_DN6546_c0_g1_i1	http://www.genome.jp/kegg-bin/show_pathway?ath00730/ath:AT3G01820%09red
Glycosylphosphatidylinositol (GPI)-anchor biosynthesis	KEGG PATHWAY	ath00563	1	25	0.145911	0.382181	TRINITY_DN2570_c0_g1_i6	http://www.genome.jp/kegg-bin/show_pathway?ath00563/ath:AT3G07180%09red
RNA degradation	KEGG PATHWAY	ath03018	2	113	0.153638	0.382181	TRINITY_DN2088_c0_g3_i1|TRINITY_DN1651_c0_g1_i16	http://www.genome.jp/kegg-bin/show_pathway?ath03018/ath:AT1G03360%09red/ath:AT2G35920%09red
mRNA surveillance pathway	KEGG PATHWAY	ath03015	2	115	0.157857	0.382181	TRINITY_DN3120_c0_g1_i1|TRINITY_DN8460_c0_g2_i2	http://www.genome.jp/kegg-bin/show_pathway?ath03015/ath:AT5G44200%09red/ath:AT1G71800%09red
Cysteine and methionine metabolism	KEGG PATHWAY	ath00270	2	121	0.170641	0.392475	TRINITY_DN7703_c0_g1_i7|TRINITY_DN30747_c0_g1_i1	http://www.genome.jp/kegg-bin/show_pathway?ath00270/ath:AT2G36880%09red/ath:AT3G03630%09red
Ubiquinone and other terpenoid-quinone biosynthesis	KEGG PATHWAY	ath00130	1	38	0.210715	0.457988	TRINITY_DN1497_c0_g1_i5	http://www.genome.jp/kegg-bin/show_pathway?ath00130/ath:AT1G23360%09red
Tyrosine metabolism	KEGG PATHWAY	ath00350	1	40	0.220241	0.457988	TRINITY_DN4098_c0_g1_i1	http://www.genome.jp/kegg-bin/show_pathway?ath00350/ath:AT1G77120%09red
Fatty acid biosynthesis	KEGG PATHWAY	ath00061	1	43	0.234315	0.457988	TRINITY_DN67264_c0_g1_i1	http://www.genome.jp/kegg-bin/show_pathway?ath00061/ath:AT1G49430%09red
alpha-Linolenic acid metabolism	KEGG PATHWAY	ath00592	1	44	0.23895	0.457988	TRINITY_DN4098_c0_g1_i1	http://www.genome.jp/kegg-bin/show_pathway?ath00592/ath:AT1G77120%09red
Basal transcription factors	KEGG PATHWAY	ath03022	1	55	0.288131	0.490815	TRINITY_DN3050_c0_g2_i3	http://www.genome.jp/kegg-bin/show_pathway?ath03022/ath:AT3G10330%09red
Galactose metabolism	KEGG PATHWAY	ath00052	1	57	0.296727	0.490815	TRINITY_DN2919_c0_g1_i8	http://www.genome.jp/kegg-bin/show_pathway?ath00052/ath:AT5G20250%09red
Pyrimidine metabolism	KEGG PATHWAY	ath00240	1	57	0.296727	0.490815	TRINITY_DN48860_c0_g1_i2	http://www.genome.jp/kegg-bin/show_pathway?ath00240/ath:AT3G18680%09red
Terpenoid backbone biosynthesis	KEGG PATHWAY	ath00900	1	60	0.309427	0.490815	TRINITY_DN7359_c0_g1_i3	http://www.genome.jp/kegg-bin/show_pathway?ath00900/ath:AT5G40280%09red
Proteasome	KEGG PATHWAY	ath03050	1	60	0.309427	0.490815	TRINITY_DN23213_c0_g2_i2	http://www.genome.jp/kegg-bin/show_pathway?ath03050/ath:AT5G58290%09red
Homologous recombination	KEGG PATHWAY	ath03440	1	67	0.338181	0.51368	TRINITY_DN15954_c0_g1_i24	http://www.genome.jp/kegg-bin/show_pathway?ath03440/ath:AT2G32000%09red
Fatty acid metabolism	KEGG PATHWAY	ath01212	1	69	0.346176	0.51368	TRINITY_DN67264_c0_g1_i1	http://www.genome.jp/kegg-bin/show_pathway?ath01212/ath:AT1G49430%09red
Protein processing in endoplasmic reticulum	KEGG PATHWAY	ath04141	2	211	0.369445	0.531061	TRINITY_DN713_c0_g1_i5|TRINITY_DN1225_c0_g2_i7	http://www.genome.jp/kegg-bin/show_pathway?ath04141/ath:AT4G27670%09red/ath:AT5G61790%09red
Glyoxylate and dicarboxylate metabolism	KEGG PATHWAY	ath00630	1	78	0.380978	0.531061	TRINITY_DN396460_c0_g1_i1	http://www.genome.jp/kegg-bin/show_pathway?ath00630/ath:AT3G21720%09red
Pyruvate metabolism	KEGG PATHWAY	ath00620	1	86	0.410363	0.555197	TRINITY_DN10231_c1_g1_i2	http://www.genome.jp/kegg-bin/show_pathway?ath00620/ath:AT1G67280%09red
Glycerophospholipid metabolism	KEGG PATHWAY	ath00564	1	97	0.448513	0.570008	TRINITY_DN25286_c0_g1_i10	http://www.genome.jp/kegg-bin/show_pathway?ath00564/ath:AT1G15110%09red
Biosynthesis of amino acids	KEGG PATHWAY	ath01230	2	251	0.453207	0.570008	TRINITY_DN7703_c0_g1_i7|TRINITY_DN30747_c0_g1_i1	http://www.genome.jp/kegg-bin/show_pathway?ath01230/ath:AT2G36880%09red/ath:AT3G03630%09red
Purine metabolism	KEGG PATHWAY	ath00230	1	100	0.458485	0.570008	TRINITY_DN6546_c0_g1_i1	http://www.genome.jp/kegg-bin/show_pathway?ath00230/ath:AT3G01820%09red
Aminoacyl-tRNA biosynthesis	KEGG PATHWAY	ath00970	1	115	0.505715	0.600021	TRINITY_DN2612_c0_g1_i6	http://www.genome.jp/kegg-bin/show_pathway?ath00970/ath:AT5G27470%09red
Glycolysis / Gluconeogenesis	KEGG PATHWAY	ath00010	1	116	0.508714	0.600021	TRINITY_DN4098_c0_g1_i1	http://www.genome.jp/kegg-bin/show_pathway?ath00010/ath:AT1G77120%09red
Amino sugar and nucleotide sugar metabolism	KEGG PATHWAY	ath00520	1	131	0.551583	0.63432	TRINITY_DN8450_c0_g1_i10	http://www.genome.jp/kegg-bin/show_pathway?ath00520/ath:AT2G38650%09red
Ubiquitin mediated proteolysis	KEGG PATHWAY	ath04120	1	143	0.583181	0.641494	TRINITY_DN33163_c0_g1_i2	http://www.genome.jp/kegg-bin/show_pathway?ath04120/ath:AT5G59140%09red
Endocytosis	KEGG PATHWAY	ath04144	1	144	0.585712	0.641494	TRINITY_DN13223_c0_g2_i1	http://www.genome.jp/kegg-bin/show_pathway?ath04144/ath:AT5G22950%09red
Oxidative phosphorylation	KEGG PATHWAY	ath00190	1	160	0.624189	0.664352	TRINITY_DN48261_c1_g3_i1	http://www.genome.jp/kegg-bin/show_pathway?ath00190/ath:AT1G15120%09red
Starch and sucrose metabolism	KEGG PATHWAY	ath00500	1	165	0.635467	0.664352	TRINITY_DN5253_c0_g1_i25	http://www.genome.jp/kegg-bin/show_pathway?ath00500/ath:AT2G40840%09red
Carbon metabolism	KEGG PATHWAY	ath01200	1	273	0.81146	0.81146	TRINITY_DN396460_c0_g1_i1	http://www.genome.jp/kegg-bin/show_pathway?ath01200/ath:AT3G21720%09red
Plant hormone signal transduction	KEGG PATHWAY	ath04075	1	273	0.81146	0.81146	TRINITY_DN2108_c0_g2_i2	http://www.genome.jp/kegg-bin/show_pathway?ath04075/ath:AT5G20730%09red

## Sheet: Cluster 1
Pathway	Database	ID	Input number	Background number	P-Value	Corrected P-Value	Input	Hyperlink
Carbon metabolism	KEGG PATHWAY	ath01200	5	273	0.00119256	0.0256452	TRINITY_DN20498_c0_g1_i1|TRINITY_DN5965_c0_g1_i4|TRINITY_DN1814_c0_g1_i1|TRINITY_DN5886_c0_g2_i9|TRINITY_DN11660_c0_g2_i9	http://www.genome.jp/kegg-bin/show_pathway?ath01200/ath:AT1G23310%09red/ath:AT5G36790%09red/ath:AT5G11520%09red/ath:AT1G32440%09red/ath:AT4G33010%09red
Glyoxylate and dicarboxylate metabolism	KEGG PATHWAY	ath00630	3	78	0.00160283	0.0256452	TRINITY_DN1814_c0_g1_i1|TRINITY_DN5886_c0_g2_i9|TRINITY_DN20498_c0_g1_i1	http://www.genome.jp/kegg-bin/show_pathway?ath00630/ath:AT1G23310%09red/ath:AT5G36790%09red/ath:AT4G33010%09red
Protein processing in endoplasmic reticulum	KEGG PATHWAY	ath04141	4	211	0.00332097	0.0354237	TRINITY_DN6850_c0_g2_i12|TRINITY_DN14676_c0_g1_i1|TRINITY_DN8845_c0_g1_i13|TRINITY_DN37354_c0_g1_i1	http://www.genome.jp/kegg-bin/show_pathway?ath04141/ath:AT4G02570%09red/ath:AT1G04980%09red/ath:AT5G14030%09red/ath:AT4G34100%09red
Arginine biosynthesis	KEGG PATHWAY	ath00220	2	36	0.00522842	0.0418273	TRINITY_DN5965_c0_g1_i4|TRINITY_DN1814_c0_g1_i1	http://www.genome.jp/kegg-bin/show_pathway?ath00220/ath:AT1G23310%09red/ath:AT5G11520%09red
Endocytosis	KEGG PATHWAY	ath04144	3	144	0.00852033	0.053176	TRINITY_DN14813_c0_g1_i16|TRINITY_DN5371_c5_g1_i6|TRINITY_DN11441_c0_g1_i5	http://www.genome.jp/kegg-bin/show_pathway?ath04144/ath:AT1G30825%09red/ath:AT4G09720%09red/ath:AT1G10290%09red
Alanine, aspartate and glutamate metabolism	KEGG PATHWAY	ath00250	2	51	0.0099705	0.053176	TRINITY_DN5965_c0_g1_i4|TRINITY_DN1814_c0_g1_i1	http://www.genome.jp/kegg-bin/show_pathway?ath00250/ath:AT1G23310%09red/ath:AT5G11520%09red
RNA transport	KEGG PATHWAY	ath03013	3	171	0.0134229	0.0613616	TRINITY_DN5626_c0_g1_i1|TRINITY_DN10370_c0_g1_i17|TRINITY_DN5626_c0_g1_i3	http://www.genome.jp/kegg-bin/show_pathway?ath03013/ath:AT3G20430%09red/ath:AT5G51200%09red
Carbon fixation in photosynthetic organisms	KEGG PATHWAY	ath00710	2	69	0.0173984	0.063273	TRINITY_DN5965_c0_g1_i4|TRINITY_DN1814_c0_g1_i1	http://www.genome.jp/kegg-bin/show_pathway?ath00710/ath:AT1G23310%09red/ath:AT5G11520%09red
Glycine, serine and threonine metabolism	KEGG PATHWAY	ath00260	2	70	0.0178629	0.063273	TRINITY_DN1814_c0_g1_i1|TRINITY_DN5886_c0_g2_i9	http://www.genome.jp/kegg-bin/show_pathway?ath00260/ath:AT1G23310%09red/ath:AT4G33010%09red
2-Oxocarboxylic acid metabolism	KEGG PATHWAY	ath01210	2	74	0.0197728	0.063273	TRINITY_DN5965_c0_g1_i4|TRINITY_DN1814_c0_g1_i1	http://www.genome.jp/kegg-bin/show_pathway?ath01210/ath:AT1G23310%09red/ath:AT5G11520%09red
Purine metabolism	KEGG PATHWAY	ath00230	2	100	0.0340881	0.09535	TRINITY_DN1445_c0_g1_i24|TRINITY_DN11660_c0_g2_i9	http://www.genome.jp/kegg-bin/show_pathway?ath00230/ath:AT4G04955%09red/ath:AT1G32440%09red
Biosynthesis of amino acids	KEGG PATHWAY	ath01230	3	251	0.0357562	0.09535	TRINITY_DN5965_c0_g1_i4|TRINITY_DN1814_c0_g1_i1|TRINITY_DN11660_c0_g2_i9	http://www.genome.jp/kegg-bin/show_pathway?ath01230/ath:AT1G23310%09red/ath:AT5G11520%09red/ath:AT1G32440%09red
Isoquinoline alkaloid biosynthesis	KEGG PATHWAY	ath00950	1	22	0.0632193	0.155617	TRINITY_DN5965_c0_g1_i4	http://www.genome.jp/kegg-bin/show_pathway?ath00950/ath:AT5G11520%09red
Glycosylphosphatidylinositol (GPI)-anchor biosynthesis	KEGG PATHWAY	ath00563	1	25	0.0711682	0.16267	TRINITY_DN12896_c0_g1_i2	http://www.genome.jp/kegg-bin/show_pathway?ath00563/ath:AT3G45100%09red
Phenylalanine metabolism	KEGG PATHWAY	ath00360	1	32	0.0894571	0.18776	TRINITY_DN5965_c0_g1_i4	http://www.genome.jp/kegg-bin/show_pathway?ath00360/ath:AT5G11520%09red
Tropane, piperidine and pyridine alkaloid biosynthesis	KEGG PATHWAY	ath00960	1	35	0.0971858	0.18776	TRINITY_DN5965_c0_g1_i4	http://www.genome.jp/kegg-bin/show_pathway?ath00960/ath:AT5G11520%09red
Circadian rhythm - plant	KEGG PATHWAY	ath04712	1	36	0.0997475	0.18776	TRINITY_DN27245_c0_g2_i1	http://www.genome.jp/kegg-bin/show_pathway?ath04712/ath:AT1G01060%09red
Tyrosine metabolism	KEGG PATHWAY	ath00350	1	40	0.109923	0.195418	TRINITY_DN5965_c0_g1_i4	http://www.genome.jp/kegg-bin/show_pathway?ath00350/ath:AT5G11520%09red
Arginine and proline metabolism	KEGG PATHWAY	ath00330	1	54	0.144649	0.231444	TRINITY_DN5965_c0_g1_i4	http://www.genome.jp/kegg-bin/show_pathway?ath00330/ath:AT5G11520%09red
Phenylalanine, tyrosine and tryptophan biosynthesis	KEGG PATHWAY	ath00400	1	56	0.149499	0.231444	TRINITY_DN5965_c0_g1_i4	http://www.genome.jp/kegg-bin/show_pathway?ath00400/ath:AT5G11520%09red
Terpenoid backbone biosynthesis	KEGG PATHWAY	ath00900	1	60	0.159118	0.231444	TRINITY_DN14971_c0_g1_i3	http://www.genome.jp/kegg-bin/show_pathway?ath00900/ath:AT2G36305%09red
Proteasome	KEGG PATHWAY	ath03050	1	60	0.159118	0.231444	TRINITY_DN406363_c0_g1_i1	http://www.genome.jp/kegg-bin/show_pathway?ath03050/ath:AT3G13330%09red
Biosynthesis of secondary metabolites	KEGG PATHWAY	ath01110	5	1107	0.208033	0.280172	TRINITY_DN20498_c0_g1_i1|TRINITY_DN5965_c0_g1_i4|TRINITY_DN1814_c0_g1_i1|TRINITY_DN5886_c0_g2_i9|TRINITY_DN11660_c0_g2_i9	http://www.genome.jp/kegg-bin/show_pathway?ath01110/ath:AT1G23310%09red/ath:AT5G36790%09red/ath:AT5G11520%09red/ath:AT1G32440%09red/ath:AT4G33010%09red
Phagosome	KEGG PATHWAY	ath04145	1	82	0.210129	0.280172	TRINITY_DN5371_c5_g1_i6	http://www.genome.jp/kegg-bin/show_pathway?ath04145/ath:AT4G09720%09red
Pyruvate metabolism	KEGG PATHWAY	ath00620	1	86	0.219069	0.280409	TRINITY_DN11660_c0_g2_i9	http://www.genome.jp/kegg-bin/show_pathway?ath00620/ath:AT1G32440%09red
Aminoacyl-tRNA biosynthesis	KEGG PATHWAY	ath00970	1	115	0.28096	0.335024	TRINITY_DN5545_c0_g1_i1	http://www.genome.jp/kegg-bin/show_pathway?ath00970/ath:AT3G04600%09red
Glycolysis / Gluconeogenesis	KEGG PATHWAY	ath00010	1	116	0.283005	0.335024	TRINITY_DN11660_c0_g2_i9	http://www.genome.jp/kegg-bin/show_pathway?ath00010/ath:AT1G32440%09red
Cysteine and methionine metabolism	KEGG PATHWAY	ath00270	1	121	0.293146	0.335024	TRINITY_DN5965_c0_g1_i4	http://www.genome.jp/kegg-bin/show_pathway?ath00270/ath:AT5G11520%09red
Metabolic pathways	KEGG PATHWAY	ath01100	8	2246	0.307635	0.339459	TRINITY_DN5965_c0_g1_i4|TRINITY_DN1445_c0_g1_i24|TRINITY_DN20498_c0_g1_i1|TRINITY_DN12896_c0_g1_i2|TRINITY_DN1308_c0_g1_i5|TRINITY_DN11660_c0_g2_i9|TRINITY_DN1814_c0_g1_i1|TRINITY_DN5886_c0_g2_i9	http://www.genome.jp/kegg-bin/show_pathway?ath01100/ath:AT4G04955%09red/ath:AT5G11520%09red/ath:AT4G33010%09red/ath:AT1G23310%09red/ath:AT5G36790%09red/ath:AT3G45100%09red/ath:AT4G39770%09red/ath:AT1G32440%09red
Ubiquitin mediated proteolysis	KEGG PATHWAY	ath04120	1	143	0.336104	0.358511	TRINITY_DN8845_c0_g1_i13	http://www.genome.jp/kegg-bin/show_pathway?ath04120/ath:AT4G02570%09red
Starch and sucrose metabolism	KEGG PATHWAY	ath00500	1	165	0.376478	0.388623	TRINITY_DN1308_c0_g1_i5	http://www.genome.jp/kegg-bin/show_pathway?ath00500/ath:AT4G39770%09red
Spliceosome	KEGG PATHWAY	ath03040	1	192	0.422721	0.422721	TRINITY_DN1092_c0_g2_i6	http://www.genome.jp/kegg-bin/show_pathway?ath03040/ath:AT1G27900%09red

## Sheet: Cluster 4
Pathway	Database	ID	Input number	Background number	P-Value	Corrected P-Value	Input	Hyperlink
Alanine, aspartate and glutamate metabolism	KEGG PATHWAY	ath00250	4	51	0.000159224	0.00628547	TRINITY_DN1814_c0_g1_i15|TRINITY_DN9584_c0_g1_i3|TRINITY_DN45887_c0_g1_i1|TRINITY_DN1814_c0_g1_i13	http://www.genome.jp/kegg-bin/show_pathway?ath00250/ath:AT1G23310%09red/ath:AT5G12040%09red/ath:AT1G70580%09red
Metabolic pathways	KEGG PATHWAY	ath01100	24	2246	0.000324963	0.00628547	TRINITY_DN1814_c0_g1_i15|TRINITY_DN1814_c0_g1_i13|TRINITY_DN15016_c0_g2_i1|TRINITY_DN19074_c1_g1_i1|TRINITY_DN19074_c1_g1_i3|TRINITY_DN1903_c0_g1_i3|TRINITY_DN3796_c0_g1_i7|TRINITY_DN107432_c0_g4_i3|TRINITY_DN5858_c0_g1_i1|TRINITY_DN674_c0_g1_i9|TRINITY_DN1724_c0_g1_i4|TRINITY_DN1903_c0_g1_i23|TRINITY_DN45887_c0_g1_i1|TRINITY_DN196794_c0_g1_i1|TRINITY_DN4031_c0_g1_i2|TRINITY_DN7606_c0_g1_i9|TRINI…	http://www.genome.jp/kegg-bin/show_pathway?ath01100/ath:AT4G23850%09red/ath:AT3G18080%09red/ath:AT2G14170%09red/ath:AT5G64860%09red/ath:AT1G70580%09red/ath:AT4G36940%09red/ath:AT2G13560%09red/ath:AT1G23310%09red/ath:AT4G17090%09red/ath:AT5G10170%09red/ath:AT2G44050%09red/ath:AT1G23730%09red/ath:AT1G07110%09red/ath:AT2G02380%09red/ath:ArthCp078%09red/ath:AT2G29360%09red/ath:AT2G37040%09red/ath:AT3…
Folate biosynthesis	KEGG PATHWAY	ath00790	3	26	0.000390441	0.00628547	TRINITY_DN1903_c0_g1_i23|TRINITY_DN228528_c0_g1_i1|TRINITY_DN1903_c0_g1_i3	http://www.genome.jp/kegg-bin/show_pathway?ath00790/ath:AT5G05980%09red/ath:AT1G16540%09red
Carbon fixation in photosynthetic organisms	KEGG PATHWAY	ath00710	4	69	0.000474375	0.00628547	TRINITY_DN1814_c0_g1_i15|TRINITY_DN45887_c0_g1_i1|TRINITY_DN2956_c4_g1_i9|TRINITY_DN1814_c0_g1_i13	http://www.genome.jp/kegg-bin/show_pathway?ath00710/ath:AT1G23310%09red/ath:AT1G70580%09red/ath:AT2G13560%09red
Arginine biosynthesis	KEGG PATHWAY	ath00220	3	36	0.000941915	0.0099843	TRINITY_DN1814_c0_g1_i15|TRINITY_DN45887_c0_g1_i1|TRINITY_DN1814_c0_g1_i13	http://www.genome.jp/kegg-bin/show_pathway?ath00220/ath:AT1G23310%09red/ath:AT1G70580%09red
Carbon metabolism	KEGG PATHWAY	ath01200	6	273	0.00268473	0.0237152	TRINITY_DN1814_c0_g1_i15|TRINITY_DN674_c0_g1_i9|TRINITY_DN1814_c0_g1_i13|TRINITY_DN45887_c0_g1_i1|TRINITY_DN2956_c4_g1_i9|TRINITY_DN196794_c0_g1_i1	http://www.genome.jp/kegg-bin/show_pathway?ath01200/ath:AT1G23310%09red/ath:AT2G14170%09red/ath:AT5G56630%09red/ath:AT1G70580%09red/ath:AT2G13560%09red
Glycine, serine and threonine metabolism	KEGG PATHWAY	ath00260	3	70	0.00567352	0.0387372	TRINITY_DN1814_c0_g1_i15|TRINITY_DN45887_c0_g1_i1|TRINITY_DN1814_c0_g1_i13	http://www.genome.jp/kegg-bin/show_pathway?ath00260/ath:AT1G23310%09red/ath:AT1G70580%09red
Endocytosis	KEGG PATHWAY	ath04144	4	144	0.00629298	0.0387372	TRINITY_DN5371_c5_g1_i3|TRINITY_DN919_c2_g1_i2|TRINITY_DN47704_c0_g1_i1|TRINITY_DN1445_c0_g1_i21	http://www.genome.jp/kegg-bin/show_pathway?ath04144/ath:AT5G13300%09red/ath:AT4G09720%09red/ath:AT5G14670%09red/ath:AT4G19003%09red
2-Oxocarboxylic acid metabolism	KEGG PATHWAY	ath01210	3	74	0.00657801	0.0387372	TRINITY_DN1814_c0_g1_i15|TRINITY_DN45887_c0_g1_i1|TRINITY_DN1814_c0_g1_i13	http://www.genome.jp/kegg-bin/show_pathway?ath01210/ath:AT1G23310%09red/ath:AT1G70580%09red
Glyoxylate and dicarboxylate metabolism	KEGG PATHWAY	ath00630	3	78	0.00756357	0.0400869	TRINITY_DN1814_c0_g1_i15|TRINITY_DN45887_c0_g1_i1|TRINITY_DN1814_c0_g1_i13	http://www.genome.jp/kegg-bin/show_pathway?ath00630/ath:AT1G23310%09red/ath:AT1G70580%09red
Phenylalanine metabolism	KEGG PATHWAY	ath00360	2	32	0.0122057	0.0588094	TRINITY_DN19074_c1_g1_i1|TRINITY_DN19074_c1_g1_i3	http://www.genome.jp/kegg-bin/show_pathway?ath00360/ath:AT2G37040%09red
Spliceosome	KEGG PATHWAY	ath03040	4	192	0.016327	0.0711219	TRINITY_DN17514_c0_g1_i3|TRINITY_DN9449_c1_g1_i4|TRINITY_DN54142_c0_g1_i8|TRINITY_DN4522_c0_g1_i12	http://www.genome.jp/kegg-bin/show_pathway?ath03040/ath:AT1G60900%09red/ath:AT1G27900%09red/ath:AT5G64200%09red/ath:AT5G42820%09red
Mismatch repair	KEGG PATHWAY	ath03430	2	39	0.017445	0.0711219	TRINITY_DN5412_c0_g1_i1|TRINITY_DN3568_c0_g1_i5	http://www.genome.jp/kegg-bin/show_pathway?ath03430/ath:AT2G42120%09red/ath:AT5G27740%09red
Biosynthesis of secondary metabolites	KEGG PATHWAY	ath01110	11	1107	0.0230009	0.087075	TRINITY_DN1169_c0_g1_i5|TRINITY_DN1814_c0_g1_i15|TRINITY_DN674_c0_g1_i9|TRINITY_DN287_c0_g2_i28|TRINITY_DN1814_c0_g1_i13|TRINITY_DN5858_c0_g1_i1|TRINITY_DN19074_c1_g1_i1|TRINITY_DN19074_c1_g1_i3|TRINITY_DN45887_c0_g1_i1|TRINITY_DN107432_c0_g4_i3|TRINITY_DN87276_c0_g1_i2	http://www.genome.jp/kegg-bin/show_pathway?ath01110/ath:AT3G18080%09red/ath:AT5G64860%09red/ath:AT1G70580%09red/ath:AT1G23310%09red/ath:AT2G44050%09red/ath:AT2G29360%09red/ath:AT2G37040%09red/ath:AT1G19640%09red/ath:AT5G56630%09red
DNA replication	KEGG PATHWAY	ath03030	2	50	0.027236	0.0962339	TRINITY_DN5412_c0_g1_i1|TRINITY_DN3568_c0_g1_i5	http://www.genome.jp/kegg-bin/show_pathway?ath03030/ath:AT2G42120%09red/ath:AT5G27740%09red
Biosynthesis of amino acids	KEGG PATHWAY	ath01230	4	251	0.0378263	0.1253	TRINITY_DN1814_c0_g1_i15|TRINITY_DN674_c0_g1_i9|TRINITY_DN45887_c0_g1_i1|TRINITY_DN1814_c0_g1_i13	http://www.genome.jp/kegg-bin/show_pathway?ath01230/ath:AT1G23310%09red/ath:AT5G56630%09red/ath:AT1G70580%09red
Fructose and mannose metabolism	KEGG PATHWAY	ath00051	2	64	0.0421413	0.131382	TRINITY_DN2401_c0_g1_i28|TRINITY_DN674_c0_g1_i9	http://www.genome.jp/kegg-bin/show_pathway?ath00051/ath:AT1G07110%09red/ath:AT5G56630%09red
Nucleotide excision repair	KEGG PATHWAY	ath03420	2	69	0.0480546	0.136063	TRINITY_DN5412_c0_g1_i1|TRINITY_DN3568_c0_g1_i5	http://www.genome.jp/kegg-bin/show_pathway?ath03420/ath:AT2G42120%09red/ath:AT5G27740%09red
Starch and sucrose metabolism	KEGG PATHWAY	ath00500	3	165	0.0506095	0.136063	TRINITY_DN287_c0_g2_i28|TRINITY_DN1724_c0_g1_i4|TRINITY_DN5858_c0_g1_i1	http://www.genome.jp/kegg-bin/show_pathway?ath00500/ath:AT3G18080%09red/ath:AT4G17090%09red/ath:AT5G64860%09red
Phenylpropanoid biosynthesis	KEGG PATHWAY	ath00940	3	166	0.0513446	0.136063	TRINITY_DN19074_c1_g1_i1|TRINITY_DN19074_c1_g1_i3|TRINITY_DN5858_c0_g1_i1	http://www.genome.jp/kegg-bin/show_pathway?ath00940/ath:AT3G18080%09red/ath:AT2G37040%09red
Inositol phosphate metabolism	KEGG PATHWAY	ath00562	2	78	0.0593965	0.149905	TRINITY_DN3796_c0_g1_i7|TRINITY_DN196794_c0_g1_i1	http://www.genome.jp/kegg-bin/show_pathway?ath00562/ath:AT2G14170%09red/ath:AT5G10170%09red
Peroxisome	KEGG PATHWAY	ath04146	2	87	0.071553	0.172378	TRINITY_DN10149_c0_g2_i4|TRINITY_DN5639_c3_g1_i2	http://www.genome.jp/kegg-bin/show_pathway?ath04146/ath:AT3G04460%09red/ath:AT4G23850%09red
Nicotinate and nicotinamide metabolism	KEGG PATHWAY	ath00760	1	16	0.0805565	0.18563	TRINITY_DN15016_c0_g2_i1	http://www.genome.jp/kegg-bin/show_pathway?ath00760/ath:AT4G36940%09red
Riboflavin metabolism	KEGG PATHWAY	ath00740	1	18	0.0895991	0.197865	TRINITY_DN107432_c0_g4_i3	http://www.genome.jp/kegg-bin/show_pathway?ath00740/ath:AT2G44050%09red
Diterpenoid biosynthesis	KEGG PATHWAY	ath00904	1	22	0.10742	0.225126	TRINITY_DN14126_c0_g4_i1	http://www.genome.jp/kegg-bin/show_pathway?ath00904/ath:AT3G25180%09red
RNA degradation	KEGG PATHWAY	ath03018	2	113	0.110439	0.225126	TRINITY_DN15143_c0_g3_i3|TRINITY_DN674_c0_g1_i9	http://www.genome.jp/kegg-bin/show_pathway?ath03018/ath:AT5G56630%09red/ath:AT5G56500%09red
Tropane, piperidine and pyridine alkaloid biosynthesis	KEGG PATHWAY	ath00960	1	35	0.162979	0.310853	TRINITY_DN1169_c0_g1_i5	http://www.genome.jp/kegg-bin/show_pathway?ath00960/ath:AT2G29360%09red
Circadian rhythm - plant	KEGG PATHWAY	ath04712	1	36	0.167107	0.310853	TRINITY_DN735_c0_g1_i12	http://www.genome.jp/kegg-bin/show_pathway?ath04712/ath:AT1G01060%09red
Tyrosine metabolism	KEGG PATHWAY	ath00350	1	40	0.18342	0.310853	TRINITY_DN4031_c0_g1_i2	http://www.genome.jp/kegg-bin/show_pathway?ath00350/ath:AT2G02380%09red
Base excision repair	KEGG PATHWAY	ath03410	1	43	0.195446	0.310853	TRINITY_DN3568_c0_g1_i5	http://www.genome.jp/kegg-bin/show_pathway?ath03410/ath:AT2G42120%09red
Fatty acid biosynthesis	KEGG PATHWAY	ath00061	1	43	0.195446	0.310853	TRINITY_DN5639_c3_g1_i2	http://www.genome.jp/kegg-bin/show_pathway?ath00061/ath:AT4G23850%09red
Propanoate metabolism	KEGG PATHWAY	ath00640	1	43	0.195446	0.310853	TRINITY_DN196794_c0_g1_i1	http://www.genome.jp/kegg-bin/show_pathway?ath00640/ath:AT2G14170%09red
Nitrogen metabolism	KEGG PATHWAY	ath00910	1	43	0.195446	0.310853	TRINITY_DN7606_c0_g1_i9	http://www.genome.jp/kegg-bin/show_pathway?ath00910/ath:AT1G23730%09red
alpha-Linolenic acid metabolism	KEGG PATHWAY	ath00592	1	44	0.199415	0.310853	TRINITY_DN87276_c0_g1_i2	http://www.genome.jp/kegg-bin/show_pathway?ath00592/ath:AT1G19640%09red
Fatty acid degradation	KEGG PATHWAY	ath00071	1	47	0.211207	0.319827	TRINITY_DN5639_c3_g1_i2	http://www.genome.jp/kegg-bin/show_pathway?ath00071/ath:AT4G23850%09red
beta-Alanine metabolism	KEGG PATHWAY	ath00410	1	50	0.222826	0.324676	TRINITY_DN196794_c0_g1_i1	http://www.genome.jp/kegg-bin/show_pathway?ath00410/ath:AT2G14170%09red
Valine, leucine and isoleucine degradation	KEGG PATHWAY	ath00280	1	51	0.226661	0.324676	TRINITY_DN196794_c0_g1_i1	http://www.genome.jp/kegg-bin/show_pathway?ath00280/ath:AT2G14170%09red
Galactose metabolism	KEGG PATHWAY	ath00052	1	57	0.24928	0.335205	TRINITY_DN674_c0_g1_i9	http://www.genome.jp/kegg-bin/show_pathway?ath00052/ath:AT5G56630%09red
Pyrimidine metabolism	KEGG PATHWAY	ath00240	1	57	0.24928	0.335205	TRINITY_DN15158_c0_g1_i7	http://www.genome.jp/kegg-bin/show_pathway?ath00240/ath:AT3G12670%09red
Pentose phosphate pathway	KEGG PATHWAY	ath00030	1	58	0.252985	0.335205	TRINITY_DN674_c0_g1_i9	http://www.genome.jp/kegg-bin/show_pathway?ath00030/ath:AT5G56630%09red
Ribosome	KEGG PATHWAY	ath03010	3	364	0.271151	0.350512	TRINITY_DN5773_c0_g1_i5|TRINITY_DN4589_c0_g2_i1|TRINITY_DN3796_c5_g1_i1	http://www.genome.jp/kegg-bin/show_pathway?ath03010/ath:AT3G16780%09red/ath:AT5G47320%09red/ath:AT3G13580%09red
Homologous recombination	KEGG PATHWAY	ath03440	1	67	0.285526	0.352406	TRINITY_DN3568_c0_g1_i5	http://www.genome.jp/kegg-bin/show_pathway?ath03440/ath:AT2G42120%09red
Cyanoamino acid metabolism	KEGG PATHWAY	ath00460	1	69	0.292563	0.352406	TRINITY_DN5858_c0_g1_i1	http://www.genome.jp/kegg-bin/show_pathway?ath00460/ath:AT3G18080%09red
Fatty acid metabolism	KEGG PATHWAY	ath01212	1	69	0.292563	0.352406	TRINITY_DN5639_c3_g1_i2	http://www.genome.jp/kegg-bin/show_pathway?ath01212/ath:AT4G23850%09red
Phagosome	KEGG PATHWAY	ath04145	1	82	0.336659	0.396509	TRINITY_DN5371_c5_g1_i3	http://www.genome.jp/kegg-bin/show_pathway?ath04145/ath:AT4G09720%09red
Pyruvate metabolism	KEGG PATHWAY	ath00620	1	86	0.349669	0.402879	TRINITY_DN2956_c4_g1_i9	http://www.genome.jp/kegg-bin/show_pathway?ath00620/ath:AT2G13560%09red
Aminoacyl-tRNA biosynthesis	KEGG PATHWAY	ath00970	1	115	0.436705	0.485271	TRINITY_DN21376_c0_g1_i6	http://www.genome.jp/kegg-bin/show_pathway?ath00970/ath:AT4G04350%09red
Glycolysis / Gluconeogenesis	KEGG PATHWAY	ath00010	1	116	0.43949	0.485271	TRINITY_DN674_c0_g1_i9	http://www.genome.jp/kegg-bin/show_pathway?ath00010/ath:AT5G56630%09red
Ubiquitin mediated proteolysis	KEGG PATHWAY	ath04120	1	143	0.509729	0.55134	TRINITY_DN14406_c0_g1_i3	http://www.genome.jp/kegg-bin/show_pathway?ath04120/ath:AT4G24940%09red
Oxidative phosphorylation	KEGG PATHWAY	ath00190	1	160	0.549391	0.582354	TRINITY_DN369199_c0_g1_i1	http://www.genome.jp/kegg-bin/show_pathway?ath00190/ath:ArthCp078%09red
Plant-pathogen interaction	KEGG PATHWAY	ath04626	1	170	0.571214	0.593614	TRINITY_DN29367_c0_g2_i1	http://www.genome.jp/kegg-bin/show_pathway?ath04626/ath:AT3G17700%09red
Protein processing in endoplasmic reticulum	KEGG PATHWAY	ath04141	1	211	0.650234	0.662738	TRINITY_DN4561_c1_g2_i1	http://www.genome.jp/kegg-bin/show_pathway?ath04141/ath:AT4G29330%09red
Plant hormone signal transduction	KEGG PATHWAY	ath04075	1	273	0.743083	0.743083	TRINITY_DN30967_c0_g1_i4	http://www.genome.jp/kegg-bin/show_pathway?ath04075/ath:AT4G38840%09red
