# Supplementary material for: Transcriptome profiling, physiological, and biochemical analyses provide new insights towards drought stress response in sugar maple (Acer saccharum Marshall) saplings
Source: Front Plant Sci. 2023 Apr 19;14:1150204. doi: 10.3389/fpls.2023.1150204 (PMC10154611; doi:10.3389/fpls.2023.1150204)
Supplement: Supplementary Table 3 — Summary of RNAseq and mapping analysis. [file Table_3.xlsx]

## Sheet: Sheet1
Table S3: Summary of RNAseq and mapping analysis.
Name of the Samples	Condition	Raw reads	Number of raw bases	Filtered reads	Mapping percentage
C-1	Control	27596152	4139422800	25898663	91.8
C-2	Control	17647956	2647193400	16578412	91.5
C-5	Control	19026430	2853964500	17828654	92.41
C-6	Control	17451496	2617724400	16165823	89.6
7D-2	7Day	30160696	4524104400	27916403	90.5
7D-3	7Day	21073308	3160996200	19449544	87.98
7D-6	7Day	22054766	3308214900	20663310	92.5
7D-7	7Day	15755561	2363334150	14716442	90.2
14D-3	14Day	18717299	2807594850	17593465	93.5
14D-5	14Day	18090670	2713600500	17092230	94.2
14D-6	14Day	16036769	2405515350	14975690	90.92
14D-7	14Day	48059650	7208947500	41815947	91.03
21D-3	21D	26031291	3904693650	23405028	94.4
21D-5	21D	28521442	4278216300	26780131	93.2
21D-6	21D	23451428	3517714200	22085176	93.5
21D-7	21D	45565673	6834850950	42480505	90.7
	Total	395240587		365445423
