# Supplementary material for: Transcriptome profiling, physiological, and biochemical analyses provide new insights towards drought stress response in sugar maple (Acer saccharum Marshall) saplings
Source: Front Plant Sci. 2023 Apr 19;14:1150204. doi: 10.3389/fpls.2023.1150204 (PMC10154611; doi:10.3389/fpls.2023.1150204)
Supplement: Supplementary Table 9 — GO enrichment analysis. [file Table_9.xlsx]

## Sheet: 7D_BP.txt
GO	#Seqs
protein phosphorylation	229	TRINITY_DN96_c0_g2_i2, TRINITY_DN133422_c0_g1_i1, TRINITY_DN13784_c0_g1_i8, TRINITY_DN27234_c0_g1_i3, TRINITY_DN7622_c2_g1_i4, TRINITY_DN1881_c3_g1_i1, TRINITY_DN17282_c0_g1_i8, TRINITY_DN17282_c0_g1_i2, TRINITY_DN8862_c0_g1_i7, TRINITY_DN2707_c2_g1_i1, TRINITY_DN1643_c0_g1_i6, TRINITY_DN15938_c0_g3_i6, TRINITY_DN15520_c0_g1_i7, TRINITY_DN61_c0_g1_i5, TRINITY_DN3038_c0_g1_i9, TRINITY_DN448_c0_g1_…
transmembrane transport	186	TRINITY_DN714_c0_g1_i14, TRINITY_DN25212_c0_g2_i1, TRINITY_DN6118_c0_g1_i6, TRINITY_DN6182_c0_g1_i12, TRINITY_DN203177_c0_g2_i6, TRINITY_DN1831_c1_g1_i3, TRINITY_DN44115_c0_g1_i6, TRINITY_DN203177_c0_g2_i3, TRINITY_DN2084_c0_g1_i4, TRINITY_DN2562_c0_g1_i5, TRINITY_DN2562_c0_g1_i4, TRINITY_DN35731_c0_g2_i6, TRINITY_DN12502_c0_g1_i12, TRINITY_DN2084_c0_g1_i6, TRINITY_DN23933_c0_g1_i12, TRINITY_DN94…
regulation of transcription, DNA-templated	124	TRINITY_DN31196_c0_g1_i6, TRINITY_DN4298_c0_g2_i8, TRINITY_DN5448_c4_g1_i3, TRINITY_DN61694_c0_g1_i2, TRINITY_DN2387_c1_g1_i1, TRINITY_DN10218_c0_g1_i2, TRINITY_DN5339_c0_g1_i1, TRINITY_DN1884_c1_g1_i14, TRINITY_DN630_c9_g1_i2, TRINITY_DN1287_c2_g2_i5, TRINITY_DN7274_c0_g2_i1, TRINITY_DN745_c0_g1_i10, TRINITY_DN7958_c0_g1_i5, TRINITY_DN11217_c0_g1_i1, TRINITY_DN1086_c1_g1_i1, TRINITY_DN10242_c0_g…
phosphorylation	116	TRINITY_DN7220_c0_g1_i12, TRINITY_DN3512_c0_g1_i12, TRINITY_DN13336_c1_g1_i2, TRINITY_DN2819_c0_g2_i6, TRINITY_DN2819_c0_g2_i8, TRINITY_DN3512_c0_g1_i10, TRINITY_DN41452_c0_g1_i6, TRINITY_DN6029_c0_g1_i14, TRINITY_DN9041_c0_g1_i4, TRINITY_DN9332_c0_g1_i2, TRINITY_DN11349_c0_g1_i9, TRINITY_DN5819_c1_g1_i5, TRINITY_DN3583_c0_g2_i2, TRINITY_DN26975_c0_g1_i3, TRINITY_DN44219_c0_g1_i6, TRINITY_DN19057…
proteolysis	95	TRINITY_DN3690_c0_g2_i1, TRINITY_DN9305_c0_g1_i6, TRINITY_DN1884_c0_g1_i4, TRINITY_DN35729_c0_g1_i2, TRINITY_DN3286_c4_g1_i1, TRINITY_DN131094_c0_g1_i5, TRINITY_DN3690_c0_g2_i7, TRINITY_DN129310_c0_g1_i1, TRINITY_DN643_c2_g1_i3, TRINITY_DN9614_c0_g1_i3, TRINITY_DN14481_c0_g1_i9, TRINITY_DN30680_c0_g1_i2, TRINITY_DN219580_c0_g1_i1, TRINITY_DN246_c0_g1_i3, TRINITY_DN1078_c0_g1_i8, TRINITY_DN4719_c0…
protein ubiquitination	88	TRINITY_DN5885_c2_g1_i3, TRINITY_DN12714_c0_g1_i9, TRINITY_DN17738_c0_g1_i4, TRINITY_DN11812_c0_g1_i2, TRINITY_DN611_c0_g1_i3, TRINITY_DN4297_c1_g2_i2, TRINITY_DN1333_c2_g2_i1, TRINITY_DN1520_c0_g1_i8, TRINITY_DN15101_c0_g1_i5, TRINITY_DN2378_c1_g1_i11, TRINITY_DN2445_c0_g2_i1, TRINITY_DN2445_c0_g2_i2, TRINITY_DN6599_c0_g1_i5, TRINITY_DN8963_c0_g1_i1, TRINITY_DN7473_c0_g1_i18, TRINITY_DN7794_c1_g…
carbohydrate metabolic process	75	TRINITY_DN6078_c0_g1_i1, TRINITY_DN7261_c0_g2_i11, TRINITY_DN19269_c0_g1_i5, TRINITY_DN12000_c0_g1_i2, TRINITY_DN12000_c0_g1_i4, TRINITY_DN17539_c0_g5_i2, TRINITY_DN4017_c0_g1_i1, TRINITY_DN4017_c0_g1_i2, TRINITY_DN7261_c0_g2_i8, TRINITY_DN9332_c0_g1_i2, TRINITY_DN410_c2_g1_i14, TRINITY_DN4808_c0_g1_i9, TRINITY_DN20918_c0_g1_i2, TRINITY_DN886_c0_g1_i1, TRINITY_DN182_c0_g1_i11, TRINITY_DN125717_c0…
intracellular protein transport	57	TRINITY_DN1629_c1_g1_i7, TRINITY_DN1629_c1_g1_i1, TRINITY_DN10686_c0_g1_i3, TRINITY_DN8994_c0_g1_i3, TRINITY_DN8994_c0_g1_i4, TRINITY_DN10334_c0_g1_i6, TRINITY_DN12058_c0_g1_i3, TRINITY_DN9436_c0_g1_i20, TRINITY_DN2529_c0_g1_i13, TRINITY_DN7278_c2_g1_i5, TRINITY_DN2529_c0_g1_i3, TRINITY_DN145589_c0_g1_i1, TRINITY_DN12565_c0_g1_i11, TRINITY_DN2678_c0_g2_i3, TRINITY_DN4808_c2_g1_i3, TRINITY_DN2205_…
methylation	52	TRINITY_DN8562_c0_g1_i1, TRINITY_DN6004_c0_g2_i1, TRINITY_DN5066_c1_g1_i23, TRINITY_DN2311_c4_g1_i2, TRINITY_DN8562_c0_g1_i3, TRINITY_DN10766_c0_g1_i4, TRINITY_DN3609_c3_g1_i5, TRINITY_DN6351_c0_g1_i5, TRINITY_DN21_c0_g1_i6, TRINITY_DN97585_c0_g1_i3, TRINITY_DN684_c0_g1_i6, TRINITY_DN57474_c0_g1_i7, TRINITY_DN7277_c0_g1_i2, TRINITY_DN14185_c1_g1_i1, TRINITY_DN57474_c0_g1_i6, TRINITY_DN4678_c0_g1_…
protein transport	45	TRINITY_DN23297_c0_g1_i9, TRINITY_DN23297_c0_g1_i12, TRINITY_DN24467_c0_g1_i4, TRINITY_DN160699_c0_g1_i1, TRINITY_DN1831_c2_g2_i3, TRINITY_DN5159_c2_g1_i2, TRINITY_DN5236_c0_g1_i4, TRINITY_DN611_c0_g1_i3, TRINITY_DN6037_c0_g1_i6, TRINITY_DN20740_c0_g1_i1, TRINITY_DN24467_c0_g1_i8, TRINITY_DN799_c0_g1_i4, TRINITY_DN9784_c0_g1_i1, TRINITY_DN1831_c2_g2_i8, TRINITY_DN3138_c1_g2_i1, TRINITY_DN37767_c0…
ubiquitin-dependent protein catabolic process	41	TRINITY_DN4867_c0_g1_i2, TRINITY_DN611_c0_g1_i3, TRINITY_DN7157_c1_g1_i2, TRINITY_DN1520_c0_g1_i8, TRINITY_DN7157_c1_g1_i1, TRINITY_DN6599_c0_g1_i5, TRINITY_DN1590_c0_g1_i5, TRINITY_DN1461_c0_g1_i5, TRINITY_DN420_c0_g2_i6, TRINITY_DN1182_c0_g1_i1, TRINITY_DN420_c0_g2_i7, TRINITY_DN11652_c0_g1_i1, TRINITY_DN494_c1_g1_i7, TRINITY_DN20_c0_g1_i10, TRINITY_DN1520_c0_g1_i5, TRINITY_DN104676_c0_g1_i3, T…
protein dephosphorylation	38	TRINITY_DN7791_c0_g2_i6, TRINITY_DN2738_c0_g1_i12, TRINITY_DN2607_c0_g1_i7, TRINITY_DN7791_c0_g2_i9, TRINITY_DN2607_c0_g1_i3, TRINITY_DN5199_c0_g1_i5, TRINITY_DN8716_c0_g2_i6, TRINITY_DN163175_c0_g1_i1, TRINITY_DN4291_c0_g1_i8, TRINITY_DN8716_c0_g2_i3, TRINITY_DN2607_c0_g1_i8, TRINITY_DN4291_c0_g1_i6, TRINITY_DN3380_c0_g1_i5, TRINITY_DN46720_c0_g1_i1, TRINITY_DN23652_c0_g1_i1, TRINITY_DN9405_c1_g…
regulation of transcription by RNA polymerase II	38	TRINITY_DN11328_c0_g1_i9, TRINITY_DN23320_c1_g1_i19, TRINITY_DN19672_c0_g1_i3, TRINITY_DN11610_c0_g1_i1, TRINITY_DN25450_c0_g1_i2, TRINITY_DN16785_c0_g1_i4, TRINITY_DN2182_c0_g3_i3, TRINITY_DN11328_c0_g1_i1, TRINITY_DN19081_c0_g1_i7, TRINITY_DN10708_c0_g1_i4, TRINITY_DN6556_c0_g1_i7, TRINITY_DN3813_c0_g1_i20, TRINITY_DN15829_c0_g1_i24, TRINITY_DN7575_c0_g1_i2, TRINITY_DN11704_c0_g1_i10, TRINITY_D…
cellular process	37	TRINITY_DN22461_c0_g1_i3, TRINITY_DN33_c0_g1_i9, TRINITY_DN1851_c3_g1_i9, TRINITY_DN35729_c0_g1_i2, TRINITY_DN92060_c0_g1_i3, TRINITY_DN882_c0_g1_i14, TRINITY_DN6637_c0_g3_i1, TRINITY_DN882_c0_g1_i5, TRINITY_DN3444_c0_g1_i19, TRINITY_DN5358_c2_g1_i1, TRINITY_DN99997_c0_g1_i5, TRINITY_DN4614_c0_g2_i1, TRINITY_DN24937_c0_g1_i5, TRINITY_DN26505_c0_g1_i1, TRINITY_DN4704_c0_g1_i17, TRINITY_DN345_c0_g1…
mRNA processing	36	TRINITY_DN1159_c0_g1_i11, TRINITY_DN98176_c0_g1_i2, TRINITY_DN1159_c0_g1_i15, TRINITY_DN1159_c0_g1_i14, TRINITY_DN4297_c1_g2_i2, TRINITY_DN5879_c0_g1_i7, TRINITY_DN4178_c0_g1_i6, TRINITY_DN4139_c0_g1_i17, TRINITY_DN5706_c0_g2_i1, TRINITY_DN5983_c0_g1_i8, TRINITY_DN8085_c0_g1_i1, TRINITY_DN2804_c0_g1_i19, TRINITY_DN4522_c0_g1_i12, TRINITY_DN3066_c0_g1_i13, TRINITY_DN55157_c0_g1_i6, TRINITY_DN1770_…
dephosphorylation	35	TRINITY_DN342_c0_g2_i1, TRINITY_DN17741_c0_g1_i3, TRINITY_DN7633_c0_g1_i4, TRINITY_DN2112_c0_g1_i3, TRINITY_DN2112_c0_g1_i1, TRINITY_DN3238_c0_g1_i29, TRINITY_DN11254_c0_g1_i7, TRINITY_DN2135_c3_g1_i13, TRINITY_DN44744_c0_g1_i2, TRINITY_DN2672_c0_g3_i11, TRINITY_DN9842_c0_g1_i4, TRINITY_DN2185_c0_g1_i5, TRINITY_DN7574_c0_g1_i2, TRINITY_DN7574_c0_g1_i1, TRINITY_DN3229_c0_g1_i3, TRINITY_DN2401_c0_g…
auxin-activated signaling pathway	35	TRINITY_DN11078_c0_g1_i3, TRINITY_DN2825_c1_g1_i2, TRINITY_DN732_c0_g1_i5, TRINITY_DN20789_c0_g1_i12, TRINITY_DN9778_c0_g1_i9, TRINITY_DN9778_c0_g1_i7, TRINITY_DN1312_c0_g1_i17, TRINITY_DN3281_c1_g1_i5, TRINITY_DN6279_c0_g1_i5, TRINITY_DN3281_c1_g1_i7, TRINITY_DN3281_c1_g1_i6, TRINITY_DN5448_c4_g1_i3, TRINITY_DN5691_c0_g2_i1, TRINITY_DN10559_c0_g1_i9, TRINITY_DN577_c0_g1_i13, TRINITY_DN170711_c0_…
cell wall organization	33	TRINITY_DN4184_c0_g1_i6, TRINITY_DN348_c1_g1_i3, TRINITY_DN8742_c1_g1_i5, TRINITY_DN6081_c0_g1_i5, TRINITY_DN8753_c0_g2_i5, TRINITY_DN13861_c1_g3_i4, TRINITY_DN996_c1_g2_i3, TRINITY_DN14886_c0_g1_i3, TRINITY_DN22165_c0_g1_i6, TRINITY_DN2862_c0_g2_i4, TRINITY_DN13861_c1_g3_i1, TRINITY_DN36678_c0_g1_i2, TRINITY_DN8450_c0_g1_i2, TRINITY_DN17077_c0_g1_i1, TRINITY_DN877_c0_g1_i7, TRINITY_DN6207_c1_g1_…
intracellular signal transduction	33	TRINITY_DN94622_c0_g1_i3, TRINITY_DN44096_c0_g1_i1, TRINITY_DN6951_c0_g1_i3, TRINITY_DN16588_c0_g1_i11, TRINITY_DN13899_c0_g1_i2, TRINITY_DN5853_c0_g1_i3, TRINITY_DN219537_c0_g1_i2, TRINITY_DN5384_c0_g1_i2, TRINITY_DN5853_c0_g1_i7, TRINITY_DN9012_c0_g1_i2, TRINITY_DN4147_c0_g1_i7, TRINITY_DN10519_c0_g2_i2, TRINITY_DN2663_c0_g2_i2, TRINITY_DN13661_c0_g1_i2, TRINITY_DN5384_c0_g1_i7, TRINITY_DN788_c…
mRNA splicing, via spliceosome	31	TRINITY_DN159_c0_g2_i12, TRINITY_DN219_c0_g1_i3, TRINITY_DN3285_c0_g1_i2, TRINITY_DN17159_c0_g3_i1, TRINITY_DN9449_c1_g1_i2, TRINITY_DN10069_c0_g1_i3, TRINITY_DN9449_c1_g1_i1, TRINITY_DN54142_c0_g1_i13, TRINITY_DN9449_c1_g1_i4, TRINITY_DN10599_c0_g2_i1, TRINITY_DN12222_c0_g1_i6, TRINITY_DN10599_c0_g2_i5, TRINITY_DN9082_c0_g1_i5, TRINITY_DN293_c0_g1_i15, TRINITY_DN293_c0_g1_i16, TRINITY_DN1815_c1_…
cell division	31	TRINITY_DN32876_c0_g1_i2, TRINITY_DN5879_c0_g1_i7, TRINITY_DN8245_c0_g1_i9, TRINITY_DN433_c0_g2_i15, TRINITY_DN5532_c1_g1_i21, TRINITY_DN74424_c0_g2_i5, TRINITY_DN1054_c1_g1_i10, TRINITY_DN13861_c1_g3_i4, TRINITY_DN11096_c4_g2_i1, TRINITY_DN2182_c0_g3_i3, TRINITY_DN140656_c0_g2_i1, TRINITY_DN1815_c1_g1_i3, TRINITY_DN13861_c1_g3_i1, TRINITY_DN3813_c0_g1_i20, TRINITY_DN5401_c0_g2_i4, TRINITY_DN5401…
translation	28	TRINITY_DN9631_c1_g2_i7, TRINITY_DN5302_c0_g1_i2, TRINITY_DN9823_c0_g2_i1, TRINITY_DN9266_c0_g1_i5, TRINITY_DN16910_c0_g2_i2, TRINITY_DN3350_c1_g1_i3, TRINITY_DN2230_c0_g1_i7, TRINITY_DN2230_c0_g1_i6, TRINITY_DN16621_c0_g1_i2, TRINITY_DN121562_c0_g1_i1, TRINITY_DN1332_c0_g1_i14, TRINITY_DN20717_c0_g2_i2, TRINITY_DN28718_c0_g2_i1, TRINITY_DN99405_c0_g1_i1, TRINITY_DN5773_c0_g1_i6, TRINITY_DN666_c0…
lipid metabolic process	28	TRINITY_DN1858_c0_g1_i5, TRINITY_DN14308_c0_g1_i6, TRINITY_DN17009_c0_g1_i3, TRINITY_DN4069_c0_g1_i6, TRINITY_DN2339_c0_g1_i23, TRINITY_DN147578_c0_g1_i8, TRINITY_DN4069_c0_g1_i8, TRINITY_DN29003_c0_g1_i12, TRINITY_DN7135_c0_g1_i2, TRINITY_DN2339_c0_g1_i24, TRINITY_DN210850_c0_g1_i1, TRINITY_DN9213_c0_g1_i8, TRINITY_DN14481_c0_g1_i9, TRINITY_DN1032_c1_g1_i2, TRINITY_DN9213_c0_g1_i11, TRINITY_DN23…
peptidyl-serine phosphorylation	26	TRINITY_DN735_c0_g1_i2, TRINITY_DN4144_c0_g1_i1, TRINITY_DN735_c0_g1_i16, TRINITY_DN6951_c0_g1_i3, TRINITY_DN735_c0_g1_i14, TRINITY_DN13899_c0_g1_i2, TRINITY_DN735_c0_g1_i11, TRINITY_DN219537_c0_g1_i2, TRINITY_DN312_c0_g1_i1, TRINITY_DN312_c0_g1_i2, TRINITY_DN4399_c1_g1_i10, TRINITY_DN9012_c0_g1_i2, TRINITY_DN9405_c1_g1_i10, TRINITY_DN2663_c0_g2_i2, TRINITY_DN13661_c0_g1_i2, TRINITY_DN4144_c0_g1_…
regulation of catalytic activity	26	TRINITY_DN4505_c0_g2_i2, TRINITY_DN23297_c0_g1_i9, TRINITY_DN23297_c0_g1_i12, TRINITY_DN1768_c1_g1_i12, TRINITY_DN20740_c0_g1_i1, TRINITY_DN1487_c0_g1_i4, TRINITY_DN2270_c0_g1_i1, TRINITY_DN1487_c0_g1_i2, TRINITY_DN187466_c0_g1_i5, TRINITY_DN24274_c0_g1_i10, TRINITY_DN3019_c0_g3_i1, TRINITY_DN54317_c0_g1_i3, TRINITY_DN253797_c0_g1_i1, TRINITY_DN6211_c0_g1_i1, TRINITY_DN15273_c0_g1_i1, TRINITY_DN2…
protein deubiquitination	26	TRINITY_DN112094_c0_g1_i1, TRINITY_DN36320_c0_g1_i2, TRINITY_DN11652_c0_g1_i1, TRINITY_DN3704_c0_g1_i7, TRINITY_DN9243_c0_g1_i4, TRINITY_DN20_c0_g1_i10, TRINITY_DN9243_c0_g1_i3, TRINITY_DN5798_c0_g1_i2, TRINITY_DN104676_c0_g1_i3, TRINITY_DN168_c1_g1_i11, TRINITY_DN14679_c0_g1_i2, TRINITY_DN44353_c0_g1_i5, TRINITY_DN14679_c0_g1_i1, TRINITY_DN20_c0_g1_i5, TRINITY_DN44353_c0_g1_i9, TRINITY_DN5195_c1…
biosynthetic process	25	TRINITY_DN5965_c0_g1_i4, TRINITY_DN8546_c1_g1_i9, TRINITY_DN4334_c0_g1_i2, TRINITY_DN4334_c0_g1_i3, TRINITY_DN12951_c0_g1_i4, TRINITY_DN4885_c0_g1_i1, TRINITY_DN1814_c0_g1_i1, TRINITY_DN4885_c0_g1_i5, TRINITY_DN4248_c0_g1_i5, TRINITY_DN13861_c1_g3_i4, TRINITY_DN996_c1_g2_i3, TRINITY_DN1270_c1_g1_i2, TRINITY_DN7616_c0_g1_i1, TRINITY_DN7616_c0_g1_i2, TRINITY_DN4334_c0_g1_i6, TRINITY_DN39626_c0_g1_i…
embryo development ending in seed dormancy	25	TRINITY_DN3175_c0_g1_i9, TRINITY_DN6329_c0_g1_i10, TRINITY_DN7473_c0_g1_i18, TRINITY_DN746_c0_g1_i2, TRINITY_DN10852_c1_g1_i6, TRINITY_DN1254_c0_g1_i10, TRINITY_DN7295_c0_g1_i3, TRINITY_DN10732_c0_g1_i5, TRINITY_DN3175_c0_g1_i10, TRINITY_DN2859_c0_g2_i5, TRINITY_DN27250_c0_g1_i5, TRINITY_DN5401_c0_g2_i4, TRINITY_DN5401_c0_g2_i3, TRINITY_DN7295_c0_g1_i6, TRINITY_DN27250_c0_g1_i8, TRINITY_DN761_c0_…
protein folding	25	TRINITY_DN18196_c2_g2_i1, TRINITY_DN3714_c0_g1_i3, TRINITY_DN6329_c0_g1_i10, TRINITY_DN19404_c0_g1_i2, TRINITY_DN1487_c0_g1_i4, TRINITY_DN1487_c0_g1_i2, TRINITY_DN2236_c0_g2_i11, TRINITY_DN94_c1_g1_i2, TRINITY_DN315_c0_g1_i2, TRINITY_DN315_c0_g1_i5, TRINITY_DN3255_c1_g1_i6, TRINITY_DN7416_c0_g1_i3, TRINITY_DN24238_c0_g1_i1, TRINITY_DN8531_c0_g1_i8, TRINITY_DN422_c0_g1_i5, TRINITY_DN6644_c0_g1_i1,…
protein autophosphorylation	24	TRINITY_DN18387_c0_g1_i1, TRINITY_DN7308_c0_g2_i7, TRINITY_DN14517_c0_g1_i2, TRINITY_DN6782_c0_g2_i1, TRINITY_DN6951_c0_g1_i3, TRINITY_DN12629_c0_g1_i9, TRINITY_DN13899_c0_g1_i2, TRINITY_DN7202_c0_g1_i4, TRINITY_DN3957_c3_g1_i2, TRINITY_DN37736_c0_g1_i1, TRINITY_DN219537_c0_g1_i2, TRINITY_DN8358_c5_g1_i1, TRINITY_DN199_c0_g1_i3, TRINITY_DN9012_c0_g1_i2, TRINITY_DN9594_c0_g1_i16, TRINITY_DN15224_c…
nucleic acid phosphodiester bond hydrolysis	24	TRINITY_DN14147_c0_g1_i16, TRINITY_DN8403_c0_g1_i3, TRINITY_DN12704_c0_g1_i6, TRINITY_DN5090_c0_g1_i14, TRINITY_DN22445_c0_g1_i3, TRINITY_DN17973_c0_g1_i7, TRINITY_DN5559_c0_g1_i8, TRINITY_DN8545_c0_g1_i2, TRINITY_DN8545_c0_g1_i18, TRINITY_DN12260_c0_g1_i5, TRINITY_DN6545_c0_g1_i4, TRINITY_DN5090_c0_g1_i10, TRINITY_DN8545_c0_g1_i9, TRINITY_DN5251_c1_g1_i9, TRINITY_DN81_c1_g1_i2, TRINITY_DN2142_c0…
rRNA processing	24	TRINITY_DN7782_c0_g1_i13, TRINITY_DN12585_c0_g1_i2, TRINITY_DN14682_c0_g1_i3, TRINITY_DN3175_c0_g1_i9, TRINITY_DN2298_c0_g1_i9, TRINITY_DN5812_c0_g1_i7, TRINITY_DN26165_c0_g1_i15, TRINITY_DN2622_c1_g1_i4, TRINITY_DN24147_c0_g1_i1, TRINITY_DN26165_c0_g1_i18, TRINITY_DN6279_c0_g1_i5, TRINITY_DN2699_c0_g1_i19, TRINITY_DN7782_c0_g1_i1, TRINITY_DN5561_c0_g2_i4, TRINITY_DN13949_c0_g1_i2, TRINITY_DN3175…
RNA processing	23	TRINITY_DN307_c0_g1_i2, TRINITY_DN459_c1_g1_i1, TRINITY_DN24368_c0_g4_i1, TRINITY_DN307_c0_g1_i1, TRINITY_DN9192_c0_g1_i1, TRINITY_DN1774_c2_g1_i5, TRINITY_DN6518_c0_g2_i1, TRINITY_DN7043_c1_g1_i1, TRINITY_DN2331_c0_g1_i1, TRINITY_DN12260_c0_g1_i5, TRINITY_DN40_c1_g2_i6, TRINITY_DN2504_c0_g1_i2, TRINITY_DN307_c0_g1_i10, TRINITY_DN7222_c1_g2_i9, TRINITY_DN371_c0_g1_i7, TRINITY_DN5810_c0_g1_i3, TRI…
DNA repair	23	TRINITY_DN14147_c0_g1_i16, TRINITY_DN4513_c0_g1_i13, TRINITY_DN78441_c0_g1_i2, TRINITY_DN32581_c0_g4_i1, TRINITY_DN54660_c0_g2_i1, TRINITY_DN9922_c0_g5_i1, TRINITY_DN32581_c0_g3_i1, TRINITY_DN15829_c2_g1_i6, TRINITY_DN9965_c0_g2_i6, TRINITY_DN29940_c0_g1_i3, TRINITY_DN170903_c0_g1_i1, TRINITY_DN158_c0_g1_i14, TRINITY_DN6545_c0_g1_i4, TRINITY_DN1689_c2_g1_i1, TRINITY_DN15187_c0_g1_i7, TRINITY_DN49…
defense response	22	TRINITY_DN24340_c0_g1_i1, TRINITY_DN2509_c0_g1_i6, TRINITY_DN29047_c0_g2_i2, TRINITY_DN5536_c2_g1_i1, TRINITY_DN8809_c0_g1_i6, TRINITY_DN425_c0_g1_i1, TRINITY_DN8059_c0_g2_i2, TRINITY_DN8716_c0_g2_i6, TRINITY_DN71884_c0_g1_i5, TRINITY_DN16588_c0_g1_i11, TRINITY_DN425_c0_g1_i10, TRINITY_DN22138_c0_g1_i6, TRINITY_DN4837_c0_g1_i9, TRINITY_DN5850_c4_g1_i1, TRINITY_DN2084_c0_g1_i6, TRINITY_DN17097_c1_…
vesicle-mediated transport	22	TRINITY_DN1629_c1_g1_i7, TRINITY_DN2544_c0_g1_i1, TRINITY_DN1629_c1_g1_i1, TRINITY_DN24127_c0_g2_i3, TRINITY_DN37767_c0_g5_i2, TRINITY_DN8994_c0_g1_i3, TRINITY_DN3336_c0_g1_i8, TRINITY_DN8868_c0_g3_i1, TRINITY_DN8994_c0_g1_i4, TRINITY_DN24127_c0_g2_i6, TRINITY_DN12330_c0_g1_i1, TRINITY_DN12058_c0_g1_i3, TRINITY_DN18072_c0_g1_i3, TRINITY_DN12332_c0_g1_i1, TRINITY_DN10516_c0_g1_i1, TRINITY_DN88211_…
tricarboxylic acid cycle	22	TRINITY_DN30847_c0_g2_i1, TRINITY_DN5333_c0_g1_i12, TRINITY_DN5333_c0_g1_i11, TRINITY_DN654_c0_g1_i7, TRINITY_DN2367_c0_g1_i1, TRINITY_DN1167_c0_g1_i5, TRINITY_DN1167_c0_g1_i2, TRINITY_DN2803_c0_g1_i6, TRINITY_DN2817_c0_g1_i2, TRINITY_DN19019_c0_g2_i11, TRINITY_DN5447_c0_g1_i7, TRINITY_DN182_c0_g1_i11, TRINITY_DN2866_c0_g1_i22, TRINITY_DN2866_c0_g1_i21, TRINITY_DN2866_c0_g1_i9, TRINITY_DN873_c0_g…
proton transmembrane transport	22	TRINITY_DN11448_c0_g1_i4, TRINITY_DN334_c0_g1_i10, TRINITY_DN334_c0_g1_i13, TRINITY_DN30563_c0_g1_i1, TRINITY_DN12903_c0_g1_i1, TRINITY_DN334_c0_g1_i20, TRINITY_DN3365_c0_g3_i8, TRINITY_DN34911_c0_g1_i1, TRINITY_DN7478_c0_g1_i7, TRINITY_DN5108_c0_g1_i8, TRINITY_DN7051_c0_g1_i3, TRINITY_DN11683_c0_g1_i10, TRINITY_DN21397_c0_g1_i7, TRINITY_DN3365_c0_g3_i5, TRINITY_DN5035_c0_g1_i4, TRINITY_DN10933_c…
signal transduction	21	TRINITY_DN1290_c3_g1_i1, TRINITY_DN2129_c0_g1_i4, TRINITY_DN13245_c0_g1_i5, TRINITY_DN16770_c0_g1_i1, TRINITY_DN2129_c0_g1_i7, TRINITY_DN4582_c0_g1_i6, TRINITY_DN4582_c0_g1_i7, TRINITY_DN591_c2_g1_i1, TRINITY_DN9405_c1_g1_i10, TRINITY_DN14732_c0_g1_i12, TRINITY_DN15926_c0_g1_i1, TRINITY_DN2568_c0_g1_i6, TRINITY_DN3503_c0_g1_i1, TRINITY_DN11025_c0_g1_i8, TRINITY_DN4329_c0_g1_i5, TRINITY_DN4665_c0_…
protein peptidyl-prolyl isomerization	21	TRINITY_DN7416_c0_g1_i3, TRINITY_DN422_c0_g1_i5, TRINITY_DN9565_c0_g1_i6, TRINITY_DN2811_c0_g1_i11, TRINITY_DN3714_c0_g1_i3, TRINITY_DN320_c1_g1_i4, TRINITY_DN378_c1_g1_i2, TRINITY_DN34631_c0_g1_i12, TRINITY_DN14893_c0_g1_i3, TRINITY_DN69899_c0_g1_i5, TRINITY_DN5483_c0_g1_i8, TRINITY_DN13958_c0_g1_i12, TRINITY_DN33217_c0_g2_i1, TRINITY_DN7_c0_g1_i3, TRINITY_DN7416_c0_g1_i12, TRINITY_DN195773_c0_g…
retrograde transport, endosome to Golgi	21	TRINITY_DN4808_c2_g1_i3, TRINITY_DN1831_c2_g2_i3, TRINITY_DN868_c1_g1_i9, TRINITY_DN4445_c0_g1_i2, TRINITY_DN4445_c0_g1_i3, TRINITY_DN1831_c2_g2_i7, TRINITY_DN1831_c2_g2_i8, TRINITY_DN1299_c0_g1_i6, TRINITY_DN22771_c0_g1_i3, TRINITY_DN28070_c0_g1_i9, TRINITY_DN1831_c2_g1_i2, TRINITY_DN11234_c0_g1_i1, TRINITY_DN1299_c0_g1_i30, TRINITY_DN1299_c0_g1_i22, TRINITY_DN1299_c0_g1_i33, TRINITY_DN11234_c0_…
regulation of cell shape	21	TRINITY_DN6207_c1_g1_i8, TRINITY_DN6207_c1_g1_i7, TRINITY_DN8486_c0_g1_i1, TRINITY_DN348_c1_g1_i3, TRINITY_DN2862_c0_g1_i13, TRINITY_DN6207_c1_g1_i10, TRINITY_DN2862_c0_g1_i14, TRINITY_DN8742_c1_g1_i5, TRINITY_DN2862_c0_g1_i15, TRINITY_DN22165_c1_g1_i1, TRINITY_DN8486_c0_g1_i8, TRINITY_DN403491_c0_g1_i1, TRINITY_DN13861_c1_g3_i4, TRINITY_DN22165_c0_g1_i6, TRINITY_DN8742_c1_g1_i12, TRINITY_DN13861…
xenobiotic transport	21	TRINITY_DN10277_c0_g1_i27, TRINITY_DN14108_c0_g1_i11, TRINITY_DN11171_c0_g1_i5, TRINITY_DN5612_c0_g2_i5, TRINITY_DN11171_c0_g1_i4, TRINITY_DN11171_c0_g1_i7, TRINITY_DN11171_c0_g1_i8, TRINITY_DN2562_c0_g1_i5, TRINITY_DN2562_c0_g1_i4, TRINITY_DN23933_c0_g1_i12, TRINITY_DN66601_c0_g1_i7, TRINITY_DN19213_c0_g1_i2, TRINITY_DN11171_c0_g1_i3, TRINITY_DN66601_c0_g1_i2, TRINITY_DN11171_c0_g1_i2, TRINITY_D…
protein glycosylation	20	TRINITY_DN3183_c0_g3_i1, TRINITY_DN135144_c0_g1_i6, TRINITY_DN56559_c0_g1_i1, TRINITY_DN4359_c1_g1_i4, TRINITY_DN9140_c0_g1_i7, TRINITY_DN151_c1_g1_i2, TRINITY_DN46_c0_g2_i15, TRINITY_DN6029_c0_g1_i14, TRINITY_DN1787_c0_g1_i4, TRINITY_DN3447_c0_g1_i1, TRINITY_DN82888_c0_g1_i6, TRINITY_DN12877_c0_g1_i1, TRINITY_DN11731_c0_g1_i1, TRINITY_DN12257_c0_g1_i4, TRINITY_DN9462_c0_g1_i8, TRINITY_DN12257_c0…
positive regulation of transcription, DNA-templated	20	TRINITY_DN50927_c0_g1_i5, TRINITY_DN11615_c0_g1_i2, TRINITY_DN17608_c0_g1_i10, TRINITY_DN1262_c0_g1_i1, TRINITY_DN1379_c0_g1_i2, TRINITY_DN2050_c0_g1_i7, TRINITY_DN1379_c0_g1_i3, TRINITY_DN50927_c0_g1_i2, TRINITY_DN1410_c5_g1_i1, TRINITY_DN16785_c0_g1_i4, TRINITY_DN1670_c1_g1_i9, TRINITY_DN3045_c0_g1_i2, TRINITY_DN7535_c0_g1_i1, TRINITY_DN6839_c0_g2_i1, TRINITY_DN22658_c0_g1_i1, TRINITY_DN1670_c1…
response to salt stress	19	TRINITY_DN3180_c1_g1_i3, TRINITY_DN24127_c0_g2_i3, TRINITY_DN3712_c0_g1_i2, TRINITY_DN24127_c0_g2_i6, TRINITY_DN561_c0_g1_i6, TRINITY_DN3180_c1_g1_i13, TRINITY_DN3180_c1_g1_i14, TRINITY_DN11018_c0_g1_i3, TRINITY_DN561_c0_g1_i1, TRINITY_DN3180_c1_g1_i15, TRINITY_DN2236_c0_g2_i11, TRINITY_DN1461_c0_g1_i5, TRINITY_DN2236_c0_g2_i9, TRINITY_DN5518_c0_g1_i19, TRINITY_DN5639_c2_g1_i4, TRINITY_DN9444_c0_…
response to abscisic acid	19	TRINITY_DN3930_c0_g1_i1, TRINITY_DN14669_c0_g1_i2, TRINITY_DN16767_c0_g1_i1, TRINITY_DN437_c1_g1_i6, TRINITY_DN3930_c0_g1_i2, TRINITY_DN3930_c0_g1_i4, TRINITY_DN4561_c1_g5_i2, TRINITY_DN31020_c0_g2_i3, TRINITY_DN563_c2_g1_i10, TRINITY_DN21459_c0_g1_i2, TRINITY_DN3952_c0_g1_i1, TRINITY_DN21459_c0_g1_i3, TRINITY_DN109_c0_g2_i1, TRINITY_DN5986_c0_g1_i1, TRINITY_DN11620_c0_g1_i2, TRINITY_DN5639_c2_g1…
starch biosynthetic process	19	TRINITY_DN2743_c0_g1_i13, TRINITY_DN2743_c0_g1_i12, TRINITY_DN5082_c0_g1_i3, TRINITY_DN16225_c0_g1_i6, TRINITY_DN10357_c0_g1_i18, TRINITY_DN10357_c0_g1_i19, TRINITY_DN9657_c1_g1_i3, TRINITY_DN9766_c0_g1_i8, TRINITY_DN2743_c0_g1_i7, TRINITY_DN3768_c0_g1_i5, TRINITY_DN9766_c0_g1_i7, TRINITY_DN9766_c0_g1_i5, TRINITY_DN10357_c0_g1_i4, TRINITY_DN2330_c0_g1_i4, TRINITY_DN9766_c0_g1_i4, TRINITY_DN5266_c…
RNA splicing	19	TRINITY_DN1159_c0_g1_i11, TRINITY_DN55157_c0_g1_i6, TRINITY_DN1770_c0_g1_i5, TRINITY_DN98176_c0_g1_i2, TRINITY_DN1159_c0_g1_i9, TRINITY_DN1159_c0_g1_i15, TRINITY_DN1159_c0_g1_i14, TRINITY_DN1598_c0_g1_i1, TRINITY_DN4178_c0_g1_i6, TRINITY_DN4139_c0_g1_i17, TRINITY_DN2859_c0_g2_i5, TRINITY_DN4765_c0_g1_i7, TRINITY_DN8085_c0_g1_i1, TRINITY_DN4139_c0_g1_i21, TRINITY_DN1159_c0_g1_i7, TRINITY_DN2804_c0…
amino acid transport	18	TRINITY_DN170711_c0_g1_i1, TRINITY_DN9778_c0_g1_i9, TRINITY_DN6858_c0_g1_i11, TRINITY_DN18636_c0_g1_i2, TRINITY_DN9778_c0_g1_i7, TRINITY_DN1312_c0_g1_i17, TRINITY_DN1312_c0_g1_i1, TRINITY_DN47942_c0_g1_i3, TRINITY_DN14235_c0_g1_i4, TRINITY_DN1312_c0_g1_i7, TRINITY_DN23121_c0_g1_i1, TRINITY_DN27372_c1_g1_i1, TRINITY_DN1312_c0_g1_i11, TRINITY_DN11110_c1_g1_i1, TRINITY_DN32780_c0_g1_i2, TRINITY_DN10…
protein-chromophore linkage	18	TRINITY_DN13311_c0_g1_i1, TRINITY_DN24849_c0_g1_i1, TRINITY_DN11603_c0_g1_i8, TRINITY_DN116624_c0_g1_i1, TRINITY_DN12184_c0_g1_i11, TRINITY_DN56506_c0_g1_i1, TRINITY_DN831_c0_g1_i6, TRINITY_DN671_c0_g1_i9, TRINITY_DN13311_c0_g1_i20, TRINITY_DN4510_c0_g1_i1, TRINITY_DN7329_c0_g1_i6, TRINITY_DN671_c0_g1_i7, TRINITY_DN671_c0_g1_i2, TRINITY_DN671_c0_g1_i3, TRINITY_DN24849_c0_g1_i4, TRINITY_DN2915_c2_…
calcium ion transmembrane transport	18	TRINITY_DN3435_c2_g1_i3, TRINITY_DN32642_c0_g1_i9, TRINITY_DN17254_c0_g1_i1, TRINITY_DN1973_c0_g1_i9, TRINITY_DN3435_c2_g1_i4, TRINITY_DN16159_c0_g1_i5, TRINITY_DN3435_c2_g1_i1, TRINITY_DN3949_c0_g1_i5, TRINITY_DN16159_c0_g1_i6, TRINITY_DN16159_c0_g1_i12, TRINITY_DN7478_c0_g1_i7, TRINITY_DN32642_c0_g1_i2, TRINITY_DN10933_c3_g1_i5, TRINITY_DN5182_c0_g1_i5, TRINITY_DN851_c1_g1_i10, TRINITY_DN16159_…
cellular oxidant detoxification	17	TRINITY_DN263_c1_g2_i2, TRINITY_DN1838_c0_g3_i1, TRINITY_DN27090_c0_g2_i1, TRINITY_DN30129_c0_g1_i4, TRINITY_DN7297_c0_g1_i3, TRINITY_DN1492_c0_g1_i8, TRINITY_DN25058_c0_g2_i1, TRINITY_DN9427_c0_g1_i18, TRINITY_DN14987_c0_g1_i1, TRINITY_DN1831_c0_g1_i4, TRINITY_DN14763_c0_g1_i2, TRINITY_DN5326_c0_g1_i2, TRINITY_DN189_c0_g1_i7, TRINITY_DN189_c0_g1_i3, TRINITY_DN14585_c0_g3_i3, TRINITY_DN1230_c0_g1…
chloroplast organization	17	TRINITY_DN3690_c0_g2_i1, TRINITY_DN7771_c1_g2_i2, TRINITY_DN1262_c0_g1_i1, TRINITY_DN6329_c0_g1_i10, TRINITY_DN11199_c0_g1_i3, TRINITY_DN8526_c0_g2_i3, TRINITY_DN19544_c1_g1_i19, TRINITY_DN4591_c0_g1_i14, TRINITY_DN1254_c0_g1_i10, TRINITY_DN1866_c0_g1_i4, TRINITY_DN6329_c0_g1_i1, TRINITY_DN1866_c0_g1_i5, TRINITY_DN1042_c0_g2_i1, TRINITY_DN12051_c0_g1_i8, TRINITY_DN27250_c0_g1_i5, TRINITY_DN1866_c…
carbohydrate transport	17	TRINITY_DN11457_c0_g1_i12, TRINITY_DN13606_c0_g1_i23, TRINITY_DN3411_c0_g1_i6, TRINITY_DN11457_c0_g1_i14, TRINITY_DN13606_c0_g1_i9, TRINITY_DN8268_c0_g1_i4, TRINITY_DN13606_c0_g1_i16, TRINITY_DN1336_c0_g1_i14, TRINITY_DN9593_c0_g1_i7, TRINITY_DN461_c0_g1_i20, TRINITY_DN12123_c1_g1_i7, TRINITY_DN461_c0_g1_i5, TRINITY_DN14674_c0_g1_i5, TRINITY_DN1336_c0_g1_i2, TRINITY_DN29276_c0_g3_i1, TRINITY_DN14…
translational initiation	16	TRINITY_DN891_c0_g1_i18, TRINITY_DN11966_c0_g1_i1, TRINITY_DN891_c0_g1_i21, TRINITY_DN891_c0_g1_i12, TRINITY_DN1774_c0_g2_i3, TRINITY_DN3501_c0_g1_i2, TRINITY_DN9059_c1_g1_i3, TRINITY_DN22675_c0_g2_i11, TRINITY_DN32390_c0_g1_i1, TRINITY_DN15014_c0_g1_i3, TRINITY_DN9195_c1_g1_i1, TRINITY_DN15014_c0_g1_i2, TRINITY_DN28374_c0_g1_i5, TRINITY_DN15014_c0_g2_i2, TRINITY_DN49375_c0_g1_i3, TRINITY_DN7631_…
regulation of translation	16	TRINITY_DN3082_c0_g1_i1, TRINITY_DN7132_c0_g1_i7, TRINITY_DN3082_c0_g1_i3, TRINITY_DN7132_c0_g1_i6, TRINITY_DN11530_c0_g1_i2, TRINITY_DN1307_c0_g1_i5, TRINITY_DN4495_c0_g1_i5, TRINITY_DN294_c0_g1_i1, TRINITY_DN11757_c0_g1_i2, TRINITY_DN52974_c0_g1_i34, TRINITY_DN52974_c0_g1_i25, TRINITY_DN52974_c0_g1_i37, TRINITY_DN52974_c0_g1_i16, TRINITY_DN52974_c0_g1_i27, TRINITY_DN13631_c0_g1_i11, TRINITY_DN1…
glutathione metabolic process	16	TRINITY_DN4031_c0_g1_i4, TRINITY_DN4031_c0_g1_i3, TRINITY_DN4031_c0_g1_i2, TRINITY_DN17766_c0_g2_i1, TRINITY_DN736_c0_g1_i9, TRINITY_DN1492_c0_g1_i8, TRINITY_DN3086_c0_g1_i6, TRINITY_DN736_c0_g1_i7, TRINITY_DN4192_c1_g1_i5, TRINITY_DN1192_c0_g1_i2, TRINITY_DN11152_c1_g1_i1, TRINITY_DN736_c0_g1_i1, TRINITY_DN30029_c0_g1_i3, TRINITY_DN11152_c0_g1_i5, TRINITY_DN1479_c1_g1_i7, TRINITY_DN3052_c0_g1_i7
electron transport chain	16	TRINITY_DN13869_c0_g1_i3, TRINITY_DN30129_c0_g1_i4, TRINITY_DN654_c0_g1_i7, TRINITY_DN2645_c0_g1_i6, TRINITY_DN101165_c0_g1_i1, TRINITY_DN6679_c0_g1_i5, TRINITY_DN3068_c0_g1_i10, TRINITY_DN8339_c0_g1_i1, TRINITY_DN2645_c0_g1_i4, TRINITY_DN22594_c0_g1_i2, TRINITY_DN9298_c0_g1_i5, TRINITY_DN3068_c0_g1_i9, TRINITY_DN41532_c0_g2_i3, TRINITY_DN6679_c0_g1_i7, TRINITY_DN41532_c0_g2_i6, TRINITY_DN416_c2_…
positive regulation of transcription by RNA polymerase II	15	TRINITY_DN6233_c0_g1_i1, TRINITY_DN5788_c0_g1_i1, TRINITY_DN1672_c0_g1_i6, TRINITY_DN17246_c1_g1_i2, TRINITY_DN106682_c0_g1_i1, TRINITY_DN27734_c0_g1_i9, TRINITY_DN323915_c0_g1_i1, TRINITY_DN15664_c0_g5_i1, TRINITY_DN5424_c0_g1_i1, TRINITY_DN22675_c0_g2_i11, TRINITY_DN6233_c0_g2_i1, TRINITY_DN27734_c0_g1_i3, TRINITY_DN22675_c0_g2_i3, TRINITY_DN27734_c0_g1_i10, TRINITY_DN988_c0_g2_i9
recognition of pollen	15	TRINITY_DN267591_c0_g1_i1, TRINITY_DN2871_c1_g1_i6, TRINITY_DN12890_c0_g1_i7, TRINITY_DN18366_c0_g1_i9, TRINITY_DN18366_c0_g1_i6, TRINITY_DN25681_c0_g1_i2, TRINITY_DN132570_c0_g1_i1, TRINITY_DN28906_c0_g2_i1, TRINITY_DN14363_c0_g1_i1, TRINITY_DN1050_c0_g1_i6, TRINITY_DN12749_c0_g1_i3, TRINITY_DN25259_c0_g1_i6, TRINITY_DN6369_c0_g1_i6, TRINITY_DN1050_c0_g1_i2, TRINITY_DN2440_c0_g2_i1
cation transmembrane transport	15	TRINITY_DN3183_c0_g2_i1, TRINITY_DN11810_c3_g1_i1, TRINITY_DN342_c3_g3_i9, TRINITY_DN940_c1_g1_i7, TRINITY_DN7107_c0_g1_i7, TRINITY_DN13722_c0_g1_i7, TRINITY_DN8753_c2_g1_i1, TRINITY_DN1686_c0_g2_i2, TRINITY_DN1075_c2_g1_i11, TRINITY_DN1075_c2_g1_i22, TRINITY_DN5180_c0_g1_i9, TRINITY_DN342_c3_g3_i6, TRINITY_DN1075_c2_g1_i14, TRINITY_DN1568_c0_g1_i3, TRINITY_DN1075_c2_g1_i18
RNA phosphodiester bond hydrolysis, endonucleolytic	14	TRINITY_DN21426_c0_g1_i4, TRINITY_DN4776_c0_g1_i7, TRINITY_DN5069_c0_g1_i4, TRINITY_DN11199_c0_g1_i3, TRINITY_DN2331_c0_g1_i1, TRINITY_DN8887_c0_g1_i1, TRINITY_DN8887_c0_g1_i2, TRINITY_DN8887_c0_g1_i3, TRINITY_DN5561_c0_g2_i4, TRINITY_DN6401_c1_g1_i2, TRINITY_DN10186_c0_g1_i11, TRINITY_DN21013_c0_g1_i4, TRINITY_DN12980_c0_g1_i12, TRINITY_DN15610_c0_g1_i2
fucose metabolic process	14	TRINITY_DN9333_c0_g4_i1, TRINITY_DN637_c0_g2_i10, TRINITY_DN6731_c0_g1_i5, TRINITY_DN5989_c1_g2_i2, TRINITY_DN11788_c0_g2_i1, TRINITY_DN6731_c0_g1_i6, TRINITY_DN28772_c0_g1_i9, TRINITY_DN955_c0_g1_i5, TRINITY_DN23159_c0_g1_i5, TRINITY_DN8_c0_g1_i6, TRINITY_DN15162_c0_g1_i8, TRINITY_DN22688_c0_g1_i3, TRINITY_DN8_c0_g1_i4, TRINITY_DN23149_c0_g1_i3
response to auxin	14	TRINITY_DN34170_c0_g3_i7, TRINITY_DN8514_c2_g1_i3, TRINITY_DN2778_c0_g1_i7, TRINITY_DN26110_c0_g1_i4, TRINITY_DN1670_c1_g1_i9, TRINITY_DN5653_c1_g1_i10, TRINITY_DN1670_c1_g1_i3, TRINITY_DN2003_c2_g1_i8, TRINITY_DN7672_c1_g1_i2, TRINITY_DN14284_c0_g1_i1, TRINITY_DN13709_c0_g1_i14, TRINITY_DN37217_c0_g1_i6, TRINITY_DN5712_c0_g1_i3, TRINITY_DN21648_c0_g2_i2
DNA duplex unwinding	14	TRINITY_DN1136_c0_g1_i7, TRINITY_DN4423_c6_g1_i14, TRINITY_DN8156_c0_g2_i10, TRINITY_DN1136_c0_g1_i1, TRINITY_DN3381_c0_g1_i10, TRINITY_DN27137_c0_g1_i1, TRINITY_DN8545_c0_g1_i2, TRINITY_DN8545_c0_g1_i18, TRINITY_DN31020_c0_g2_i3, TRINITY_DN1189_c0_g1_i3, TRINITY_DN8545_c0_g1_i9, TRINITY_DN4714_c3_g1_i3, TRINITY_DN4441_c1_g1_i19, TRINITY_DN4423_c6_g1_i10
response to heat	14	TRINITY_DN18196_c2_g2_i1, TRINITY_DN3180_c1_g1_i3, TRINITY_DN5724_c0_g1_i1, TRINITY_DN392_c2_g1_i1, TRINITY_DN3180_c1_g1_i13, TRINITY_DN3180_c1_g1_i14, TRINITY_DN3180_c1_g1_i15, TRINITY_DN2236_c0_g2_i11, TRINITY_DN294_c0_g1_i1, TRINITY_DN2236_c0_g2_i9, TRINITY_DN3461_c0_g1_i10, TRINITY_DN16636_c0_g1_i4, TRINITY_DN1225_c0_g2_i2, TRINITY_DN3461_c0_g1_i14
microtubule-based movement	14	TRINITY_DN485_c2_g1_i9, TRINITY_DN8670_c0_g2_i2, TRINITY_DN38902_c0_g2_i2, TRINITY_DN66728_c0_g1_i1, TRINITY_DN39985_c0_g1_i1, TRINITY_DN13975_c0_g3_i2, TRINITY_DN10127_c0_g2_i11, TRINITY_DN13975_c0_g3_i1, TRINITY_DN10127_c0_g2_i10, TRINITY_DN13975_c0_g2_i3, TRINITY_DN7270_c0_g2_i4, TRINITY_DN19013_c0_g1_i2, TRINITY_DN18615_c0_g1_i7, TRINITY_DN485_c2_g1_i5
glycolytic process	14	TRINITY_DN11157_c0_g1_i4, TRINITY_DN4020_c2_g1_i2, TRINITY_DN4109_c0_g1_i1, TRINITY_DN4020_c2_g1_i4, TRINITY_DN56692_c0_g1_i6, TRINITY_DN8214_c0_g1_i3, TRINITY_DN14498_c0_g1_i3, TRINITY_DN8214_c0_g1_i4, TRINITY_DN7364_c0_g1_i2, TRINITY_DN11660_c0_g2_i9, TRINITY_DN17776_c0_g2_i2, TRINITY_DN14498_c0_g1_i8, TRINITY_DN886_c0_g1_i2, TRINITY_DN97926_c1_g1_i5
endoplasmic reticulum to Golgi vesicle-mediated transport	13	TRINITY_DN7278_c2_g1_i10, TRINITY_DN6666_c1_g1_i2, TRINITY_DN9432_c0_g1_i2, TRINITY_DN4677_c0_g1_i2, TRINITY_DN22660_c0_g1_i5, TRINITY_DN13518_c0_g1_i4, TRINITY_DN10418_c0_g1_i2, TRINITY_DN2793_c0_g1_i8, TRINITY_DN7278_c2_g1_i5, TRINITY_DN13518_c0_g1_i2, TRINITY_DN13518_c0_g1_i1, TRINITY_DN1309_c1_g1_i11, TRINITY_DN2084_c1_g1_i5
multicellular organism development	13	TRINITY_DN15081_c0_g1_i6, TRINITY_DN38964_c0_g1_i7, TRINITY_DN5015_c0_g1_i7, TRINITY_DN5069_c0_g1_i4, TRINITY_DN5358_c2_g1_i1, TRINITY_DN13100_c1_g1_i11, TRINITY_DN6279_c0_g1_i5, TRINITY_DN71746_c0_g1_i3, TRINITY_DN27995_c0_g1_i3, TRINITY_DN7233_c2_g1_i1, TRINITY_DN15081_c0_g1_i15, TRINITY_DN2918_c0_g1_i1, TRINITY_DN7622_c0_g1_i8
response to stimulus	13	TRINITY_DN425_c0_g1_i5, TRINITY_DN36817_c0_g5_i1, TRINITY_DN5047_c2_g1_i11, TRINITY_DN12184_c0_g1_i11, TRINITY_DN671_c0_g1_i9, TRINITY_DN425_c0_g1_i8, TRINITY_DN671_c0_g1_i7, TRINITY_DN671_c0_g1_i2, TRINITY_DN7899_c1_g1_i1, TRINITY_DN2915_c2_g1_i1, TRINITY_DN671_c0_g2_i1, TRINITY_DN18081_c0_g1_i7, TRINITY_DN1350_c1_g1_i5
glutamine metabolic process	13	TRINITY_DN5756_c0_g1_i6, TRINITY_DN4914_c0_g1_i6, TRINITY_DN12726_c0_g2_i1, TRINITY_DN5756_c0_g1_i2, TRINITY_DN2718_c0_g1_i2, TRINITY_DN8747_c1_g1_i1, TRINITY_DN4914_c0_g1_i2, TRINITY_DN4267_c0_g1_i2, TRINITY_DN15158_c0_g1_i7, TRINITY_DN15158_c0_g1_i1, TRINITY_DN4745_c0_g1_i10, TRINITY_DN10691_c0_g1_i4, TRINITY_DN10691_c0_g1_i1
negative regulation of transcription, DNA-templated	13	TRINITY_DN78441_c0_g1_i2, TRINITY_DN8994_c0_g1_i3, TRINITY_DN8994_c0_g1_i4, TRINITY_DN936_c0_g1_i6, TRINITY_DN936_c0_g1_i2, TRINITY_DN364_c0_g1_i8, TRINITY_DN613_c1_g1_i8, TRINITY_DN23113_c0_g1_i1, TRINITY_DN5639_c2_g1_i4, TRINITY_DN46332_c0_g1_i6, TRINITY_DN3606_c0_g1_i3, TRINITY_DN110544_c0_g2_i3, TRINITY_DN1480_c1_g1_i3
DNA replication	13	TRINITY_DN4513_c0_g1_i13, TRINITY_DN20952_c0_g1_i1, TRINITY_DN14530_c0_g1_i1, TRINITY_DN29940_c0_g1_i3, TRINITY_DN170903_c0_g1_i1, TRINITY_DN164013_c0_g1_i7, TRINITY_DN4602_c0_g1_i9, TRINITY_DN5412_c0_g1_i1, TRINITY_DN5412_c0_g1_i4, TRINITY_DN2175_c0_g1_i6, TRINITY_DN115284_c0_g2_i1, TRINITY_DN14398_c0_g1_i1, TRINITY_DN4441_c1_g1_i19
(1->3)-beta-D-glucan biosynthetic process	13	TRINITY_DN8486_c0_g1_i1, TRINITY_DN348_c1_g1_i3, TRINITY_DN2862_c0_g1_i13, TRINITY_DN2862_c0_g1_i14, TRINITY_DN8742_c1_g1_i5, TRINITY_DN2862_c0_g1_i15, TRINITY_DN22165_c1_g1_i1, TRINITY_DN8486_c0_g1_i8, TRINITY_DN22165_c0_g1_i6, TRINITY_DN8742_c1_g1_i12, TRINITY_DN2862_c0_g2_i4, TRINITY_DN2862_c0_g1_i2, TRINITY_DN877_c0_g1_i7
endocytosis	13	TRINITY_DN5613_c0_g1_i4, TRINITY_DN3138_c0_g1_i2, TRINITY_DN5613_c0_g1_i1, TRINITY_DN4144_c0_g1_i1, TRINITY_DN5613_c0_g1_i10, TRINITY_DN17578_c1_g1_i2, TRINITY_DN312_c0_g1_i1, TRINITY_DN312_c0_g1_i2, TRINITY_DN4399_c1_g1_i10, TRINITY_DN1910_c5_g1_i1, TRINITY_DN9629_c0_g1_i5, TRINITY_DN4144_c0_g1_i3, TRINITY_DN49895_c0_g1_i6
potassium ion transmembrane transport	13	TRINITY_DN3208_c0_g1_i5, TRINITY_DN41001_c0_g1_i1, TRINITY_DN52648_c0_g1_i1, TRINITY_DN1119_c0_g1_i1, TRINITY_DN3478_c0_g1_i14, TRINITY_DN5961_c0_g1_i1, TRINITY_DN43354_c0_g1_i1, TRINITY_DN123029_c0_g1_i5, TRINITY_DN7051_c0_g1_i3, TRINITY_DN7868_c0_g2_i1, TRINITY_DN8807_c0_g1_i9, TRINITY_DN7868_c0_g3_i1, TRINITY_DN4635_c2_g2_i2
mismatch repair	13	TRINITY_DN17973_c0_g1_i7, TRINITY_DN17973_c0_g1_i6, TRINITY_DN23784_c0_g3_i2, TRINITY_DN22295_c0_g1_i1, TRINITY_DN45250_c0_g1_i4, TRINITY_DN54842_c0_g1_i2, TRINITY_DN81_c1_g1_i2, TRINITY_DN21013_c0_g1_i4, TRINITY_DN2142_c0_g1_i21, TRINITY_DN2142_c0_g1_i12, TRINITY_DN81_c1_g1_i11, TRINITY_DN81_c1_g1_i7, TRINITY_DN81_c1_g1_i9
transport	12	TRINITY_DN12123_c1_g1_i6, TRINITY_DN852_c0_g4_i2, TRINITY_DN3479_c0_g1_i1, TRINITY_DN852_c0_g4_i1, TRINITY_DN14993_c0_g1_i2, TRINITY_DN14993_c0_g1_i1, TRINITY_DN8704_c0_g1_i1, TRINITY_DN9329_c0_g2_i2, TRINITY_DN259_c1_g1_i2, TRINITY_DN11171_c0_g1_i6, TRINITY_DN35731_c0_g1_i1, TRINITY_DN14205_c0_g1_i10
exocytosis	12	TRINITY_DN13180_c0_g1_i9, TRINITY_DN1089_c6_g1_i4, TRINITY_DN5236_c0_g1_i4, TRINITY_DN102949_c0_g1_i2, TRINITY_DN3138_c1_g2_i1, TRINITY_DN9217_c0_g1_i20, TRINITY_DN13180_c0_g1_i2, TRINITY_DN10334_c0_g1_i6, TRINITY_DN13180_c0_g1_i1, TRINITY_DN8868_c0_g1_i3, TRINITY_DN13507_c0_g1_i4, TRINITY_DN14883_c0_g1_i2
cellulose biosynthetic process	12	TRINITY_DN2573_c0_g1_i3, TRINITY_DN12515_c0_g1_i10, TRINITY_DN16767_c0_g1_i1, TRINITY_DN19563_c0_g1_i5, TRINITY_DN3041_c0_g1_i15, TRINITY_DN345_c0_g1_i2, TRINITY_DN12515_c0_g1_i8, TRINITY_DN4561_c1_g5_i2, TRINITY_DN12515_c0_g1_i2, TRINITY_DN2573_c0_g1_i11, TRINITY_DN2573_c0_g1_i5, TRINITY_DN2573_c0_g1_i4
protein polyubiquitination	12	TRINITY_DN18511_c0_g1_i1, TRINITY_DN420_c0_g2_i6, TRINITY_DN416_c0_g2_i1, TRINITY_DN420_c0_g2_i7, TRINITY_DN2875_c1_g1_i12, TRINITY_DN2875_c1_g1_i11, TRINITY_DN218_c3_g1_i7, TRINITY_DN1590_c0_g1_i5, TRINITY_DN2875_c0_g1_i4, TRINITY_DN196_c0_g1_i8, TRINITY_DN2354_c1_g1_i3, TRINITY_DN9404_c1_g1_i2
defense response to bacterium	12	TRINITY_DN6196_c2_g2_i3, TRINITY_DN8153_c1_g1_i2, TRINITY_DN4020_c2_g1_i4, TRINITY_DN1089_c6_g1_i4, TRINITY_DN54591_c0_g1_i1, TRINITY_DN8699_c0_g1_i16, TRINITY_DN38776_c0_g1_i4, TRINITY_DN36926_c0_g2_i6, TRINITY_DN6194_c0_g1_i6, TRINITY_DN11183_c0_g1_i2, TRINITY_DN41513_c0_g2_i1, TRINITY_DN4020_c2_g1_i7
glucose metabolic process	12	TRINITY_DN287_c0_g2_i25, TRINITY_DN5307_c0_g1_i5, TRINITY_DN287_c0_g2_i2, TRINITY_DN5419_c0_g1_i3, TRINITY_DN5419_c0_g1_i2, TRINITY_DN2722_c0_g1_i4, TRINITY_DN287_c0_g2_i28, TRINITY_DN287_c0_g2_i8, TRINITY_DN2722_c1_g1_i2, TRINITY_DN4005_c0_g1_i15, TRINITY_DN12660_c0_g1_i1, TRINITY_DN287_c0_g2_i7
brassinosteroid mediated signaling pathway	12	TRINITY_DN7791_c0_g2_i6, TRINITY_DN2763_c0_g1_i3, TRINITY_DN2363_c1_g1_i1, TRINITY_DN7791_c0_g2_i9, TRINITY_DN1724_c3_g1_i1, TRINITY_DN11855_c0_g1_i5, TRINITY_DN2384_c0_g1_i4, TRINITY_DN36902_c0_g1_i15, TRINITY_DN2384_c0_g1_i3, TRINITY_DN2363_c1_g1_i3, TRINITY_DN2363_c1_g1_i2, TRINITY_DN2384_c0_g1_i7
GPI anchor biosynthetic process	12	TRINITY_DN4185_c0_g1_i1, TRINITY_DN12896_c0_g1_i2, TRINITY_DN9199_c0_g1_i6, TRINITY_DN1900_c1_g2_i1, TRINITY_DN9199_c0_g1_i3, TRINITY_DN1900_c1_g2_i2, TRINITY_DN28361_c0_g1_i4, TRINITY_DN10787_c0_g1_i6, TRINITY_DN11732_c0_g1_i1, TRINITY_DN10787_c0_g1_i1, TRINITY_DN8091_c0_g2_i3, TRINITY_DN15105_c0_g1_i2
sucrose biosynthetic process	12	TRINITY_DN2501_c0_g1_i2, TRINITY_DN2672_c0_g3_i11, TRINITY_DN2501_c0_g1_i8, TRINITY_DN2672_c0_g3_i2, TRINITY_DN6422_c0_g1_i4, TRINITY_DN2672_c0_g3_i7, TRINITY_DN2672_c0_g3_i8, TRINITY_DN2672_c0_g3_i9, TRINITY_DN11027_c0_g1_i2, TRINITY_DN4766_c0_g2_i12, TRINITY_DN2112_c0_g1_i3, TRINITY_DN2112_c0_g1_i1
fatty acid biosynthetic process	11	TRINITY_DN2703_c0_g1_i2, TRINITY_DN74257_c0_g1_i1, TRINITY_DN9239_c0_g1_i4, TRINITY_DN2703_c0_g1_i1, TRINITY_DN7140_c0_g1_i6, TRINITY_DN7140_c0_g2_i1, TRINITY_DN7140_c0_g2_i2, TRINITY_DN1532_c0_g1_i3, TRINITY_DN9528_c0_g1_i9, TRINITY_DN13750_c0_g1_i1, TRINITY_DN22044_c0_g1_i1
vegetative to reproductive phase transition of meristem	11	TRINITY_DN1403_c0_g1_i4, TRINITY_DN613_c1_g1_i8, TRINITY_DN1403_c0_g1_i3, TRINITY_DN5653_c1_g1_i10, TRINITY_DN11217_c0_g1_i1, TRINITY_DN17435_c0_g1_i4, TRINITY_DN11824_c0_g2_i4, TRINITY_DN5329_c0_g1_i6, TRINITY_DN5329_c0_g1_i7, TRINITY_DN3622_c0_g1_i7, TRINITY_DN4822_c1_g1_i9
MAPK cascade	11	TRINITY_DN517_c0_g1_i9, TRINITY_DN517_c0_g1_i6, TRINITY_DN517_c0_g1_i5, TRINITY_DN517_c0_g1_i3, TRINITY_DN27234_c0_g1_i3, TRINITY_DN7993_c0_g1_i8, TRINITY_DN517_c0_g1_i2, TRINITY_DN51651_c0_g2_i2, TRINITY_DN3741_c0_g2_i2, TRINITY_DN1803_c1_g1_i17, TRINITY_DN3741_c0_g1_i1
fructose 1,6-bisphosphate metabolic process	11	TRINITY_DN2672_c0_g3_i11, TRINITY_DN2672_c0_g3_i2, TRINITY_DN8214_c0_g1_i3, TRINITY_DN2672_c0_g3_i7, TRINITY_DN2672_c0_g3_i8, TRINITY_DN8214_c0_g1_i4, TRINITY_DN2672_c0_g3_i9, TRINITY_DN17776_c0_g2_i2, TRINITY_DN14498_c0_g1_i8, TRINITY_DN2112_c0_g1_i3, TRINITY_DN2112_c0_g1_i1
fatty acid beta-oxidation	11	TRINITY_DN6435_c0_g2_i1, TRINITY_DN8092_c0_g1_i1, TRINITY_DN6435_c0_g2_i2, TRINITY_DN110_c0_g3_i1, TRINITY_DN3061_c0_g1_i18, TRINITY_DN4923_c0_g1_i16, TRINITY_DN6435_c0_g2_i6, TRINITY_DN4923_c0_g1_i9, TRINITY_DN3061_c0_g1_i15, TRINITY_DN4923_c0_g1_i4, TRINITY_DN3061_c0_g1_i9
cell cycle	11	TRINITY_DN19672_c0_g1_i3, TRINITY_DN32876_c0_g1_i2, TRINITY_DN13861_c1_g3_i4, TRINITY_DN4735_c0_g2_i9, TRINITY_DN4967_c2_g1_i7, TRINITY_DN11008_c0_g1_i1, TRINITY_DN13861_c1_g4_i1, TRINITY_DN13861_c1_g2_i1, TRINITY_DN13861_c1_g3_i1, TRINITY_DN18263_c0_g1_i1, TRINITY_DN15780_c1_g1_i2
regulation of phosphoprotein phosphatase activity	11	TRINITY_DN15459_c0_g1_i9, TRINITY_DN1290_c3_g1_i1, TRINITY_DN416_c1_g1_i2, TRINITY_DN18196_c1_g1_i8, TRINITY_DN15459_c0_g1_i7, TRINITY_DN284_c1_g1_i1, TRINITY_DN811_c0_g1_i6, TRINITY_DN3215_c1_g1_i3, TRINITY_DN811_c0_g1_i12, TRINITY_DN15459_c0_g1_i3, TRINITY_DN6090_c0_g1_i3
protein import into nucleus	11	TRINITY_DN7379_c2_g1_i1, TRINITY_DN31154_c0_g1_i2, TRINITY_DN16907_c0_g1_i2, TRINITY_DN7535_c2_g1_i10, TRINITY_DN893_c0_g1_i8, TRINITY_DN12550_c0_g1_i12, TRINITY_DN12550_c0_g1_i13, TRINITY_DN4366_c0_g1_i14, TRINITY_DN7632_c1_g1_i6, TRINITY_DN25564_c0_g1_i8, TRINITY_DN5734_c0_g1_i5
abscisic acid-activated signaling pathway	11	TRINITY_DN2509_c0_g1_i6, TRINITY_DN6180_c0_g1_i1, TRINITY_DN6180_c0_g1_i3, TRINITY_DN18037_c1_g1_i5, TRINITY_DN20541_c0_g1_i1, TRINITY_DN8050_c0_g1_i1, TRINITY_DN8845_c2_g1_i1, TRINITY_DN87167_c0_g1_i1, TRINITY_DN7122_c0_g1_i9, TRINITY_DN10237_c0_g1_i1, TRINITY_DN8050_c0_g1_i5
gluconeogenesis	11	TRINITY_DN11157_c0_g1_i4, TRINITY_DN886_c0_g1_i2, TRINITY_DN4109_c0_g1_i1, TRINITY_DN2672_c0_g3_i11, TRINITY_DN2672_c0_g3_i2, TRINITY_DN56692_c0_g1_i6, TRINITY_DN2672_c0_g3_i7, TRINITY_DN2672_c0_g3_i8, TRINITY_DN2672_c0_g3_i9, TRINITY_DN2112_c0_g1_i3, TRINITY_DN2112_c0_g1_i1
seed germination	10	TRINITY_DN1039_c0_g1_i17, TRINITY_DN52974_c0_g1_i34, TRINITY_DN52974_c0_g1_i25, TRINITY_DN52974_c0_g1_i37, TRINITY_DN11096_c4_g2_i1, TRINITY_DN52974_c0_g1_i16, TRINITY_DN52974_c0_g1_i27, TRINITY_DN189_c0_g1_i7, TRINITY_DN1039_c0_g1_i10, TRINITY_DN189_c0_g1_i3
metabolic process	10	TRINITY_DN15592_c0_g2_i15, TRINITY_DN6924_c0_g1_i12, TRINITY_DN175899_c0_g1_i2, TRINITY_DN204_c0_g1_i6, TRINITY_DN5022_c0_g1_i10, TRINITY_DN27275_c1_g2_i2, TRINITY_DN37369_c0_g1_i3, TRINITY_DN15592_c0_g2_i8, TRINITY_DN23977_c0_g1_i11, TRINITY_DN3978_c0_g1_i1
protein targeting to membrane	10	TRINITY_DN5971_c0_g1_i15, TRINITY_DN18586_c0_g1_i1, TRINITY_DN42423_c0_g1_i1, TRINITY_DN664_c0_g1_i1, TRINITY_DN35932_c0_g2_i2, TRINITY_DN10782_c0_g1_i17, TRINITY_DN8156_c0_g1_i3, TRINITY_DN2837_c0_g1_i9, TRINITY_DN8156_c0_g1_i1, TRINITY_DN5321_c1_g3_i1
response to cold	10	TRINITY_DN294_c0_g1_i1, TRINITY_DN109_c0_g2_i1, TRINITY_DN2703_c0_g1_i2, TRINITY_DN11620_c0_g1_i2, TRINITY_DN2703_c0_g1_i1, TRINITY_DN5639_c2_g1_i4, TRINITY_DN630_c9_g1_i2, TRINITY_DN55222_c0_g1_i3, TRINITY_DN31020_c0_g2_i3, TRINITY_DN1489_c0_g1_i3
DNA integration	10	TRINITY_DN129557_c0_g1_i1, TRINITY_DN49807_c0_g1_i2, TRINITY_DN12704_c0_g1_i6, TRINITY_DN14445_c0_g1_i10, TRINITY_DN41975_c0_g1_i3, TRINITY_DN113772_c0_g1_i1, TRINITY_DN13440_c1_g2_i1, TRINITY_DN13440_c1_g3_i2, TRINITY_DN98968_c0_g1_i1, TRINITY_DN2440_c0_g2_i1
ion transmembrane transport	10	TRINITY_DN9913_c0_g1_i5, TRINITY_DN30213_c0_g1_i8, TRINITY_DN1305_c0_g1_i15, TRINITY_DN5180_c0_g1_i7, TRINITY_DN9913_c0_g1_i13, TRINITY_DN12196_c0_g1_i2, TRINITY_DN5051_c0_g1_i6, TRINITY_DN1649_c0_g1_i3, TRINITY_DN9653_c0_g1_i1, TRINITY_DN33439_c1_g1_i2
protein refolding	10	TRINITY_DN145_c0_g1_i4, TRINITY_DN1263_c0_g1_i3, TRINITY_DN1378_c0_g1_i6, TRINITY_DN1378_c0_g1_i7, TRINITY_DN392_c2_g1_i1, TRINITY_DN1378_c0_g1_i8, TRINITY_DN9480_c0_g1_i9, TRINITY_DN145_c0_g1_i1, TRINITY_DN1507_c0_g3_i1, TRINITY_DN1263_c0_g2_i1
chromatin organization	10	TRINITY_DN10289_c0_g1_i5, TRINITY_DN23597_c0_g1_i1, TRINITY_DN23597_c0_g2_i1, TRINITY_DN10136_c0_g1_i4, TRINITY_DN19639_c0_g1_i1, TRINITY_DN1670_c1_g1_i3, TRINITY_DN157381_c0_g1_i3, TRINITY_DN178256_c0_g3_i1, TRINITY_DN765_c6_g1_i2, TRINITY_DN6637_c0_g1_i8
ribosome biogenesis	10	TRINITY_DN4088_c0_g1_i3, TRINITY_DN5987_c1_g1_i2, TRINITY_DN11041_c0_g1_i3, TRINITY_DN5518_c0_g1_i19, TRINITY_DN10152_c0_g1_i8, TRINITY_DN10364_c0_g1_i2, TRINITY_DN8962_c0_g1_i4, TRINITY_DN16678_c0_g1_i9, TRINITY_DN52382_c0_g1_i3, TRINITY_DN10152_c0_g2_i2
lipid catabolic process	10	TRINITY_DN3827_c0_g1_i4, TRINITY_DN1398_c0_g1_i9, TRINITY_DN3029_c0_g1_i2, TRINITY_DN22120_c0_g1_i3, TRINITY_DN71415_c0_g1_i4, TRINITY_DN1398_c0_g1_i1, TRINITY_DN2930_c0_g1_i6, TRINITY_DN2930_c0_g1_i3, TRINITY_DN1398_c0_g1_i2, TRINITY_DN1398_c0_g1_i4
lipid transport	10	TRINITY_DN15747_c0_g1_i7, TRINITY_DN2443_c0_g1_i4, TRINITY_DN3739_c0_g1_i9, TRINITY_DN437_c1_g1_i6, TRINITY_DN12131_c0_g1_i3, TRINITY_DN6968_c0_g2_i6, TRINITY_DN3754_c0_g1_i5, TRINITY_DN29246_c0_g1_i1, TRINITY_DN7420_c1_g1_i2, TRINITY_DN15747_c0_g1_i3
cellular response to heat	10	TRINITY_DN31652_c0_g5_i1, TRINITY_DN145_c0_g1_i4, TRINITY_DN1201_c0_g1_i12, TRINITY_DN1201_c0_g1_i1, TRINITY_DN15829_c0_g1_i11, TRINITY_DN18874_c0_g2_i3, TRINITY_DN145_c0_g1_i1, TRINITY_DN9183_c0_g1_i4, TRINITY_DN15829_c0_g1_i24, TRINITY_DN3255_c1_g1_i6
aminoacyl-tRNA metabolism involved in translational fidelity	10	TRINITY_DN15100_c0_g1_i10, TRINITY_DN761_c0_g2_i4, TRINITY_DN4884_c0_g3_i1, TRINITY_DN719_c0_g1_i1, TRINITY_DN761_c0_g2_i8, TRINITY_DN1095_c0_g1_i10, TRINITY_DN5884_c0_g1_i7, TRINITY_DN30620_c0_g2_i1, TRINITY_DN9941_c0_g1_i6, TRINITY_DN9941_c0_g1_i7
response to wounding	9	TRINITY_DN6196_c2_g2_i3, TRINITY_DN14202_c0_g3_i8, TRINITY_DN2816_c0_g1_i16, TRINITY_DN1305_c0_g1_i15, TRINITY_DN17427_c0_g1_i3, TRINITY_DN102303_c0_g1_i2, TRINITY_DN14202_c0_g1_i5, TRINITY_DN7122_c0_g1_i9, TRINITY_DN2816_c0_g1_i19
phosphorelay signal transduction system	9	TRINITY_DN9041_c0_g1_i4, TRINITY_DN23069_c0_g2_i2, TRINITY_DN8123_c0_g2_i6, TRINITY_DN8123_c0_g2_i10, TRINITY_DN427_c0_g1_i5, TRINITY_DN56506_c0_g1_i1, TRINITY_DN427_c0_g1_i9, TRINITY_DN427_c0_g1_i12, TRINITY_DN8578_c0_g1_i2
response to oxidative stress	9	TRINITY_DN14669_c0_g1_i2, TRINITY_DN5326_c0_g1_i2, TRINITY_DN55222_c0_g1_i3, TRINITY_DN3461_c0_g1_i10, TRINITY_DN3035_c0_g1_i5, TRINITY_DN7297_c0_g1_i3, TRINITY_DN1230_c0_g1_i11, TRINITY_DN3461_c0_g1_i14, TRINITY_DN563_c2_g1_i10
fructose metabolic process	9	TRINITY_DN2401_c0_g1_i3, TRINITY_DN2672_c0_g3_i11, TRINITY_DN2672_c0_g3_i2, TRINITY_DN2401_c0_g1_i14, TRINITY_DN2672_c0_g3_i7, TRINITY_DN2672_c0_g3_i8, TRINITY_DN2672_c0_g3_i9, TRINITY_DN2112_c0_g1_i3, TRINITY_DN2112_c0_g1_i1
histone acetylation	9	TRINITY_DN9051_c0_g1_i17, TRINITY_DN9051_c0_g1_i6, TRINITY_DN13941_c1_g1_i3, TRINITY_DN5424_c0_g1_i1, TRINITY_DN2502_c0_g1_i16, TRINITY_DN5547_c0_g1_i10, TRINITY_DN2677_c0_g1_i7, TRINITY_DN13941_c1_g1_i6, TRINITY_DN2502_c0_g1_i4
nucleotide-excision repair	9	TRINITY_DN19812_c0_g1_i4, TRINITY_DN20952_c0_g1_i1, TRINITY_DN3045_c3_g1_i3, TRINITY_DN115284_c0_g2_i1, TRINITY_DN53964_c0_g1_i1, TRINITY_DN296_c1_g1_i12, TRINITY_DN7928_c1_g1_i6, TRINITY_DN1551_c0_g1_i9, TRINITY_DN136542_c0_g1_i9
root development	9	TRINITY_DN6196_c2_g2_i3, TRINITY_DN1039_c0_g1_i17, TRINITY_DN23113_c0_g1_i1, TRINITY_DN3949_c0_g1_i5, TRINITY_DN27994_c0_g1_i2, TRINITY_DN273432_c0_g1_i1, TRINITY_DN241120_c0_g1_i1, TRINITY_DN1039_c0_g1_i10, TRINITY_DN39985_c0_g1_i1
fructose 6-phosphate metabolic process	9	TRINITY_DN2672_c0_g3_i11, TRINITY_DN3159_c0_g3_i1, TRINITY_DN2672_c0_g3_i2, TRINITY_DN3159_c0_g3_i10, TRINITY_DN2672_c0_g3_i7, TRINITY_DN2672_c0_g3_i8, TRINITY_DN2672_c0_g3_i9, TRINITY_DN2112_c0_g1_i3, TRINITY_DN2112_c0_g1_i1
photomorphogenesis	9	TRINITY_DN8845_c1_g1_i5, TRINITY_DN3038_c0_g1_i9, TRINITY_DN2003_c2_g1_i8, TRINITY_DN3038_c0_g1_i8, TRINITY_DN3194_c0_g1_i7, TRINITY_DN3038_c0_g1_i6, TRINITY_DN3194_c0_g1_i5, TRINITY_DN4000_c0_g1_i4, TRINITY_DN158_c0_g1_i14
meiotic cell cycle	9	TRINITY_DN2280_c0_g2_i1, TRINITY_DN127167_c0_g1_i6, TRINITY_DN4020_c2_g2_i3, TRINITY_DN3500_c0_g2_i12, TRINITY_DN3500_c0_g2_i14, TRINITY_DN7928_c1_g1_i6, TRINITY_DN7072_c1_g1_i10, TRINITY_DN127167_c1_g2_i1, TRINITY_DN4020_c2_g2_i6
mannosylation	9	TRINITY_DN6193_c0_g1_i23, TRINITY_DN1472_c0_g1_i15, TRINITY_DN1472_c0_g1_i7, TRINITY_DN9199_c0_g1_i6, TRINITY_DN1900_c1_g2_i1, TRINITY_DN9199_c0_g1_i3, TRINITY_DN1900_c1_g2_i2, TRINITY_DN345_c0_g1_i2, TRINITY_DN12515_c0_g1_i8
proteasome-mediated ubiquitin-dependent protein catabolic process	9	TRINITY_DN7539_c1_g1_i2, TRINITY_DN18511_c0_g1_i1, TRINITY_DN2791_c0_g3_i3, TRINITY_DN6601_c0_g2_i5, TRINITY_DN5034_c0_g2_i1, TRINITY_DN1489_c2_g1_i5, TRINITY_DN1551_c0_g1_i9, TRINITY_DN22191_c0_g1_i1, TRINITY_DN9404_c1_g1_i2
leaf senescence	9	TRINITY_DN2816_c0_g1_i16, TRINITY_DN27994_c0_g1_i2, TRINITY_DN2663_c0_g2_i2, TRINITY_DN7159_c0_g2_i1, TRINITY_DN5329_c0_g1_i6, TRINITY_DN5329_c0_g1_i7, TRINITY_DN6194_c0_g1_i6, TRINITY_DN2816_c0_g1_i19, TRINITY_DN3795_c0_g1_i11
response to light stimulus	9	TRINITY_DN135796_c0_g1_i1, TRINITY_DN14743_c0_g3_i1, TRINITY_DN2703_c0_g1_i2, TRINITY_DN24849_c0_g1_i1, TRINITY_DN2703_c0_g1_i1, TRINITY_DN14743_c0_g1_i6, TRINITY_DN27250_c0_g1_i5, TRINITY_DN1489_c0_g1_i3, TRINITY_DN27250_c0_g1_i8
phosphatidylinositol phosphorylation	9	TRINITY_DN4693_c0_g2_i2, TRINITY_DN334_c0_g1_i21, TRINITY_DN33916_c0_g1_i1, TRINITY_DN778_c0_g1_i10, TRINITY_DN924_c0_g1_i9, TRINITY_DN2568_c0_g1_i6, TRINITY_DN3894_c0_g1_i5, TRINITY_DN4693_c0_g1_i16, TRINITY_DN10011_c0_g2_i2
SCF-dependent proteasomal ubiquitin-dependent protein catabolic process	9	TRINITY_DN6196_c2_g2_i3, TRINITY_DN11078_c0_g1_i3, TRINITY_DN11267_c0_g1_i4, TRINITY_DN4010_c1_g1_i1, TRINITY_DN13258_c1_g1_i1, TRINITY_DN15101_c0_g1_i5, TRINITY_DN3432_c0_g1_i3, TRINITY_DN5476_c0_g1_i2, TRINITY_DN1345_c0_g1_i8
translational elongation	8	TRINITY_DN1242_c0_g1_i2, TRINITY_DN5209_c0_g1_i5, TRINITY_DN4640_c0_g1_i2, TRINITY_DN17766_c0_g2_i1, TRINITY_DN4641_c0_g1_i3, TRINITY_DN766_c0_g1_i2, TRINITY_DN1242_c0_g1_i8, TRINITY_DN766_c0_g1_i4
L-phenylalanine catabolic process	8	TRINITY_DN4031_c0_g1_i4, TRINITY_DN5317_c0_g1_i5, TRINITY_DN4031_c0_g1_i3, TRINITY_DN19074_c1_g1_i3, TRINITY_DN4031_c0_g1_i2, TRINITY_DN19074_c1_g1_i1, TRINITY_DN7875_c0_g1_i3, TRINITY_DN29440_c0_g1_i3
regulation of timing of transition from vegetative to reproductive phase	8	TRINITY_DN307_c0_g1_i2, TRINITY_DN307_c0_g1_i1, TRINITY_DN613_c1_g1_i8, TRINITY_DN13910_c0_g1_i1, TRINITY_DN307_c0_g1_i10, TRINITY_DN307_c0_g1_i9, TRINITY_DN307_c0_g1_i7, TRINITY_DN307_c0_g1_i3
branched-chain amino acid biosynthetic process	8	TRINITY_DN8400_c0_g2_i2, TRINITY_DN18882_c0_g2_i1, TRINITY_DN18726_c2_g1_i4, TRINITY_DN13740_c0_g1_i2, TRINITY_DN21633_c0_g1_i6, TRINITY_DN9716_c0_g1_i2, TRINITY_DN16960_c0_g1_i1, TRINITY_DN21633_c0_g2_i1
chaperone cofactor-dependent protein refolding	8	TRINITY_DN1263_c0_g1_i3, TRINITY_DN81_c0_g1_i7, TRINITY_DN1378_c0_g1_i6, TRINITY_DN1378_c0_g1_i7, TRINITY_DN1378_c0_g1_i8, TRINITY_DN9480_c0_g1_i9, TRINITY_DN13136_c0_g2_i3, TRINITY_DN1263_c0_g2_i1
magnesium ion transmembrane transport	8	TRINITY_DN6625_c0_g2_i1, TRINITY_DN1806_c0_g1_i10, TRINITY_DN1806_c0_g1_i8, TRINITY_DN99114_c0_g1_i2, TRINITY_DN6625_c0_g2_i10, TRINITY_DN24942_c1_g1_i2, TRINITY_DN5885_c1_g1_i14, TRINITY_DN8704_c1_g1_i3
response to water deprivation	8	TRINITY_DN1089_c6_g1_i4, TRINITY_DN2236_c0_g2_i9, TRINITY_DN5986_c0_g1_i1, TRINITY_DN7598_c0_g1_i3, TRINITY_DN55222_c0_g1_i3, TRINITY_DN563_c2_g1_i10, TRINITY_DN2334_c0_g1_i3, TRINITY_DN2236_c0_g2_i11
transcription, DNA-templated	8	TRINITY_DN8665_c0_g1_i2, TRINITY_DN8665_c0_g1_i4, TRINITY_DN23071_c0_g2_i1, TRINITY_DN3676_c0_g3_i4, TRINITY_DN4596_c0_g1_i3, TRINITY_DN23071_c0_g1_i9, TRINITY_DN4596_c0_g1_i9, TRINITY_DN6637_c0_g1_i8
protein homooligomerization	8	TRINITY_DN7217_c0_g1_i8, TRINITY_DN7217_c0_g1_i7, TRINITY_DN3272_c0_g1_i4, TRINITY_DN3272_c0_g1_i3, TRINITY_DN2445_c0_g2_i1, TRINITY_DN2445_c0_g2_i2, TRINITY_DN7217_c0_g1_i5, TRINITY_DN2445_c0_g2_i5
thylakoid membrane organization	8	TRINITY_DN1866_c0_g1_i4, TRINITY_DN1866_c0_g1_i5, TRINITY_DN2767_c0_g1_i2, TRINITY_DN7598_c0_g1_i3, TRINITY_DN839_c2_g1_i1, TRINITY_DN27250_c0_g1_i5, TRINITY_DN1866_c0_g1_i3, TRINITY_DN27250_c0_g1_i8
regulation of alternative mRNA splicing, via spliceosome	8	TRINITY_DN15304_c0_g1_i1, TRINITY_DN3145_c0_g1_i5, TRINITY_DN52974_c0_g1_i34, TRINITY_DN3277_c0_g1_i11, TRINITY_DN52974_c0_g1_i25, TRINITY_DN52974_c0_g1_i37, TRINITY_DN52974_c0_g1_i16, TRINITY_DN52974_c0_g1_i27
coenzyme A biosynthetic process	8	TRINITY_DN3206_c0_g1_i4, TRINITY_DN1297_c0_g1_i9, TRINITY_DN1297_c0_g1_i5, TRINITY_DN3712_c0_g1_i2, TRINITY_DN4442_c3_g1_i6, TRINITY_DN4442_c3_g1_i7, TRINITY_DN1297_c0_g1_i12, TRINITY_DN1297_c0_g1_i14
DNA recombination	8	TRINITY_DN15081_c0_g1_i6, TRINITY_DN15187_c0_g1_i7, TRINITY_DN9922_c0_g5_i1, TRINITY_DN4714_c3_g1_i3, TRINITY_DN15081_c0_g1_i15, TRINITY_DN27137_c0_g1_i1, TRINITY_DN29940_c0_g1_i3, TRINITY_DN4602_c0_g1_i9
Golgi to plasma membrane transport	8	TRINITY_DN13180_c0_g1_i9, TRINITY_DN13180_c0_g1_i2, TRINITY_DN8156_c0_g1_i3, TRINITY_DN16734_c0_g2_i2, TRINITY_DN13180_c0_g1_i1, TRINITY_DN8868_c0_g1_i3, TRINITY_DN14883_c0_g1_i2, TRINITY_DN8156_c0_g1_i1
tRNA processing	8	TRINITY_DN1042_c0_g2_i1, TRINITY_DN5561_c0_g2_i4, TRINITY_DN9036_c0_g1_i1, TRINITY_DN5139_c0_g1_i7, TRINITY_DN11503_c0_g1_i9, TRINITY_DN33677_c0_g1_i1, TRINITY_DN19299_c0_g1_i5, TRINITY_DN14015_c0_g2_i2
one-carbon metabolic process	8	TRINITY_DN15222_c0_g1_i1, TRINITY_DN1903_c0_g1_i5, TRINITY_DN6822_c1_g2_i5, TRINITY_DN13536_c0_g1_i11, TRINITY_DN1903_c0_g1_i15, TRINITY_DN6027_c0_g2_i1, TRINITY_DN1903_c0_g1_i23, TRINITY_DN2342_c0_g1_i14
phospholipid transport	8	TRINITY_DN7260_c0_g1_i3, TRINITY_DN282_c0_g1_i7, TRINITY_DN7260_c0_g1_i4, TRINITY_DN282_c0_g1_i6, TRINITY_DN17225_c0_g2_i1, TRINITY_DN4882_c0_g1_i3, TRINITY_DN6691_c1_g1_i3, TRINITY_DN18458_c0_g1_i10
nitrogen compound metabolic process	8	TRINITY_DN1677_c0_g2_i2, TRINITY_DN9584_c0_g1_i3, TRINITY_DN9584_c0_g1_i1, TRINITY_DN46280_c0_g1_i4, TRINITY_DN3595_c0_g2_i5, TRINITY_DN6649_c0_g1_i2, TRINITY_DN18033_c0_g1_i5, TRINITY_DN34673_c0_g3_i2
protoporphyrinogen IX biosynthetic process	8	TRINITY_DN4322_c0_g1_i7, TRINITY_DN4407_c0_g1_i7, TRINITY_DN934_c0_g1_i1, TRINITY_DN3135_c0_g1_i3, TRINITY_DN934_c0_g1_i5, TRINITY_DN934_c0_g1_i4, TRINITY_DN4322_c0_g2_i1, TRINITY_DN4407_c0_g1_i3
primary metabolic process	8	TRINITY_DN19963_c0_g1_i3, TRINITY_DN1677_c0_g2_i2, TRINITY_DN10828_c0_g1_i1, TRINITY_DN22426_c0_g2_i1, TRINITY_DN4681_c0_g1_i2, TRINITY_DN6649_c0_g1_i2, TRINITY_DN18033_c0_g1_i5, TRINITY_DN136424_c0_g1_i1
spindle assembly	8	TRINITY_DN127167_c0_g1_i6, TRINITY_DN13975_c0_g3_i2, TRINITY_DN13975_c0_g3_i1, TRINITY_DN2528_c0_g2_i1, TRINITY_DN13975_c0_g2_i3, TRINITY_DN7270_c0_g2_i4, TRINITY_DN8245_c0_g1_i9, TRINITY_DN127167_c1_g2_i1
photosynthesis	8	TRINITY_DN5818_c0_g1_i1, TRINITY_DN2816_c0_g1_i16, TRINITY_DN1118_c0_g3_i10, TRINITY_DN3348_c0_g1_i18, TRINITY_DN2031_c0_g1_i5, TRINITY_DN3348_c0_g1_i3, TRINITY_DN2816_c0_g1_i19, TRINITY_DN5198_c0_g1_i5
regulation of gene expression	8	TRINITY_DN40_c1_g2_i6, TRINITY_DN5392_c0_g2_i4, TRINITY_DN33969_c0_g1_i1, TRINITY_DN10732_c0_g1_i5, TRINITY_DN371_c0_g1_i7, TRINITY_DN3066_c0_g1_i9, TRINITY_DN3622_c4_g1_i1, TRINITY_DN11964_c0_g1_i3
response to UV-B	8	TRINITY_DN4167_c0_g1_i16, TRINITY_DN28421_c0_g1_i1, TRINITY_DN28421_c0_g1_i2, TRINITY_DN28421_c0_g1_i5, TRINITY_DN17269_c0_g1_i3, TRINITY_DN28421_c0_g1_i7, TRINITY_DN28421_c0_g1_i6, TRINITY_DN136542_c0_g1_i9
cellular metabolic process	8	TRINITY_DN16225_c0_g1_i1, TRINITY_DN11380_c0_g1_i2, TRINITY_DN6538_c0_g1_i6, TRINITY_DN62666_c0_g2_i3, TRINITY_DN4483_c0_g1_i19, TRINITY_DN4785_c0_g1_i1, TRINITY_DN2462_c0_g2_i5, TRINITY_DN18033_c0_g1_i5
histone lysine methylation	8	TRINITY_DN2929_c1_g2_i1, TRINITY_DN12734_c0_g1_i8, TRINITY_DN12734_c0_g1_i6, TRINITY_DN6389_c0_g1_i10, TRINITY_DN34418_c0_g1_i23, TRINITY_DN2929_c1_g2_i4, TRINITY_DN12734_c0_g1_i1, TRINITY_DN10834_c0_g1_i7
DNA biosynthetic process	8	TRINITY_DN56750_c0_g1_i1, TRINITY_DN56750_c0_g2_i1, TRINITY_DN170903_c0_g1_i1, TRINITY_DN25141_c0_g1_i2, TRINITY_DN136542_c0_g1_i9, TRINITY_DN164013_c0_g1_i7, TRINITY_DN4602_c0_g1_i9, TRINITY_DN23341_c0_g1_i4
tetrahydrofolate interconversion	7	TRINITY_DN42076_c0_g1_i1, TRINITY_DN7218_c1_g1_i1, TRINITY_DN1117_c0_g1_i1, TRINITY_DN6145_c0_g1_i4, TRINITY_DN21_c0_g1_i6, TRINITY_DN21_c0_g1_i11, TRINITY_DN12655_c1_g1_i5
de-etiolation	7	TRINITY_DN6329_c0_g1_i1, TRINITY_DN2236_c0_g2_i9, TRINITY_DN6329_c0_g1_i10, TRINITY_DN8182_c0_g1_i4, TRINITY_DN8182_c0_g1_i1, TRINITY_DN2236_c0_g2_i11, TRINITY_DN4438_c1_g1_i2
carbohydrate phosphorylation	7	TRINITY_DN24271_c0_g1_i4, TRINITY_DN2401_c0_g1_i3, TRINITY_DN9657_c1_g1_i1, TRINITY_DN9657_c1_g1_i3, TRINITY_DN2401_c0_g1_i14, TRINITY_DN15419_c0_g1_i3, TRINITY_DN5610_c0_g1_i1
gene silencing by RNA	7	TRINITY_DN13819_c0_g2_i2, TRINITY_DN10458_c0_g1_i2, TRINITY_DN1249_c0_g1_i2, TRINITY_DN211_c1_g1_i1, TRINITY_DN2193_c0_g1_i7, TRINITY_DN3874_c0_g1_i3, TRINITY_DN15610_c0_g1_i2
citrate metabolic process	7	TRINITY_DN5333_c0_g1_i12, TRINITY_DN5333_c0_g1_i11, TRINITY_DN873_c0_g2_i2, TRINITY_DN5333_c0_g1_i7, TRINITY_DN2367_c0_g1_i1, TRINITY_DN19019_c0_g2_i11, TRINITY_DN5447_c0_g1_i7
pollen development	7	TRINITY_DN1629_c1_g1_i7, TRINITY_DN3045_c3_g1_i3, TRINITY_DN6019_c0_g1_i3, TRINITY_DN604_c2_g1_i1, TRINITY_DN1629_c1_g1_i1, TRINITY_DN5434_c0_g1_i6, TRINITY_DN6029_c0_g1_i14
starch catabolic process	7	TRINITY_DN287_c0_g2_i25, TRINITY_DN287_c0_g2_i2, TRINITY_DN1029_c0_g1_i7, TRINITY_DN1029_c0_g1_i10, TRINITY_DN287_c0_g2_i28, TRINITY_DN287_c0_g2_i8, TRINITY_DN287_c0_g2_i7
nuclear-transcribed mRNA catabolic process, nonsense-mediated decay	7	TRINITY_DN7244_c0_g1_i15, TRINITY_DN7244_c0_g1_i17, TRINITY_DN10846_c0_g1_i5, TRINITY_DN31507_c1_g2_i1, TRINITY_DN7244_c0_g1_i3, TRINITY_DN6220_c0_g1_i7, TRINITY_DN5392_c1_g1_i1
DNA topological change	7	TRINITY_DN9955_c0_g1_i9, TRINITY_DN9955_c0_g1_i16, TRINITY_DN20_c0_g1_i10, TRINITY_DN3466_c0_g1_i4, TRINITY_DN3466_c0_g1_i6, TRINITY_DN10998_c0_g1_i10, TRINITY_DN2175_c0_g1_i6
cell redox homeostasis	7	TRINITY_DN1838_c0_g3_i1, TRINITY_DN27090_c0_g2_i1, TRINITY_DN12051_c0_g1_i8, TRINITY_DN1042_c0_g1_i6, TRINITY_DN1492_c0_g1_i8, TRINITY_DN206704_c0_g2_i2, TRINITY_DN14987_c0_g1_i1
mRNA splice site selection	7	TRINITY_DN7126_c0_g1_i17, TRINITY_DN7126_c0_g1_i1, TRINITY_DN3247_c1_g1_i14, TRINITY_DN3247_c1_g1_i8, TRINITY_DN3247_c1_g1_i11, TRINITY_DN7126_c0_g1_i4, TRINITY_DN7126_c0_g1_i6
peroxisome organization	7	TRINITY_DN24467_c0_g1_i4, TRINITY_DN9239_c0_g1_i4, TRINITY_DN24467_c0_g1_i8, TRINITY_DN4923_c0_g1_i16, TRINITY_DN4923_c0_g1_i9, TRINITY_DN24467_c0_g3_i1, TRINITY_DN4923_c0_g1_i4
flower development	7	TRINITY_DN135796_c0_g1_i1, TRINITY_DN1039_c0_g1_i17, TRINITY_DN7473_c0_g1_i10, TRINITY_DN2707_c1_g1_i4, TRINITY_DN1039_c0_g1_i10, TRINITY_DN7473_c0_g1_i18, TRINITY_DN5448_c4_g2_i4
defense response to fungus	7	TRINITY_DN6196_c2_g2_i3, TRINITY_DN416_c0_g3_i1, TRINITY_DN1634_c0_g1_i1, TRINITY_DN1089_c6_g1_i4, TRINITY_DN7159_c0_g2_i1, TRINITY_DN15664_c0_g1_i13, TRINITY_DN6194_c0_g1_i6
polysaccharide catabolic process	7	TRINITY_DN15876_c1_g1_i1, TRINITY_DN1392_c0_g1_i16, TRINITY_DN1169_c1_g1_i1, TRINITY_DN1724_c0_g1_i4, TRINITY_DN1392_c0_g1_i19, TRINITY_DN1392_c0_g1_i5, TRINITY_DN3597_c0_g3_i4
metal ion transport	7	TRINITY_DN2192_c0_g1_i5, TRINITY_DN2626_c0_g1_i17, TRINITY_DN35731_c0_g2_i6, TRINITY_DN952_c0_g1_i2, TRINITY_DN2626_c0_g1_i25, TRINITY_DN2626_c0_g1_i30, TRINITY_DN1831_c1_g1_i3
Golgi organization	7	TRINITY_DN4556_c1_g1_i2, TRINITY_DN9784_c0_g1_i1, TRINITY_DN4556_c0_g1_i11, TRINITY_DN3754_c0_g1_i5, TRINITY_DN9931_c0_g1_i1, TRINITY_DN5470_c1_g1_i9, TRINITY_DN27092_c0_g1_i10
autophagosome assembly	7	TRINITY_DN735_c0_g1_i2, TRINITY_DN735_c0_g1_i16, TRINITY_DN7159_c0_g2_i1, TRINITY_DN735_c0_g1_i14, TRINITY_DN735_c0_g1_i11, TRINITY_DN16132_c0_g1_i6, TRINITY_DN3795_c0_g1_i11
trehalose biosynthetic process	7	TRINITY_DN1308_c0_g1_i5, TRINITY_DN2135_c3_g1_i13, TRINITY_DN44744_c0_g1_i2, TRINITY_DN6858_c4_g1_i2, TRINITY_DN27430_c1_g1_i1, TRINITY_DN11030_c0_g1_i2, TRINITY_DN3358_c0_g2_i2
cellular calcium ion homeostasis	7	TRINITY_DN10933_c3_g1_i5, TRINITY_DN16159_c0_g1_i5, TRINITY_DN16159_c0_g1_i6, TRINITY_DN5182_c0_g1_i5, TRINITY_DN16159_c0_g1_i9, TRINITY_DN16159_c0_g1_i12, TRINITY_DN7478_c0_g1_i7
phosphatidylinositol dephosphorylation	7	TRINITY_DN3713_c0_g1_i4, TRINITY_DN3713_c0_g1_i6, TRINITY_DN1273_c0_g1_i4, TRINITY_DN3713_c0_g1_i18, TRINITY_DN3713_c0_g1_i9, TRINITY_DN11526_c0_g1_i1, TRINITY_DN10484_c0_g1_i18
negative regulation of DNA recombination	7	TRINITY_DN81_c1_g1_i2, TRINITY_DN2142_c0_g1_i21, TRINITY_DN2142_c0_g1_i12, TRINITY_DN81_c1_g1_i11, TRINITY_DN81_c1_g1_i7, TRINITY_DN81_c1_g1_i9, TRINITY_DN23784_c0_g3_i2
de novo' CTP biosynthetic process	7	TRINITY_DN15158_c0_g1_i7, TRINITY_DN53141_c0_g1_i4, TRINITY_DN2718_c0_g1_i2, TRINITY_DN53141_c0_g1_i6, TRINITY_DN15158_c0_g1_i1, TRINITY_DN10691_c0_g1_i4, TRINITY_DN10691_c0_g1_i1
protein targeting to vacuole	7	TRINITY_DN6549_c0_g2_i1, TRINITY_DN2273_c1_g1_i3, TRINITY_DN18586_c0_g1_i1, TRINITY_DN8699_c0_g1_i16, TRINITY_DN6549_c0_g2_i24, TRINITY_DN3849_c0_g1_i9, TRINITY_DN6599_c0_g1_i5
double-strand break repair via homologous recombination	7	TRINITY_DN20952_c0_g1_i1, TRINITY_DN3045_c3_g1_i3, TRINITY_DN4423_c6_g1_i14, TRINITY_DN115284_c0_g2_i1, TRINITY_DN7928_c1_g1_i6, TRINITY_DN4423_c6_g1_i10, TRINITY_DN4898_c0_g1_i5
photorespiration	6	TRINITY_DN26946_c0_g1_i4, TRINITY_DN1814_c0_g1_i13, TRINITY_DN4483_c0_g1_i9, TRINITY_DN1814_c0_g1_i15, TRINITY_DN1814_c0_g1_i1, TRINITY_DN34673_c0_g3_i2
retrograde vesicle-mediated transport, Golgi to endoplasmic reticulum	6	TRINITY_DN17778_c0_g1_i1, TRINITY_DN9465_c0_g1_i2, TRINITY_DN9432_c0_g1_i2, TRINITY_DN1309_c1_g1_i11, TRINITY_DN4677_c0_g1_i2, TRINITY_DN5417_c0_g1_i5
leucine biosynthetic process	6	TRINITY_DN8400_c0_g2_i2, TRINITY_DN18726_c2_g1_i4, TRINITY_DN13740_c0_g1_i2, TRINITY_DN21633_c0_g1_i6, TRINITY_DN9716_c0_g1_i2, TRINITY_DN21633_c0_g2_i1
cellular response to oxidative stress	6	TRINITY_DN12773_c0_g1_i4, TRINITY_DN33501_c0_g1_i2, TRINITY_DN30129_c0_g1_i4, TRINITY_DN5329_c0_g1_i6, TRINITY_DN5329_c0_g1_i7, TRINITY_DN14987_c0_g1_i1
riboflavin biosynthetic process	6	TRINITY_DN107432_c0_g4_i3, TRINITY_DN1950_c0_g2_i4, TRINITY_DN12196_c0_g1_i2, TRINITY_DN15540_c0_g1_i3, TRINITY_DN27397_c1_g1_i2, TRINITY_DN6034_c0_g1_i5
xyloglucan metabolic process	6	TRINITY_DN4184_c0_g1_i6, TRINITY_DN14886_c0_g1_i3, TRINITY_DN148251_c0_g1_i1, TRINITY_DN17077_c0_g1_i1, TRINITY_DN17433_c0_g1_i4, TRINITY_DN35254_c0_g2_i1
NADP biosynthetic process	6	TRINITY_DN3512_c0_g1_i12, TRINITY_DN7177_c0_g4_i1, TRINITY_DN495_c2_g4_i1, TRINITY_DN3512_c0_g1_i10, TRINITY_DN26975_c0_g1_i3, TRINITY_DN7177_c0_g3_i2
mRNA cis splicing, via spliceosome	6	TRINITY_DN3515_c0_g1_i4, TRINITY_DN9536_c0_g2_i1, TRINITY_DN3515_c0_g1_i6, TRINITY_DN10732_c0_g1_i5, TRINITY_DN2448_c0_g1_i12, TRINITY_DN3515_c0_g1_i14
isoprenoid biosynthetic process	6	TRINITY_DN28521_c0_g2_i1, TRINITY_DN5926_c0_g1_i1, TRINITY_DN5926_c0_g1_i6, TRINITY_DN5926_c0_g1_i5, TRINITY_DN3345_c0_g2_i1, TRINITY_DN6075_c0_g1_i6
autophagy of mitochondrion	6	TRINITY_DN735_c0_g1_i2, TRINITY_DN735_c0_g1_i16, TRINITY_DN7159_c0_g2_i1, TRINITY_DN735_c0_g1_i14, TRINITY_DN735_c0_g1_i11, TRINITY_DN3795_c0_g1_i11
glycogen metabolic process	6	TRINITY_DN287_c0_g2_i25, TRINITY_DN287_c0_g2_i2, TRINITY_DN85433_c0_g1_i2, TRINITY_DN287_c0_g2_i28, TRINITY_DN287_c0_g2_i8, TRINITY_DN287_c0_g2_i7
ion transport	6	TRINITY_DN8177_c0_g1_i1, TRINITY_DN3244_c0_g1_i2, TRINITY_DN3244_c0_g1_i4, TRINITY_DN1075_c2_g1_i12, TRINITY_DN7407_c0_g3_i4, TRINITY_DN41742_c0_g1_i9
CTP biosynthetic process	6	TRINITY_DN4577_c0_g1_i1, TRINITY_DN4577_c0_g1_i14, TRINITY_DN4577_c0_g1_i3, TRINITY_DN17432_c0_g1_i7, TRINITY_DN4577_c0_g1_i11, TRINITY_DN4577_c0_g1_i12
protein import into mitochondrial matrix	6	TRINITY_DN3019_c0_g3_i1, TRINITY_DN1487_c0_g1_i12, TRINITY_DN1339_c0_g1_i3, TRINITY_DN7772_c0_g2_i3, TRINITY_DN3019_c0_g2_i4, TRINITY_DN2878_c0_g1_i8
peptidyl-tyrosine phosphorylation	6	TRINITY_DN5613_c0_g1_i4, TRINITY_DN5613_c0_g1_i1, TRINITY_DN18486_c0_g1_i3, TRINITY_DN5613_c0_g1_i10, TRINITY_DN10542_c0_g2_i3, TRINITY_DN11555_c0_g1_i1
autophagy	6	TRINITY_DN1921_c0_g1_i6, TRINITY_DN9917_c0_g1_i2, TRINITY_DN4013_c0_g1_i8, TRINITY_DN10324_c0_g1_i4, TRINITY_DN3149_c0_g1_i3, TRINITY_DN2556_c0_g2_i14
formation of cytoplasmic translation initiation complex	6	TRINITY_DN4771_c0_g1_i7, TRINITY_DN4771_c0_g1_i3, TRINITY_DN94041_c0_g1_i1, TRINITY_DN4517_c0_g2_i1, TRINITY_DN5712_c0_g1_i3, TRINITY_DN4957_c0_g1_i1
phospholipid biosynthetic process	6	TRINITY_DN3796_c0_g1_i5, TRINITY_DN1916_c0_g1_i9, TRINITY_DN3796_c0_g1_i3, TRINITY_DN3796_c0_g1_i7, TRINITY_DN3796_c0_g1_i6, TRINITY_DN19377_c0_g1_i6
NAD metabolic process	6	TRINITY_DN3512_c0_g1_i12, TRINITY_DN7177_c0_g4_i1, TRINITY_DN495_c2_g4_i1, TRINITY_DN3512_c0_g1_i10, TRINITY_DN26975_c0_g1_i3, TRINITY_DN7177_c0_g3_i2
cellular amino acid metabolic process	6	TRINITY_DN3984_c4_g1_i2, TRINITY_DN5965_c0_g1_i4, TRINITY_DN52780_c0_g1_i5, TRINITY_DN7932_c0_g1_i2, TRINITY_DN1609_c0_g1_i4, TRINITY_DN1609_c0_g1_i3
tetrahydrofolylpolyglutamate biosynthetic process	6	TRINITY_DN1903_c0_g1_i19, TRINITY_DN1903_c0_g1_i5, TRINITY_DN3398_c0_g2_i4, TRINITY_DN13861_c1_g4_i1, TRINITY_DN1903_c0_g1_i15, TRINITY_DN1903_c0_g1_i23
inorganic anion transport	6	TRINITY_DN9913_c0_g1_i5, TRINITY_DN9913_c0_g1_i13, TRINITY_DN16187_c0_g1_i6, TRINITY_DN12196_c0_g1_i2, TRINITY_DN1649_c0_g1_i3, TRINITY_DN44575_c0_g1_i3
peptidyl-L-cysteine S-palmitoylation	6	TRINITY_DN5971_c0_g1_i15, TRINITY_DN42423_c0_g1_i1, TRINITY_DN35932_c0_g2_i2, TRINITY_DN10782_c0_g1_i17, TRINITY_DN2837_c0_g1_i9, TRINITY_DN5321_c1_g3_i1
ubiquitin-dependent ERAD pathway	6	TRINITY_DN7219_c0_g1_i12, TRINITY_DN27959_c0_g1_i1, TRINITY_DN9480_c0_g1_i9, TRINITY_DN11660_c0_g1_i1, TRINITY_DN196_c0_g1_i8, TRINITY_DN36320_c0_g1_i2
cellular response to nitrogen starvation	6	TRINITY_DN1921_c0_g1_i6, TRINITY_DN9917_c0_g1_i2, TRINITY_DN7598_c0_g1_i3, TRINITY_DN7159_c0_g2_i1, TRINITY_DN10324_c0_g1_i4, TRINITY_DN3149_c0_g1_i3
protein sumoylation	6	TRINITY_DN1611_c0_g1_i8, TRINITY_DN8960_c0_g1_i4, TRINITY_DN1624_c0_g1_i8, TRINITY_DN1624_c0_g1_i13, TRINITY_DN5375_c0_g1_i1, TRINITY_DN1624_c0_g1_i1
transcription initiation from RNA polymerase II promoter	6	TRINITY_DN5424_c0_g1_i1, TRINITY_DN65421_c0_g1_i1, TRINITY_DN7151_c0_g1_i16, TRINITY_DN82007_c0_g2_i2, TRINITY_DN2654_c3_g1_i4, TRINITY_DN2654_c3_g1_i3
cellular response to salt stress	6	TRINITY_DN16159_c0_g1_i5, TRINITY_DN16159_c0_g1_i6, TRINITY_DN1379_c0_g1_i2, TRINITY_DN16159_c0_g1_i9, TRINITY_DN1379_c0_g1_i3, TRINITY_DN16159_c0_g1_i12
DNA-dependent DNA replication	6	TRINITY_DN5973_c0_g1_i3, TRINITY_DN10852_c1_g1_i6, TRINITY_DN13966_c0_g1_i3, TRINITY_DN32663_c0_g1_i6, TRINITY_DN3381_c2_g1_i2, TRINITY_DN218_c3_g2_i2
DNA replication initiation	6	TRINITY_DN56750_c0_g1_i1, TRINITY_DN56750_c0_g2_i1, TRINITY_DN34497_c0_g2_i1, TRINITY_DN8156_c0_g2_i10, TRINITY_DN3381_c0_g1_i10, TRINITY_DN1189_c0_g1_i3
sodium ion transmembrane transport	6	TRINITY_DN3365_c0_g3_i5, TRINITY_DN16159_c0_g1_i5, TRINITY_DN16159_c0_g1_i6, TRINITY_DN16159_c0_g1_i9, TRINITY_DN16159_c0_g1_i12, TRINITY_DN3365_c0_g3_i8
L-proline biosynthetic process	6	TRINITY_DN19057_c0_g1_i2, TRINITY_DN3180_c1_g1_i3, TRINITY_DN144563_c0_g1_i4, TRINITY_DN3180_c1_g1_i13, TRINITY_DN3180_c1_g1_i14, TRINITY_DN3180_c1_g1_i15
iron-sulfur cluster assembly	6	TRINITY_DN11430_c0_g2_i2, TRINITY_DN4586_c0_g2_i8, TRINITY_DN100_c1_g4_i2, TRINITY_DN9965_c0_g2_i6, TRINITY_DN6124_c0_g1_i1, TRINITY_DN4808_c3_g1_i2
cysteine biosynthetic process from serine	5	TRINITY_DN26766_c0_g1_i9, TRINITY_DN5296_c0_g1_i15, TRINITY_DN5296_c0_g1_i14, TRINITY_DN5296_c0_g1_i2, TRINITY_DN5296_c0_g1_i5
phospholipid translocation	5	TRINITY_DN6691_c1_g1_i4, TRINITY_DN17225_c0_g1_i1, TRINITY_DN3484_c1_g1_i2, TRINITY_DN11335_c0_g1_i5, TRINITY_DN11335_c0_g1_i1
ATP-dependent chromatin remodeling	5	TRINITY_DN26529_c0_g2_i3, TRINITY_DN26529_c0_g2_i2, TRINITY_DN26529_c0_g2_i6, TRINITY_DN106682_c0_g1_i1, TRINITY_DN3622_c0_g1_i7
glycogen biosynthetic process	5	TRINITY_DN5082_c0_g1_i3, TRINITY_DN18726_c1_g1_i1, TRINITY_DN3768_c0_g1_i5, TRINITY_DN5638_c1_g2_i1, TRINITY_DN2330_c0_g1_i4
protein targeting to chloroplast	5	TRINITY_DN4211_c0_g1_i6, TRINITY_DN5743_c0_g1_i4, TRINITY_DN397_c0_g2_i8, TRINITY_DN397_c0_g1_i11, TRINITY_DN397_c0_g2_i1
microtubule nucleation	5	TRINITY_DN127167_c0_g1_i6, TRINITY_DN4805_c0_g1_i2, TRINITY_DN6496_c0_g1_i5, TRINITY_DN2374_c1_g1_i12, TRINITY_DN127167_c1_g2_i1
phosphate-containing compound metabolic process	5	TRINITY_DN271568_c0_g1_i1, TRINITY_DN1867_c0_g2_i4, TRINITY_DN4681_c0_g1_i2, TRINITY_DN1732_c0_g1_i2, TRINITY_DN7476_c0_g1_i5
UTP biosynthetic process	5	TRINITY_DN4577_c0_g1_i1, TRINITY_DN4577_c0_g1_i14, TRINITY_DN4577_c0_g1_i3, TRINITY_DN4577_c0_g1_i11, TRINITY_DN4577_c0_g1_i12
photosynthetic electron transport in photosystem I	5	TRINITY_DN19637_c0_g1_i9, TRINITY_DN4319_c0_g1_i9, TRINITY_DN4319_c0_g1_i2, TRINITY_DN4319_c0_g1_i3, TRINITY_DN4242_c0_g1_i3
spliceosomal complex assembly	5	TRINITY_DN35642_c0_g1_i1, TRINITY_DN576_c1_g1_i2, TRINITY_DN576_c1_g1_i4, TRINITY_DN26160_c0_g1_i1, TRINITY_DN622_c0_g2_i5
cell differentiation	5	TRINITY_DN7233_c2_g1_i1, TRINITY_DN33217_c0_g2_i1, TRINITY_DN19081_c0_g1_i7, TRINITY_DN2707_c1_g1_i4, TRINITY_DN71746_c0_g1_i3
base-excision repair	5	TRINITY_DN19812_c0_g1_i4, TRINITY_DN27952_c0_g1_i1, TRINITY_DN13797_c1_g1_i14, TRINITY_DN16226_c0_g2_i2, TRINITY_DN96967_c0_g1_i6
regulation of cyclin-dependent protein serine/threonine kinase activity	5	TRINITY_DN11704_c0_g1_i10, TRINITY_DN11704_c0_g1_i3, TRINITY_DN321948_c0_g1_i1, TRINITY_DN11704_c0_g1_i6, TRINITY_DN3813_c0_g1_i20
telomere maintenance via telomerase	5	TRINITY_DN8545_c0_g1_i9, TRINITY_DN3045_c3_g1_i3, TRINITY_DN7928_c1_g1_i6, TRINITY_DN8545_c0_g1_i2, TRINITY_DN8545_c0_g1_i18
GTP biosynthetic process	5	TRINITY_DN4577_c0_g1_i1, TRINITY_DN4577_c0_g1_i14, TRINITY_DN4577_c0_g1_i3, TRINITY_DN4577_c0_g1_i11, TRINITY_DN4577_c0_g1_i12
maltose catabolic process	5	TRINITY_DN287_c0_g2_i25, TRINITY_DN287_c0_g2_i2, TRINITY_DN287_c0_g2_i28, TRINITY_DN287_c0_g2_i8, TRINITY_DN287_c0_g2_i7
lipid homeostasis	5	TRINITY_DN6041_c0_g1_i2, TRINITY_DN13161_c0_g1_i1, TRINITY_DN6041_c0_g1_i1, TRINITY_DN4207_c0_g1_i11, TRINITY_DN4207_c0_g1_i8
de novo' IMP biosynthetic process	5	TRINITY_DN4181_c0_g1_i1, TRINITY_DN6822_c1_g2_i5, TRINITY_DN8747_c1_g1_i1, TRINITY_DN1006_c1_g1_i3, TRINITY_DN26110_c0_g1_i4
positive regulation of ubiquitin protein ligase activity	5	TRINITY_DN12386_c0_g1_i10, TRINITY_DN140656_c0_g2_i1, TRINITY_DN1189_c0_g1_i11, TRINITY_DN12386_c0_g1_i6, TRINITY_DN15780_c1_g1_i2
SRP-dependent cotranslational protein targeting to membrane	5	TRINITY_DN1113_c0_g1_i1, TRINITY_DN17420_c1_g1_i1, TRINITY_DN433_c0_g2_i15, TRINITY_DN4035_c0_g1_i12, TRINITY_DN4035_c0_g1_i6
glycine decarboxylation via glycine cleavage system	5	TRINITY_DN4053_c0_g1_i1, TRINITY_DN73679_c1_g1_i1, TRINITY_DN4847_c0_g1_i1, TRINITY_DN5886_c0_g2_i16, TRINITY_DN5886_c0_g2_i8
acetyl-CoA biosynthetic process from acetate	5	TRINITY_DN223_c0_g1_i15, TRINITY_DN223_c0_g1_i16, TRINITY_DN24590_c0_g1_i1, TRINITY_DN223_c0_g1_i12, TRINITY_DN21142_c0_g1_i4
reticulophagy	5	TRINITY_DN735_c0_g1_i2, TRINITY_DN735_c0_g1_i16, TRINITY_DN735_c0_g1_i14, TRINITY_DN735_c0_g1_i11, TRINITY_DN3795_c0_g1_i11
cell wall biogenesis	5	TRINITY_DN4184_c0_g1_i6, TRINITY_DN14886_c0_g1_i3, TRINITY_DN148251_c0_g1_i1, TRINITY_DN17077_c0_g1_i1, TRINITY_DN35254_c0_g2_i1
piecemeal microautophagy of the nucleus	5	TRINITY_DN735_c0_g1_i2, TRINITY_DN735_c0_g1_i16, TRINITY_DN735_c0_g1_i14, TRINITY_DN735_c0_g1_i11, TRINITY_DN3795_c0_g1_i11
ammonium transmembrane transport	5	TRINITY_DN28838_c1_g4_i1, TRINITY_DN13648_c0_g1_i4, TRINITY_DN13648_c0_g1_i3, TRINITY_DN2657_c3_g1_i1, TRINITY_DN10801_c0_g1_i1
cytoplasmic translation	5	TRINITY_DN5721_c0_g1_i8, TRINITY_DN3020_c0_g1_i2, TRINITY_DN3898_c0_g1_i2, TRINITY_DN3898_c0_g1_i1, TRINITY_DN5173_c0_g1_i8
carbon utilization	5	TRINITY_DN7606_c0_g1_i5, TRINITY_DN7606_c0_g1_i9, TRINITY_DN10426_c0_g2_i2, TRINITY_DN7606_c0_g1_i10, TRINITY_DN3822_c0_g1_i11
lipid translocation	5	TRINITY_DN7260_c0_g1_i3, TRINITY_DN7260_c0_g1_i4, TRINITY_DN17225_c0_g2_i1, TRINITY_DN6691_c1_g1_i3, TRINITY_DN18458_c0_g1_i10
transcription by RNA polymerase III	5	TRINITY_DN3009_c0_g1_i12, TRINITY_DN2344_c0_g1_i5, TRINITY_DN3009_c0_g1_i3, TRINITY_DN22562_c0_g1_i9, TRINITY_DN3009_c0_g1_i18
mitochondrion organization	5	TRINITY_DN16128_c0_g1_i13, TRINITY_DN33501_c0_g1_i2, TRINITY_DN4207_c0_g1_i11, TRINITY_DN4207_c0_g1_i8, TRINITY_DN21459_c0_g1_i2
regulation of cellular process	5	TRINITY_DN15081_c0_g1_i6, TRINITY_DN7555_c0_g1_i5, TRINITY_DN5779_c1_g1_i4, TRINITY_DN15081_c0_g1_i15, TRINITY_DN10345_c0_g1_i6
unidimensional cell growth	5	TRINITY_DN135796_c0_g1_i1, TRINITY_DN2088_c2_g1_i7, TRINITY_DN2088_c2_g1_i2, TRINITY_DN2003_c2_g1_i8, TRINITY_DN5879_c0_g1_i7
regulation of protein kinase activity	5	TRINITY_DN3082_c0_g1_i1, TRINITY_DN7779_c0_g1_i2, TRINITY_DN3082_c0_g1_i3, TRINITY_DN295_c1_g1_i5, TRINITY_DN31481_c0_g1_i1
mitotic sister chromatid cohesion	5	TRINITY_DN4020_c2_g2_i3, TRINITY_DN5532_c1_g1_i10, TRINITY_DN5532_c1_g1_i21, TRINITY_DN4020_c2_g2_i6, TRINITY_DN28300_c0_g1_i1
tRNA dihydrouridine synthesis	5	TRINITY_DN9375_c0_g1_i1, TRINITY_DN6165_c0_g1_i10, TRINITY_DN9375_c0_g1_i12, TRINITY_DN9375_c0_g4_i1, TRINITY_DN9387_c0_g1_i11
inositol biosynthetic process	5	TRINITY_DN3796_c0_g1_i5, TRINITY_DN2568_c0_g1_i6, TRINITY_DN3796_c0_g1_i3, TRINITY_DN3796_c0_g1_i7, TRINITY_DN3796_c0_g1_i6
RNA phosphodiester bond hydrolysis, exonucleolytic	5	TRINITY_DN595_c0_g1_i3, TRINITY_DN5179_c0_g1_i10, TRINITY_DN5879_c0_g1_i7, TRINITY_DN12080_c0_g1_i19, TRINITY_DN4405_c0_g3_i4
pectin biosynthetic process	5	TRINITY_DN1833_c2_g1_i2, TRINITY_DN6081_c0_g1_i9, TRINITY_DN6081_c0_g1_i5, TRINITY_DN8753_c0_g2_i5, TRINITY_DN8450_c0_g1_i2
cell morphogenesis	5	TRINITY_DN14717_c0_g1_i1, TRINITY_DN3466_c0_g1_i4, TRINITY_DN13631_c0_g1_i11, TRINITY_DN3466_c0_g1_i6, TRINITY_DN15955_c0_g1_i5
tRNA-guanine transglycosylation	5	TRINITY_DN6601_c0_g1_i1, TRINITY_DN6601_c0_g1_i24, TRINITY_DN6601_c0_g1_i9, TRINITY_DN11864_c0_g2_i1, TRINITY_DN11864_c0_g1_i11
aromatic compound biosynthetic process	5	TRINITY_DN5193_c0_g1_i3, TRINITY_DN7549_c0_g1_i5, TRINITY_DN3258_c0_g1_i2, TRINITY_DN3609_c3_g1_i5, TRINITY_DN24397_c2_g2_i2
translational termination	5	TRINITY_DN1866_c0_g1_i4, TRINITY_DN1866_c0_g1_i5, TRINITY_DN20463_c0_g1_i7, TRINITY_DN28877_c0_g1_i8, TRINITY_DN1866_c0_g1_i3
mitochondrial translation	5	TRINITY_DN703_c0_g2_i5, TRINITY_DN2967_c0_g1_i2, TRINITY_DN5884_c0_g1_i7, TRINITY_DN766_c0_g1_i2, TRINITY_DN766_c0_g1_i4
regulation of defense response	5	TRINITY_DN14202_c0_g3_i8, TRINITY_DN6447_c1_g2_i1, TRINITY_DN102303_c0_g1_i2, TRINITY_DN14202_c0_g1_i5, TRINITY_DN5392_c1_g1_i1
glyoxylate cycle	5	TRINITY_DN2866_c0_g1_i22, TRINITY_DN2866_c0_g1_i21, TRINITY_DN2866_c0_g1_i9, TRINITY_DN2866_c0_g1_i8, TRINITY_DN11272_c0_g1_i1
potassium ion transport	5	TRINITY_DN11448_c0_g1_i4, TRINITY_DN334_c0_g1_i10, TRINITY_DN334_c0_g1_i13, TRINITY_DN30213_c0_g1_i8, TRINITY_DN334_c0_g1_i20
histone H3-K4 methylation	5	TRINITY_DN1403_c0_g1_i4, TRINITY_DN1403_c0_g1_i3, TRINITY_DN23113_c0_g1_i1, TRINITY_DN7656_c0_g1_i22, TRINITY_DN7656_c0_g1_i24
nucleic acid metabolic process	5	TRINITY_DN24103_c0_g1_i1, TRINITY_DN14530_c0_g1_i1, TRINITY_DN1445_c0_g1_i24, TRINITY_DN11791_c0_g1_i3, TRINITY_DN328_c0_g1_i1
hydrogen peroxide catabolic process	5	TRINITY_DN189_c0_g1_i7, TRINITY_DN189_c0_g1_i3, TRINITY_DN7297_c0_g1_i3, TRINITY_DN1230_c0_g1_i11, TRINITY_DN14987_c0_g1_i1
nucleoside diphosphate phosphorylation	5	TRINITY_DN4577_c0_g1_i1, TRINITY_DN4577_c0_g1_i14, TRINITY_DN4577_c0_g1_i3, TRINITY_DN4577_c0_g1_i11, TRINITY_DN4577_c0_g1_i12
UDP-glucosylation	5	TRINITY_DN12353_c0_g1_i2, TRINITY_DN3447_c0_g1_i1, TRINITY_DN12399_c0_g1_i1, TRINITY_DN12257_c0_g1_i4, TRINITY_DN12257_c0_g1_i1
CAAX-box protein processing	5	TRINITY_DN14971_c0_g1_i3, TRINITY_DN14971_c0_g1_i1, TRINITY_DN16640_c0_g1_i20, TRINITY_DN3399_c0_g1_i1, TRINITY_DN22626_c0_g1_i8
malate metabolic process	5	TRINITY_DN9734_c0_g2_i3, TRINITY_DN2956_c4_g1_i9, TRINITY_DN182_c0_g1_i11, TRINITY_DN9734_c0_g2_i7, TRINITY_DN2817_c0_g1_i2
blue light signaling pathway	4	TRINITY_DN4510_c0_g1_i1, TRINITY_DN13311_c0_g1_i1, TRINITY_DN671_c0_g1_i3, TRINITY_DN13311_c0_g1_i20
negative regulation of phosphoprotein phosphatase activity	4	TRINITY_DN7295_c0_g1_i3, TRINITY_DN2509_c0_g1_i6, TRINITY_DN18037_c1_g1_i5, TRINITY_DN7295_c0_g1_i6
chaperone-mediated protein folding	4	TRINITY_DN69899_c0_g1_i5, TRINITY_DN9565_c0_g1_i6, TRINITY_DN7_c0_g1_i3, TRINITY_DN195773_c0_g4_i1
nucleobase-containing compound metabolic process	4	TRINITY_DN11041_c0_g1_i3, TRINITY_DN38607_c0_g1_i1, TRINITY_DN52382_c0_g1_i3, TRINITY_DN9683_c0_g1_i2
RNA methylation	4	TRINITY_DN31196_c0_g1_i6, TRINITY_DN7222_c1_g2_i9, TRINITY_DN8840_c0_g1_i15, TRINITY_DN8840_c0_g1_i3
galactose metabolic process	4	TRINITY_DN268_c1_g1_i5, TRINITY_DN24271_c0_g1_i4, TRINITY_DN2622_c1_g1_i4, TRINITY_DN5610_c0_g1_i1
protein import into chloroplast stroma	4	TRINITY_DN1254_c0_g1_i10, TRINITY_DN2236_c0_g2_i9, TRINITY_DN12051_c0_g1_i8, TRINITY_DN2236_c0_g2_i11
regulation of stomatal closure	4	TRINITY_DN1089_c6_g1_i4, TRINITY_DN3478_c0_g1_i14, TRINITY_DN8182_c0_g1_i4, TRINITY_DN8182_c0_g1_i1
chlorophyll biosynthetic process	4	TRINITY_DN4407_c0_g1_i7, TRINITY_DN3410_c0_g1_i2, TRINITY_DN7087_c0_g1_i5, TRINITY_DN4407_c0_g1_i3
response to karrikin	4	TRINITY_DN2703_c0_g1_i2, TRINITY_DN2703_c0_g1_i1, TRINITY_DN839_c2_g1_i1, TRINITY_DN11618_c0_g1_i1
histidine biosynthetic process	4	TRINITY_DN1644_c0_g1_i5, TRINITY_DN6572_c0_g1_i4, TRINITY_DN3366_c0_g1_i14, TRINITY_DN4267_c0_g1_i2
late nucleophagy	4	TRINITY_DN735_c0_g1_i2, TRINITY_DN735_c0_g1_i16, TRINITY_DN735_c0_g1_i14, TRINITY_DN735_c0_g1_i11
photosynthesis, light harvesting	4	TRINITY_DN7329_c0_g1_i6, TRINITY_DN24849_c0_g1_i4, TRINITY_DN831_c0_g1_i6, TRINITY_DN69716_c0_g2_i1
cytoskeleton organization	4	TRINITY_DN8700_c0_g1_i8, TRINITY_DN8700_c0_g1_i3, TRINITY_DN68683_c0_g1_i3, TRINITY_DN186212_c0_g2_i2
chloroplast rRNA processing	4	TRINITY_DN32733_c0_g1_i1, TRINITY_DN8519_c0_g1_i3, TRINITY_DN11855_c0_g1_i5, TRINITY_DN11199_c0_g1_i3
carbohydrate transmembrane transport	4	TRINITY_DN3272_c0_g1_i4, TRINITY_DN3272_c0_g1_i3, TRINITY_DN3411_c0_g1_i1, TRINITY_DN4917_c1_g1_i6
L-ascorbic acid biosynthetic process	4	TRINITY_DN10054_c0_g1_i5, TRINITY_DN8537_c0_g1_i10, TRINITY_DN10054_c0_g1_i3, TRINITY_DN8537_c0_g1_i11
jasmonic acid mediated signaling pathway	4	TRINITY_DN6196_c2_g2_i3, TRINITY_DN7751_c0_g1_i1, TRINITY_DN7751_c0_g1_i3, TRINITY_DN15664_c0_g1_i13
cellular response to cold	4	TRINITY_DN3930_c0_g1_i1, TRINITY_DN3930_c0_g1_i2, TRINITY_DN3930_c0_g1_i4, TRINITY_DN6194_c0_g1_i6
protein quality control for misfolded or incompletely synthesized proteins	4	TRINITY_DN33501_c0_g1_i2, TRINITY_DN8653_c0_g1_i1, TRINITY_DN9404_c1_g1_i2, TRINITY_DN4848_c0_g1_i2
mRNA export from nucleus	4	TRINITY_DN5706_c0_g2_i1, TRINITY_DN12941_c0_g1_i1, TRINITY_DN9167_c0_g1_i1, TRINITY_DN5734_c0_g1_i5
peptidyl-tyrosine dephosphorylation	4	TRINITY_DN29075_c0_g1_i3, TRINITY_DN2295_c0_g1_i1, TRINITY_DN1584_c0_g1_i2, TRINITY_DN19778_c0_g1_i3
telomere maintenance via recombination	4	TRINITY_DN8545_c0_g1_i9, TRINITY_DN313_c1_g1_i4, TRINITY_DN8545_c0_g1_i2, TRINITY_DN8545_c0_g1_i18
regulation of phenylpropanoid metabolic process	4	TRINITY_DN9596_c0_g1_i11, TRINITY_DN5653_c1_g3_i2, TRINITY_DN5653_c1_g3_i1, TRINITY_DN8321_c0_g1_i7
nucleotide transport	4	TRINITY_DN9045_c0_g2_i3, TRINITY_DN9045_c0_g2_i5, TRINITY_DN9045_c0_g2_i4, TRINITY_DN26229_c0_g1_i1
L-kynurenine metabolic process	4	TRINITY_DN4885_c0_g1_i15, TRINITY_DN4885_c0_g1_i17, TRINITY_DN4885_c0_g1_i1, TRINITY_DN4885_c0_g1_i5
glycine catabolic process	4	TRINITY_DN5886_c0_g2_i15, TRINITY_DN5886_c0_g2_i1, TRINITY_DN5886_c0_g2_i9, TRINITY_DN5886_c0_g2_i7
ethylene-activated signaling pathway	4	TRINITY_DN2626_c0_g1_i17, TRINITY_DN2626_c0_g1_i25, TRINITY_DN2626_c0_g1_i30, TRINITY_DN22234_c1_g1_i1
aromatic amino acid family metabolic process	4	TRINITY_DN52780_c0_g1_i5, TRINITY_DN736_c0_g1_i1, TRINITY_DN736_c0_g1_i9, TRINITY_DN736_c0_g1_i7
inositol catabolic process	4	TRINITY_DN10054_c0_g1_i5, TRINITY_DN8537_c0_g1_i10, TRINITY_DN10054_c0_g1_i3, TRINITY_DN8537_c0_g1_i11
cellulose catabolic process	4	TRINITY_DN13036_c0_g1_i3, TRINITY_DN9960_c0_g2_i13, TRINITY_DN9960_c0_g1_i13, TRINITY_DN36114_c0_g1_i2
endocytic recycling	4	TRINITY_DN11234_c0_g1_i1, TRINITY_DN11234_c0_g1_i11, TRINITY_DN3754_c0_g1_i5, TRINITY_DN11234_c0_g1_i9
developmental process	4	TRINITY_DN10505_c0_g1_i4, TRINITY_DN33969_c0_g1_i1, TRINITY_DN42148_c0_g2_i1, TRINITY_DN563_c2_g1_i10
positive regulation of cyclin-dependent protein serine/threonine kinase activity	4	TRINITY_DN7575_c0_g1_i2, TRINITY_DN2182_c0_g2_i4, TRINITY_DN2182_c0_g2_i5, TRINITY_DN2182_c0_g3_i3
CDP-diacylglycerol biosynthetic process	4	TRINITY_DN6114_c0_g1_i6, TRINITY_DN9741_c0_g1_i5, TRINITY_DN10162_c0_g1_i4, TRINITY_DN2556_c0_g2_i20
protein stabilization	4	TRINITY_DN416_c0_g3_i1, TRINITY_DN11603_c0_g1_i8, TRINITY_DN116624_c0_g1_i1, TRINITY_DN3255_c1_g1_i6
regulation of cell cycle	4	TRINITY_DN190864_c0_g1_i1, TRINITY_DN1520_c0_g1_i5, TRINITY_DN1520_c0_g1_i8, TRINITY_DN57_c1_g1_i6
NAD biosynthetic process	4	TRINITY_DN41109_c0_g1_i3, TRINITY_DN15016_c0_g2_i1, TRINITY_DN604_c2_g1_i1, TRINITY_DN1575_c2_g1_i5
positive regulation of translation	4	TRINITY_DN4161_c0_g1_i12, TRINITY_DN49807_c0_g1_i2, TRINITY_DN14445_c0_g1_i10, TRINITY_DN4161_c0_g2_i9
glycerol metabolic process	4	TRINITY_DN14308_c0_g1_i6, TRINITY_DN17009_c0_g1_i3, TRINITY_DN35322_c0_g1_i10, TRINITY_DN35322_c0_g1_i7
protein N-linked glycosylation	4	TRINITY_DN5737_c0_g1_i7, TRINITY_DN1472_c0_g1_i15, TRINITY_DN1472_c0_g1_i7, TRINITY_DN27959_c0_g1_i1
C-5 methylation of cytosine	4	TRINITY_DN19639_c0_g1_i1, TRINITY_DN157381_c0_g1_i3, TRINITY_DN178256_c0_g3_i1, TRINITY_DN765_c6_g1_i2
rRNA base methylation	4	TRINITY_DN6515_c0_g1_i8, TRINITY_DN17153_c1_g1_i13, TRINITY_DN17153_c1_g1_i8, TRINITY_DN17153_c1_g1_i5
guanosine tetraphosphate metabolic process	4	TRINITY_DN2816_c0_g1_i16, TRINITY_DN135537_c0_g1_i1, TRINITY_DN1633_c0_g2_i1, TRINITY_DN2816_c0_g1_i19
cellular aldehyde metabolic process	4	TRINITY_DN10657_c0_g2_i1, TRINITY_DN922_c0_g1_i2, TRINITY_DN10657_c0_g2_i7, TRINITY_DN10657_c0_g2_i3
long-chain fatty acid metabolic process	4	TRINITY_DN9444_c0_g1_i8, TRINITY_DN5639_c3_g1_i3, TRINITY_DN9444_c0_g2_i5, TRINITY_DN1155_c0_g1_i8
oligopeptide transport	4	TRINITY_DN77_c0_g2_i1, TRINITY_DN4999_c0_g1_i2, TRINITY_DN9405_c0_g2_i8, TRINITY_DN77_c0_g2_i10
signal peptide processing	4	TRINITY_DN6293_c0_g1_i10, TRINITY_DN25933_c1_g2_i11, TRINITY_DN4893_c0_g1_i12, TRINITY_DN6293_c0_g1_i18
UDP-glucose transmembrane transport	4	TRINITY_DN2999_c0_g1_i3, TRINITY_DN8268_c0_g1_i4, TRINITY_DN30485_c0_g1_i1, TRINITY_DN9154_c1_g2_i4
response to oxygen-containing compound	4	TRINITY_DN13169_c0_g2_i2, TRINITY_DN2135_c4_g1_i2, TRINITY_DN563_c2_g1_i13, TRINITY_DN9183_c0_g1_i4
response to osmotic stress	4	TRINITY_DN7751_c0_g1_i1, TRINITY_DN7751_c0_g1_i3, TRINITY_DN11096_c4_g2_i1, TRINITY_DN9183_c0_g1_i4
vesicle docking involved in exocytosis	4	TRINITY_DN3604_c0_g1_i6, TRINITY_DN8156_c0_g1_i3, TRINITY_DN16734_c0_g2_i2, TRINITY_DN8156_c0_g1_i1
cytoplasmic microtubule organization	4	TRINITY_DN127167_c0_g1_i6, TRINITY_DN4805_c0_g1_i2, TRINITY_DN5748_c0_g3_i3, TRINITY_DN127167_c1_g2_i1
glucose transmembrane transport	4	TRINITY_DN30525_c0_g1_i5, TRINITY_DN30525_c0_g1_i3, TRINITY_DN30525_c0_g1_i1, TRINITY_DN16338_c0_g1_i1
transcription elongation from RNA polymerase II promoter	4	TRINITY_DN5209_c0_g1_i5, TRINITY_DN10708_c0_g1_i4, TRINITY_DN34593_c0_g1_i2, TRINITY_DN6556_c0_g1_i7
carbon fixation	4	TRINITY_DN1167_c0_g1_i7, TRINITY_DN1167_c0_g1_i5, TRINITY_DN1167_c0_g1_i2, TRINITY_DN2803_c0_g1_i6
positive regulation of DNA-templated transcription, elongation	4	TRINITY_DN7575_c0_g1_i2, TRINITY_DN2182_c0_g2_i4, TRINITY_DN2182_c0_g2_i5, TRINITY_DN2182_c0_g3_i3
response to biotic stimulus	4	TRINITY_DN2509_c0_g1_i6, TRINITY_DN425_c0_g1_i1, TRINITY_DN425_c0_g1_i10, TRINITY_DN22138_c0_g1_i6
response to cadmium ion	4	TRINITY_DN5474_c0_g1_i1, TRINITY_DN1507_c0_g3_i1, TRINITY_DN3595_c0_g2_i5, TRINITY_DN14987_c0_g1_i1
positive regulation of cell division	4	TRINITY_DN10852_c1_g1_i6, TRINITY_DN2088_c2_g1_i7, TRINITY_DN2088_c2_g1_i2, TRINITY_DN9735_c0_g1_i3
response to starvation	4	TRINITY_DN735_c0_g1_i2, TRINITY_DN735_c0_g1_i16, TRINITY_DN735_c0_g1_i14, TRINITY_DN735_c0_g1_i11
histone deacetylation	4	TRINITY_DN23113_c0_g1_i1, TRINITY_DN43079_c0_g5_i1, TRINITY_DN7869_c0_g1_i7, TRINITY_DN15131_c0_g1_i10
cellular lipid metabolic process	4	TRINITY_DN25933_c1_g2_i11, TRINITY_DN4353_c0_g2_i3, TRINITY_DN23816_c0_g1_i6, TRINITY_DN8120_c0_g2_i5
phosphatidylethanolamine biosynthetic process	4	TRINITY_DN20137_c0_g1_i8, TRINITY_DN12598_c0_g2_i6, TRINITY_DN12598_c0_g1_i1, TRINITY_DN20137_c0_g1_i2
glycine biosynthetic process from serine	4	TRINITY_DN42076_c0_g1_i1, TRINITY_DN21_c0_g1_i6, TRINITY_DN21_c0_g1_i11, TRINITY_DN12655_c1_g1_i5
protein autoprocessing	4	TRINITY_DN20137_c0_g1_i8, TRINITY_DN12598_c0_g2_i6, TRINITY_DN12598_c0_g1_i1, TRINITY_DN20137_c0_g1_i2
transmembrane receptor protein serine/threonine kinase signaling pathway	4	TRINITY_DN54591_c0_g1_i1, TRINITY_DN133422_c0_g1_i1, TRINITY_DN15446_c0_g1_i1, TRINITY_DN41513_c0_g2_i1
valine catabolic process	4	TRINITY_DN1878_c0_g1_i13, TRINITY_DN6544_c0_g1_i1, TRINITY_DN4156_c0_g1_i2, TRINITY_DN10096_c1_g1_i10
pollen tube guidance	4	TRINITY_DN644_c1_g3_i15, TRINITY_DN644_c1_g3_i3, TRINITY_DN5434_c0_g1_i6, TRINITY_DN111_c0_g1_i10
sulfate transmembrane transport	4	TRINITY_DN46499_c0_g1_i6, TRINITY_DN608_c0_g1_i6, TRINITY_DN3673_c0_g1_i5, TRINITY_DN45947_c0_g1_i3
post-embryonic development	4	TRINITY_DN10345_c0_g1_i6, TRINITY_DN26165_c0_g1_i15, TRINITY_DN26165_c0_g1_i18, TRINITY_DN10549_c0_g1_i9
Group II intron splicing	4	TRINITY_DN11297_c0_g1_i2, TRINITY_DN14406_c0_g1_i2, TRINITY_DN5343_c0_g2_i2, TRINITY_DN5343_c0_g1_i1
actin filament organization	4	TRINITY_DN21343_c0_g1_i1, TRINITY_DN6455_c1_g1_i4, TRINITY_DN10997_c0_g1_i13, TRINITY_DN403491_c0_g1_i1
intra-Golgi vesicle-mediated transport	4	TRINITY_DN9432_c0_g1_i2, TRINITY_DN10895_c0_g1_i5, TRINITY_DN1309_c1_g1_i11, TRINITY_DN4677_c0_g1_i2
vesicle budding from membrane	4	TRINITY_DN2395_c2_g1_i1, TRINITY_DN5911_c0_g1_i1, TRINITY_DN46245_c0_g1_i1, TRINITY_DN131160_c0_g1_i2
mitochondrial fission	4	TRINITY_DN6706_c0_g1_i4, TRINITY_DN12061_c0_g1_i9, TRINITY_DN6340_c0_g1_i3, TRINITY_DN14813_c0_g1_i16
leucyl-tRNA aminoacylation	4	TRINITY_DN15100_c0_g1_i10, TRINITY_DN761_c0_g2_i4, TRINITY_DN4884_c0_g3_i1, TRINITY_DN761_c0_g2_i8
leaf morphogenesis	4	TRINITY_DN56750_c0_g1_i1, TRINITY_DN56750_c0_g2_i1, TRINITY_DN5779_c1_g1_i4, TRINITY_DN6794_c1_g1_i8
cellular protein metabolic process	4	TRINITY_DN5728_c0_g1_i8, TRINITY_DN5808_c0_g1_i1, TRINITY_DN15542_c0_g2_i1, TRINITY_DN764_c1_g2_i1
translesion synthesis	4	TRINITY_DN9909_c0_g1_i15, TRINITY_DN9909_c0_g1_i8, TRINITY_DN39212_c0_g1_i9, TRINITY_DN191436_c1_g1_i1
plastid translation	4	TRINITY_DN1866_c0_g1_i4, TRINITY_DN1866_c0_g1_i5, TRINITY_DN6272_c1_g1_i2, TRINITY_DN1866_c0_g1_i3
nucleosome assembly	4	TRINITY_DN11712_c0_g1_i1, TRINITY_DN1875_c1_g1_i3, TRINITY_DN11610_c0_g1_i1, TRINITY_DN299_c1_g1_i4
regulation of jasmonic acid mediated signaling pathway	4	TRINITY_DN14202_c0_g3_i8, TRINITY_DN2137_c0_g1_i1, TRINITY_DN102303_c0_g1_i2, TRINITY_DN14202_c0_g1_i5
cellular response to glucose starvation	3	TRINITY_DN7779_c0_g1_i2, TRINITY_DN295_c1_g1_i5, TRINITY_DN31481_c0_g1_i1
regulation of circadian rhythm	3	TRINITY_DN10380_c0_g2_i5, TRINITY_DN563_c2_g1_i13, TRINITY_DN563_c2_g1_i10
gibberellin biosynthetic process	3	TRINITY_DN135796_c0_g1_i1, TRINITY_DN50057_c0_g1_i2, TRINITY_DN50057_c0_g1_i6
folic acid metabolic process	3	TRINITY_DN42076_c0_g1_i1, TRINITY_DN21_c0_g1_i6, TRINITY_DN21_c0_g1_i11
heat acclimation	3	TRINITY_DN7751_c0_g1_i1, TRINITY_DN7751_c0_g1_i3, TRINITY_DN13136_c0_g2_i3
red, far-red light phototransduction	3	TRINITY_DN15664_c0_g1_i13, TRINITY_DN56506_c0_g1_i1, TRINITY_DN2506_c0_g1_i4
L-serine catabolic process	3	TRINITY_DN42076_c0_g1_i1, TRINITY_DN21_c0_g1_i6, TRINITY_DN21_c0_g1_i11
ER-associated misfolded protein catabolic process	3	TRINITY_DN12353_c0_g1_i2, TRINITY_DN12399_c0_g1_i1, TRINITY_DN22175_c0_g1_i1
regulation of gene expression, epigenetic	3	TRINITY_DN3267_c0_g1_i2, TRINITY_DN5879_c0_g1_i7, TRINITY_DN106682_c0_g1_i1
leaf development	3	TRINITY_DN7473_c0_g1_i10, TRINITY_DN10237_c0_g1_i1, TRINITY_DN7473_c0_g1_i18
endoplasmic reticulum mannose trimming	3	TRINITY_DN24209_c0_g1_i11, TRINITY_DN5928_c0_g1_i12, TRINITY_DN5928_c0_g1_i13
response to aluminum ion	3	TRINITY_DN10277_c0_g1_i27, TRINITY_DN30485_c0_g1_i1, TRINITY_DN9154_c1_g2_i4
ribosome disassembly	3	TRINITY_DN766_c0_g1_i2, TRINITY_DN766_c0_g1_i4, TRINITY_DN2759_c0_g5_i1
protein transmembrane transport	3	TRINITY_DN4072_c0_g1_i16, TRINITY_DN4072_c0_g1_i7, TRINITY_DN13807_c0_g4_i1
N-glycan processing	3	TRINITY_DN7219_c0_g1_i12, TRINITY_DN4020_c2_g1_i4, TRINITY_DN4020_c2_g1_i7
attachment of mitotic spindle microtubules to kinetochore	3	TRINITY_DN13489_c0_g1_i4, TRINITY_DN74424_c0_g2_i5, TRINITY_DN1054_c1_g1_i10
nitrogen compound transport	3	TRINITY_DN6567_c0_g1_i3, TRINITY_DN7043_c0_g1_i13, TRINITY_DN5626_c0_g1_i1
mRNA transport	3	TRINITY_DN504_c2_g1_i1, TRINITY_DN504_c2_g1_i5, TRINITY_DN55094_c0_g1_i1
dephosphorylation of RNA polymerase II C-terminal domain	3	TRINITY_DN11600_c0_g1_i2, TRINITY_DN12104_c0_g1_i19, TRINITY_DN9540_c0_g1_i10
megagametogenesis	3	TRINITY_DN26165_c0_g1_i15, TRINITY_DN57_c1_g1_i6, TRINITY_DN26165_c0_g1_i18
histone H4 acetylation	3	TRINITY_DN78441_c0_g1_i2, TRINITY_DN3245_c0_g2_i1, TRINITY_DN3245_c0_g2_i3
response to fungus	3	TRINITY_DN2003_c2_g1_i8, TRINITY_DN2148_c1_g1_i14, TRINITY_DN2148_c1_g1_i6
metabolite repair	3	TRINITY_DN4744_c0_g1_i9, TRINITY_DN3152_c1_g2_i1, TRINITY_DN3595_c0_g2_i5
pyrimidine nucleobase biosynthetic process	3	TRINITY_DN2718_c0_g1_i2, TRINITY_DN17432_c0_g1_i7, TRINITY_DN10691_c0_g1_i1
telomere maintenance	3	TRINITY_DN54660_c0_g2_i1, TRINITY_DN7738_c1_g1_i15, TRINITY_DN4898_c0_g1_i5
long-chain fatty acid import into peroxisome	3	TRINITY_DN4923_c0_g1_i16, TRINITY_DN4923_c0_g1_i9, TRINITY_DN4923_c0_g1_i4
tRNA wobble uridine modification	3	TRINITY_DN6577_c0_g1_i4, TRINITY_DN11561_c0_g1_i7, TRINITY_DN9793_c0_g1_i11
carbohydrate derivative metabolic process	3	TRINITY_DN674_c0_g1_i8, TRINITY_DN674_c0_g1_i9, TRINITY_DN18033_c0_g1_i5
calcium ion transport	3	TRINITY_DN221_c1_g1_i1, TRINITY_DN499_c1_g1_i4, TRINITY_DN499_c1_g1_i13
positive regulation of protein import into chloroplast stroma	3	TRINITY_DN6329_c0_g1_i1, TRINITY_DN6329_c0_g1_i10, TRINITY_DN4438_c1_g1_i2
copper ion transmembrane transport	3	TRINITY_DN100245_c0_g1_i2, TRINITY_DN7250_c0_g1_i6, TRINITY_DN15081_c0_g2_i1
ceramide biosynthetic process	3	TRINITY_DN5434_c0_g1_i6, TRINITY_DN9237_c0_g1_i1, TRINITY_DN60942_c0_g1_i3
protein localization to endoplasmic reticulum exit site	3	TRINITY_DN4556_c1_g1_i2, TRINITY_DN6666_c1_g1_i2, TRINITY_DN4556_c0_g1_i11
purine ribonucleotide metabolic process	3	TRINITY_DN7474_c1_g1_i7, TRINITY_DN21547_c0_g1_i1, TRINITY_DN7474_c1_g1_i3
lipid glycosylation	3	TRINITY_DN3218_c0_g1_i4, TRINITY_DN1724_c5_g1_i6, TRINITY_DN1724_c5_g1_i7
sister chromatid cohesion	3	TRINITY_DN14490_c0_g2_i2, TRINITY_DN49470_c0_g1_i2, TRINITY_DN2353_c0_g2_i1
exonucleolytic catabolism of deadenylated mRNA	3	TRINITY_DN12655_c0_g1_i1, TRINITY_DN12655_c0_g1_i2, TRINITY_DN12655_c0_g1_i14
postreplication repair	3	TRINITY_DN5733_c0_g1_i3, TRINITY_DN5733_c0_g1_i15, TRINITY_DN23784_c0_g3_i2
GMP biosynthetic process	3	TRINITY_DN5298_c0_g1_i11, TRINITY_DN5298_c0_g1_i10, TRINITY_DN5298_c0_g1_i5
vesicle fusion	3	TRINITY_DN10334_c0_g1_i6, TRINITY_DN5098_c0_g1_i2, TRINITY_DN30424_c0_g1_i9
fructose transmembrane transport	3	TRINITY_DN30525_c0_g1_i5, TRINITY_DN30525_c0_g1_i3, TRINITY_DN30525_c0_g1_i1
auxin metabolic process	3	TRINITY_DN6580_c1_g1_i4, TRINITY_DN6580_c1_g1_i1, TRINITY_DN6580_c1_g2_i1
nitrogen utilization	3	TRINITY_DN28838_c1_g4_i1, TRINITY_DN13648_c0_g1_i4, TRINITY_DN13648_c0_g1_i3
very long-chain fatty acid catabolic process	3	TRINITY_DN4923_c0_g1_i16, TRINITY_DN4923_c0_g1_i9, TRINITY_DN4923_c0_g1_i4
carotenoid biosynthetic process	3	TRINITY_DN14102_c0_g1_i7, TRINITY_DN21108_c0_g1_i2, TRINITY_DN161_c1_g1_i13
glucosylceramide catabolic process	3	TRINITY_DN3486_c0_g1_i5, TRINITY_DN3486_c0_g2_i6, TRINITY_DN3486_c0_g2_i3
mitotic G2 DNA damage checkpoint	3	TRINITY_DN4423_c6_g1_i14, TRINITY_DN4423_c6_g1_i10, TRINITY_DN4898_c0_g1_i5
endoplasmic reticulum membrane organization	3	TRINITY_DN1348_c0_g1_i4, TRINITY_DN3881_c0_g1_i3, TRINITY_DN4509_c0_g1_i2
response to red light	3	TRINITY_DN7598_c0_g1_i3, TRINITY_DN15664_c0_g1_i13, TRINITY_DN2436_c0_g1_i7
error-free translesion synthesis	3	TRINITY_DN52111_c0_g1_i1, TRINITY_DN113772_c0_g1_i1, TRINITY_DN9213_c1_g1_i1
RNA 5'-cap (guanine-N7)-methylation	3	TRINITY_DN32267_c0_g1_i4, TRINITY_DN32267_c0_g1_i3, TRINITY_DN84506_c0_g1_i3
protein secretion	3	TRINITY_DN28819_c0_g1_i4, TRINITY_DN28819_c0_g1_i3, TRINITY_DN8977_c0_g1_i12
pyruvate metabolic process	3	TRINITY_DN9734_c0_g2_i3, TRINITY_DN2956_c4_g1_i9, TRINITY_DN9734_c0_g2_i7
translation reinitiation	3	TRINITY_DN4132_c0_g1_i4, TRINITY_DN4771_c0_g1_i3, TRINITY_DN35134_c0_g1_i10
U4 snRNA 3'-end processing	3	TRINITY_DN12655_c0_g1_i1, TRINITY_DN12655_c0_g1_i2, TRINITY_DN12655_c0_g1_i14
tRNA aminoacylation for protein translation	3	TRINITY_DN3406_c0_g1_i8, TRINITY_DN3406_c0_g2_i1, TRINITY_DN3406_c0_g3_i1
error-prone translesion synthesis	3	TRINITY_DN52111_c0_g1_i1, TRINITY_DN113772_c0_g1_i1, TRINITY_DN9213_c1_g1_i1
DNA endoreduplication	3	TRINITY_DN3466_c0_g1_i4, TRINITY_DN3466_c0_g1_i6, TRINITY_DN8963_c0_g1_i1
mucilage biosynthetic process involved in seed coat development	3	TRINITY_DN5236_c0_g1_i4, TRINITY_DN8156_c0_g1_i3, TRINITY_DN8845_c2_g1_i1
microtubule-based process	3	TRINITY_DN35917_c0_g1_i1, TRINITY_DN1101_c1_g1_i3, TRINITY_DN1341_c1_g1_i5
7-methylguanosine mRNA capping	3	TRINITY_DN32267_c0_g1_i4, TRINITY_DN32267_c0_g1_i3, TRINITY_DN84506_c0_g1_i3
nuclear mRNA surveillance	3	TRINITY_DN12655_c0_g1_i1, TRINITY_DN12655_c0_g1_i2, TRINITY_DN12655_c0_g1_i14
cell plate assembly	3	TRINITY_DN6019_c0_g1_i3, TRINITY_DN5236_c0_g1_i4, TRINITY_DN6019_c0_g1_i2
triglyceride biosynthetic process	3	TRINITY_DN2307_c0_g3_i6, TRINITY_DN49996_c0_g1_i1, TRINITY_DN13876_c0_g2_i3
post-chaperonin tubulin folding pathway	3	TRINITY_DN4505_c0_g2_i2, TRINITY_DN253797_c0_g1_i1, TRINITY_DN14717_c0_g1_i1
regulation of pH	3	TRINITY_DN3365_c0_g3_i5, TRINITY_DN30563_c0_g1_i1, TRINITY_DN3365_c0_g3_i8
membrane fusion	3	TRINITY_DN17778_c0_g1_i1, TRINITY_DN10686_c0_g1_i3, TRINITY_DN2678_c0_g2_i3
positive regulation of protein exit from endoplasmic reticulum	3	TRINITY_DN4556_c1_g1_i2, TRINITY_DN4556_c0_g1_i11, TRINITY_DN19729_c0_g1_i1
telomere capping	3	TRINITY_DN8545_c0_g1_i9, TRINITY_DN8545_c0_g1_i2, TRINITY_DN8545_c0_g1_i18
vesicle transport along actin filament	3	TRINITY_DN21343_c0_g1_i1, TRINITY_DN6455_c1_g1_i4, TRINITY_DN10997_c0_g1_i13
histone H2A acetylation	3	TRINITY_DN78441_c0_g1_i2, TRINITY_DN4177_c0_g1_i13, TRINITY_DN4177_c0_g1_i14
positive regulation of transcription elongation from RNA polymerase II promoter	3	TRINITY_DN4513_c0_g1_i13, TRINITY_DN190864_c0_g1_i1, TRINITY_DN14398_c0_g1_i1
activation of GTPase activity	3	TRINITY_DN12565_c0_g1_i11, TRINITY_DN5919_c0_g2_i3, TRINITY_DN12134_c0_g1_i8
sterol metabolic process	3	TRINITY_DN21479_c0_g1_i1, TRINITY_DN1401_c0_g1_i8, TRINITY_DN13100_c1_g1_i11
glycerol catabolic process	3	TRINITY_DN4109_c0_g1_i1, TRINITY_DN44407_c0_g2_i2, TRINITY_DN56692_c0_g1_i6
U5 snRNA 3'-end processing	3	TRINITY_DN12655_c0_g1_i1, TRINITY_DN12655_c0_g1_i2, TRINITY_DN12655_c0_g1_i14
steroid biosynthetic process	3	TRINITY_DN10756_c0_g1_i3, TRINITY_DN924_c0_g1_i6, TRINITY_DN924_c0_g1_i1
regulation of seed germination	3	TRINITY_DN6997_c0_g1_i10, TRINITY_DN71415_c0_g1_i4, TRINITY_DN6997_c0_g1_i13
UDP-N-acetylgalactosamine transmembrane transport	3	TRINITY_DN461_c0_g1_i20, TRINITY_DN461_c0_g1_i5, TRINITY_DN461_c0_g1_i12
nucleoside monophosphate phosphorylation	3	TRINITY_DN53141_c0_g1_i4, TRINITY_DN4879_c0_g1_i2, TRINITY_DN53141_c0_g1_i6
tRNA modification	3	TRINITY_DN10030_c0_g1_i3, TRINITY_DN11048_c0_g1_i9, TRINITY_DN1881_c1_g2_i8
transcription by RNA polymerase II	3	TRINITY_DN3501_c0_g1_i2, TRINITY_DN3461_c0_g1_i10, TRINITY_DN3461_c0_g1_i14
sialylation	3	TRINITY_DN2215_c0_g1_i4, TRINITY_DN2215_c0_g1_i12, TRINITY_DN4359_c1_g1_i4
malate transport	3	TRINITY_DN76231_c0_g1_i3, TRINITY_DN76231_c0_g1_i2, TRINITY_DN76231_c0_g1_i1
production of siRNA involved in RNA interference	3	TRINITY_DN23071_c0_g2_i1, TRINITY_DN10708_c0_g1_i4, TRINITY_DN23071_c0_g1_i9
interstrand cross-link repair	3	TRINITY_DN13406_c0_g1_i3, TRINITY_DN5090_c0_g1_i14, TRINITY_DN5090_c0_g1_i10
carboxylic acid metabolic process	3	TRINITY_DN19963_c0_g1_i3, TRINITY_DN4537_c0_g1_i4, TRINITY_DN3605_c0_g1_i3
UDP-N-acetylglucosamine transmembrane transport	3	TRINITY_DN461_c0_g1_i20, TRINITY_DN461_c0_g1_i5, TRINITY_DN461_c0_g1_i12
secondary metabolic process	3	TRINITY_DN204_c0_g1_i3, TRINITY_DN9614_c0_g1_i3, TRINITY_DN765_c0_g2_i1
embryo sac development	3	TRINITY_DN644_c1_g3_i15, TRINITY_DN644_c1_g3_i3, TRINITY_DN6019_c0_g1_i3
endoplasmic reticulum unfolded protein response	3	TRINITY_DN9480_c0_g1_i9, TRINITY_DN11660_c0_g1_i1, TRINITY_DN36320_c0_g1_i2
regulation of cell growth	3	TRINITY_DN7771_c0_g1_i9, TRINITY_DN3712_c0_g1_i2, TRINITY_DN6279_c0_g1_i5
mitotic spindle organization	3	TRINITY_DN4805_c0_g1_i2, TRINITY_DN71347_c2_g1_i2, TRINITY_DN13489_c0_g1_i4
protein targeting	3	TRINITY_DN4072_c0_g1_i16, TRINITY_DN4072_c0_g1_i7, TRINITY_DN13807_c0_g4_i1
negative regulation of organ growth	3	TRINITY_DN14707_c0_g3_i3, TRINITY_DN14707_c0_g1_i14, TRINITY_DN14707_c0_g3_i1
protein import	3	TRINITY_DN4072_c0_g1_i16, TRINITY_DN4072_c0_g1_i7, TRINITY_DN13807_c0_g4_i1
regulation of DNA-templated transcription, initiation	3	TRINITY_DN7732_c0_g1_i4, TRINITY_DN5991_c0_g1_i4, TRINITY_DN23270_c1_g1_i3
regulation of cell division	3	TRINITY_DN273432_c0_g1_i1, TRINITY_DN241120_c0_g1_i1, TRINITY_DN6279_c0_g1_i5
protein insertion into mitochondrial inner membrane	3	TRINITY_DN12786_c0_g1_i5, TRINITY_DN7772_c0_g2_i3, TRINITY_DN6658_c0_g1_i1
double-strand break repair	3	TRINITY_DN8545_c0_g1_i9, TRINITY_DN8545_c0_g1_i2, TRINITY_DN8545_c0_g1_i18
pentose-phosphate shunt, non-oxidative branch	3	TRINITY_DN19526_c0_g1_i8, TRINITY_DN3752_c1_g1_i5, TRINITY_DN7702_c0_g1_i3
nuclear-transcribed mRNA catabolic process, exonucleolytic, 3'-5'	3	TRINITY_DN12655_c0_g1_i1, TRINITY_DN12655_c0_g1_i2, TRINITY_DN12655_c0_g1_i14
response to hormone	3	TRINITY_DN2135_c4_g1_i2, TRINITY_DN8052_c0_g1_i6, TRINITY_DN14916_c0_g1_i1
chromosome organization involved in meiotic cell cycle	3	TRINITY_DN8545_c0_g1_i9, TRINITY_DN8545_c0_g1_i2, TRINITY_DN8545_c0_g1_i18
sulfur compound metabolic process	3	TRINITY_DN7474_c1_g1_i7, TRINITY_DN21547_c0_g1_i1, TRINITY_DN7474_c1_g1_i3
ATP synthesis coupled proton transport	3	TRINITY_DN14330_c0_g1_i1, TRINITY_DN12996_c0_g1_i2, TRINITY_DN7484_c0_g1_i1
defense response to oomycetes	3	TRINITY_DN54591_c0_g1_i1, TRINITY_DN38776_c0_g1_i4, TRINITY_DN41513_c0_g2_i1
formation of translation preinitiation complex	3	TRINITY_DN4132_c0_g1_i4, TRINITY_DN35134_c0_g1_i10, TRINITY_DN2460_c0_g2_i2
vesicle docking	3	TRINITY_DN10334_c0_g1_i6, TRINITY_DN5098_c0_g1_i2, TRINITY_DN30424_c0_g1_i9
malonyl-CoA biosynthetic process	3	TRINITY_DN7140_c0_g1_i6, TRINITY_DN7140_c0_g2_i1, TRINITY_DN7140_c0_g2_i2
UDP-galactose transmembrane transport	3	TRINITY_DN2999_c0_g1_i3, TRINITY_DN8268_c0_g1_i4, TRINITY_DN3923_c0_g2_i5
response to glucose	3	TRINITY_DN5474_c0_g1_i1, TRINITY_DN12117_c0_g1_i3, TRINITY_DN5712_c0_g1_i3
vacuole organization	3	TRINITY_DN3604_c0_g1_i6, TRINITY_DN11636_c0_g1_i7, TRINITY_DN11636_c0_g1_i8
small GTPase mediated signal transduction	3	TRINITY_DN24274_c0_g1_i10, TRINITY_DN403491_c0_g1_i1, TRINITY_DN12964_c0_g1_i11
arabinogalactan protein metabolic process	3	TRINITY_DN22571_c0_g2_i2, TRINITY_DN12000_c0_g1_i2, TRINITY_DN12000_c0_g1_i4
regulation of ARF protein signal transduction	3	TRINITY_DN23297_c0_g1_i9, TRINITY_DN23297_c0_g1_i12, TRINITY_DN20740_c0_g1_i1
U1 snRNA 3'-end processing	3	TRINITY_DN12655_c0_g1_i1, TRINITY_DN12655_c0_g1_i2, TRINITY_DN12655_c0_g1_i14
positive regulation of proteasomal ubiquitin-dependent protein catabolic process	3	TRINITY_DN416_c0_g2_i1, TRINITY_DN3113_c0_g1_i11, TRINITY_DN2354_c1_g1_i3
Golgi to vacuole transport	3	TRINITY_DN4445_c0_g1_i3, TRINITY_DN19518_c0_g2_i5, TRINITY_DN6599_c0_g1_i5
L-methionine salvage from methylthioadenosine	3	TRINITY_DN2868_c1_g1_i3, TRINITY_DN432_c0_g1_i5, TRINITY_DN432_c0_g1_i4
abscisic acid biosynthetic process	3	TRINITY_DN28958_c0_g2_i3, TRINITY_DN3701_c0_g1_i18, TRINITY_DN3701_c0_g1_i7
embryonic pattern specification	3	TRINITY_DN13311_c0_g1_i14, TRINITY_DN5401_c0_g2_i4, TRINITY_DN5401_c0_g2_i3
cell surface receptor signaling pathway	3	TRINITY_DN186212_c0_g2_i2, TRINITY_DN18468_c0_g1_i3, TRINITY_DN16758_c0_g1_i3
organophosphate metabolic process	3	TRINITY_DN674_c0_g1_i8, TRINITY_DN674_c0_g1_i9, TRINITY_DN4681_c0_g1_i2
acceptance of pollen	3	TRINITY_DN8156_c0_g1_i3, TRINITY_DN13180_c0_g1_i1, TRINITY_DN14883_c0_g1_i2
nuclear polyadenylation-dependent rRNA catabolic process	3	TRINITY_DN12655_c0_g1_i1, TRINITY_DN12655_c0_g1_i2, TRINITY_DN12655_c0_g1_i14
UDP-glucose metabolic process	3	TRINITY_DN5534_c0_g1_i3, TRINITY_DN5534_c0_g1_i1, TRINITY_DN2171_c0_g1_i9
cellular ion homeostasis	3	TRINITY_DN1379_c0_g1_i2, TRINITY_DN1379_c0_g1_i3, TRINITY_DN1649_c0_g1_i3
L-phenylalanine biosynthetic process	3	TRINITY_DN39768_c0_g2_i4, TRINITY_DN584_c0_g2_i4, TRINITY_DN584_c0_g2_i2
cytokinesis by cell plate formation	3	TRINITY_DN2088_c2_g1_i7, TRINITY_DN2088_c2_g1_i2, TRINITY_DN21522_c0_g1_i6
protein transport to vacuole involved in ubiquitin-dependent protein catabolic process via the multivesicular body sorting pathway	3	TRINITY_DN919_c2_g1_i20, TRINITY_DN10549_c0_g1_i9, TRINITY_DN919_c2_g1_i12
tRNA pseudouridine synthesis	3	TRINITY_DN34246_c0_g1_i15, TRINITY_DN34246_c0_g1_i6, TRINITY_DN34246_c0_g1_i9
glycerol-3-phosphate catabolic process	3	TRINITY_DN6094_c0_g1_i13, TRINITY_DN6094_c0_g1_i6, TRINITY_DN6094_c0_g1_i7
nucleoside metabolic process	3	TRINITY_DN7187_c0_g1_i4, TRINITY_DN9657_c1_g1_i1, TRINITY_DN9657_c1_g1_i3
gene silencing by RNA-directed DNA methylation	3	TRINITY_DN10708_c0_g1_i4, TRINITY_DN1939_c1_g1_i6, TRINITY_DN1939_c1_g1_i4
RNA metabolic process	3	TRINITY_DN5663_c0_g1_i11, TRINITY_DN1305_c2_g1_i3, TRINITY_DN11980_c0_g1_i8
mitochondrial respiratory chain complex I assembly	3	TRINITY_DN4586_c0_g2_i8, TRINITY_DN6351_c0_g1_i5, TRINITY_DN2998_c0_g1_i15
ascorbate glutathione cycle	3	TRINITY_DN14763_c0_g1_i2, TRINITY_DN25058_c0_g2_i1, TRINITY_DN9427_c0_g1_i18
endoplasmic reticulum-plasma membrane tethering	3	TRINITY_DN1348_c0_g1_i4, TRINITY_DN3881_c0_g1_i3, TRINITY_DN4509_c0_g1_i2
cellular metal ion homeostasis	3	TRINITY_DN10706_c0_g1_i19, TRINITY_DN10706_c0_g1_i2, TRINITY_DN10706_c0_g1_i8
plastoquinone biosynthetic process	3	TRINITY_DN5926_c0_g1_i1, TRINITY_DN5926_c0_g1_i6, TRINITY_DN5926_c0_g1_i5
mitotic cell cycle	3	TRINITY_DN127167_c0_g1_i6, TRINITY_DN24646_c0_g1_i1, TRINITY_DN127167_c1_g2_i1
integrin-mediated signaling pathway	3	TRINITY_DN4614_c0_g1_i7, TRINITY_DN4614_c0_g1_i10, TRINITY_DN4614_c0_g1_i5
RNA modification	3	TRINITY_DN7238_c0_g1_i6, TRINITY_DN486_c3_g2_i1, TRINITY_DN11503_c0_g1_i9
transcription initiation from RNA polymerase III promoter	3	TRINITY_DN3353_c2_g1_i2, TRINITY_DN7622_c1_g2_i3, TRINITY_DN4046_c0_g1_i21
UDP-glucuronic acid transmembrane transport	3	TRINITY_DN461_c0_g1_i20, TRINITY_DN461_c0_g1_i5, TRINITY_DN461_c0_g1_i12
cellular amino acid biosynthetic process	3	TRINITY_DN18882_c0_g2_i1, TRINITY_DN11955_c0_g1_i9, TRINITY_DN16960_c0_g1_i1
sterol biosynthetic process	3	TRINITY_DN6696_c0_g1_i8, TRINITY_DN17707_c1_g1_i7, TRINITY_DN385342_c0_g1_i1
mannose trimming involved in glycoprotein ERAD pathway	3	TRINITY_DN24209_c0_g1_i11, TRINITY_DN5928_c0_g1_i12, TRINITY_DN5928_c0_g1_i13
clathrin-dependent endocytosis	3	TRINITY_DN5911_c0_g1_i1, TRINITY_DN46245_c0_g1_i1, TRINITY_DN131160_c0_g1_i2
pattern specification process	3	TRINITY_DN3466_c0_g1_i4, TRINITY_DN3466_c0_g1_i6, TRINITY_DN10237_c0_g1_i1
phosphatidylinositol-mediated signaling	3	TRINITY_DN22120_c0_g1_i3, TRINITY_DN778_c0_g1_i10, TRINITY_DN10011_c0_g2_i2
seed development	3	TRINITY_DN364_c0_g1_i8, TRINITY_DN5779_c1_g1_i4, TRINITY_DN630_c9_g1_i2
alternative mRNA splicing, via spliceosome	3	TRINITY_DN9010_c0_g1_i4, TRINITY_DN9010_c0_g1_i9, TRINITY_DN9010_c0_g1_i8
sphingosine biosynthetic process	3	TRINITY_DN5416_c0_g1_i6, TRINITY_DN5416_c0_g1_i11, TRINITY_DN60942_c0_g1_i3
endoplasmic reticulum organization	3	TRINITY_DN4556_c1_g1_i2, TRINITY_DN4556_c0_g1_i11, TRINITY_DN5470_c1_g1_i9
nuclear polyadenylation-dependent mRNA catabolic process	3	TRINITY_DN12655_c0_g1_i1, TRINITY_DN12655_c0_g1_i2, TRINITY_DN12655_c0_g1_i14
heme biosynthetic process	3	TRINITY_DN402_c0_g2_i1, TRINITY_DN18056_c0_g2_i9, TRINITY_DN3215_c2_g1_i4
phosphatidylinositol-3-phosphate biosynthetic process	3	TRINITY_DN778_c0_g1_i10, TRINITY_DN1273_c0_g1_i4, TRINITY_DN10484_c0_g1_i18
nuclear polyadenylation-dependent tRNA catabolic process	3	TRINITY_DN12655_c0_g1_i1, TRINITY_DN12655_c0_g1_i2, TRINITY_DN12655_c0_g1_i14
circadian rhythm	3	TRINITY_DN6706_c0_g1_i4, TRINITY_DN671_c0_g1_i3, TRINITY_DN186_c0_g1_i8
regulation of DNA-templated transcription, elongation	3	TRINITY_DN2384_c0_g1_i4, TRINITY_DN2384_c0_g1_i3, TRINITY_DN2384_c0_g1_i7
plant-type primary cell wall biogenesis	3	TRINITY_DN345_c0_g1_i2, TRINITY_DN12515_c0_g1_i8, TRINITY_DN3978_c0_g1_i1
intermembrane lipid transfer	3	TRINITY_DN282_c0_g1_i7, TRINITY_DN282_c0_g1_i6, TRINITY_DN4882_c0_g1_i3
protein import into peroxisome matrix	3	TRINITY_DN3061_c0_g1_i18, TRINITY_DN3061_c0_g1_i15, TRINITY_DN3061_c0_g1_i9
defense response to other organism	3	TRINITY_DN10345_c0_g1_i6, TRINITY_DN9183_c0_g1_i4, TRINITY_DN2556_c0_g2_i14
phosphatidylcholine metabolic process	3	TRINITY_DN11367_c0_g1_i2, TRINITY_DN2930_c0_g1_i6, TRINITY_DN2930_c0_g1_i3
rhythmic process	3	TRINITY_DN427_c0_g1_i5, TRINITY_DN427_c0_g1_i9, TRINITY_DN427_c0_g1_i12
regulation of protein serine/threonine phosphatase activity	3	TRINITY_DN2509_c0_g1_i6, TRINITY_DN18037_c1_g1_i5, TRINITY_DN20541_c0_g1_i1
microtubule cytoskeleton organization	3	TRINITY_DN4505_c0_g2_i2, TRINITY_DN253797_c0_g1_i1, TRINITY_DN14717_c0_g1_i1
exonucleolytic trimming to generate mature 3'-end of 5.8S rRNA from tricistronic rRNA transcript (SSU-rRNA, 5.8S rRNA, LSU-rRNA)	3	TRINITY_DN12655_c0_g1_i1, TRINITY_DN12655_c0_g1_i2, TRINITY_DN12655_c0_g1_i14
protein modification by small protein removal	3	TRINITY_DN1686_c0_g1_i7, TRINITY_DN1686_c0_g1_i2, TRINITY_DN1686_c0_g1_i3
DNA-templated transcription, termination	3	TRINITY_DN2859_c0_g2_i5, TRINITY_DN21506_c0_g1_i1, TRINITY_DN61694_c0_g1_i2
regulation of defense response to fungus	3	TRINITY_DN7751_c0_g1_i1, TRINITY_DN7751_c0_g1_i3, TRINITY_DN1100_c2_g1_i1
cinnamic acid biosynthetic process	3	TRINITY_DN19074_c1_g1_i3, TRINITY_DN19074_c1_g1_i1, TRINITY_DN29440_c0_g1_i3
polyamine biosynthetic process	2	TRINITY_DN15658_c0_g1_i5, TRINITY_DN15658_c0_g1_i3
galactose catabolic process via UDP-galactose	2	TRINITY_DN2722_c0_g1_i4, TRINITY_DN2722_c1_g1_i2
actin filament capping	2	TRINITY_DN2177_c2_g1_i8, TRINITY_DN2177_c2_g1_i9
resolution of meiotic recombination intermediates	2	TRINITY_DN23037_c0_g1_i11, TRINITY_DN23037_c0_g1_i18
system development	2	TRINITY_DN9051_c0_g1_i17, TRINITY_DN9051_c0_g1_i6
cell fate specification	2	TRINITY_DN3335_c0_g1_i2, TRINITY_DN13311_c0_g1_i14
seed trichome initiation	2	TRINITY_DN2703_c0_g1_i2, TRINITY_DN2703_c0_g1_i1
flavin-containing compound metabolic process	2	TRINITY_DN14743_c0_g3_i1, TRINITY_DN14743_c0_g1_i6
tetrahydrofolate biosynthetic process	2	TRINITY_DN6593_c0_g2_i2, TRINITY_DN13536_c0_g1_i11
mitochondrial phosphate ion transmembrane transport	2	TRINITY_DN11018_c0_g1_i3, TRINITY_DN11018_c0_g1_i2
phenylalanyl-tRNA aminoacylation	2	TRINITY_DN29631_c0_g1_i2, TRINITY_DN2362_c0_g1_i11
purine nucleoside transmembrane transport	2	TRINITY_DN2828_c1_g1_i2, TRINITY_DN2828_c0_g1_i7
peptidyl-serine dephosphorylation	2	TRINITY_DN15459_c0_g1_i9, TRINITY_DN15459_c0_g1_i3
protein export from nucleus	2	TRINITY_DN12550_c0_g1_i12, TRINITY_DN12550_c0_g1_i13
UDP-N-acetylglucosamine biosynthetic process	2	TRINITY_DN125717_c0_g2_i3, TRINITY_DN2171_c0_g1_i9
positive regulation of anaphase-promoting complex-dependent catabolic process	2	TRINITY_DN140656_c0_g2_i1, TRINITY_DN15780_c1_g1_i2
ribosome assembly	2	TRINITY_DN638_c0_g1_i18, TRINITY_DN638_c0_g1_i2
cellular protein modification process	2	TRINITY_DN11174_c0_g1_i3, TRINITY_DN11174_c0_g1_i2
asparagine biosynthetic process	2	TRINITY_DN4914_c0_g1_i6, TRINITY_DN4914_c0_g1_i2
chloroplast accumulation movement	2	TRINITY_DN485_c2_g1_i9, TRINITY_DN485_c2_g1_i5
ammonia assimilation cycle	2	TRINITY_DN181_c0_g1_i3, TRINITY_DN181_c0_g1_i4
U6 snRNA 3'-end processing	2	TRINITY_DN595_c0_g1_i3, TRINITY_DN595_c0_g2_i5
mitochondrial electron transport, ubiquinol to cytochrome c	2	TRINITY_DN11409_c0_g4_i1, TRINITY_DN2050_c0_g1_i10
photosynthetic electron transport chain	2	TRINITY_DN7598_c0_g1_i3, TRINITY_DN5542_c0_g1_i1
positive regulation of kinase activity	2	TRINITY_DN3082_c0_g1_i1, TRINITY_DN3082_c0_g1_i3
response to abiotic stimulus	2	TRINITY_DN13169_c0_g2_i2, TRINITY_DN8571_c0_g1_i2
regulation of synaptic vesicle exocytosis	2	TRINITY_DN8158_c0_g1_i2, TRINITY_DN8158_c0_g1_i3
positive regulation of leaf senescence	2	TRINITY_DN9913_c0_g1_i5, TRINITY_DN9913_c0_g1_i13
regulation of salicylic acid mediated signaling pathway	2	TRINITY_DN2137_c0_g1_i1, TRINITY_DN3583_c0_g2_i2
Golgi vesicle transport	2	TRINITY_DN2678_c0_g2_i3, TRINITY_DN708_c0_g1_i8
carpel development	2	TRINITY_DN1403_c0_g1_i4, TRINITY_DN1403_c0_g1_i3
protein ADP-ribosylation	2	TRINITY_DN3602_c0_g2_i4, TRINITY_DN5133_c0_g1_i2
isoleucyl-tRNA aminoacylation	2	TRINITY_DN1095_c0_g1_i10, TRINITY_DN5884_c0_g1_i7
glycolytic process through fructose-6-phosphate	2	TRINITY_DN3159_c0_g3_i1, TRINITY_DN3159_c0_g3_i10
organic substance transport	2	TRINITY_DN6567_c0_g1_i3, TRINITY_DN5626_c0_g1_i1
cellular heat acclimation	2	TRINITY_DN364_c0_g1_i8, TRINITY_DN5879_c0_g1_i7
response to carbohydrate	2	TRINITY_DN10237_c0_g1_i1, TRINITY_DN73_c1_g1_i1
RNA-dependent DNA biosynthetic process	2	TRINITY_DN12704_c0_g1_i6, TRINITY_DN28570_c0_g1_i6
plant-type cell wall organization	2	TRINITY_DN8686_c0_g1_i1, TRINITY_DN633_c1_g2_i6
Arp2/3 complex-mediated actin nucleation	2	TRINITY_DN2223_c4_g1_i4, TRINITY_DN145027_c0_g1_i3
ribosomal small subunit assembly	2	TRINITY_DN16910_c0_g2_i2, TRINITY_DN666_c0_g4_i2
photosystem II assembly	2	TRINITY_DN3366_c0_g1_i5, TRINITY_DN4583_c0_g1_i3
trichome branching	2	TRINITY_DN15664_c0_g1_i13, TRINITY_DN8963_c0_g1_i1
UDP-D-xylose biosynthetic process	2	TRINITY_DN18224_c0_g1_i2, TRINITY_DN1431_c0_g2_i2
chromatin remodeling	2	TRINITY_DN78441_c0_g1_i2, TRINITY_DN2175_c0_g1_i6
starch metabolic process	2	TRINITY_DN5638_c1_g2_i1, TRINITY_DN563_c2_g1_i10
regulation of DNA double-strand break processing	2	TRINITY_DN1847_c0_g1_i3, TRINITY_DN1847_c0_g1_i5
poly(A)+ mRNA export from nucleus	2	TRINITY_DN191_c4_g1_i1, TRINITY_DN6556_c0_g1_i7
negative regulation of antisense RNA transcription	2	TRINITY_DN1039_c0_g1_i17, TRINITY_DN1039_c0_g1_i10
L-serine metabolic process	2	TRINITY_DN15222_c0_g1_i1, TRINITY_DN2898_c0_g1_i5
amyloplast organization	2	TRINITY_DN3719_c0_g1_i3, TRINITY_DN2848_c0_g1_i14
endosome organization	2	TRINITY_DN3604_c0_g1_i6, TRINITY_DN23910_c1_g1_i5
ribosomal large subunit biogenesis	2	TRINITY_DN2740_c0_g1_i1, TRINITY_DN3020_c0_g1_i2
nucleotide-excision repair, DNA incision	2	TRINITY_DN3461_c0_g1_i10, TRINITY_DN3461_c0_g1_i14
cell death	2	TRINITY_DN6329_c0_g1_i1, TRINITY_DN6329_c0_g1_i10
regulation of exocytosis	2	TRINITY_DN73131_c0_g1_i5, TRINITY_DN73131_c0_g1_i3
auxin polar transport	2	TRINITY_DN4167_c0_g1_i16, TRINITY_DN2003_c2_g1_i8
cellular response to phosphate starvation	2	TRINITY_DN37971_c1_g1_i1, TRINITY_DN15941_c0_g1_i2
histone H4-K12 acetylation	2	TRINITY_DN4177_c0_g1_i13, TRINITY_DN4177_c0_g1_i14
lagging strand elongation	2	TRINITY_DN56750_c0_g1_i1, TRINITY_DN56750_c0_g2_i1
respiratory electron transport chain	2	TRINITY_DN11603_c0_g1_i8, TRINITY_DN116624_c0_g1_i1
phosphate ion transport	2	TRINITY_DN9405_c0_g2_i8, TRINITY_DN2205_c0_g2_i1
chromosome condensation	2	TRINITY_DN3500_c0_g2_i12, TRINITY_DN3500_c0_g2_i14
peptidyl-proline hydroxylation	2	TRINITY_DN6703_c0_g2_i3, TRINITY_DN3415_c0_g1_i13
G protein-coupled receptor signaling pathway	2	TRINITY_DN12564_c0_g1_i6, TRINITY_DN756_c0_g1_i32
pantothenate biosynthetic process	2	TRINITY_DN11824_c0_g1_i1, TRINITY_DN14185_c1_g1_i1
DNA replication-independent nucleosome organization	2	TRINITY_DN4513_c0_g1_i13, TRINITY_DN14398_c0_g1_i1
style development	2	TRINITY_DN4116_c1_g1_i7, TRINITY_DN4116_c1_g1_i12
ubiquinone biosynthetic process	2	TRINITY_DN11349_c0_g1_i9, TRINITY_DN10852_c2_g1_i9
pyridoxine biosynthetic process	2	TRINITY_DN1609_c0_g1_i4, TRINITY_DN1609_c0_g1_i3
malate transmembrane transport	2	TRINITY_DN181_c0_g1_i3, TRINITY_DN181_c0_g1_i4
amino acid transmembrane transport	2	TRINITY_DN5410_c0_g1_i5, TRINITY_DN5108_c0_g1_i8
meiotic mismatch repair involved in reciprocal meiotic recombination	2	TRINITY_DN23037_c0_g1_i11, TRINITY_DN23037_c0_g1_i18
extracellular ATP signaling	2	TRINITY_DN6196_c2_g2_i3, TRINITY_DN6194_c0_g1_i6
protein kinase C-activating G protein-coupled receptor signaling pathway	2	TRINITY_DN16588_c0_g1_i6, TRINITY_DN16588_c0_g1_i11
protein processing	2	TRINITY_DN4800_c0_g1_i4, TRINITY_DN4800_c0_g1_i10
gibberellic acid mediated signaling pathway	2	TRINITY_DN9462_c0_g1_i8, TRINITY_DN12667_c0_g3_i3
glutamine biosynthetic process	2	TRINITY_DN9957_c0_g3_i2, TRINITY_DN1108_c0_g1_i6
pollen-pistil interaction	2	TRINITY_DN644_c1_g3_i15, TRINITY_DN644_c1_g3_i3
root cap development	2	TRINITY_DN10237_c0_g1_i1, TRINITY_DN15446_c0_g1_i1
nuclear-transcribed mRNA catabolic process, exonucleolytic	2	TRINITY_DN7151_c0_g1_i16, TRINITY_DN5879_c0_g1_i7
ncRNA processing	2	TRINITY_DN28904_c0_g2_i6, TRINITY_DN219304_c0_g1_i1
lateral root formation	2	TRINITY_DN2003_c2_g1_i8, TRINITY_DN15446_c0_g1_i1
negative regulation of defense response	2	TRINITY_DN6196_c2_g2_i3, TRINITY_DN644_c1_g7_i1
intracellular sterol transport	2	TRINITY_DN1401_c0_g1_i8, TRINITY_DN3604_c0_g1_i2
response to sucrose	2	TRINITY_DN5712_c0_g1_i3, TRINITY_DN1489_c0_g1_i3
dTMP biosynthetic process	2	TRINITY_DN13536_c0_g1_i11, TRINITY_DN13536_c0_g1_i9
oxylipin biosynthetic process	2	TRINITY_DN1532_c0_g1_i3, TRINITY_DN9528_c0_g1_i9
mRNA destabilization	2	TRINITY_DN3784_c1_g1_i2, TRINITY_DN2956_c1_g2_i11
reactive oxygen species metabolic process	2	TRINITY_DN5329_c0_g1_i6, TRINITY_DN5329_c0_g1_i7
L-lysine catabolic process to acetyl-CoA via saccharopine	2	TRINITY_DN3993_c0_g2_i5, TRINITY_DN3993_c0_g2_i3
NADH metabolic process	2	TRINITY_DN182_c0_g1_i11, TRINITY_DN3152_c1_g2_i1
vacuolar transport	2	TRINITY_DN3165_c0_g1_i2, TRINITY_DN6064_c0_g1_i7
organic substance metabolic process	2	TRINITY_DN10828_c0_g1_i1, TRINITY_DN22426_c0_g2_i1
photosynthetic electron transport in photosystem II	2	TRINITY_DN11603_c0_g1_i8, TRINITY_DN116624_c0_g1_i1
alpha-ketoglutarate transport	2	TRINITY_DN181_c0_g1_i3, TRINITY_DN181_c0_g1_i4
macromolecule metabolic process	2	TRINITY_DN6649_c0_g1_i2, TRINITY_DN136424_c0_g1_i1
glutathione biosynthetic process	2	TRINITY_DN1757_c0_g1_i6, TRINITY_DN1757_c0_g1_i1
phosphatidic acid biosynthetic process	2	TRINITY_DN3827_c0_g1_i4, TRINITY_DN1629_c0_g2_i4
isocitrate metabolic process	2	TRINITY_DN30847_c0_g2_i1, TRINITY_DN30_c0_g3_i1
flavonoid biosynthetic process	2	TRINITY_DN7252_c0_g1_i1, TRINITY_DN41433_c0_g1_i4
nucleus organization	2	TRINITY_DN12729_c0_g1_i2, TRINITY_DN5660_c0_g2_i2
clathrin coat assembly	2	TRINITY_DN5911_c0_g1_i1, TRINITY_DN131160_c0_g1_i2
pentose catabolic process	2	TRINITY_DN3752_c1_g1_i5, TRINITY_DN7702_c0_g1_i3
homologous chromosome pairing at meiosis	2	TRINITY_DN5090_c0_g1_i14, TRINITY_DN5090_c0_g1_i10
response to far red light	2	TRINITY_DN6196_c2_g2_i3, TRINITY_DN15664_c0_g1_i13
mitochondrial DNA replication	2	TRINITY_DN7193_c0_g1_i2, TRINITY_DN7193_c0_g1_i5
regulation of COPII vesicle coating	2	TRINITY_DN8977_c0_g1_i12, TRINITY_DN19729_c0_g1_i1
histone H3 acetylation	2	TRINITY_DN3245_c0_g2_i1, TRINITY_DN3245_c0_g2_i3
dGTP catabolic process	2	TRINITY_DN14290_c0_g1_i1, TRINITY_DN6396_c0_g1_i4
DNA replication, synthesis of RNA primer	2	TRINITY_DN56750_c0_g1_i1, TRINITY_DN56750_c0_g2_i1
cristae formation	2	TRINITY_DN7708_c0_g1_i6, TRINITY_DN4541_c0_g2_i3
positive regulation of protein serine/threonine kinase activity	2	TRINITY_DN10519_c0_g2_i2, TRINITY_DN64852_c1_g1_i4
nicotinamide nucleotide metabolic process	2	TRINITY_DN4744_c0_g1_i9, TRINITY_DN3152_c1_g2_i1
negative regulation of endopeptidase activity	2	TRINITY_DN1488_c4_g1_i4, TRINITY_DN55222_c0_g1_i3
N-terminal peptidyl-methionine acetylation	2	TRINITY_DN3245_c0_g2_i1, TRINITY_DN3245_c0_g2_i3
peptidyl-diphthamide biosynthetic process from peptidyl-histidine	2	TRINITY_DN4880_c0_g1_i3, TRINITY_DN13311_c1_g1_i1
positive regulation of DNA endoreduplication	2	TRINITY_DN2088_c2_g1_i7, TRINITY_DN2088_c2_g1_i2
negative regulation of flower development	2	TRINITY_DN11096_c4_g2_i1, TRINITY_DN2050_c0_g1_i7
maintenance of mitotic sister chromatid cohesion	2	TRINITY_DN11228_c0_g1_i6, TRINITY_DN32314_c0_g2_i7
protein maturation by iron-sulfur cluster transfer	2	TRINITY_DN9965_c0_g2_i6, TRINITY_DN6124_c0_g1_i1
lipid phosphorylation	2	TRINITY_DN5416_c0_g1_i6, TRINITY_DN5416_c0_g1_i11
photosystem II repair	2	TRINITY_DN3690_c0_g2_i1, TRINITY_DN1884_c0_g1_i4
purine nucleobase transmembrane transport	2	TRINITY_DN2828_c1_g1_i2, TRINITY_DN2828_c0_g1_i7
early endosome to late endosome transport	2	TRINITY_DN7660_c0_g1_i17, TRINITY_DN7660_c0_g1_i11
nucleotide-excision repair, DNA duplex unwinding	2	TRINITY_DN3461_c0_g1_i10, TRINITY_DN3461_c0_g1_i14
galactolipid biosynthetic process	2	TRINITY_DN8905_c1_g1_i6, TRINITY_DN8905_c1_g1_i8
tubulin complex assembly	2	TRINITY_DN4505_c0_g2_i2, TRINITY_DN253797_c0_g1_i1
glycine biosynthetic process, by transamination of glyoxylate	2	TRINITY_DN3572_c0_g1_i2, TRINITY_DN20129_c0_g1_i9
endosome to lysosome transport	2	TRINITY_DN8158_c0_g1_i2, TRINITY_DN8158_c0_g1_i3
chaperone-mediated protein complex assembly	2	TRINITY_DN33501_c0_g1_i2, TRINITY_DN19404_c0_g1_i2
cellular copper ion homeostasis	2	TRINITY_DN15081_c0_g2_i1, TRINITY_DN1568_c0_g1_i3
negative gravitropism	2	TRINITY_DN3719_c0_g1_i3, TRINITY_DN2848_c0_g1_i14
multivesicular body sorting pathway	2	TRINITY_DN3849_c0_g1_i9, TRINITY_DN919_c2_g1_i11
positive regulation of proteolysis involved in cellular protein catabolic process	2	TRINITY_DN1488_c5_g2_i2, TRINITY_DN1488_c5_g3_i1
protein N-linked glycosylation via asparagine	2	TRINITY_DN12353_c0_g1_i2, TRINITY_DN12399_c0_g1_i1
chlorophyll catabolic process	2	TRINITY_DN8116_c0_g1_i1, TRINITY_DN7598_c0_g1_i3
regulation of biological process	2	TRINITY_DN7308_c0_g2_i7, TRINITY_DN5358_c2_g1_i1
manganese ion transmembrane transport	2	TRINITY_DN3494_c0_g1_i4, TRINITY_DN3949_c0_g1_i5
phospholipid catabolic process	2	TRINITY_DN12895_c1_g1_i4, TRINITY_DN11367_c0_g1_i2
D-ribose catabolic process	2	TRINITY_DN9657_c1_g1_i1, TRINITY_DN9657_c1_g1_i3
protein retention in Golgi apparatus	2	TRINITY_DN6549_c0_g2_i1, TRINITY_DN6549_c0_g2_i24
pyridoxal 5'-phosphate salvage	2	TRINITY_DN10133_c0_g1_i12, TRINITY_DN10133_c0_g1_i10
anisotropic cell growth	2	TRINITY_DN97793_c0_g1_i3, TRINITY_DN4238_c1_g2_i2
mitotic sister chromatid segregation	2	TRINITY_DN4805_c0_g1_i2, TRINITY_DN22357_c0_g1_i1
double-strand break repair via nonhomologous end joining	2	TRINITY_DN136542_c0_g1_i9, TRINITY_DN4898_c0_g1_i5
activation of MAPKK activity	2	TRINITY_DN7993_c0_g1_i8, TRINITY_DN51651_c0_g2_i2
response to stress	2	TRINITY_DN13169_c0_g2_i2, TRINITY_DN563_c2_g1_i13
seryl-tRNA aminoacylation	2	TRINITY_DN2612_c0_g1_i6, TRINITY_DN6954_c0_g1_i4
maturation of SSU-rRNA from tricistronic rRNA transcript (SSU-rRNA, 5.8S rRNA, LSU-rRNA)	2	TRINITY_DN3028_c0_g2_i2, TRINITY_DN10076_c0_g1_i11
regulation of phragmoplast microtubule organization	2	TRINITY_DN6019_c0_g1_i3, TRINITY_DN6019_c0_g1_i2
negative regulation of ethylene-activated signaling pathway	2	TRINITY_DN37971_c1_g1_i1, TRINITY_DN444_c1_g1_i2
receptor-mediated endocytosis	2	TRINITY_DN3000_c1_g1_i16, TRINITY_DN6903_c0_g1_i5
positive regulation of helicase activity	2	TRINITY_DN7193_c0_g1_i2, TRINITY_DN7193_c0_g1_i5
response to brassinosteroid	2	TRINITY_DN3466_c0_g1_i4, TRINITY_DN3466_c0_g1_i6
maturation of LSU-rRNA	2	TRINITY_DN12288_c0_g1_i1, TRINITY_DN14778_c0_g1_i1
pentose-phosphate shunt	2	TRINITY_DN5474_c0_g1_i1, TRINITY_DN3752_c1_g1_i4
protein glutathionylation	2	TRINITY_DN14763_c0_g1_i2, TRINITY_DN9427_c0_g1_i18
regulation of photosynthesis, light reaction	2	TRINITY_DN12196_c0_g1_i2, TRINITY_DN186_c0_g1_i8
pyridoxal phosphate biosynthetic process	2	TRINITY_DN1609_c0_g1_i4, TRINITY_DN1609_c0_g1_i3
lysosome localization	2	TRINITY_DN8158_c0_g1_i2, TRINITY_DN8158_c0_g1_i3
histone H3-K23 acetylation	2	TRINITY_DN4177_c0_g1_i13, TRINITY_DN4177_c0_g1_i14
DNA damage checkpoint	2	TRINITY_DN54660_c0_g2_i1, TRINITY_DN7738_c1_g1_i15
post-transcriptional gene silencing by RNA	2	TRINITY_DN81087_c0_g2_i4, TRINITY_DN12117_c0_g1_i3
stamen development	2	TRINITY_DN1403_c0_g1_i4, TRINITY_DN1403_c0_g1_i3
chloroplast mRNA processing	2	TRINITY_DN11297_c0_g1_i2, TRINITY_DN11199_c0_g1_i3
chiasma assembly	2	TRINITY_DN23037_c0_g1_i11, TRINITY_DN23037_c0_g1_i18
photoperiodism, flowering	2	TRINITY_DN158_c0_g1_i14, TRINITY_DN11142_c0_g2_i4
centromere complex assembly	2	TRINITY_DN5115_c0_g1_i11, TRINITY_DN11964_c0_g1_i3
photosynthetic acclimation	2	TRINITY_DN186_c0_g1_i8, TRINITY_DN3399_c0_g1_i1
vesicle tethering involved in exocytosis	2	TRINITY_DN8156_c0_g1_i3, TRINITY_DN8156_c0_g1_i1
regulation of growth	2	TRINITY_DN52749_c0_g1_i2, TRINITY_DN5779_c1_g1_i5
trichome differentiation	2	TRINITY_DN3466_c0_g1_i4, TRINITY_DN3466_c0_g1_i6
alanyl-tRNA aminoacylation	2	TRINITY_DN719_c0_g1_i1, TRINITY_DN719_c0_g1_i3
cellular macromolecule metabolic process	2	TRINITY_DN1677_c0_g2_i2, TRINITY_DN328_c0_g1_i1
dolichol-linked oligosaccharide biosynthetic process	2	TRINITY_DN2828_c0_g1_i11, TRINITY_DN78442_c0_g1_i4
histone H3-K14 acetylation	2	TRINITY_DN4177_c0_g1_i13, TRINITY_DN4177_c0_g1_i14
pollen tube development	2	TRINITY_DN15246_c1_g1_i15, TRINITY_DN15246_c1_g1_i14
stomatal movement	2	TRINITY_DN6196_c2_g2_i3, TRINITY_DN671_c0_g1_i3
protein monoubiquitination	2	TRINITY_DN18511_c0_g1_i1, TRINITY_DN10345_c0_g1_i6
regulation of anthocyanin biosynthetic process	2	TRINITY_DN7598_c0_g1_i3, TRINITY_DN10237_c0_g1_i1
primary miRNA processing	2	TRINITY_DN7751_c0_g1_i1, TRINITY_DN7751_c0_g1_i3
secondary shoot formation	2	TRINITY_DN552_c2_g1_i2, TRINITY_DN552_c2_g1_i1
deadenylation-dependent decapping of nuclear-transcribed mRNA	2	TRINITY_DN9379_c0_g1_i6, TRINITY_DN898_c0_g1_i4
sphingoid catabolic process	2	TRINITY_DN1139_c0_g1_i5, TRINITY_DN1139_c0_g1_i1
cellular response to unfolded protein	2	TRINITY_DN1263_c0_g1_i3, TRINITY_DN1263_c0_g2_i1
oxidative photosynthetic carbon pathway	2	TRINITY_DN18360_c0_g1_i3, TRINITY_DN200_c0_g1_i11
positive regulation of mitotic recombination	2	TRINITY_DN3461_c0_g1_i10, TRINITY_DN3461_c0_g1_i14
regulation of RNA splicing	2	TRINITY_DN7379_c2_g1_i1, TRINITY_DN1089_c1_g1_i11
lysosome organization	2	TRINITY_DN8158_c0_g1_i2, TRINITY_DN8158_c0_g1_i3
D-amino acid catabolic process	2	TRINITY_DN9941_c0_g1_i6, TRINITY_DN9941_c0_g1_i7
cold acclimation	2	TRINITY_DN5986_c0_g1_i1, TRINITY_DN27994_c0_g1_i2
ATP transport	2	TRINITY_DN9252_c0_g1_i7, TRINITY_DN9252_c0_g1_i2
regulation of cellular metabolic process	2	TRINITY_DN10874_c1_g1_i5, TRINITY_DN9183_c0_g1_i4
magnesium ion transport	2	TRINITY_DN1806_c0_g1_i6, TRINITY_DN1806_c0_g1_i9
protein lipoylation	2	TRINITY_DN73679_c1_g1_i1, TRINITY_DN4847_c0_g1_i1
phosphorylation of RNA polymerase II C-terminal domain	2	TRINITY_DN190864_c0_g1_i1, TRINITY_DN296_c1_g1_i12
Golgi vesicle budding	2	TRINITY_DN11335_c0_g1_i5, TRINITY_DN11335_c0_g1_i1
positive regulation of ERAD pathway	2	TRINITY_DN907_c0_g1_i1, TRINITY_DN907_c0_g1_i14
histone H4-K8 acetylation	2	TRINITY_DN4177_c0_g1_i13, TRINITY_DN4177_c0_g1_i14
anion transmembrane transport	2	TRINITY_DN7051_c0_g1_i3, TRINITY_DN3478_c0_g1_i14
singlet oxygen-mediated programmed cell death	2	TRINITY_DN16045_c1_g1_i14, TRINITY_DN16045_c1_g1_i13
microtubule severing	2	TRINITY_DN3653_c0_g2_i1, TRINITY_DN5748_c0_g3_i3
regulation of auxin mediated signaling pathway	2	TRINITY_DN4116_c1_g1_i7, TRINITY_DN4116_c1_g1_i12
regulation of microtubule nucleation	2	TRINITY_DN6019_c0_g1_i3, TRINITY_DN6019_c0_g1_i2
histone exchange	2	TRINITY_DN11096_c4_g2_i1, TRINITY_DN7288_c0_g2_i1
chloroplast RNA modification	2	TRINITY_DN3001_c0_g2_i1, TRINITY_DN13797_c0_g1_i1
histone H4-K5 acetylation	2	TRINITY_DN4177_c0_g1_i13, TRINITY_DN4177_c0_g1_i14
plant organ development	2	TRINITY_DN59_c0_g1_i3, TRINITY_DN33217_c0_g2_i1
regulation of mitotic spindle organization	2	TRINITY_DN6019_c0_g1_i3, TRINITY_DN6019_c0_g1_i2
positive regulation of abscisic acid-activated signaling pathway	2	TRINITY_DN1461_c0_g1_i5, TRINITY_DN1089_c6_g1_i4
long-distance posttranscriptional gene silencing	2	TRINITY_DN23071_c0_g2_i1, TRINITY_DN23071_c0_g1_i9
snRNA export from nucleus	2	TRINITY_DN5626_c0_g1_i4, TRINITY_DN5626_c0_g1_i3
maturation of 5.8S rRNA	2	TRINITY_DN12288_c0_g1_i1, TRINITY_DN14778_c0_g1_i1
mRNA 5'-splice site recognition	2	TRINITY_DN18455_c0_g1_i2, TRINITY_DN13910_c0_g1_i1
acyl-CoA metabolic process	2	TRINITY_DN4974_c0_g2_i6, TRINITY_DN1957_c0_g1_i1
D-xylose metabolic process	2	TRINITY_DN18224_c0_g1_i2, TRINITY_DN1431_c0_g2_i2
NADP metabolic process	2	TRINITY_DN30847_c0_g2_i1, TRINITY_DN3152_c1_g2_i1
glyceraldehyde-3-phosphate biosynthetic process	2	TRINITY_DN4109_c0_g1_i1, TRINITY_DN56692_c0_g1_i6
induced systemic resistance, jasmonic acid mediated signaling pathway	2	TRINITY_DN1305_c0_g1_i15, TRINITY_DN7122_c0_g1_i9
dimethylallyl diphosphate biosynthetic process	2	TRINITY_DN23261_c0_g1_i3, TRINITY_DN23261_c0_g1_i2
shade avoidance	2	TRINITY_DN6196_c2_g2_i3, TRINITY_DN158_c0_g1_i14
positive gravitropism	2	TRINITY_DN1557_c0_g2_i15, TRINITY_DN12317_c0_g1_i4
COPII vesicle coating	2	TRINITY_DN4556_c1_g1_i2, TRINITY_DN4556_c0_g1_i11
photosystem II stabilization	2	TRINITY_DN2796_c0_g1_i2, TRINITY_DN4583_c0_g1_i3
COPII-coated vesicle cargo loading	2	TRINITY_DN26241_c0_g1_i2, TRINITY_DN5470_c1_g1_i9
chromatin assembly	2	TRINITY_DN15081_c0_g1_i6, TRINITY_DN15081_c0_g1_i15
formaldehyde catabolic process	2	TRINITY_DN4098_c0_g1_i2, TRINITY_DN2614_c0_g1_i12
DNA unwinding involved in DNA replication	2	TRINITY_DN3045_c3_g1_i3, TRINITY_DN7928_c1_g1_i6
strigolactone biosynthetic process	2	TRINITY_DN552_c2_g1_i2, TRINITY_DN552_c2_g1_i1
protein K63-linked ubiquitination	2	TRINITY_DN5733_c0_g1_i3, TRINITY_DN5733_c0_g1_i15
regulation of cellular response to heat	2	TRINITY_DN9776_c0_g1_i5, TRINITY_DN9776_c0_g1_i1
very long-chain fatty acid biosynthetic process	2	TRINITY_DN33217_c0_g2_i1, TRINITY_DN3399_c1_g1_i1
reciprocal meiotic recombination	2	TRINITY_DN53141_c1_g1_i6, TRINITY_DN6655_c0_g1_i3
cytokinin biosynthetic process	2	TRINITY_DN28078_c0_g1_i1, TRINITY_DN11048_c0_g1_i9
response to hydrogen peroxide	2	TRINITY_DN189_c0_g1_i7, TRINITY_DN189_c0_g1_i3
macromolecule localization	2	TRINITY_DN6567_c0_g1_i3, TRINITY_DN5626_c0_g1_i1
regulation of metabolic process	2	TRINITY_DN2504_c0_g1_i2, TRINITY_DN10239_c1_g1_i2
regulation of histone H2B conserved C-terminal lysine ubiquitination	2	TRINITY_DN1847_c0_g1_i3, TRINITY_DN1847_c0_g1_i5
cellular carbohydrate metabolic process	2	TRINITY_DN3752_c1_g1_i5, TRINITY_DN7702_c0_g1_i3
isopentenyl diphosphate biosynthetic process, methylerythritol 4-phosphate pathway	2	TRINITY_DN23261_c0_g1_i3, TRINITY_DN23261_c0_g1_i2
signal transduction in response to DNA damage	2	TRINITY_DN4423_c6_g1_i14, TRINITY_DN4423_c6_g1_i10
DNA metabolic process	2	TRINITY_DN86562_c0_g2_i1, TRINITY_DN42700_c0_g1_i2
positive regulation of translational initiation	2	TRINITY_DN7151_c0_g1_i16, TRINITY_DN5712_c0_g1_i3
response to virus	2	TRINITY_DN1520_c0_g1_i5, TRINITY_DN1520_c0_g1_i8
response to chlorate	2	TRINITY_DN2236_c0_g2_i9, TRINITY_DN2236_c0_g2_i11
positive regulation of cytokinesis	2	TRINITY_DN6019_c0_g1_i3, TRINITY_DN6019_c0_g1_i2
glutamate biosynthetic process	2	TRINITY_DN5756_c0_g1_i6, TRINITY_DN5756_c0_g1_i2
positive regulation of cell size	2	TRINITY_DN2088_c2_g1_i7, TRINITY_DN2088_c2_g1_i2
chlorophyll cycle	2	TRINITY_DN1246_c0_g1_i16, TRINITY_DN1246_c0_g1_i25
response to UV	2	TRINITY_DN3461_c0_g1_i10, TRINITY_DN3461_c0_g1_i14
actin filament bundle assembly	2	TRINITY_DN5110_c0_g2_i3, TRINITY_DN8546_c0_g2_i1
fructose 2,6-bisphosphate metabolic process	2	TRINITY_DN2401_c0_g1_i3, TRINITY_DN2401_c0_g1_i14
polar nucleus fusion	2	TRINITY_DN4541_c0_g2_i3, TRINITY_DN68265_c0_g1_i2
positive regulation of ATP-dependent microtubule motor activity, plus-end-directed	2	TRINITY_DN1101_c1_g1_i3, TRINITY_DN1341_c1_g1_i5
mRNA polyadenylation	2	TRINITY_DN9040_c1_g3_i1, TRINITY_DN81087_c0_g2_i4
pollen tube growth	2	TRINITY_DN5424_c0_g1_i1, TRINITY_DN604_c2_g1_i1
phospholipid metabolic process	2	TRINITY_DN330_c0_g1_i4, TRINITY_DN1804_c0_g1_i8
late endosome to vacuole transport via multivesicular body sorting pathway	2	TRINITY_DN8174_c0_g1_i2, TRINITY_DN2395_c2_g1_i1
stigma development	2	TRINITY_DN4116_c1_g1_i7, TRINITY_DN4116_c1_g1_i12
positive regulation of growth	2	TRINITY_DN4671_c1_g1_i2, TRINITY_DN4671_c1_g1_i4
oxaloacetate(2-) transmembrane transport	2	TRINITY_DN181_c0_g1_i3, TRINITY_DN181_c0_g1_i4
DNA catabolic process	2	TRINITY_DN5251_c1_g1_i9, TRINITY_DN5251_c1_g1_i3
phloem or xylem histogenesis	2	TRINITY_DN5879_c0_g1_i7, TRINITY_DN6794_c1_g1_i8
regulation of mRNA splicing, via spliceosome	2	TRINITY_DN690_c1_g1_i8, TRINITY_DN16804_c0_g1_i11
cellular response to calcium ion	2	TRINITY_DN8182_c0_g1_i4, TRINITY_DN8182_c0_g1_i1
regulation of monopolar cell growth	2	TRINITY_DN10072_c0_g1_i4, TRINITY_DN2307_c0_g1_i2
adenylate cyclase-modulating G protein-coupled receptor signaling pathway	2	TRINITY_DN756_c0_g1_i31, TRINITY_DN91928_c1_g1_i8
mRNA methylation	2	TRINITY_DN15304_c0_g1_i1, TRINITY_DN3277_c0_g1_i11
proteolysis involved in cellular protein catabolic process	1	TRINITY_DN57_c1_g1_i6
pectin metabolic process	1	TRINITY_DN8007_c0_g1_i1
meiotic sister chromatid cohesion	1	TRINITY_DN11964_c0_g1_i3
histone-serine phosphorylation	1	TRINITY_DN71347_c2_g1_i2
protein targeting to mitochondrion	1	TRINITY_DN9308_c0_g1_i1
SCF complex assembly	1	TRINITY_DN5653_c1_g1_i10
entrainment of circadian clock	1	TRINITY_DN158_c0_g1_i14
DNA replication, removal of RNA primer	1	TRINITY_DN21013_c0_g1_i4
DNA-templated transcription, initiation	1	TRINITY_DN8908_c0_g1_i3
protein geranylgeranylation	1	TRINITY_DN8646_c0_g1_i7
SRP-dependent cotranslational protein targeting to membrane, translocation	1	TRINITY_DN22237_c0_g2_i3
peptide catabolic process	1	TRINITY_DN219580_c0_g1_i1
iron ion transmembrane transport	1	TRINITY_DN22161_c0_g1_i1
protein metabolic process	1	TRINITY_DN23690_c0_g1_i1
developmental growth	1	TRINITY_DN10237_c0_g1_i1
rRNA catabolic process	1	TRINITY_DN5179_c0_g1_i10
protein O-linked glycosylation	1	TRINITY_DN12667_c0_g3_i3
regulation of response to salt stress	1	TRINITY_DN97755_c0_g1_i4
cytoplasmic translational termination	1	TRINITY_DN2216_c3_g1_i7
RNA biosynthetic process	1	TRINITY_DN8985_c0_g2_i2
RNA polymerase II preinitiation complex assembly	1	TRINITY_DN22658_c0_g1_i1
branched-chain amino acid catabolic process	1	TRINITY_DN4162_c0_g1_i3
ribosome-associated ubiquitin-dependent protein catabolic process	1	TRINITY_DN10399_c1_g1_i17
UDP biosynthetic process	1	TRINITY_DN53141_c0_g1_i6
nuclear-transcribed mRNA catabolic process, non-stop decay	1	TRINITY_DN2759_c0_g5_i1
calcium import into the mitochondrion	1	TRINITY_DN2982_c0_g1_i4
meiotic spindle organization	1	TRINITY_DN4805_c0_g1_i2
protein localization involved in auxin polar transport	1	TRINITY_DN5236_c0_g1_i4
regulation of protein catabolic process	1	TRINITY_DN5034_c0_g2_i1
carotene biosynthetic process	1	TRINITY_DN21108_c0_g1_i2
glutaminyl-tRNA aminoacylation	1	TRINITY_DN5121_c0_g1_i6
oxoacid metabolic process	1	TRINITY_DN7308_c0_g2_i7
RNAi-mediated antiviral immunity against RNA virus	1	TRINITY_DN12980_c0_g1_i12
oxidative RNA demethylation	1	TRINITY_DN17966_c0_g1_i3
cellular potassium ion homeostasis	1	TRINITY_DN14439_c2_g1_i2
carotene catabolic process	1	TRINITY_DN31_c0_g1_i16
sulfation	1	TRINITY_DN436071_c0_g1_i1
regulation of GTPase activity	1	TRINITY_DN10746_c1_g1_i5
cyanate metabolic process	1	TRINITY_DN15055_c0_g1_i12
transcription by RNA polymerase I	1	TRINITY_DN296_c1_g1_i12
cysteinyl-tRNA aminoacylation	1	TRINITY_DN4541_c0_g2_i3
cell-cell signaling	1	TRINITY_DN1305_c0_g1_i15
microgametogenesis	1	TRINITY_DN57_c1_g1_i6
regulation of DNA endoreduplication	1	TRINITY_DN9735_c0_g1_i3
mitochondrial alanyl-tRNA aminoacylation	1	TRINITY_DN3903_c0_g1_i6
regulation of DNA replication	1	TRINITY_DN49470_c0_g1_i2
plasma membrane organization	1	TRINITY_DN10279_c0_g1_i2
detection of gravity	1	TRINITY_DN3719_c0_g1_i3
mRNA transcription	1	TRINITY_DN371_c0_g1_i7
threonyl-tRNA aminoacylation	1	TRINITY_DN4395_c0_g1_i8
regulation of nitrogen compound metabolic process	1	TRINITY_DN10874_c1_g1_i5
aerobic respiration	1	TRINITY_DN2050_c0_g1_i10
cellular response to abscisic acid stimulus	1	TRINITY_DN2663_c0_g2_i2
negative regulation of defense response to oomycetes	1	TRINITY_DN3583_c0_g2_i2
negative regulation of programmed cell death	1	TRINITY_DN27810_c0_g1_i9
ubiquitin-dependent protein catabolic process via the multivesicular body sorting pathway	1	TRINITY_DN18586_c0_g1_i1
enzyme-directed rRNA pseudouridine synthesis	1	TRINITY_DN10790_c1_g1_i3
DNA ligation involved in DNA repair	1	TRINITY_DN4602_c0_g1_i9
regulation of meristem structural organization	1	TRINITY_DN14185_c0_g1_i7
floral whorl development	1	TRINITY_DN1403_c0_g1_i14
endosomal transport	1	TRINITY_DN2347_c0_g2_i1
RNA surveillance	1	TRINITY_DN2759_c0_g5_i1
phosphate ion transmembrane transport	1	TRINITY_DN9154_c1_g2_i4
chloroplast relocation	1	TRINITY_DN2121_c0_g1_i1
negative regulation of ATPase activity	1	TRINITY_DN12038_c0_g1_i1
intracellular cholesterol transport	1	TRINITY_DN6909_c0_g1_i3
photosynthesis, light reaction	1	TRINITY_DN27706_c1_g1_i3
mitochondrial protein processing	1	TRINITY_DN7708_c0_g1_i6
anther dehiscence	1	TRINITY_DN6196_c2_g2_i3
cellular response to misfolded protein	1	TRINITY_DN9404_c1_g1_i2
tryptophanyl-tRNA aminoacylation	1	TRINITY_DN8307_c0_g1_i6
base-excision repair, AP site formation via deaminated base removal	1	TRINITY_DN13797_c1_g1_i3
pre-replicative complex assembly involved in nuclear cell cycle DNA replication	1	TRINITY_DN34497_c0_g2_i1
detection of visible light	1	TRINITY_DN56506_c0_g1_i1
nonfunctional rRNA decay	1	TRINITY_DN2759_c0_g5_i1
regulation of dephosphorylation	1	TRINITY_DN11620_c0_g1_i2
triose phosphate transmembrane transport	1	TRINITY_DN33921_c0_g1_i3
positive regulation of mitochondrial fusion	1	TRINITY_DN6105_c0_g2_i2
sphingolipid biosynthetic process	1	TRINITY_DN3399_c1_g1_i1
response to light intensity	1	TRINITY_DN1568_c0_g1_i3
cellular component organization	1	TRINITY_DN3381_c2_g1_i2
xylan acetylation	1	TRINITY_DN17433_c0_g1_i4
proteasome assembly	1	TRINITY_DN2837_c2_g1_i14
cellular nitrogen compound metabolic process	1	TRINITY_DN136424_c0_g1_i1
regulation of seed dormancy process	1	TRINITY_DN71415_c0_g1_i4
ribosomal large subunit export from nucleus	1	TRINITY_DN55094_c0_g1_i1
purine nucleotide biosynthetic process	1	TRINITY_DN7187_c0_g1_i4
ribonucleoside monophosphate biosynthetic process	1	TRINITY_DN7187_c0_g1_i4
lateral root morphogenesis	1	TRINITY_DN5236_c0_g1_i4
spliceosomal snRNP assembly	1	TRINITY_DN18455_c0_g1_i2
phylloquinone biosynthetic process	1	TRINITY_DN23863_c0_g1_i2
cellular protein-containing complex assembly	1	TRINITY_DN7362_c0_g1_i1
seed trichome elongation	1	TRINITY_DN16479_c0_g1_i1
entrainment of circadian clock by photoperiod	1	TRINITY_DN4510_c0_g1_i1
ribosomal subunit export from nucleus	1	TRINITY_DN893_c0_g1_i8
GDP-L-fucose salvage	1	TRINITY_DN15522_c0_g1_i3
kinetochore assembly	1	TRINITY_DN22357_c0_g1_i1
histone modification	1	TRINITY_DN7274_c0_g2_i1
sphingolipid metabolic process	1	TRINITY_DN1401_c0_g1_i8
transition metal ion transport	1	TRINITY_DN1568_c0_g1_i3
regulation of tocopherol cyclase activity	1	TRINITY_DN7598_c0_g1_i3
negative regulation of G1/S transition of mitotic cell cycle	1	TRINITY_DN19081_c0_g1_i7
tRNA threonylcarbamoyladenosine modification	1	TRINITY_DN313_c1_g1_i4
phototropism	1	TRINITY_DN671_c0_g1_i3
regulation of shoot system development	1	TRINITY_DN3597_c0_g3_i4
mitochondrial electron transport, succinate to ubiquinone	1	TRINITY_DN3576_c0_g1_i9
mitochondrial pyruvate transmembrane transport	1	TRINITY_DN3511_c0_g1_i2
chromosome segregation	1	TRINITY_DN2175_c0_g1_i6
response to molecule of bacterial origin	1	TRINITY_DN3583_c0_g2_i2
vacuolar protein processing	1	TRINITY_DN13557_c0_g2_i1
oligopeptide transmembrane transport	1	TRINITY_DN6037_c0_g1_i6
autophagy of peroxisome	1	TRINITY_DN3795_c0_g1_i11
nonphotochemical quenching	1	TRINITY_DN839_c2_g1_i1
organelle organization	1	TRINITY_DN22660_c0_g1_i5
floral organ development	1	TRINITY_DN1403_c0_g1_i14
inflorescence morphogenesis	1	TRINITY_DN2003_c2_g1_i8
adenosine catabolic process	1	TRINITY_DN16144_c0_g1_i5
phenylacetate catabolic process	1	TRINITY_DN110_c0_g3_i1
brassinosteroid biosynthetic process	1	TRINITY_DN13100_c1_g1_i11
regulation of ethylene biosynthetic process	1	TRINITY_DN37971_c1_g1_i1
transpiration	1	TRINITY_DN2334_c0_g1_i3
nuclear-transcribed mRNA catabolic process, 3'-5' exonucleolytic nonsense-mediated decay	1	TRINITY_DN23374_c0_g1_i32
protein catabolic process	1	TRINITY_DN3690_c0_g2_i1
brassinosteroid homeostasis	1	TRINITY_DN13100_c1_g1_i11
hyperosmotic response	1	TRINITY_DN55222_c0_g1_i3
proton export across plasma membrane	1	TRINITY_DN30825_c0_g1_i1
protein maturation by protein folding	1	TRINITY_DN11490_c0_g1_i4
7,8-dihydroneopterin 3'-triphosphate biosynthetic process	1	TRINITY_DN6593_c0_g2_i2
inositol phosphate biosynthetic process	1	TRINITY_DN1880_c0_g1_i3
DNA synthesis involved in DNA repair	1	TRINITY_DN13966_c0_g1_i3
anthocyanin-containing compound metabolic process	1	TRINITY_DN158_c0_g1_i14
reductive pentose-phosphate cycle	1	TRINITY_DN26946_c0_g1_i4
allantoin catabolic process	1	TRINITY_DN1445_c0_g1_i8
regulation of membrane lipid distribution	1	TRINITY_DN10279_c0_g1_i2
vesicle fusion with vacuole	1	TRINITY_DN11636_c0_g1_i6
mitochondrial double-strand break repair via homologous recombination	1	TRINITY_DN4898_c0_g1_i5
fumarate metabolic process	1	TRINITY_DN2817_c0_g1_i2
5-phosphoribose 1-diphosphate biosynthetic process	1	TRINITY_DN7187_c0_g1_i4
endoplasmic reticulum calcium ion homeostasis	1	TRINITY_DN221_c1_g1_i1
aromatic amino acid family biosynthetic process	1	TRINITY_DN51318_c0_g1_i2
microtubule depolymerization	1	TRINITY_DN3653_c0_g2_i1
protein-FAD linkage	1	TRINITY_DN3576_c0_g1_i9
monopolar cell growth	1	TRINITY_DN5236_c0_g1_i4
pollen tube reception	1	TRINITY_DN6029_c0_g1_i14
lipid X metabolic process	1	TRINITY_DN10723_c0_g1_i11
nucleoside phosphate metabolic process	1	TRINITY_DN3323_c2_g1_i1
mitochondrial fusion	1	TRINITY_DN7708_c0_g1_i6
thymine catabolic process	1	TRINITY_DN6544_c0_g1_i1
cutin biosynthetic process	1	TRINITY_DN437_c1_g1_i6
protein import into mitochondrial intermembrane space	1	TRINITY_DN11490_c0_g1_i4
negative regulation of telomerase activity	1	TRINITY_DN4552_c0_g1_i11
gene expression	1	TRINITY_DN1032_c1_g1_i2
phyllome development	1	TRINITY_DN1403_c0_g1_i14
actin filament severing	1	TRINITY_DN2177_c2_g1_i9
male gamete generation	1	TRINITY_DN5470_c1_g1_i9
organonitrogen compound metabolic process	1	TRINITY_DN136424_c0_g1_i1
nuclear export	1	TRINITY_DN5232_c0_g1_i13
maturation of 5S rRNA	1	TRINITY_DN31020_c0_g2_i3
DNA methylation	1	TRINITY_DN10708_c0_g1_i4
regulation of macromolecule metabolic process	1	TRINITY_DN10874_c1_g1_i5
mRNA metabolic process	1	TRINITY_DN40_c1_g2_i6
response to blue light	1	TRINITY_DN7598_c0_g1_i3
FAD biosynthetic process	1	TRINITY_DN1950_c0_g2_i4
dolichyl monophosphate biosynthetic process	1	TRINITY_DN6029_c0_g1_i14
mitochondrial calcium ion homeostasis	1	TRINITY_DN17254_c0_g1_i1
spermine biosynthetic process	1	TRINITY_DN9588_c1_g1_i2
de novo' cotranslational protein folding	1	TRINITY_DN20268_c0_g1_i1
response to endoplasmic reticulum stress	1	TRINITY_DN9420_c0_g1_i1
organelle fusion	1	TRINITY_DN3604_c0_g1_i6
positive regulation of RNA polymerase II transcription preinitiation complex assembly	1	TRINITY_DN4973_c0_g3_i1
negative regulation of anion channel activity by blue light	1	TRINITY_DN671_c0_g1_i3
plant-type secondary cell wall biogenesis	1	TRINITY_DN17433_c0_g1_i4
glucan catabolic process	1	TRINITY_DN2314_c2_g1_i1
NAD transmembrane transport	1	TRINITY_DN2522_c0_g1_i4
cellular respiration	1	TRINITY_DN9621_c0_g1_i1
post-translational protein acetylation	1	TRINITY_DN49470_c0_g1_i2
melatonin biosynthetic process	1	TRINITY_DN3831_c0_g1_i1
cutin transport	1	TRINITY_DN10508_c0_g1_i7
L-arabinose metabolic process	1	TRINITY_DN5266_c2_g1_i4
regulation of asymmetric cell division	1	TRINITY_DN15446_c0_g1_i1
peptidyl-lysine methylation	1	TRINITY_DN592_c0_g1_i18
ceramide metabolic process	1	TRINITY_DN2556_c0_g2_i14
cortical cytoskeleton organization	1	TRINITY_DN403491_c0_g1_i1
positive regulation of red or far-red light signaling pathway	1	TRINITY_DN2613_c0_g1_i3
biological process involved in interaction with host	1	TRINITY_DN53141_c1_g1_i6
cellular response to potassium ion starvation	1	TRINITY_DN5639_c2_g1_i4
trichome papilla formation	1	TRINITY_DN15664_c0_g1_i13
vacuolar acidification	1	TRINITY_DN14461_c0_g1_i3
zinc ion homeostasis	1	TRINITY_DN1568_c0_g1_i3
response to lipid	1	TRINITY_DN2135_c4_g1_i2
positive regulation of mitochondrion organization	1	TRINITY_DN9735_c0_g1_i3
negative regulation of embryonic development	1	TRINITY_DN11636_c0_g1_i6
extracellular matrix organization	1	TRINITY_DN10324_c1_g5_i1
production of miRNAs involved in gene silencing by miRNA	1	TRINITY_DN5069_c0_g1_i4
response to paraquat	1	TRINITY_DN7598_c0_g1_i3
D-gluconate catabolic process	1	TRINITY_DN3821_c0_g2_i1
intracellular transport	1	TRINITY_DN27572_c0_g3_i2
nucleotide-excision repair, DNA incision, 3'-to lesion	1	TRINITY_DN6923_c1_g1_i1
root hair cell tip growth	1	TRINITY_DN68683_c0_g1_i3
arginine catabolic process to proline via ornithine	1	TRINITY_DN144563_c0_g1_i4
regulation of seed growth	1	TRINITY_DN17383_c0_g1_i6
plastid rRNA transcription	1	TRINITY_DN2859_c0_g2_i5
somatic cell DNA recombination	1	TRINITY_DN3622_c0_g1_i7
endonucleolytic cleavage to generate mature 5'-end of SSU-rRNA from (SSU-rRNA, 5.8S rRNA, LSU-rRNA)	1	TRINITY_DN5401_c0_g1_i3
myo-inositol transport	1	TRINITY_DN406_c0_g1_i2
cellular response to gamma radiation	1	TRINITY_DN53141_c1_g1_i6
acetyl-CoA biosynthetic process from pyruvate	1	TRINITY_DN97926_c1_g1_i5
regulation of cell population proliferation	1	TRINITY_DN7771_c0_g1_i9
S-adenosyl-L-methionine transmembrane transport	1	TRINITY_DN3192_c0_g1_i27
regulation of meristem growth	1	TRINITY_DN6794_c1_g1_i8
positive regulation of chlorophyll biosynthetic process	1	TRINITY_DN7598_c0_g1_i3
de novo' AMP biosynthetic process	1	TRINITY_DN1006_c1_g1_i3
protein repair	1	TRINITY_DN3035_c0_g1_i5
arabinan catabolic process	1	TRINITY_DN12349_c0_g1_i10
water transport	1	TRINITY_DN974_c0_g2_i2
collagen catabolic process	1	TRINITY_DN10324_c1_g5_i1
tyrosine metabolic process	1	TRINITY_DN5317_c0_g1_i5
phenylpropanoid metabolic process	1	TRINITY_DN14669_c0_g1_i2
secondary cell wall biogenesis involved in seed trichome differentiation	1	TRINITY_DN437_c1_g1_i6
mitochondrial electron transport, cytochrome c to oxygen	1	TRINITY_DN11409_c0_g4_i1
regulation of photorespiration	1	TRINITY_DN12051_c0_g1_i8
hyperosmotic salinity response	1	TRINITY_DN109_c0_g2_i1
maturation of SSU-rRNA	1	TRINITY_DN666_c0_g4_i2
RNA 3' uridylation	1	TRINITY_DN3102_c1_g2_i2
regulation of translational fidelity	1	TRINITY_DN20268_c0_g1_i1
tRNA splicing, via endonucleolytic cleavage and ligation	1	TRINITY_DN7944_c0_g1_i5
regulation of post-embryonic root development	1	TRINITY_DN37971_c1_g1_i1
cell adhesion	1	TRINITY_DN9974_c1_g1_i2
amine metabolic process	1	TRINITY_DN14042_c0_g2_i4
positive regulation of sulfur metabolic process	1	TRINITY_DN4808_c3_g1_i2
sepal development	1	TRINITY_DN10237_c0_g1_i1
positive regulation of nuclear-transcribed mRNA poly(A) tail shortening	1	TRINITY_DN7151_c0_g1_i16
defense response by callose deposition	1	TRINITY_DN1089_c6_g1_i4
regulation of endocytosis	1	TRINITY_DN3632_c0_g1_i6
positive regulation of urease activity	1	TRINITY_DN46280_c0_g1_i4
mitochondrial calcium ion transmembrane transport	1	TRINITY_DN3444_c0_g1_i21
purine-containing compound transmembrane transport	1	TRINITY_DN33285_c0_g1_i1
embryonic meristem initiation	1	TRINITY_DN13311_c0_g1_i14
tyrosine catabolic process	1	TRINITY_DN7875_c0_g1_i3
protein deacetylation	1	TRINITY_DN5133_c0_g1_i2
peptidyl-methionine modification	1	TRINITY_DN9184_c0_g1_i5
glutathione catabolic process	1	TRINITY_DN4908_c2_g1_i2
response to very low light intensity stimulus	1	TRINITY_DN11824_c0_g2_i4
xyloglucan biosynthetic process	1	TRINITY_DN37889_c0_g1_i2
chloroplast fission	1	TRINITY_DN6706_c0_g1_i4
biotin biosynthetic process	1	TRINITY_DN7153_c0_g1_i4
response to freezing	1	TRINITY_DN10239_c1_g1_i2
ribose phosphate metabolic process	1	TRINITY_DN3323_c2_g1_i1
negative regulation of fatty acid biosynthetic process	1	TRINITY_DN97755_c0_g1_i4
integument development	1	TRINITY_DN6794_c1_g1_i8
regulation of protein complex stability	1	TRINITY_DN3331_c0_g5_i2
positive regulation of catalytic activity	1	TRINITY_DN9379_c0_g1_i6
cytoskeleton-dependent intracellular transport	1	TRINITY_DN38902_c0_g2_i2
regulation of actin filament polymerization	1	TRINITY_DN13631_c0_g1_i11
mRNA 3'-end processing	1	TRINITY_DN12117_c0_g1_i3
glycerophosphate shuttle	1	TRINITY_DN44407_c0_g2_i2
lysine biosynthetic process via diaminopimelate	1	TRINITY_DN2872_c0_g1_i2
biological process involved in symbiotic interaction	1	TRINITY_DN437_c1_g1_i6
negative regulation of defense response to bacterium	1	TRINITY_DN3583_c0_g2_i2
RNA export from nucleus	1	TRINITY_DN16907_c0_g1_i2
oxidation-dependent protein catabolic process	1	TRINITY_DN33501_c0_g1_i2
vernalization response	1	TRINITY_DN3267_c0_g1_i2
positive regulation of defense response	1	TRINITY_DN15664_c0_g1_i13
double-strand break repair via break-induced replication	1	TRINITY_DN218_c3_g2_i2
tRNA methylation	1	TRINITY_DN2528_c1_g1_i1
gynoecium development	1	TRINITY_DN371_c0_g1_i7
histone H4-R3 methylation	1	TRINITY_DN3689_c0_g1_i3
protein storage vacuole organization	1	TRINITY_DN23910_c1_g1_i5
dTDP biosynthetic process	1	TRINITY_DN4879_c0_g1_i2
macroautophagy	1	TRINITY_DN5152_c0_g3_i3
regulation of protein stability	1	TRINITY_DN20_c0_g1_i10
xylan catabolic process	1	TRINITY_DN12349_c0_g1_i10
glycerophospholipid catabolic process	1	TRINITY_DN35322_c0_g1_i7
protein complex oligomerization	1	TRINITY_DN13136_c0_g2_i3
regulation of ion transmembrane transport	1	TRINITY_DN15700_c0_g1_i3
cellular response to mechanical stimulus	1	TRINITY_DN5180_c0_g1_i9
regulation of flower development	1	TRINITY_DN6196_c2_g2_i3
D-cysteine catabolic process	1	TRINITY_DN3746_c0_g1_i1
response to photooxidative stress	1	TRINITY_DN7598_c0_g1_i3
primary shoot apical meristem specification	1	TRINITY_DN7306_c0_g1_i13
response to desiccation	1	TRINITY_DN10222_c0_g1_i2
conversion of methionyl-tRNA to N-formyl-methionyl-tRNA	1	TRINITY_DN28374_c0_g1_i5
FMN biosynthetic process	1	TRINITY_DN6034_c0_g1_i5
negative regulation of transcription by RNA polymerase II	1	TRINITY_DN988_c0_g2_i9
tissue development	1	TRINITY_DN630_c9_g1_i2
proteasomal ubiquitin-independent protein catabolic process	1	TRINITY_DN6601_c0_g2_i5
manganese ion homeostasis	1	TRINITY_DN3949_c0_g1_i5
chromatin-mediated maintenance of transcription	1	TRINITY_DN5209_c0_g1_i5
phospholipid homeostasis	1	TRINITY_DN10279_c0_g1_i2
protein palmitoylation	1	TRINITY_DN2207_c0_g2_i7
histone methylation	1	TRINITY_DN3757_c0_g1_i7
plant organ formation	1	TRINITY_DN8056_c1_g1_i5
negative regulation of cytokinin-activated signaling pathway	1	TRINITY_DN8321_c0_g1_i7
regulation of nitrogen utilization	1	TRINITY_DN11620_c0_g1_i2
ribosomal small subunit export from nucleus	1	TRINITY_DN55094_c0_g1_i1
photosynthesis, light harvesting in photosystem I	1	TRINITY_DN24849_c0_g1_i1
flower morphogenesis	1	TRINITY_DN15446_c0_g1_i1
plastoglobule organization	1	TRINITY_DN7598_c0_g1_i3
photoreactive repair	1	TRINITY_DN17353_c0_g1_i7
cellular manganese ion homeostasis	1	TRINITY_DN3494_c0_g1_i4
positive regulation of defense response to insect	1	TRINITY_DN6194_c0_g1_i6
establishment or maintenance of cell polarity	1	TRINITY_DN403491_c0_g1_i1
regulation of root meristem growth	1	TRINITY_DN9735_c0_g1_i3
regulation of photoperiodism, flowering	1	TRINITY_DN4054_c1_g1_i6
autophagy of nucleus	1	TRINITY_DN7159_c0_g2_i1
plasma membrane phospholipid scrambling	1	TRINITY_DN4014_c0_g1_i4
histone ubiquitination	1	TRINITY_DN10345_c0_g1_i6
wybutosine biosynthetic process	1	TRINITY_DN33677_c0_g1_i2
sulfolipid biosynthetic process	1	TRINITY_DN2171_c0_g1_i9
L-glutamate biosynthetic process	1	TRINITY_DN4745_c0_g1_i10
diaminopimelate biosynthetic process	1	TRINITY_DN2872_c0_g1_i2
Mo-molybdopterin cofactor biosynthetic process	1	TRINITY_DN5764_c1_g1_i8
endonucleolytic cleavage in 5'-ETS of tricistronic rRNA transcript (SSU-rRNA, 5.8S rRNA, LSU-rRNA)	1	TRINITY_DN5401_c0_g1_i3
heme catabolic process	1	TRINITY_DN6419_c0_g1_i8
arginine catabolic process to glutamate	1	TRINITY_DN144563_c0_g1_i4
tetrahydrofolate metabolic process	1	TRINITY_DN15222_c0_g1_i1
homing of group II introns	1	TRINITY_DN28570_c0_g1_i6
xylan biosynthetic process	1	TRINITY_DN17433_c0_g1_i4
negative regulation of systemic acquired resistance	1	TRINITY_DN3583_c0_g2_i2
negative regulation of telomere maintenance via telomerase	1	TRINITY_DN4552_c0_g1_i11
polyketide biosynthetic process	1	TRINITY_DN7252_c0_g1_i1
nuclear membrane organization	1	TRINITY_DN5405_c0_g2_i2
gene silencing	1	TRINITY_DN115284_c0_g2_i1
lipid storage	1	TRINITY_DN268722_c0_g1_i1
acyl carnitine transport	1	TRINITY_DN4567_c0_g2_i2
purine nucleobase biosynthetic process	1	TRINITY_DN4181_c0_g1_i1
prolyl-tRNA aminoacylation	1	TRINITY_DN289_c3_g1_i3
regulation of programmed cell death	1	TRINITY_DN4541_c0_g2_i3
anatomical structure morphogenesis	1	TRINITY_DN34572_c0_g1_i2
purine nucleoside catabolic process	1	TRINITY_DN8152_c1_g1_i2
shikimate metabolic process	1	TRINITY_DN51318_c0_g1_i2
glucuronoxylan biosynthetic process	1	TRINITY_DN3183_c0_g3_i1
tRNA nucleoside ribose methylation	1	TRINITY_DN5173_c0_g1_i8
RNA folding	1	TRINITY_DN31020_c0_g2_i3
lignin metabolic process	1	TRINITY_DN35720_c0_g1_i1
activation of MAPK activity	1	TRINITY_DN7122_c0_g1_i9
mRNA 3'-end processing by stem-loop binding and cleavage	1	TRINITY_DN81087_c0_g2_i4
de novo' UMP biosynthetic process	1	TRINITY_DN15941_c0_g1_i2
immune response	1	TRINITY_DN1089_c6_g1_i4
ER body organization	1	TRINITY_DN5470_c1_g1_i9
positive regulation of proteolysis	1	TRINITY_DN9404_c1_g1_i2
ketone body biosynthetic process	1	TRINITY_DN13043_c0_g1_i4
protein insertion into mitochondrial outer membrane	1	TRINITY_DN7362_c0_g1_i1
protein urmylation	1	TRINITY_DN6577_c0_g1_i4
lipid A biosynthetic process	1	TRINITY_DN10723_c0_g1_i11
nitrate assimilation	1	TRINITY_DN4583_c0_g1_i3
fatty acid catabolic process	1	TRINITY_DN4974_c0_g2_i6
negative regulation of abscisic acid-activated signaling pathway	1	TRINITY_DN97755_c0_g1_i4
mitochondrial respiratory chain complex II assembly	1	TRINITY_DN3576_c0_g1_i9
response to insect	1	TRINITY_DN6196_c2_g2_i3
anthocyanin-containing compound biosynthetic process	1	TRINITY_DN17501_c0_g1_i2
tRNA 5'-end processing	1	TRINITY_DN1881_c1_g2_i8
positive regulation of camalexin biosynthetic process	1	TRINITY_DN36926_c0_g2_i6
RNA catabolic process	1	TRINITY_DN2534_c0_g2_i2
negative regulation of cell death	1	TRINITY_DN5392_c1_g1_i1
regulation of abscisic acid-activated signaling pathway	1	TRINITY_DN4649_c0_g1_i3
inositol phosphate dephosphorylation	1	TRINITY_DN2568_c0_g1_i6
plant epidermal cell differentiation	1	TRINITY_DN15446_c0_g1_i1
response to trehalose	1	TRINITY_DN7308_c0_g2_i7
miRNA catabolic process	1	TRINITY_DN5879_c0_g1_i7
chlorophyll metabolic process	1	TRINITY_DN1475_c0_g1_i6
citrate transport	1	TRINITY_DN10277_c0_g1_i27
plant-type cell wall biogenesis	1	TRINITY_DN5236_c0_g1_i4
protein localization to organelle	1	TRINITY_DN9772_c0_g1_i7
inosine biosynthetic process	1	TRINITY_DN16144_c0_g1_i5
protein insertion into ER membrane	1	TRINITY_DN7873_c0_g1_i2
folic acid-containing compound metabolic process	1	TRINITY_DN3132_c1_g2_i1
C-terminal protein lipidation	1	TRINITY_DN7159_c0_g2_i1
porphyrin-containing compound biosynthetic process	1	TRINITY_DN15250_c0_g1_i3
regulation of response to stimulus	1	TRINITY_DN3066_c0_g1_i9
vesicle targeting	1	TRINITY_DN23910_c1_g1_i5
RNA interference	1	TRINITY_DN18467_c0_g1_i1
response to metal ion	1	TRINITY_DN2734_c0_g2_i6
regulation of multicellular organism growth	1	TRINITY_DN3335_c0_g1_i2
purine nucleobase transport	1	TRINITY_DN33285_c0_g1_i1
lignin catabolic process	1	TRINITY_DN25637_c0_g1_i1
male meiotic nuclear division	1	TRINITY_DN3045_c3_g1_i3
glycogen catabolic process	1	TRINITY_DN4327_c0_g1_i1
protein-containing complex assembly	1	TRINITY_DN7708_c0_g1_i6
chromosome organization	1	TRINITY_DN2280_c0_g2_i1
organonitrogen compound biosynthetic process	1	TRINITY_DN52780_c0_g1_i5
nuclear-transcribed mRNA catabolic process, no-go decay	1	TRINITY_DN2759_c0_g5_i1
production of ta-siRNAs involved in RNA interference	1	TRINITY_DN12980_c0_g1_i12
negative regulation of reductive pentose-phosphate cycle	1	TRINITY_DN8571_c0_g1_i2
kinetochore organization	1	TRINITY_DN13489_c0_g1_i4
maintenance of DNA methylation	1	TRINITY_DN12980_c0_g1_i12
snoRNA splicing	1	TRINITY_DN26287_c0_g1_i1
tRNA N2-guanine methylation	1	TRINITY_DN6353_c0_g2_i13
protein localization to nuclear inner membrane	1	TRINITY_DN16907_c0_g1_i2
positive regulation of DNA repair	1	TRINITY_DN3622_c0_g1_i7
very long-chain fatty acid metabolic process	1	TRINITY_DN330_c0_g1_i4
sulfate assimilation	1	TRINITY_DN4681_c0_g1_i2
lateral root development	1	TRINITY_DN24646_c0_g1_i1
maintenance of DNA repeat elements	1	TRINITY_DN23784_c0_g3_i2
regulation of intracellular pH	1	TRINITY_DN13520_c0_g1_i13
chloride transport	1	TRINITY_DN9653_c0_g1_i1
oxidative single-stranded DNA demethylation	1	TRINITY_DN17966_c0_g1_i3
regulation of cell size	1	TRINITY_DN5470_c1_g1_i9
positive regulation of flower development	1	TRINITY_DN15664_c0_g1_i13
protein localization to cell surface	1	TRINITY_DN4650_c0_g2_i9
glutamate catabolic process	1	TRINITY_DN6228_c0_g1_i1
regulation of glucose metabolic process	1	TRINITY_DN3034_c0_g1_i1
protein O-linked glycosylation via hydroxyproline	1	TRINITY_DN22571_c0_g2_i2
positive regulation of cell growth	1	TRINITY_DN11620_c0_g1_i2
L-cystine transport	1	TRINITY_DN4225_c0_g1_i10
metal ion homeostasis	1	TRINITY_DN13311_c0_g1_i14
protein processing involved in protein targeting to mitochondrion	1	TRINITY_DN3227_c1_g1_i6
regulation of secondary shoot formation	1	TRINITY_DN4128_c0_g4_i2
chromatin silencing	1	TRINITY_DN10708_c0_g1_i4
detection of mechanical stimulus	1	TRINITY_DN5180_c0_g1_i9
endoplasmic reticulum membrane fusion	1	TRINITY_DN27615_c0_g1_i1
cellular response to stress	1	TRINITY_DN8571_c0_g1_i2
TOR signaling	1	TRINITY_DN4348_c0_g1_i3
response to maltose	1	TRINITY_DN5712_c0_g1_i3
pre-mRNA cleavage required for polyadenylation	1	TRINITY_DN81087_c0_g2_i4
protein arginylation	1	TRINITY_DN4944_c0_g1_i2
lignin biosynthetic process	1	TRINITY_DN5474_c0_g1_i1
meiotic nuclear division	1	TRINITY_DN5199_c1_g1_i2
small molecule metabolic process	1	TRINITY_DN886_c0_g1_i1
glycerophospholipid biosynthetic process	1	TRINITY_DN42536_c0_g1_i1
organic acid biosynthetic process	1	TRINITY_DN52780_c0_g1_i5
RNA polyadenylation	1	TRINITY_DN3066_c0_g1_i13
NLS-bearing protein import into nucleus	1	TRINITY_DN11799_c0_g2_i3
glycerol-3-phosphate metabolic process	1	TRINITY_DN44407_c0_g2_i2
protein K63-linked deubiquitination	1	TRINITY_DN5155_c0_g1_i2
mRNA catabolic process	1	TRINITY_DN5810_c0_g1_i3
arginine biosynthetic process	1	TRINITY_DN2472_c0_g1_i2
maintenance of shoot apical meristem identity	1	TRINITY_DN18467_c0_g1_i1
response to temperature stimulus	1	TRINITY_DN11096_c4_g2_i1
lactate catabolic process	1	TRINITY_DN4813_c0_g1_i11
pentose-phosphate shunt, oxidative branch	1	TRINITY_DN3821_c0_g2_i1
cellular response to metal ion	1	TRINITY_DN53141_c1_g1_i6
protein K48-linked deubiquitination	1	TRINITY_DN2233_c0_g1_i1
systemic acquired resistance, salicylic acid mediated signaling pathway	1	TRINITY_DN2137_c0_g1_i1
negative regulation of catalytic activity	1	TRINITY_DN739_c1_g1_i1
S-adenosylmethionine biosynthetic process	1	TRINITY_DN6027_c0_g2_i1
transcription open complex formation at RNA polymerase II promoter	1	TRINITY_DN1774_c0_g2_i3
spindle assembly involved in meiosis	1	TRINITY_DN5392_c1_g1_i1
response to salicylic acid	1	TRINITY_DN11034_c0_g1_i4
D-serine biosynthetic process	1	TRINITY_DN2898_c0_g1_i5
plasmodesmata-mediated intercellular transport	1	TRINITY_DN23931_c1_g1_i6
lytic vacuole organization	1	TRINITY_DN23910_c1_g1_i5
tRNA (guanine-N7)-methylation	1	TRINITY_DN6829_c0_g1_i3
molybdate ion transport	1	TRINITY_DN18712_c0_g2_i5
meiotic DNA double-strand break formation	1	TRINITY_DN4898_c0_g1_i5
oxaloacetate metabolic process	1	TRINITY_DN182_c0_g1_i11
stress response to cadmium ion	1	TRINITY_DN3746_c0_g1_i1
peptidyl-tyrosine dephosphorylation involved in inactivation of protein kinase activity	1	TRINITY_DN644_c1_g7_i1
negative regulation of seed germination	1	TRINITY_DN11620_c0_g1_i2
ATP synthesis coupled electron transport	1	TRINITY_DN13764_c0_g1_i6
double-strand break repair via synthesis-dependent strand annealing	1	TRINITY_DN53141_c1_g1_i6
protein autoubiquitination	1	TRINITY_DN18511_c0_g1_i1
sexual reproduction	1	TRINITY_DN10550_c0_g1_i4
mitochondrial ATP transmembrane transport	1	TRINITY_DN1053_c0_g1_i3
induced systemic resistance, ethylene mediated signaling pathway	1	TRINITY_DN7122_c0_g1_i9
negative regulation of cell growth	1	TRINITY_DN9735_c0_g1_i3
positive regulation of wax biosynthetic process	1	TRINITY_DN23374_c0_g1_i32
heme O biosynthetic process	1	TRINITY_DN9621_c0_g1_i1
tRNA thio-modification	1	TRINITY_DN6577_c0_g1_i4
stem cell division	1	TRINITY_DN37971_c1_g1_i1
cardiolipin biosynthetic process	1	TRINITY_DN9741_c0_g1_i5
leucine catabolic process	1	TRINITY_DN13043_c0_g1_i4
actin filament depolymerization	1	TRINITY_DN2556_c1_g1_i2
inositol trisphosphate metabolic process	1	TRINITY_DN17427_c0_g1_i3
cellular macromolecule biosynthetic process	1	TRINITY_DN1032_c1_g1_i2
phosphoglycerate transmembrane transport	1	TRINITY_DN33921_c0_g1_i3
plastid transcription	1	TRINITY_DN11615_c0_g1_i2
regulation of primary metabolic process	1	TRINITY_DN10874_c1_g1_i5
positive regulation of protein phosphorylation	1	TRINITY_DN3795_c0_g1_i11
positive regulation of mitochondrial translation	1	TRINITY_DN3505_c0_g1_i6
spermidine biosynthetic process	1	TRINITY_DN9588_c1_g1_i2
glucose 6-phosphate metabolic process	1	TRINITY_DN11157_c0_g1_i4
multidimensional cell growth	1	TRINITY_DN8845_c2_g1_i1
L-serine biosynthetic process	1	TRINITY_DN40457_c0_g1_i1
protein localization to kinetochore	1	TRINITY_DN22357_c0_g1_i1
negative regulation of short-day photoperiodism, flowering	1	TRINITY_DN371_c0_g1_i7
stomatal closure	1	TRINITY_DN1649_c0_g1_i3
fatty acid metabolic process	1	TRINITY_DN1193_c0_g1_i5
chorismate biosynthetic process	1	TRINITY_DN51318_c0_g1_i2
response to toxic substance	1	TRINITY_DN3052_c0_g1_i7
protein K69-linked ufmylation	1	TRINITY_DN9420_c0_g1_i1
protein import into peroxisome matrix, docking	1	TRINITY_DN21648_c0_g2_i2
methionine biosynthetic process	1	TRINITY_DN6145_c0_g1_i4
cytokinin-activated signaling pathway	1	TRINITY_DN23069_c0_g2_i2
folic acid-containing compound biosynthetic process	1	TRINITY_DN1117_c0_g1_i1
regulation of MAPK cascade	1	TRINITY_DN7771_c0_g1_i9
abscisic acid-activated signaling pathway involved in stomatal movement	1	TRINITY_DN14439_c2_g1_i2
peptidyl-threonine phosphorylation	1	TRINITY_DN10542_c0_g2_i3
regulation of proteasomal ubiquitin-dependent protein catabolic process	1	TRINITY_DN9420_c0_g1_i1
maintenance of protein localization in endoplasmic reticulum	1	TRINITY_DN111_c0_g1_i10
positive regulation of TOR signaling	1	TRINITY_DN11620_c0_g1_i2
regulation of exocyst localization	1	TRINITY_DN9784_c0_g1_i1
auxin homeostasis	1	TRINITY_DN8056_c1_g1_i5
positive regulation of peptidase activity	1	TRINITY_DN263_c2_g1_i1
petal development	1	TRINITY_DN10237_c0_g1_i1
ethylene biosynthetic process	1	TRINITY_DN3746_c0_g1_i1
negative regulation of long-day photoperiodism, flowering	1	TRINITY_DN371_c0_g1_i7
protein targeting to peroxisome	1	TRINITY_DN10149_c0_g2_i3
UV protection	1	TRINITY_DN17353_c0_g1_i7
cell cycle G1/S phase transition	1	TRINITY_DN6279_c0_g1_i5
histone deubiquitination	1	TRINITY_DN6556_c0_g1_i7
regulation of mitochondrion organization	1	TRINITY_DN21459_c0_g1_i3
positive regulation of seed germination	1	TRINITY_DN3689_c0_g1_i3
membrane assembly	1	TRINITY_DN10279_c0_g1_i2
negative regulation of mitotic nuclear division	1	TRINITY_DN5864_c2_g2_i1
maturation of LSU-rRNA from tricistronic rRNA transcript (SSU-rRNA, 5.8S rRNA, LSU-rRNA)	1	TRINITY_DN4589_c0_g2_i11
rescue of stalled ribosome	1	TRINITY_DN10399_c1_g1_i17
protein localization to plasma membrane	1	TRINITY_DN8091_c0_g2_i3
cellular nitrogen compound biosynthetic process	1	TRINITY_DN1032_c1_g1_i2
regulation of DNA methylation	1	TRINITY_DN19318_c0_g1_i3
peroxisome fission	1	TRINITY_DN6706_c0_g1_i4
regulation of actin cytoskeleton organization	1	TRINITY_DN403491_c0_g1_i1
regulation of cellulose biosynthetic process	1	TRINITY_DN4238_c1_g2_i2
endoplasmic reticulum tubular network organization	1	TRINITY_DN900_c0_g3_i2
suspensor development	1	TRINITY_DN1042_c0_g2_i1
stabilization of membrane potential	1	TRINITY_DN1119_c0_g1_i1
fruit development	1	TRINITY_DN10237_c0_g1_i1
membrane protein proteolysis	1	TRINITY_DN4893_c0_g1_i12
inositol phosphoceramide metabolic process	1	TRINITY_DN5434_c0_g1_i6
xylem and phloem pattern formation	1	TRINITY_DN5653_c1_g1_i10
gravitropism	1	TRINITY_DN8178_c0_g1_i4
regulation of membrane potential	1	TRINITY_DN5180_c0_g1_i9
nectar secretion	1	TRINITY_DN11027_c0_g1_i2
vesicle fusion with Golgi apparatus	1	TRINITY_DN3222_c0_g1_i10
negative regulation of peptidase activity	1	TRINITY_DN78724_c0_g1_i1
meristem initiation	1	TRINITY_DN6794_c1_g1_i8
DNA strand elongation involved in DNA replication	1	TRINITY_DN3568_c0_g1_i5
response to ozone	1	TRINITY_DN9444_c0_g1_i8
heme A biosynthetic process	1	TRINITY_DN4415_c0_g1_i2
regulation of apoptotic process	1	TRINITY_DN12051_c0_g1_i8
regulation of salicylic acid biosynthetic process	1	TRINITY_DN5274_c0_g1_i12
RNA 3'-end processing	1	TRINITY_DN3066_c0_g1_i13
deadenylation-independent decapping of nuclear-transcribed mRNA	1	TRINITY_DN5879_c0_g1_i7
circadian regulation of gene expression	1	TRINITY_DN4510_c0_g1_i1
tryptophan biosynthetic process	1	TRINITY_DN20730_c0_g1_i2
protein homotrimerization	1	TRINITY_DN3712_c0_g1_i2
Notch signaling pathway	1	TRINITY_DN7119_c0_g2_i3
inositol lipid-mediated signaling	1	TRINITY_DN3827_c0_g1_i4
positive regulation of proteasomal protein catabolic process	1	TRINITY_DN4973_c0_g3_i1
CDP-choline pathway	1	TRINITY_DN7865_c0_g1_i3
mitochondrial coenzyme A transmembrane transport	1	TRINITY_DN4899_c0_g1_i1
mitochondrial mRNA processing	1	TRINITY_DN28570_c0_g1_i6
nicotinate metabolic process	1	TRINITY_DN24397_c2_g2_i2
tripeptide transport	1	TRINITY_DN4676_c0_g1_i2
transport of virus in multicellular host	1	TRINITY_DN23931_c1_g1_i6
glutaminyl-tRNAGln biosynthesis via transamidation	1	TRINITY_DN703_c0_g2_i5
intracellular distribution of mitochondria	1	TRINITY_DN6105_c0_g2_i2
positive regulation of carotenoid biosynthetic process	1	TRINITY_DN7598_c0_g1_i3
methylglyoxal catabolic process to D-lactate via S-lactoyl-glutathione	1	TRINITY_DN1980_c0_g1_i4
regulation of RNA metabolic process	1	TRINITY_DN739_c1_g1_i1
transcription-dependent tethering of RNA polymerase II gene DNA at nuclear periphery	1	TRINITY_DN16907_c0_g1_i2
mitochondrial ADP transmembrane transport	1	TRINITY_DN1053_c0_g1_i3
meiotic chromosome segregation	1	TRINITY_DN13489_c0_g1_i4
nucleotide-sugar metabolic process	1	TRINITY_DN21881_c0_g1_i4
pyrimidine nucleotide-sugar transmembrane transport	1	TRINITY_DN21366_c0_g1_i1
regulation of leaf morphogenesis	1	TRINITY_DN2767_c0_g1_i2
negative regulation of mitochondrial calcium ion concentration	1	TRINITY_DN2982_c0_g1_i4
protein neddylation	1	TRINITY_DN32821_c0_g2_i2
response to red or far red light	1	TRINITY_DN3066_c0_g1_i9
protein ufmylation	1	TRINITY_DN8320_c0_g1_i1
protein localization	1	TRINITY_DN14883_c0_g1_i2
alternative respiration	1	TRINITY_DN72532_c0_g1_i10
response to herbivore	1	TRINITY_DN7122_c0_g1_i9
cortical microtubule organization	1	TRINITY_DN97793_c0_g1_i3
glucan biosynthetic process	1	TRINITY_DN7171_c0_g2_i2
fatty acid elongation	1	TRINITY_DN3399_c1_g1_i1
protein retention in ER lumen	1	TRINITY_DN9465_c0_g1_i2
maintenance of seed dormancy	1	TRINITY_DN4649_c0_g1_i3
regulation of plasma membrane sterol distribution	1	TRINITY_DN1401_c0_g1_i8
response to gibberellin	1	TRINITY_DN71415_c0_g1_i4
determination of dorsal identity	1	TRINITY_DN6794_c1_g1_i8
protein methylation	1	TRINITY_DN10369_c0_g1_i1
reproductive structure development	1	TRINITY_DN10345_c0_g1_i6
cotyledon development	1	TRINITY_DN123029_c0_g1_i5
regulation of cytokinesis	1	TRINITY_DN71347_c2_g1_i2
regulation of organ growth	1	TRINITY_DN17383_c0_g1_i6
negative regulation of DNA endoreduplication	1	TRINITY_DN5470_c1_g1_i9
mitochondrial transmembrane transport	1	TRINITY_DN5108_c0_g1_i8
tRNA wobble base 5-methoxycarbonylmethyl-2-thiouridinylation	1	TRINITY_DN15253_c0_g1_i1
regulation of sulfur metabolic process	1	TRINITY_DN22234_c1_g1_i1
attachment of GPI anchor to protein	1	TRINITY_DN4650_c0_g2_i9
lipid oxidation	1	TRINITY_DN1532_c0_g1_i3
posttranscriptional gene silencing	1	TRINITY_DN23374_c0_g1_i32
generation of catalytic spliceosome for first transesterification step	1	TRINITY_DN51096_c0_g1_i3
regulation of photosynthesis	1	TRINITY_DN7598_c0_g1_i3
regulation of mRNA processing	1	TRINITY_DN622_c0_g2_i5
snRNA import into nucleus	1	TRINITY_DN5767_c0_g1_i3
regulation of stomatal movement	1	TRINITY_DN158_c0_g1_i14
protein-tetrapyrrole linkage	1	TRINITY_DN56506_c0_g1_i1
mitotic spindle assembly checkpoint	1	TRINITY_DN2289_c1_g4_i1
pyruvate biosynthetic process	1	TRINITY_DN2898_c0_g1_i5
transcription-coupled nucleotide-excision repair	1	TRINITY_DN4216_c0_g1_i8

## Sheet: 7D_MF.txt
GO	#Seqs
ATP binding	676	TRINITY_DN96_c0_g2_i2, TRINITY_DN13336_c1_g1_i2, TRINITY_DN133422_c0_g1_i1, TRINITY_DN13784_c0_g1_i8, TRINITY_DN7218_c1_g1_i1, TRINITY_DN5121_c0_g1_i6, TRINITY_DN289_c3_g1_i3, TRINITY_DN8960_c0_g1_i4, TRINITY_DN5182_c0_g1_i5, TRINITY_DN13661_c0_g1_i2, TRINITY_DN851_c1_g1_i10, TRINITY_DN3583_c0_g2_i2, TRINITY_DN8862_c0_g1_i7, TRINITY_DN851_c1_g1_i11, TRINITY_DN33551_c0_g1_i1, TRINITY_DN2707_c2_g1_…
metal ion binding	322	TRINITY_DN17799_c0_g1_i2, TRINITY_DN43699_c0_g2_i3, TRINITY_DN23071_c0_g2_i1, TRINITY_DN59052_c0_g1_i2, TRINITY_DN17269_c0_g1_i3, TRINITY_DN1333_c2_g2_i1, TRINITY_DN1520_c0_g1_i8, TRINITY_DN19465_c0_g1_i1, TRINITY_DN17741_c0_g1_i3, TRINITY_DN4596_c0_g1_i3, TRINITY_DN7633_c0_g1_i4, TRINITY_DN4596_c0_g1_i9, TRINITY_DN17269_c0_g1_i4, TRINITY_DN2615_c0_g1_i4, TRINITY_DN56750_c0_g1_i1, TRINITY_DN8960_…
DNA binding	190	TRINITY_DN29779_c0_g1_i1, TRINITY_DN23071_c0_g2_i1, TRINITY_DN1262_c0_g1_i1, TRINITY_DN17795_c1_g1_i2, TRINITY_DN59052_c0_g1_i2, TRINITY_DN4596_c0_g1_i3, TRINITY_DN4826_c0_g1_i1, TRINITY_DN4596_c0_g1_i9, TRINITY_DN5412_c0_g1_i1, TRINITY_DN164626_c0_g1_i2, TRINITY_DN5412_c0_g1_i4, TRINITY_DN10218_c0_g1_i5, TRINITY_DN1689_c2_g1_i1, TRINITY_DN5448_c4_g1_i3, TRINITY_DN9041_c0_g1_i4, TRINITY_DN613_c1_…
RNA binding	147	TRINITY_DN31196_c0_g1_i6, TRINITY_DN6533_c1_g2_i1, TRINITY_DN11812_c0_g1_i2, TRINITY_DN5987_c1_g1_i2, TRINITY_DN11530_c0_g1_i2, TRINITY_DN5284_c0_g1_i17, TRINITY_DN1950_c0_g3_i5, TRINITY_DN11199_c0_g1_i3, TRINITY_DN17795_c1_g1_i2, TRINITY_DN6555_c0_g2_i1, TRINITY_DN2956_c1_g2_i3, TRINITY_DN4933_c0_g1_i17, TRINITY_DN5080_c0_g2_i11, TRINITY_DN1651_c0_g1_i7, TRINITY_DN10599_c0_g2_i1, TRINITY_DN2967_…
zinc ion binding	130	TRINITY_DN1624_c0_g1_i8, TRINITY_DN2740_c0_g1_i1, TRINITY_DN1262_c0_g1_i1, TRINITY_DN1624_c0_g1_i1, TRINITY_DN16185_c0_g1_i12, TRINITY_DN16185_c0_g1_i14, TRINITY_DN56530_c0_g1_i1, TRINITY_DN219580_c0_g1_i1, TRINITY_DN9332_c0_g1_i2, TRINITY_DN2071_c0_g2_i5, TRINITY_DN3602_c0_g2_i4, TRINITY_DN6997_c0_g1_i10, TRINITY_DN10149_c0_g2_i3, TRINITY_DN2003_c2_g1_i8, TRINITY_DN2614_c0_g1_i12, TRINITY_DN6997…
protein serine/threonine kinase activity	119	TRINITY_DN1881_c3_g1_i1, TRINITY_DN13137_c0_g1_i14, TRINITY_DN5819_c1_g1_i5, TRINITY_DN13661_c0_g1_i2, TRINITY_DN8343_c1_g1_i5, TRINITY_DN1643_c0_g1_i6, TRINITY_DN15938_c0_g3_i6, TRINITY_DN1677_c0_g2_i2, TRINITY_DN61_c0_g1_i5, TRINITY_DN18333_c0_g1_i9, TRINITY_DN329_c0_g2_i2, TRINITY_DN1643_c0_g1_i2, TRINITY_DN448_c0_g1_i6, TRINITY_DN12184_c0_g1_i11, TRINITY_DN15510_c0_g1_i12, TRINITY_DN3905_c0_g…
protein kinase activity	117	TRINITY_DN2819_c0_g2_i6, TRINITY_DN13784_c0_g1_i8, TRINITY_DN2819_c0_g2_i8, TRINITY_DN36390_c2_g1_i3, TRINITY_DN67510_c0_g1_i2, TRINITY_DN7622_c2_g1_i4, TRINITY_DN51723_c0_g1_i1, TRINITY_DN70450_c0_g2_i1, TRINITY_DN29535_c0_g4_i2, TRINITY_DN10925_c0_g1_i5, TRINITY_DN17282_c0_g1_i8, TRINITY_DN54113_c0_g1_i4, TRINITY_DN17282_c0_g1_i2, TRINITY_DN8862_c0_g1_i7, TRINITY_DN15685_c0_g1_i1, TRINITY_DN270…
nucleotide binding	99	TRINITY_DN2819_c0_g2_i6, TRINITY_DN2819_c0_g2_i8, TRINITY_DN17432_c0_g1_i7, TRINITY_DN1292_c1_g1_i8, TRINITY_DN6182_c0_g1_i5, TRINITY_DN7633_c0_g1_i4, TRINITY_DN320_c0_g1_i2, TRINITY_DN41452_c0_g1_i6, TRINITY_DN56750_c0_g1_i1, TRINITY_DN5819_c1_g1_i5, TRINITY_DN11174_c0_g1_i3, TRINITY_DN11174_c0_g1_i2, TRINITY_DN3306_c0_g1_i6, TRINITY_DN4211_c0_g1_i6, TRINITY_DN6281_c0_g1_i6, TRINITY_DN2860_c0_g1…
nucleic acid binding	94	TRINITY_DN19741_c0_g1_i2, TRINITY_DN8403_c0_g1_i3, TRINITY_DN49807_c0_g1_i2, TRINITY_DN8755_c0_g1_i1, TRINITY_DN2740_c0_g1_i1, TRINITY_DN12585_c0_g1_i2, TRINITY_DN14530_c0_g1_i1, TRINITY_DN11922_c0_g1_i1, TRINITY_DN2836_c0_g1_i10, TRINITY_DN4297_c1_g2_i2, TRINITY_DN5559_c0_g1_i8, TRINITY_DN26165_c0_g1_i15, TRINITY_DN5948_c0_g1_i7, TRINITY_DN5358_c2_g1_i1, TRINITY_DN26165_c0_g1_i18, TRINITY_DN2222…
mRNA binding	88	TRINITY_DN159_c0_g2_i12, TRINITY_DN11297_c0_g1_i2, TRINITY_DN219_c0_g1_i3, TRINITY_DN16159_c0_g1_i5, TRINITY_DN576_c1_g1_i2, TRINITY_DN16159_c0_g1_i6, TRINITY_DN576_c1_g1_i4, TRINITY_DN6105_c0_g2_i2, TRINITY_DN4495_c0_g1_i5, TRINITY_DN746_c0_g1_i2, TRINITY_DN28828_c0_g1_i2, TRINITY_DN82176_c0_g1_i7, TRINITY_DN2859_c0_g2_i5, TRINITY_DN52974_c0_g1_i16, TRINITY_DN839_c2_g1_i1, TRINITY_DN10708_c0_g1_…
kinase activity	74	TRINITY_DN22461_c0_g1_i3, TRINITY_DN74910_c0_g1_i1, TRINITY_DN13336_c1_g1_i2, TRINITY_DN1158_c0_g1_i5, TRINITY_DN43885_c1_g2_i2, TRINITY_DN41452_c0_g1_i6, TRINITY_DN9041_c0_g1_i4, TRINITY_DN9332_c0_g1_i2, TRINITY_DN11349_c0_g1_i9, TRINITY_DN886_c0_g1_i1, TRINITY_DN788_c0_g1_i6, TRINITY_DN3583_c0_g2_i2, TRINITY_DN427_c0_g1_i5, TRINITY_DN427_c0_g1_i9, TRINITY_DN6390_c0_g1_i4, TRINITY_DN2819_c0_g1_i…
GTP binding	73	TRINITY_DN14811_c1_g1_i3, TRINITY_DN16128_c0_g1_i13, TRINITY_DN49807_c0_g1_i2, TRINITY_DN14813_c0_g1_i16, TRINITY_DN433_c0_g2_i15, TRINITY_DN397_c0_g1_i11, TRINITY_DN145589_c0_g1_i1, TRINITY_DN6706_c0_g2_i9, TRINITY_DN4805_c0_g1_i2, TRINITY_DN27250_c0_g1_i5, TRINITY_DN6706_c0_g2_i4, TRINITY_DN122916_c0_g1_i1, TRINITY_DN10152_c0_g2_i2, TRINITY_DN27250_c0_g1_i8, TRINITY_DN2956_c0_g2_i7, TRINITY_DN1…
transferase activity	72	TRINITY_DN9333_c0_g4_i1, TRINITY_DN17738_c0_g1_i4, TRINITY_DN101001_c0_g1_i7, TRINITY_DN10270_c3_g1_i8, TRINITY_DN6731_c0_g1_i5, TRINITY_DN5989_c1_g2_i2, TRINITY_DN733_c0_g2_i3, TRINITY_DN1568_c3_g1_i12, TRINITY_DN9427_c0_g1_i18, TRINITY_DN6075_c0_g1_i6, TRINITY_DN38857_c0_g1_i2, TRINITY_DN2828_c0_g1_i11, TRINITY_DN2967_c0_g1_i2, TRINITY_DN4264_c1_g1_i3, TRINITY_DN8628_c1_g2_i1, TRINITY_DN11174_c…
oxidoreductase activity	71	TRINITY_DN3687_c0_g2_i6, TRINITY_DN9651_c0_g1_i6, TRINITY_DN4452_c0_g1_i4, TRINITY_DN1246_c0_g1_i18, TRINITY_DN42985_c0_g1_i5, TRINITY_DN786_c0_g1_i14, TRINITY_DN1140_c0_g1_i1, TRINITY_DN65261_c0_g2_i3, TRINITY_DN471_c0_g1_i11, TRINITY_DN9332_c0_g1_i2, TRINITY_DN1169_c0_g1_i14, TRINITY_DN4428_c0_g1_i5, TRINITY_DN4999_c0_g3_i4, TRINITY_DN1169_c0_g1_i16, TRINITY_DN6538_c0_g1_i6, TRINITY_DN424_c0_g1…
transmembrane transporter activity	70	TRINITY_DN8666_c7_g1_i2, TRINITY_DN714_c0_g1_i14, TRINITY_DN2044_c0_g2_i15, TRINITY_DN6461_c0_g1_i5, TRINITY_DN6118_c0_g1_i6, TRINITY_DN412_c0_g1_i8, TRINITY_DN2084_c0_g1_i4, TRINITY_DN12502_c0_g1_i12, TRINITY_DN9405_c0_g2_i8, TRINITY_DN1336_c0_g1_i4, TRINITY_DN1336_c0_g1_i2, TRINITY_DN1424_c1_g1_i1, TRINITY_DN2164_c0_g1_i3, TRINITY_DN11457_c0_g1_i12, TRINITY_DN14993_c0_g1_i2, TRINITY_DN10739_c0_…
hydrolase activity	70	TRINITY_DN35729_c0_g1_i2, TRINITY_DN3448_c0_g2_i2, TRINITY_DN39159_c0_g1_i1, TRINITY_DN23652_c0_g1_i17, TRINITY_DN27275_c1_g2_i2, TRINITY_DN16079_c0_g1_i4, TRINITY_DN15040_c0_g1_i3, TRINITY_DN1846_c1_g1_i15, TRINITY_DN1846_c1_g1_i14, TRINITY_DN274988_c0_g1_i2, TRINITY_DN11003_c0_g1_i5, TRINITY_DN14174_c0_g1_i3, TRINITY_DN145_c0_g1_i4, TRINITY_DN3713_c0_g1_i6, TRINITY_DN14174_c0_g1_i1, TRINITY_DN5…
calcium ion binding	67	TRINITY_DN263_c1_g2_i2, TRINITY_DN16128_c0_g1_i13, TRINITY_DN7072_c0_g1_i2, TRINITY_DN7072_c0_g1_i3, TRINITY_DN16159_c0_g1_i5, TRINITY_DN7072_c0_g1_i4, TRINITY_DN16159_c0_g1_i6, TRINITY_DN58263_c0_g1_i2, TRINITY_DN6951_c0_g1_i3, TRINITY_DN2930_c0_g1_i6, TRINITY_DN6599_c0_g1_i5, TRINITY_DN2930_c0_g1_i3, TRINITY_DN4017_c0_g1_i1, TRINITY_DN6090_c0_g1_i3, TRINITY_DN17420_c0_g1_i7, TRINITY_DN4017_c0_g…
protein threonine kinase activity	66	TRINITY_DN96_c0_g2_i2, TRINITY_DN267591_c0_g1_i1, TRINITY_DN54591_c0_g1_i1, TRINITY_DN2871_c1_g1_i6, TRINITY_DN27234_c0_g1_i3, TRINITY_DN34778_c0_g1_i1, TRINITY_DN44096_c0_g1_i1, TRINITY_DN25681_c0_g1_i2, TRINITY_DN11677_c0_g1_i3, TRINITY_DN8358_c5_g1_i1, TRINITY_DN11471_c0_g1_i14, TRINITY_DN11471_c0_g1_i17, TRINITY_DN6369_c0_g1_i6, TRINITY_DN30217_c0_g1_i2, TRINITY_DN54660_c0_g2_i1, TRINITY_DN12…
protein serine kinase activity	66	TRINITY_DN96_c0_g2_i2, TRINITY_DN267591_c0_g1_i1, TRINITY_DN54591_c0_g1_i1, TRINITY_DN2871_c1_g1_i6, TRINITY_DN27234_c0_g1_i3, TRINITY_DN34778_c0_g1_i1, TRINITY_DN44096_c0_g1_i1, TRINITY_DN25681_c0_g1_i2, TRINITY_DN11677_c0_g1_i3, TRINITY_DN8358_c5_g1_i1, TRINITY_DN11471_c0_g1_i14, TRINITY_DN11471_c0_g1_i17, TRINITY_DN6369_c0_g1_i6, TRINITY_DN30217_c0_g1_i2, TRINITY_DN54660_c0_g2_i1, TRINITY_DN12…
DNA-binding transcription factor activity	62	TRINITY_DN4128_c0_g4_i2, TRINITY_DN7845_c2_g1_i2, TRINITY_DN2299_c0_g1_i5, TRINITY_DN4298_c0_g2_i8, TRINITY_DN2299_c0_g1_i7, TRINITY_DN3597_c0_g3_i4, TRINITY_DN2387_c1_g1_i1, TRINITY_DN7535_c0_g1_i1, TRINITY_DN10218_c0_g1_i2, TRINITY_DN5339_c0_g1_i1, TRINITY_DN28795_c0_g1_i7, TRINITY_DN1884_c1_g1_i14, TRINITY_DN630_c9_g1_i2, TRINITY_DN6194_c0_g1_i6, TRINITY_DN4716_c0_g1_i2, TRINITY_DN11217_c0_g1_…
GTPase activity	57	TRINITY_DN16128_c0_g1_i13, TRINITY_DN49807_c0_g1_i2, TRINITY_DN14813_c0_g1_i16, TRINITY_DN433_c0_g2_i15, TRINITY_DN19729_c0_g1_i1, TRINITY_DN397_c0_g1_i11, TRINITY_DN145589_c0_g1_i1, TRINITY_DN6706_c0_g2_i9, TRINITY_DN4805_c0_g1_i2, TRINITY_DN27250_c0_g1_i5, TRINITY_DN91928_c1_g1_i8, TRINITY_DN6706_c0_g2_i4, TRINITY_DN10152_c0_g2_i2, TRINITY_DN27250_c0_g1_i8, TRINITY_DN2956_c0_g2_i7, TRINITY_DN36…
binding	55	TRINITY_DN22660_c0_g1_i5, TRINITY_DN65261_c0_g2_i3, TRINITY_DN1032_c1_g1_i2, TRINITY_DN177468_c0_g1_i2, TRINITY_DN7270_c0_g2_i3, TRINITY_DN27253_c0_g1_i5, TRINITY_DN2871_c1_g1_i10, TRINITY_DN7270_c0_g2_i1, TRINITY_DN12252_c0_g1_i5, TRINITY_DN124640_c0_g1_i1, TRINITY_DN18333_c0_g1_i9, TRINITY_DN26203_c0_g3_i10, TRINITY_DN27253_c0_g1_i1, TRINITY_DN840_c0_g1_i4, TRINITY_DN7886_c0_g1_i25, TRINITY_DN9…
ATPase-coupled transmembrane transporter activity	54	TRINITY_DN5100_c0_g1_i7, TRINITY_DN3538_c0_g1_i9, TRINITY_DN25212_c0_g2_i1, TRINITY_DN3538_c0_g1_i2, TRINITY_DN6182_c0_g1_i12, TRINITY_DN203177_c0_g2_i6, TRINITY_DN44115_c0_g1_i6, TRINITY_DN203177_c0_g2_i3, TRINITY_DN635_c0_g2_i1, TRINITY_DN13136_c0_g3_i1, TRINITY_DN13744_c0_g1_i10, TRINITY_DN14439_c2_g1_i2, TRINITY_DN13744_c0_g1_i11, TRINITY_DN2351_c0_g1_i4, TRINITY_DN3176_c0_g1_i9, TRINITY_DN33…
iron ion binding	53	TRINITY_DN3342_c0_g1_i4, TRINITY_DN3342_c0_g1_i3, TRINITY_DN2645_c0_g1_i6, TRINITY_DN13100_c1_g1_i11, TRINITY_DN35720_c0_g1_i1, TRINITY_DN7504_c0_g1_i2, TRINITY_DN2645_c0_g1_i4, TRINITY_DN1084_c0_g1_i3, TRINITY_DN2868_c1_g1_i3, TRINITY_DN1084_c0_g1_i6, TRINITY_DN1084_c0_g1_i4, TRINITY_DN21479_c0_g1_i1, TRINITY_DN6703_c0_g2_i3, TRINITY_DN14126_c0_g4_i1, TRINITY_DN16287_c0_g1_i1, TRINITY_DN8537_c0_…
methyltransferase activity	44	TRINITY_DN8562_c0_g1_i1, TRINITY_DN31196_c0_g1_i6, TRINITY_DN5066_c1_g1_i23, TRINITY_DN7782_c0_g1_i13, TRINITY_DN23597_c0_g1_i1, TRINITY_DN2311_c4_g1_i2, TRINITY_DN8562_c0_g1_i3, TRINITY_DN995_c0_g1_i6, TRINITY_DN10766_c0_g1_i4, TRINITY_DN6351_c0_g1_i5, TRINITY_DN21_c0_g1_i6, TRINITY_DN97585_c0_g1_i3, TRINITY_DN2699_c0_g1_i19, TRINITY_DN57474_c0_g1_i12, TRINITY_DN6731_c0_g2_i10, TRINITY_DN1403_c0…
pyridoxal phosphate binding	40	TRINITY_DN5965_c0_g1_i4, TRINITY_DN4334_c0_g1_i2, TRINITY_DN4334_c0_g1_i3, TRINITY_DN12951_c0_g1_i4, TRINITY_DN4885_c0_g1_i1, TRINITY_DN21_c0_g1_i6, TRINITY_DN1814_c0_g1_i1, TRINITY_DN4885_c0_g1_i5, TRINITY_DN60942_c0_g1_i3, TRINITY_DN4248_c0_g1_i5, TRINITY_DN42076_c0_g1_i1, TRINITY_DN1270_c1_g1_i2, TRINITY_DN144563_c0_g1_i4, TRINITY_DN2898_c0_g1_i5, TRINITY_DN7616_c0_g1_i1, TRINITY_DN5296_c0_g1_…
protein dimerization activity	40	TRINITY_DN52749_c0_g1_i2, TRINITY_DN19672_c0_g1_i3, TRINITY_DN6233_c0_g1_i1, TRINITY_DN5193_c0_g1_i3, TRINITY_DN2472_c0_g1_i2, TRINITY_DN14458_c0_g1_i6, TRINITY_DN59052_c0_g1_i2, TRINITY_DN25450_c0_g1_i2, TRINITY_DN7845_c2_g1_i2, TRINITY_DN8510_c1_g1_i10, TRINITY_DN14458_c0_g1_i3, TRINITY_DN2781_c4_g1_i3, TRINITY_DN3609_c3_g1_i5, TRINITY_DN51025_c0_g1_i19, TRINITY_DN19157_c0_g1_i1, TRINITY_DN5193…
heme binding	40	TRINITY_DN3342_c0_g1_i4, TRINITY_DN3342_c0_g1_i3, TRINITY_DN713_c1_g1_i3, TRINITY_DN19465_c0_g1_i1, TRINITY_DN13100_c1_g1_i11, TRINITY_DN35720_c0_g1_i1, TRINITY_DN7297_c0_g1_i3, TRINITY_DN7504_c0_g1_i2, TRINITY_DN24891_c0_g1_i2, TRINITY_DN3023_c0_g3_i1, TRINITY_DN13079_c0_g1_i2, TRINITY_DN1084_c0_g1_i3, TRINITY_DN5035_c0_g1_i4, TRINITY_DN1084_c0_g1_i6, TRINITY_DN6061_c0_g1_i8, TRINITY_DN6509_c0_g…
sequence-specific DNA binding	35	TRINITY_DN4128_c0_g4_i2, TRINITY_DN33501_c0_g1_i2, TRINITY_DN14458_c0_g1_i6, TRINITY_DN621_c0_g2_i1, TRINITY_DN7845_c2_g1_i2, TRINITY_DN14458_c0_g1_i3, TRINITY_DN2299_c0_g1_i5, TRINITY_DN2299_c0_g1_i7, TRINITY_DN1670_c1_g1_i9, TRINITY_DN3045_c0_g1_i2, TRINITY_DN3349_c1_g1_i7, TRINITY_DN10218_c0_g1_i2, TRINITY_DN5339_c0_g1_i1, TRINITY_DN39308_c0_g4_i1, TRINITY_DN3349_c1_g1_i4, TRINITY_DN1670_c1_g1…
carbohydrate binding	35	TRINITY_DN267591_c0_g1_i1, TRINITY_DN54591_c0_g1_i1, TRINITY_DN18366_c0_g1_i9, TRINITY_DN4808_c0_g1_i12, TRINITY_DN34778_c0_g1_i1, TRINITY_DN4808_c0_g1_i11, TRINITY_DN17539_c0_g5_i2, TRINITY_DN18366_c0_g1_i6, TRINITY_DN25681_c0_g1_i2, TRINITY_DN10005_c0_g1_i6, TRINITY_DN14079_c0_g1_i4, TRINITY_DN4808_c0_g1_i9, TRINITY_DN3330_c0_g2_i4, TRINITY_DN7971_c0_g1_i12, TRINITY_DN2938_c0_g1_i5, TRINITY_DN2…
antiporter activity	34	TRINITY_DN8268_c0_g1_i4, TRINITY_DN2180_c0_g2_i6, TRINITY_DN5612_c0_g2_i5, TRINITY_DN3923_c0_g2_i5, TRINITY_DN2562_c0_g1_i5, TRINITY_DN2999_c0_g1_i3, TRINITY_DN2562_c0_g1_i4, TRINITY_DN23933_c0_g1_i12, TRINITY_DN11171_c0_g1_i3, TRINITY_DN11171_c0_g1_i2, TRINITY_DN14108_c0_g1_i16, TRINITY_DN499_c1_g1_i4, TRINITY_DN461_c0_g1_i12, TRINITY_DN10277_c0_g1_i27, TRINITY_DN14108_c0_g1_i11, TRINITY_DN11171…
calmodulin binding	33	TRINITY_DN3435_c2_g1_i3, TRINITY_DN32642_c0_g1_i9, TRINITY_DN1973_c0_g1_i9, TRINITY_DN3435_c2_g1_i4, TRINITY_DN3435_c2_g1_i1, TRINITY_DN6951_c0_g1_i3, TRINITY_DN2201_c0_g1_i3, TRINITY_DN13899_c0_g1_i2, TRINITY_DN425_c0_g1_i10, TRINITY_DN2201_c0_g1_i1, TRINITY_DN22138_c0_g1_i6, TRINITY_DN32642_c0_g1_i2, TRINITY_DN219537_c0_g1_i2, TRINITY_DN1286_c0_g1_i10, TRINITY_DN9012_c0_g1_i2, TRINITY_DN2663_c0…
helicase activity	33	TRINITY_DN19741_c0_g1_i2, TRINITY_DN538_c0_g2_i2, TRINITY_DN12585_c0_g1_i2, TRINITY_DN5069_c0_g1_i4, TRINITY_DN538_c0_g2_i1, TRINITY_DN2836_c0_g1_i10, TRINITY_DN2818_c0_g1_i1, TRINITY_DN5279_c0_g1_i8, TRINITY_DN26165_c0_g1_i15, TRINITY_DN5948_c0_g1_i7, TRINITY_DN106682_c0_g1_i1, TRINITY_DN26165_c0_g1_i18, TRINITY_DN644_c1_g3_i15, TRINITY_DN3928_c0_g1_i10, TRINITY_DN12980_c0_g1_i12, TRINITY_DN3381…
magnesium ion binding	32	TRINITY_DN4020_c2_g1_i2, TRINITY_DN17225_c0_g1_i1, TRINITY_DN4020_c2_g1_i4, TRINITY_DN17427_c0_g1_i3, TRINITY_DN116624_c0_g1_i1, TRINITY_DN50057_c0_g1_i2, TRINITY_DN1881_c1_g2_i8, TRINITY_DN50057_c0_g1_i6, TRINITY_DN18458_c0_g1_i10, TRINITY_DN6691_c1_g1_i4, TRINITY_DN7260_c0_g1_i3, TRINITY_DN7260_c0_g1_i4, TRINITY_DN5307_c0_g1_i5, TRINITY_DN2898_c0_g1_i5, TRINITY_DN27250_c0_g1_i5, TRINITY_DN7476_…
protein threonine phosphatase activity	31	TRINITY_DN7791_c0_g2_i6, TRINITY_DN2607_c0_g1_i7, TRINITY_DN7791_c0_g2_i9, TRINITY_DN2607_c0_g1_i3, TRINITY_DN5199_c0_g1_i5, TRINITY_DN8716_c0_g2_i6, TRINITY_DN12104_c0_g1_i19, TRINITY_DN8716_c0_g2_i3, TRINITY_DN2607_c0_g1_i8, TRINITY_DN3380_c0_g1_i5, TRINITY_DN9405_c1_g1_i10, TRINITY_DN2523_c0_g1_i8, TRINITY_DN9540_c0_g1_i10, TRINITY_DN11991_c1_g1_i1, TRINITY_DN11991_c1_g1_i2, TRINITY_DN2363_c1_…
protein serine phosphatase activity	31	TRINITY_DN7791_c0_g2_i6, TRINITY_DN2607_c0_g1_i7, TRINITY_DN7791_c0_g2_i9, TRINITY_DN2607_c0_g1_i3, TRINITY_DN5199_c0_g1_i5, TRINITY_DN8716_c0_g2_i6, TRINITY_DN12104_c0_g1_i19, TRINITY_DN8716_c0_g2_i3, TRINITY_DN2607_c0_g1_i8, TRINITY_DN3380_c0_g1_i5, TRINITY_DN9405_c1_g1_i10, TRINITY_DN2523_c0_g1_i8, TRINITY_DN9540_c0_g1_i10, TRINITY_DN11991_c1_g1_i1, TRINITY_DN11991_c1_g1_i2, TRINITY_DN2363_c1_…
transferase activity, transferring glycosyl groups	31	TRINITY_DN83746_c0_g1_i1, TRINITY_DN56559_c0_g1_i1, TRINITY_DN41383_c0_g1_i1, TRINITY_DN6731_c0_g1_i6, TRINITY_DN10357_c0_g1_i4, TRINITY_DN8363_c0_g1_i4, TRINITY_DN12877_c0_g1_i1, TRINITY_DN345_c0_g1_i16, TRINITY_DN6193_c0_g1_i16, TRINITY_DN7945_c2_g1_i5, TRINITY_DN15246_c1_g1_i15, TRINITY_DN3183_c0_g3_i1, TRINITY_DN5298_c0_g1_i11, TRINITY_DN5298_c0_g1_i10, TRINITY_DN10357_c0_g1_i18, TRINITY_DN10…
ubiquitin-protein transferase activity	30	TRINITY_DN11812_c0_g1_i2, TRINITY_DN19748_c0_g2_i7, TRINITY_DN1333_c2_g2_i1, TRINITY_DN2378_c1_g1_i11, TRINITY_DN14707_c0_g1_i14, TRINITY_DN8963_c0_g1_i1, TRINITY_DN1320_c2_g1_i2, TRINITY_DN16758_c0_g1_i3, TRINITY_DN5061_c0_g1_i3, TRINITY_DN1182_c0_g1_i1, TRINITY_DN1222_c2_g1_i17, TRINITY_DN10186_c0_g1_i11, TRINITY_DN1222_c2_g1_i5, TRINITY_DN74396_c0_g1_i1, TRINITY_DN6997_c0_g1_i10, TRINITY_DN699…
4 iron, 4 sulfur cluster binding	29	TRINITY_DN5333_c0_g1_i12, TRINITY_DN4586_c0_g2_i8, TRINITY_DN5333_c0_g1_i11, TRINITY_DN15689_c0_g1_i1, TRINITY_DN33677_c0_g1_i1, TRINITY_DN170903_c0_g1_i1, TRINITY_DN15689_c0_g1_i2, TRINITY_DN164013_c0_g1_i7, TRINITY_DN22594_c0_g1_i2, TRINITY_DN56750_c0_g1_i1, TRINITY_DN15250_c0_g1_i3, TRINITY_DN873_c0_g2_i2, TRINITY_DN29999_c0_g1_i2, TRINITY_DN13252_c0_g1_i2, TRINITY_DN47523_c0_g1_i2, TRINITY_DN…
flavin adenine dinucleotide binding	29	TRINITY_DN9375_c0_g1_i1, TRINITY_DN6165_c0_g1_i10, TRINITY_DN14669_c0_g1_i2, TRINITY_DN2798_c0_g1_i2, TRINITY_DN11147_c0_g1_i2, TRINITY_DN654_c0_g1_i7, TRINITY_DN11147_c0_g1_i1, TRINITY_DN32423_c0_g1_i1, TRINITY_DN1492_c0_g1_i8, TRINITY_DN9793_c0_g1_i11, TRINITY_DN177_c0_g1_i6, TRINITY_DN1831_c0_g1_i4, TRINITY_DN177_c0_g1_i9, TRINITY_DN313_c0_g1_i14, TRINITY_DN24983_c0_g2_i2, TRINITY_DN9375_c0_g4…
NAD binding	28	TRINITY_DN896_c0_g3_i10, TRINITY_DN2472_c0_g1_i2, TRINITY_DN4457_c0_g1_i11, TRINITY_DN21191_c1_g2_i1, TRINITY_DN10449_c0_g1_i6, TRINITY_DN12660_c0_g1_i1, TRINITY_DN22594_c0_g1_i2, TRINITY_DN9332_c0_g1_i2, TRINITY_DN1644_c0_g1_i5, TRINITY_DN3602_c0_g2_i4, TRINITY_DN4428_c0_g1_i9, TRINITY_DN4428_c0_g1_i8, TRINITY_DN896_c0_g2_i2, TRINITY_DN30847_c0_g2_i1, TRINITY_DN6094_c0_g1_i6, TRINITY_DN6094_c0_g…
monooxygenase activity	28	TRINITY_DN4736_c0_g2_i2, TRINITY_DN3342_c0_g1_i4, TRINITY_DN3342_c0_g1_i3, TRINITY_DN713_c1_g1_i3, TRINITY_DN1067_c0_g1_i12, TRINITY_DN58263_c0_g1_i2, TRINITY_DN13100_c1_g1_i11, TRINITY_DN7504_c0_g1_i2, TRINITY_DN24891_c0_g1_i2, TRINITY_DN3023_c0_g3_i1, TRINITY_DN26946_c0_g1_i4, TRINITY_DN1084_c0_g1_i3, TRINITY_DN5329_c1_g1_i1, TRINITY_DN6061_c0_g1_i8, TRINITY_DN21479_c0_g1_i1, TRINITY_DN14126_c0…
lipid binding	28	TRINITY_DN2443_c0_g1_i4, TRINITY_DN437_c1_g1_i6, TRINITY_DN10468_c0_g1_i20, TRINITY_DN13314_c0_g1_i2, TRINITY_DN29246_c0_g1_i1, TRINITY_DN13314_c0_g1_i5, TRINITY_DN820_c0_g1_i15, TRINITY_DN1734_c0_g1_i12, TRINITY_DN6794_c1_g1_i8, TRINITY_DN15747_c0_g1_i7, TRINITY_DN10468_c0_g1_i12, TRINITY_DN10468_c0_g1_i13, TRINITY_DN9429_c0_g1_i6, TRINITY_DN28318_c0_g1_i6, TRINITY_DN15747_c0_g1_i3, TRINITY_DN33…
structural constituent of ribosome	28	TRINITY_DN5302_c0_g1_i2, TRINITY_DN9823_c0_g2_i1, TRINITY_DN18744_c0_g1_i1, TRINITY_DN9266_c0_g1_i5, TRINITY_DN2967_c0_g1_i2, TRINITY_DN3020_c0_g1_i2, TRINITY_DN16910_c0_g2_i2, TRINITY_DN4589_c0_g2_i11, TRINITY_DN3350_c1_g1_i3, TRINITY_DN2230_c0_g1_i7, TRINITY_DN2230_c0_g1_i6, TRINITY_DN16621_c0_g1_i2, TRINITY_DN121562_c0_g1_i1, TRINITY_DN1332_c0_g1_i14, TRINITY_DN20717_c0_g2_i2, TRINITY_DN28718_…
oxidoreductase activity, acting on paired donors, with incorporation or reduction of molecular oxygen	27	TRINITY_DN3342_c0_g1_i4, TRINITY_DN3342_c0_g1_i3, TRINITY_DN713_c1_g1_i3, TRINITY_DN13100_c1_g1_i11, TRINITY_DN7504_c0_g1_i2, TRINITY_DN24891_c0_g1_i2, TRINITY_DN3023_c0_g3_i1, TRINITY_DN1084_c0_g1_i3, TRINITY_DN6061_c0_g1_i8, TRINITY_DN21479_c0_g1_i1, TRINITY_DN14126_c0_g4_i1, TRINITY_DN16287_c0_g1_i1, TRINITY_DN14102_c0_g1_i7, TRINITY_DN1773_c0_g1_i10, TRINITY_DN713_c1_g2_i4, TRINITY_DN713_c1_g…
serine-type endopeptidase activity	27	TRINITY_DN3690_c0_g2_i1, TRINITY_DN5901_c0_g1_i4, TRINITY_DN8419_c1_g1_i8, TRINITY_DN1884_c0_g1_i4, TRINITY_DN33501_c0_g1_i2, TRINITY_DN226954_c0_g1_i1, TRINITY_DN3286_c4_g1_i1, TRINITY_DN131094_c0_g1_i5, TRINITY_DN3690_c0_g2_i7, TRINITY_DN129310_c0_g1_i1, TRINITY_DN30680_c0_g1_i2, TRINITY_DN4719_c0_g1_i7, TRINITY_DN5901_c0_g1_i10, TRINITY_DN74387_c0_g1_i1, TRINITY_DN25933_c1_g2_i11, TRINITY_DN13…
peptidase activity	27	TRINITY_DN1488_c5_g2_i2, TRINITY_DN9305_c0_g1_i6, TRINITY_DN604_c1_g2_i18, TRINITY_DN246_c0_g1_i3, TRINITY_DN6293_c0_g1_i10, TRINITY_DN246_c0_g1_i2, TRINITY_DN4973_c0_g3_i1, TRINITY_DN5728_c0_g1_i8, TRINITY_DN168_c1_g1_i11, TRINITY_DN12088_c0_g1_i4, TRINITY_DN1488_c5_g3_i1, TRINITY_DN3215_c0_g1_i11, TRINITY_DN6293_c0_g1_i18, TRINITY_DN9730_c0_g1_i4, TRINITY_DN1686_c0_g1_i7, TRINITY_DN31652_c0_g5_…
thiol-dependent ubiquitin-specific protease activity	26	TRINITY_DN5155_c0_g1_i2, TRINITY_DN2233_c0_g1_i1, TRINITY_DN112094_c0_g1_i1, TRINITY_DN36320_c0_g1_i2, TRINITY_DN11652_c0_g1_i1, TRINITY_DN3704_c0_g1_i7, TRINITY_DN9243_c0_g1_i4, TRINITY_DN20_c0_g1_i10, TRINITY_DN9243_c0_g1_i3, TRINITY_DN5798_c0_g1_i2, TRINITY_DN104676_c0_g1_i3, TRINITY_DN14679_c0_g1_i2, TRINITY_DN44353_c0_g1_i5, TRINITY_DN14679_c0_g1_i1, TRINITY_DN20_c0_g1_i5, TRINITY_DN44353_c0…
RNA helicase activity	25	TRINITY_DN1159_c0_g1_i11, TRINITY_DN39465_c1_g2_i1, TRINITY_DN7771_c1_g1_i4, TRINITY_DN31507_c1_g2_i1, TRINITY_DN98176_c0_g1_i2, TRINITY_DN1159_c0_g1_i15, TRINITY_DN1159_c0_g1_i14, TRINITY_DN10270_c3_g1_i8, TRINITY_DN2534_c0_g2_i2, TRINITY_DN1651_c0_g1_i7, TRINITY_DN20698_c0_g1_i5, TRINITY_DN9144_c0_g2_i6, TRINITY_DN1092_c0_g2_i3, TRINITY_DN761_c1_g1_i5, TRINITY_DN1159_c0_g1_i9, TRINITY_DN2876_c0…
FAD binding	25	TRINITY_DN4736_c0_g2_i2, TRINITY_DN1067_c0_g1_i12, TRINITY_DN3701_c0_g1_i18, TRINITY_DN21907_c0_g1_i1, TRINITY_DN41532_c0_g2_i3, TRINITY_DN10067_c0_g1_i7, TRINITY_DN41532_c0_g2_i6, TRINITY_DN1836_c0_g1_i16, TRINITY_DN1836_c0_g1_i14, TRINITY_DN4135_c0_g1_i5, TRINITY_DN17587_c0_g1_i5, TRINITY_DN17587_c0_g1_i4, TRINITY_DN1836_c0_g1_i7, TRINITY_DN6145_c0_g1_i4, TRINITY_DN424445_c0_g1_i1, TRINITY_DN66…
protein homodimerization activity	24	TRINITY_DN919_c2_g1_i20, TRINITY_DN28421_c0_g1_i1, TRINITY_DN28421_c0_g1_i2, TRINITY_DN28421_c0_g1_i5, TRINITY_DN9784_c0_g1_i1, TRINITY_DN11610_c0_g1_i1, TRINITY_DN1487_c0_g1_i4, TRINITY_DN3466_c0_g1_i6, TRINITY_DN56506_c0_g1_i1, TRINITY_DN6419_c0_g1_i8, TRINITY_DN9734_c0_g2_i7, TRINITY_DN1487_c0_g1_i2, TRINITY_DN919_c2_g1_i12, TRINITY_DN2236_c0_g2_i11, TRINITY_DN3795_c0_g1_i11, TRINITY_DN9734_c0…
ubiquitin protein ligase activity	24	TRINITY_DN5885_c2_g1_i3, TRINITY_DN12714_c0_g1_i9, TRINITY_DN611_c0_g1_i3, TRINITY_DN218_c3_g1_i7, TRINITY_DN4297_c1_g2_i2, TRINITY_DN7157_c1_g1_i2, TRINITY_DN7157_c1_g1_i1, TRINITY_DN6599_c0_g1_i5, TRINITY_DN16185_c0_g1_i24, TRINITY_DN158_c0_g1_i14, TRINITY_DN3239_c0_g1_i10, TRINITY_DN9404_c1_g1_i2, TRINITY_DN16185_c0_g1_i26, TRINITY_DN1461_c0_g1_i5, TRINITY_DN18511_c0_g1_i1, TRINITY_DN416_c0_g2…
translation initiation factor activity	23	TRINITY_DN4132_c0_g1_i4, TRINITY_DN891_c0_g1_i18, TRINITY_DN2460_c0_g2_i2, TRINITY_DN11966_c0_g1_i1, TRINITY_DN891_c0_g1_i21, TRINITY_DN4771_c0_g1_i7, TRINITY_DN891_c0_g1_i12, TRINITY_DN1774_c0_g2_i3, TRINITY_DN3501_c0_g1_i2, TRINITY_DN4771_c0_g1_i3, TRINITY_DN9059_c1_g1_i3, TRINITY_DN22675_c0_g2_i11, TRINITY_DN32390_c0_g1_i1, TRINITY_DN94041_c0_g1_i1, TRINITY_DN15014_c0_g1_i3, TRINITY_DN9195_c1_…
catalytic activity	22	TRINITY_DN4436_c0_g1_i5, TRINITY_DN11220_c0_g1_i1, TRINITY_DN15000_c1_g1_i1, TRINITY_DN14808_c0_g1_i1, TRINITY_DN14530_c0_g1_i1, TRINITY_DN27430_c1_g1_i1, TRINITY_DN6328_c0_g1_i1, TRINITY_DN97952_c0_g1_i1, TRINITY_DN11220_c0_g1_i7, TRINITY_DN30541_c0_g4_i1, TRINITY_DN27952_c0_g1_i1, TRINITY_DN8741_c0_g1_i2, TRINITY_DN52780_c0_g1_i5, TRINITY_DN1188_c0_g1_i2, TRINITY_DN42257_c0_g1_i1, TRINITY_DN118…
unfolded protein binding	22	TRINITY_DN12353_c0_g1_i2, TRINITY_DN18196_c2_g2_i1, TRINITY_DN1263_c0_g1_i3, TRINITY_DN8531_c0_g1_i8, TRINITY_DN81_c0_g1_i7, TRINITY_DN6644_c0_g1_i1, TRINITY_DN5724_c0_g1_i1, TRINITY_DN1672_c0_g1_i6, TRINITY_DN8531_c0_g1_i4, TRINITY_DN2236_c0_g2_i11, TRINITY_DN94_c1_g1_i2, TRINITY_DN12399_c0_g1_i1, TRINITY_DN315_c0_g1_i2, TRINITY_DN3391_c0_g1_i3, TRINITY_DN315_c0_g1_i5, TRINITY_DN2236_c0_g2_i9, T…
microtubule binding	22	TRINITY_DN485_c2_g1_i9, TRINITY_DN8670_c0_g2_i2, TRINITY_DN38902_c0_g2_i2, TRINITY_DN8700_c0_g1_i3, TRINITY_DN14813_c0_g1_i16, TRINITY_DN4238_c1_g2_i2, TRINITY_DN66728_c0_g1_i1, TRINITY_DN39985_c0_g1_i1, TRINITY_DN13975_c0_g3_i2, TRINITY_DN3653_c0_g2_i1, TRINITY_DN6706_c0_g1_i4, TRINITY_DN10127_c0_g2_i11, TRINITY_DN13975_c0_g3_i1, TRINITY_DN8700_c0_g1_i8, TRINITY_DN10127_c0_g2_i10, TRINITY_DN1206…
xenobiotic transmembrane transporter activity	21	TRINITY_DN10277_c0_g1_i27, TRINITY_DN14108_c0_g1_i11, TRINITY_DN11171_c0_g1_i5, TRINITY_DN5612_c0_g2_i5, TRINITY_DN11171_c0_g1_i4, TRINITY_DN11171_c0_g1_i7, TRINITY_DN11171_c0_g1_i8, TRINITY_DN2562_c0_g1_i5, TRINITY_DN2562_c0_g1_i4, TRINITY_DN23933_c0_g1_i12, TRINITY_DN66601_c0_g1_i7, TRINITY_DN19213_c0_g1_i2, TRINITY_DN11171_c0_g1_i3, TRINITY_DN66601_c0_g1_i2, TRINITY_DN11171_c0_g1_i2, TRINITY_D…
peptidyl-prolyl cis-trans isomerase activity	21	TRINITY_DN7416_c0_g1_i3, TRINITY_DN422_c0_g1_i5, TRINITY_DN9565_c0_g1_i6, TRINITY_DN2811_c0_g1_i11, TRINITY_DN3714_c0_g1_i3, TRINITY_DN320_c1_g1_i4, TRINITY_DN378_c1_g1_i2, TRINITY_DN34631_c0_g1_i12, TRINITY_DN14893_c0_g1_i3, TRINITY_DN69899_c0_g1_i5, TRINITY_DN5483_c0_g1_i8, TRINITY_DN13958_c0_g1_i12, TRINITY_DN33217_c0_g2_i1, TRINITY_DN7_c0_g1_i3, TRINITY_DN7416_c0_g1_i12, TRINITY_DN195773_c0_g…
hydrolase activity, hydrolyzing O-glycosyl compounds	20	TRINITY_DN5082_c0_g1_i3, TRINITY_DN349213_c0_g1_i1, TRINITY_DN4184_c0_g1_i6, TRINITY_DN9447_c0_g1_i2, TRINITY_DN2718_c0_g2_i12, TRINITY_DN7739_c0_g1_i9, TRINITY_DN5638_c1_g2_i1, TRINITY_DN148251_c0_g1_i1, TRINITY_DN2330_c0_g1_i4, TRINITY_DN35254_c0_g2_i1, TRINITY_DN7739_c0_g1_i4, TRINITY_DN410_c2_g1_i14, TRINITY_DN14886_c0_g1_i3, TRINITY_DN5858_c0_g1_i4, TRINITY_DN270458_c0_g1_i1, TRINITY_DN17077…
nucleosome-dependent ATPase activity	19	TRINITY_DN53141_c1_g1_i6, TRINITY_DN30217_c0_g1_i2, TRINITY_DN10719_c2_g1_i5, TRINITY_DN10719_c2_g2_i2, TRINITY_DN5979_c0_g1_i18, TRINITY_DN106682_c0_g1_i1, TRINITY_DN3622_c0_g1_i7, TRINITY_DN9307_c0_g1_i13, TRINITY_DN14952_c0_g3_i1, TRINITY_DN5660_c1_g1_i13, TRINITY_DN1939_c1_g1_i6, TRINITY_DN1939_c1_g1_i4, TRINITY_DN9307_c0_g1_i11, TRINITY_DN9307_c0_g1_i22, TRINITY_DN13409_c0_g1_i7, TRINITY_DN1…
ADP binding	18	TRINITY_DN24340_c0_g1_i1, TRINITY_DN29047_c0_g2_i2, TRINITY_DN5536_c2_g1_i1, TRINITY_DN8809_c0_g1_i6, TRINITY_DN6676_c0_g1_i2, TRINITY_DN8059_c0_g2_i2, TRINITY_DN71884_c0_g1_i5, TRINITY_DN131208_c0_g1_i2, TRINITY_DN886_c0_g1_i2, TRINITY_DN4837_c0_g1_i9, TRINITY_DN17097_c1_g1_i1, TRINITY_DN41381_c0_g1_i1, TRINITY_DN15926_c0_g1_i1, TRINITY_DN25106_c0_g1_i1, TRINITY_DN31036_c0_g1_i5, TRINITY_DN28974…
RNA polymerase II cis-regulatory region sequence-specific DNA binding	18	TRINITY_DN11328_c0_g1_i9, TRINITY_DN19672_c0_g1_i3, TRINITY_DN816_c3_g1_i3, TRINITY_DN17246_c1_g1_i2, TRINITY_DN25450_c0_g1_i2, TRINITY_DN18874_c0_g2_i3, TRINITY_DN6590_c0_g1_i3, TRINITY_DN642_c0_g1_i4, TRINITY_DN27734_c0_g1_i9, TRINITY_DN642_c0_g1_i2, TRINITY_DN11328_c0_g1_i1, TRINITY_DN265_c1_g2_i1, TRINITY_DN27734_c0_g1_i3, TRINITY_DN15829_c0_g1_i11, TRINITY_DN27734_c0_g1_i10, TRINITY_DN6590_c…
DNA-binding transcription factor activity, RNA polymerase II-specific	17	TRINITY_DN11328_c0_g1_i9, TRINITY_DN816_c3_g1_i3, TRINITY_DN34046_c0_g2_i5, TRINITY_DN17246_c1_g1_i2, TRINITY_DN25450_c0_g1_i2, TRINITY_DN6925_c1_g1_i3, TRINITY_DN6925_c1_g1_i8, TRINITY_DN6590_c0_g1_i3, TRINITY_DN642_c0_g1_i4, TRINITY_DN27734_c0_g1_i9, TRINITY_DN642_c0_g1_i2, TRINITY_DN11328_c0_g1_i1, TRINITY_DN265_c1_g2_i1, TRINITY_DN27734_c0_g1_i3, TRINITY_DN27734_c0_g1_i10, TRINITY_DN6590_c0_g…
anion binding	17	TRINITY_DN11430_c0_g1_i13, TRINITY_DN3300_c0_g1_i5, TRINITY_DN15222_c0_g1_i1, TRINITY_DN24882_c0_g1_i14, TRINITY_DN36817_c0_g5_i1, TRINITY_DN11676_c0_g2_i10, TRINITY_DN8785_c0_g1_i3, TRINITY_DN26240_c0_g1_i2, TRINITY_DN18388_c0_g1_i14, TRINITY_DN886_c0_g1_i1, TRINITY_DN21564_c0_g1_i1, TRINITY_DN40232_c0_g1_i1, TRINITY_DN25902_c0_g1_i4, TRINITY_DN40232_c0_g2_i3, TRINITY_DN42407_c0_g1_i4, TRINITY_D…
electron transfer activity	16	TRINITY_DN13869_c0_g1_i3, TRINITY_DN11409_c0_g4_i1, TRINITY_DN27706_c1_g1_i3, TRINITY_DN30129_c0_g1_i4, TRINITY_DN2645_c0_g1_i6, TRINITY_DN6679_c0_g1_i5, TRINITY_DN3068_c0_g1_i10, TRINITY_DN8339_c0_g1_i1, TRINITY_DN2645_c0_g1_i4, TRINITY_DN13079_c0_g1_i2, TRINITY_DN3068_c0_g1_i9, TRINITY_DN41532_c0_g2_i3, TRINITY_DN6679_c0_g1_i7, TRINITY_DN41532_c0_g2_i6, TRINITY_DN6509_c0_g1_i2, TRINITY_DN416_c2…
UDP-glycosyltransferase activity	16	TRINITY_DN10657_c0_g2_i2, TRINITY_DN28197_c0_g1_i1, TRINITY_DN40234_c0_g1_i1, TRINITY_DN2707_c1_g1_i15, TRINITY_DN44730_c0_g1_i1, TRINITY_DN1724_c5_g1_i6, TRINITY_DN8493_c0_g2_i2, TRINITY_DN1724_c5_g1_i7, TRINITY_DN5460_c0_g1_i2, TRINITY_DN3218_c0_g1_i4, TRINITY_DN27258_c0_g1_i2, TRINITY_DN17501_c0_g1_i3, TRINITY_DN19067_c0_g2_i2, TRINITY_DN10657_c0_g2_i5, TRINITY_DN4492_c1_g1_i2, TRINITY_DN58940…
metalloendopeptidase activity	15	TRINITY_DN14277_c0_g1_i5, TRINITY_DN14971_c0_g1_i3, TRINITY_DN14971_c0_g1_i1, TRINITY_DN3762_c0_g1_i2, TRINITY_DN9974_c1_g1_i2, TRINITY_DN22626_c0_g1_i8, TRINITY_DN12051_c0_g1_i6, TRINITY_DN4572_c0_g1_i9, TRINITY_DN12051_c0_g1_i8, TRINITY_DN7708_c0_g1_i3, TRINITY_DN7708_c0_g1_i6, TRINITY_DN10324_c1_g5_i1, TRINITY_DN16640_c0_g1_i20, TRINITY_DN3399_c0_g1_i1, TRINITY_DN14620_c0_g1_i1
adenyl ribonucleotide binding	15	TRINITY_DN3300_c0_g1_i5, TRINITY_DN24882_c0_g1_i14, TRINITY_DN36817_c0_g5_i1, TRINITY_DN11676_c0_g2_i10, TRINITY_DN8785_c0_g1_i3, TRINITY_DN26240_c0_g1_i2, TRINITY_DN18388_c0_g1_i14, TRINITY_DN886_c0_g1_i1, TRINITY_DN21564_c0_g1_i1, TRINITY_DN40232_c0_g1_i1, TRINITY_DN25902_c0_g1_i4, TRINITY_DN40232_c0_g2_i3, TRINITY_DN42407_c0_g1_i4, TRINITY_DN756_c1_g1_i7, TRINITY_DN25902_c0_g1_i6
NADP binding	14	TRINITY_DN14669_c0_g1_i2, TRINITY_DN2798_c0_g1_i2, TRINITY_DN11147_c0_g1_i2, TRINITY_DN11147_c0_g1_i1, TRINITY_DN22502_c0_g1_i1, TRINITY_DN21191_c1_g2_i1, TRINITY_DN32423_c0_g1_i1, TRINITY_DN10449_c0_g1_i6, TRINITY_DN1492_c0_g1_i8, TRINITY_DN12660_c0_g1_i1, TRINITY_DN9332_c0_g1_i2, TRINITY_DN11430_c0_g2_i2, TRINITY_DN1515_c0_g1_i11, TRINITY_DN3821_c0_g2_i1
endonuclease activity	14	TRINITY_DN8403_c0_g1_i3, TRINITY_DN5179_c0_g1_i10, TRINITY_DN12704_c0_g1_i6, TRINITY_DN17973_c0_g1_i7, TRINITY_DN5251_c1_g1_i9, TRINITY_DN81_c1_g1_i2, TRINITY_DN2142_c0_g1_i21, TRINITY_DN2142_c0_g1_i12, TRINITY_DN81_c1_g1_i11, TRINITY_DN81_c1_g1_i7, TRINITY_DN5251_c1_g1_i3, TRINITY_DN16361_c1_g1_i2, TRINITY_DN2759_c0_g5_i1, TRINITY_DN81_c1_g1_i9
serine-type peptidase activity	14	TRINITY_DN16571_c0_g1_i1, TRINITY_DN6581_c0_g1_i11, TRINITY_DN9024_c0_g1_i2, TRINITY_DN643_c2_g1_i11, TRINITY_DN643_c2_g1_i3, TRINITY_DN4518_c0_g2_i1, TRINITY_DN35829_c0_g1_i1, TRINITY_DN4518_c0_g1_i10, TRINITY_DN1784_c0_g1_i4, TRINITY_DN1784_c0_g1_i3, TRINITY_DN85604_c0_g1_i3, TRINITY_DN4061_c0_g1_i12, TRINITY_DN4061_c0_g1_i5, TRINITY_DN26692_c0_g2_i2
glutathione transferase activity	14	TRINITY_DN4031_c0_g1_i4, TRINITY_DN4031_c0_g1_i3, TRINITY_DN4031_c0_g1_i2, TRINITY_DN17766_c0_g2_i1, TRINITY_DN736_c0_g1_i9, TRINITY_DN3086_c0_g1_i6, TRINITY_DN736_c0_g1_i7, TRINITY_DN1192_c0_g1_i2, TRINITY_DN11152_c1_g1_i1, TRINITY_DN736_c0_g1_i1, TRINITY_DN30029_c0_g1_i3, TRINITY_DN11152_c0_g1_i5, TRINITY_DN1479_c1_g1_i7, TRINITY_DN3052_c0_g1_i7
GTPase activator activity	14	TRINITY_DN4505_c0_g2_i2, TRINITY_DN253797_c0_g1_i1, TRINITY_DN1768_c1_g1_i12, TRINITY_DN26241_c0_g1_i2, TRINITY_DN12134_c0_g1_i8, TRINITY_DN8977_c0_g1_i12, TRINITY_DN2270_c0_g1_i1, TRINITY_DN187466_c0_g1_i5, TRINITY_DN12565_c0_g1_i11, TRINITY_DN73131_c0_g1_i5, TRINITY_DN68683_c0_g1_i3, TRINITY_DN73131_c0_g1_i3, TRINITY_DN5919_c0_g2_i3, TRINITY_DN12928_c1_g1_i7
protein-cysteine S-palmitoyltransferase activity	14	TRINITY_DN42423_c0_g1_i1, TRINITY_DN35932_c0_g2_i2, TRINITY_DN10782_c0_g1_i17, TRINITY_DN13130_c0_g1_i4, TRINITY_DN2200_c0_g1_i7, TRINITY_DN5971_c0_g1_i15, TRINITY_DN7012_c1_g3_i5, TRINITY_DN7012_c1_g3_i4, TRINITY_DN2837_c0_g1_i2, TRINITY_DN2207_c0_g2_i7, TRINITY_DN2837_c0_g1_i9, TRINITY_DN2837_c0_g1_i8, TRINITY_DN5321_c1_g3_i1, TRINITY_DN114241_c0_g1_i1
transcription regulatory region sequence-specific DNA binding	14	TRINITY_DN7794_c0_g1_i6, TRINITY_DN11183_c1_g1_i7, TRINITY_DN7794_c0_g1_i3, TRINITY_DN11610_c0_g1_i1, TRINITY_DN40006_c0_g1_i3, TRINITY_DN3443_c1_g1_i9, TRINITY_DN5448_c4_g2_i4, TRINITY_DN6794_c1_g1_i8, TRINITY_DN2656_c1_g1_i1, TRINITY_DN630_c9_g1_i2, TRINITY_DN2148_c1_g1_i14, TRINITY_DN4716_c0_g1_i2, TRINITY_DN22234_c1_g1_i1, TRINITY_DN2148_c1_g1_i6
symporter activity	14	TRINITY_DN13606_c0_g1_i23, TRINITY_DN170711_c0_g1_i1, TRINITY_DN9778_c0_g1_i9, TRINITY_DN13606_c0_g1_i9, TRINITY_DN6858_c0_g1_i11, TRINITY_DN9778_c0_g1_i7, TRINITY_DN1312_c0_g1_i17, TRINITY_DN45947_c0_g1_i3, TRINITY_DN1312_c0_g1_i1, TRINITY_DN2205_c0_g2_i1, TRINITY_DN27372_c1_g1_i1, TRINITY_DN13606_c0_g1_i16, TRINITY_DN10559_c0_g1_i9, TRINITY_DN170711_c0_g1_i7
single-stranded DNA binding	13	TRINITY_DN20952_c0_g1_i1, TRINITY_DN9922_c0_g5_i1, TRINITY_DN33501_c0_g1_i2, TRINITY_DN1039_c0_g1_i10, TRINITY_DN8985_c0_g2_i2, TRINITY_DN4552_c0_g1_i11, TRINITY_DN1039_c0_g1_i17, TRINITY_DN115284_c0_g2_i1, TRINITY_DN7151_c0_g1_i16, TRINITY_DN7193_c0_g1_i2, TRINITY_DN6923_c1_g1_i1, TRINITY_DN4441_c1_g1_i19, TRINITY_DN7193_c0_g1_i5
nucleotidyltransferase activity	13	TRINITY_DN32581_c0_g4_i1, TRINITY_DN32581_c0_g3_i1, TRINITY_DN15307_c0_g1_i3, TRINITY_DN9909_c0_g1_i15, TRINITY_DN26203_c0_g3_i10, TRINITY_DN9909_c0_g1_i8, TRINITY_DN15830_c0_g1_i6, TRINITY_DN15830_c0_g1_i8, TRINITY_DN7043_c1_g1_i1, TRINITY_DN17576_c0_g1_i1, TRINITY_DN6577_c0_g1_i4, TRINITY_DN39212_c0_g1_i9, TRINITY_DN191436_c1_g1_i1
oxidoreductase activity, acting on the CH-OH group of donors, NAD or NADP as acceptor	13	TRINITY_DN19963_c0_g1_i3, TRINITY_DN1227_c0_g1_i1, TRINITY_DN4457_c0_g1_i11, TRINITY_DN1227_c0_g1_i4, TRINITY_DN22894_c0_g1_i5, TRINITY_DN7817_c0_g1_i4, TRINITY_DN4428_c0_g1_i9, TRINITY_DN1188_c0_g1_i4, TRINITY_DN4428_c0_g1_i8, TRINITY_DN3132_c1_g2_i1, TRINITY_DN4428_c0_g1_i11, TRINITY_DN8685_c0_g2_i1, TRINITY_DN1489_c0_g2_i1
1,3-beta-D-glucan synthase activity	13	TRINITY_DN8486_c0_g1_i1, TRINITY_DN348_c1_g1_i3, TRINITY_DN2862_c0_g1_i13, TRINITY_DN2862_c0_g1_i14, TRINITY_DN8742_c1_g1_i5, TRINITY_DN2862_c0_g1_i15, TRINITY_DN22165_c1_g1_i1, TRINITY_DN8486_c0_g1_i8, TRINITY_DN22165_c0_g1_i6, TRINITY_DN8742_c1_g1_i12, TRINITY_DN2862_c0_g2_i4, TRINITY_DN2862_c0_g1_i2, TRINITY_DN877_c0_g1_i7
calcium transmembrane transporter activity, phosphorylative mechanism	13	TRINITY_DN3435_c2_g1_i3, TRINITY_DN32642_c0_g1_i9, TRINITY_DN1973_c0_g1_i9, TRINITY_DN3435_c2_g1_i4, TRINITY_DN3435_c2_g1_i1, TRINITY_DN3949_c0_g1_i5, TRINITY_DN7478_c0_g1_i7, TRINITY_DN32642_c0_g1_i2, TRINITY_DN10933_c3_g1_i5, TRINITY_DN5182_c0_g1_i5, TRINITY_DN851_c1_g1_i10, TRINITY_DN851_c1_g1_i11, TRINITY_DN3435_c2_g1_i8
mismatched DNA binding	13	TRINITY_DN17973_c0_g1_i7, TRINITY_DN2142_c0_g1_i30, TRINITY_DN23037_c0_g1_i18, TRINITY_DN22295_c0_g1_i1, TRINITY_DN45250_c0_g1_i4, TRINITY_DN54842_c0_g1_i2, TRINITY_DN81_c1_g1_i2, TRINITY_DN23037_c0_g1_i11, TRINITY_DN2142_c0_g1_i21, TRINITY_DN2142_c0_g1_i12, TRINITY_DN81_c1_g1_i11, TRINITY_DN81_c1_g1_i7, TRINITY_DN81_c1_g1_i9
cysteine-type peptidase activity	13	TRINITY_DN14679_c0_g1_i2, TRINITY_DN14679_c0_g1_i1, TRINITY_DN20_c0_g1_i5, TRINITY_DN5195_c1_g2_i5, TRINITY_DN36320_c0_g1_i2, TRINITY_DN11652_c0_g1_i1, TRINITY_DN3704_c0_g1_i7, TRINITY_DN5195_c0_g1_i7, TRINITY_DN4070_c0_g1_i2, TRINITY_DN4070_c0_g1_i3, TRINITY_DN5528_c0_g1_i11, TRINITY_DN104676_c0_g1_i3, TRINITY_DN1290_c0_g1_i6
FMN binding	12	TRINITY_DN14669_c0_g1_i2, TRINITY_DN2798_c0_g1_i2, TRINITY_DN11430_c0_g2_i2, TRINITY_DN11147_c0_g1_i2, TRINITY_DN671_c0_g1_i3, TRINITY_DN11147_c0_g1_i1, TRINITY_DN18360_c0_g1_i3, TRINITY_DN3712_c0_g1_i2, TRINITY_DN200_c0_g1_i11, TRINITY_DN4745_c0_g1_i10, TRINITY_DN33677_c0_g1_i1, TRINITY_DN22594_c0_g1_i2
chaperone binding	12	TRINITY_DN416_c0_g3_i1, TRINITY_DN11035_c0_g2_i6, TRINITY_DN11035_c0_g2_i4, TRINITY_DN81_c0_g1_i7, TRINITY_DN416_c0_g3_i2, TRINITY_DN1487_c0_g1_i12, TRINITY_DN6211_c0_g1_i1, TRINITY_DN19404_c0_g1_i2, TRINITY_DN1487_c0_g1_i4, TRINITY_DN9404_c1_g1_i2, TRINITY_DN11035_c0_g2_i1, TRINITY_DN1487_c0_g1_i2
serine-type carboxypeptidase activity	12	TRINITY_DN27134_c1_g3_i1, TRINITY_DN204_c0_g1_i3, TRINITY_DN765_c0_g1_i8, TRINITY_DN12803_c0_g1_i1, TRINITY_DN2199_c0_g1_i1, TRINITY_DN28592_c1_g1_i3, TRINITY_DN765_c0_g1_i4, TRINITY_DN28592_c1_g1_i1, TRINITY_DN9614_c0_g1_i3, TRINITY_DN28592_c1_g1_i6, TRINITY_DN765_c0_g2_i1, TRINITY_DN39069_c0_g1_i3
damaged DNA binding	12	TRINITY_DN19812_c0_g1_i4, TRINITY_DN44327_c0_g1_i1, TRINITY_DN395_c1_g1_i4, TRINITY_DN395_c1_g1_i5, TRINITY_DN3045_c3_g1_i3, TRINITY_DN4423_c6_g1_i14, TRINITY_DN96967_c0_g1_i6, TRINITY_DN7928_c1_g1_i6, TRINITY_DN3461_c0_g1_i10, TRINITY_DN1551_c0_g1_i9, TRINITY_DN3461_c0_g1_i14, TRINITY_DN4423_c6_g1_i10
tRNA binding	12	TRINITY_DN3903_c0_g1_i6, TRINITY_DN6577_c0_g1_i4, TRINITY_DN6353_c0_g2_i13, TRINITY_DN1095_c0_g1_i10, TRINITY_DN2612_c0_g1_i6, TRINITY_DN5139_c0_g1_i7, TRINITY_DN5884_c0_g1_i7, TRINITY_DN29631_c0_g1_i2, TRINITY_DN2528_c1_g1_i1, TRINITY_DN30620_c0_g2_i1, TRINITY_DN15253_c0_g1_i1, TRINITY_DN11966_c0_g1_i1
photoreceptor activity	12	TRINITY_DN671_c0_g1_i7, TRINITY_DN28421_c0_g1_i1, TRINITY_DN671_c0_g1_i2, TRINITY_DN28421_c0_g1_i2, TRINITY_DN28421_c0_g1_i5, TRINITY_DN28421_c0_g1_i7, TRINITY_DN12184_c0_g1_i11, TRINITY_DN28421_c0_g1_i6, TRINITY_DN2915_c2_g1_i1, TRINITY_DN56506_c0_g1_i1, TRINITY_DN671_c0_g2_i1, TRINITY_DN671_c0_g1_i9
2-alkenal reductase [NAD(P)+] activity	11	TRINITY_DN3690_c0_g2_i7, TRINITY_DN43885_c1_g2_i2, TRINITY_DN5911_c0_g1_i1, TRINITY_DN7993_c0_g1_i8, TRINITY_DN3211_c1_g3_i1, TRINITY_DN14674_c0_g1_i5, TRINITY_DN8977_c0_g1_i12, TRINITY_DN29276_c0_g3_i1, TRINITY_DN51651_c0_g2_i2, TRINITY_DN14674_c0_g1_i1, TRINITY_DN131160_c0_g1_i2
MAP kinase activity	11	TRINITY_DN517_c0_g1_i9, TRINITY_DN517_c0_g1_i8, TRINITY_DN517_c0_g1_i6, TRINITY_DN517_c0_g1_i5, TRINITY_DN517_c0_g1_i3, TRINITY_DN27234_c0_g1_i3, TRINITY_DN517_c0_g1_i2, TRINITY_DN7122_c0_g1_i9, TRINITY_DN3741_c0_g2_i2, TRINITY_DN1803_c1_g1_i17, TRINITY_DN3741_c0_g1_i1
NAD+ kinase activity	11	TRINITY_DN3512_c0_g1_i12, TRINITY_DN7177_c0_g4_i1, TRINITY_DN495_c2_g4_i1, TRINITY_DN16588_c0_g1_i6, TRINITY_DN16588_c0_g1_i11, TRINITY_DN5416_c0_g1_i6, TRINITY_DN5416_c0_g1_i11, TRINITY_DN13410_c1_g1_i3, TRINITY_DN3512_c0_g1_i10, TRINITY_DN26975_c0_g1_i3, TRINITY_DN7177_c0_g3_i2
transferase activity, transferring acyl groups other than amino-acyl groups	11	TRINITY_DN3138_c2_g1_i19, TRINITY_DN204_c0_g1_i3, TRINITY_DN2205_c1_g3_i1, TRINITY_DN7221_c0_g1_i8, TRINITY_DN6182_c1_g1_i12, TRINITY_DN6182_c1_g1_i11, TRINITY_DN6182_c1_g1_i3, TRINITY_DN3581_c0_g1_i8, TRINITY_DN9614_c0_g1_i3, TRINITY_DN765_c0_g2_i1, TRINITY_DN20759_c0_g1_i5
ligase activity	11	TRINITY_DN729_c0_g1_i9, TRINITY_DN2004_c0_g1_i6, TRINITY_DN3529_c3_g1_i1, TRINITY_DN729_c0_g1_i7, TRINITY_DN17383_c0_g1_i6, TRINITY_DN38863_c0_g2_i1, TRINITY_DN1624_c0_g1_i13, TRINITY_DN1624_c0_g1_i1, TRINITY_DN8963_c0_g1_i1, TRINITY_DN729_c0_g1_i4, TRINITY_DN136424_c0_g1_i1
transaminase activity	11	TRINITY_DN3984_c4_g1_i2, TRINITY_DN4053_c0_g1_i1, TRINITY_DN3605_c0_g1_i3, TRINITY_DN15931_c0_g1_i7, TRINITY_DN1270_c1_g1_i2, TRINITY_DN12951_c0_g1_i4, TRINITY_DN7616_c0_g1_i1, TRINITY_DN7616_c0_g1_i2, TRINITY_DN4334_c0_g1_i6, TRINITY_DN39626_c0_g1_i2, TRINITY_DN4248_c0_g1_i5
chromatin binding	11	TRINITY_DN323915_c0_g1_i1, TRINITY_DN19639_c0_g1_i1, TRINITY_DN1670_c1_g1_i3, TRINITY_DN157381_c0_g1_i3, TRINITY_DN178256_c0_g3_i1, TRINITY_DN10708_c0_g1_i4, TRINITY_DN6556_c0_g1_i7, TRINITY_DN11964_c0_g1_i3, TRINITY_DN765_c6_g1_i2, TRINITY_DN6637_c0_g1_i8, TRINITY_DN2353_c0_g2_i1
actin filament binding	11	TRINITY_DN2556_c1_g1_i2, TRINITY_DN8913_c0_g1_i4, TRINITY_DN2223_c4_g1_i4, TRINITY_DN21343_c0_g1_i1, TRINITY_DN6455_c1_g1_i4, TRINITY_DN10997_c0_g1_i13, TRINITY_DN5110_c0_g2_i3, TRINITY_DN8546_c0_g2_i1, TRINITY_DN2177_c2_g1_i8, TRINITY_DN2177_c2_g1_i9, TRINITY_DN145027_c0_g1_i3
transcription coactivator activity	10	TRINITY_DN16785_c0_g1_i4, TRINITY_DN50927_c0_g1_i5, TRINITY_DN5424_c0_g1_i1, TRINITY_DN22658_c0_g1_i1, TRINITY_DN17608_c0_g1_i10, TRINITY_DN223_c5_g2_i1, TRINITY_DN1273_c3_g2_i3, TRINITY_DN6556_c0_g1_i7, TRINITY_DN50927_c0_g1_i2, TRINITY_DN1410_c5_g1_i1
hydrolase activity, acting on ester bonds	10	TRINITY_DN7700_c0_g1_i9, TRINITY_DN43985_c0_g1_i3, TRINITY_DN7483_c0_g1_i1, TRINITY_DN43985_c0_g1_i5, TRINITY_DN16738_c0_g1_i6, TRINITY_DN7700_c0_g1_i2, TRINITY_DN9804_c0_g2_i2, TRINITY_DN9593_c1_g1_i2, TRINITY_DN19009_c0_g1_i1, TRINITY_DN10661_c0_g1_i1
DNA-directed 5'-3' RNA polymerase activity	10	TRINITY_DN8665_c0_g1_i2, TRINITY_DN8665_c0_g1_i4, TRINITY_DN3353_c2_g1_i2, TRINITY_DN23071_c0_g2_i1, TRINITY_DN7151_c0_g1_i16, TRINITY_DN3676_c0_g3_i4, TRINITY_DN4596_c0_g1_i3, TRINITY_DN23071_c0_g1_i9, TRINITY_DN4596_c0_g1_i9, TRINITY_DN8985_c0_g2_i2
ATPase-coupled intramembrane lipid transporter activity	10	TRINITY_DN6691_c1_g1_i4, TRINITY_DN7260_c0_g1_i3, TRINITY_DN7260_c0_g1_i4, TRINITY_DN17225_c0_g1_i1, TRINITY_DN17225_c0_g2_i1, TRINITY_DN3484_c1_g1_i2, TRINITY_DN11335_c0_g1_i5, TRINITY_DN11335_c0_g1_i1, TRINITY_DN6691_c1_g1_i3, TRINITY_DN18458_c0_g1_i10
ubiquitin conjugating enzyme activity	10	TRINITY_DN420_c0_g2_i6, TRINITY_DN420_c0_g2_i7, TRINITY_DN5733_c0_g1_i3, TRINITY_DN2875_c1_g1_i12, TRINITY_DN2875_c1_g1_i11, TRINITY_DN5733_c0_g1_i15, TRINITY_DN20176_c0_g1_i3, TRINITY_DN1590_c0_g1_i5, TRINITY_DN2875_c0_g1_i4, TRINITY_DN196_c0_g1_i8
identical protein binding	10	TRINITY_DN6706_c0_g1_i4, TRINITY_DN24983_c0_g2_i2, TRINITY_DN2718_c0_g1_i2, TRINITY_DN671_c0_g1_i3, TRINITY_DN144563_c0_g1_i4, TRINITY_DN17432_c0_g1_i7, TRINITY_DN10345_c0_g1_i6, TRINITY_DN13136_c0_g2_i3, TRINITY_DN158_c0_g1_i14, TRINITY_DN10691_c0_g1_i1
ion binding	10	TRINITY_DN6281_c0_g1_i6, TRINITY_DN14036_c0_g1_i2, TRINITY_DN1903_c0_g1_i19, TRINITY_DN6596_c1_g1_i1, TRINITY_DN36390_c2_g1_i3, TRINITY_DN33677_c0_g1_i2, TRINITY_DN81677_c0_g1_i8, TRINITY_DN3579_c0_g1_i9, TRINITY_DN328_c0_g1_i1, TRINITY_DN14036_c0_g1_i11
magnesium ion transmembrane transporter activity	10	TRINITY_DN6625_c0_g2_i1, TRINITY_DN1806_c0_g1_i10, TRINITY_DN1806_c0_g1_i6, TRINITY_DN1806_c0_g1_i8, TRINITY_DN99114_c0_g1_i2, TRINITY_DN6625_c0_g2_i10, TRINITY_DN1806_c0_g1_i9, TRINITY_DN24942_c1_g1_i2, TRINITY_DN5885_c1_g1_i14, TRINITY_DN8704_c1_g1_i3
cellulose synthase (UDP-forming) activity	10	TRINITY_DN2573_c0_g1_i3, TRINITY_DN12515_c0_g1_i10, TRINITY_DN19563_c0_g1_i5, TRINITY_DN3041_c0_g1_i15, TRINITY_DN345_c0_g1_i2, TRINITY_DN12515_c0_g1_i8, TRINITY_DN12515_c0_g1_i2, TRINITY_DN2573_c0_g1_i11, TRINITY_DN2573_c0_g1_i5, TRINITY_DN2573_c0_g1_i4
calcium-dependent protein serine/threonine kinase activity	10	TRINITY_DN199_c0_g1_i3, TRINITY_DN9012_c0_g1_i2, TRINITY_DN14517_c0_g1_i2, TRINITY_DN2663_c0_g2_i2, TRINITY_DN2700_c0_g1_i15, TRINITY_DN6951_c0_g1_i3, TRINITY_DN13899_c0_g1_i2, TRINITY_DN788_c0_g1_i8, TRINITY_DN3957_c3_g1_i2, TRINITY_DN219537_c0_g1_i2
SNARE binding	10	TRINITY_DN8158_c0_g1_i2, TRINITY_DN8158_c0_g1_i3, TRINITY_DN11234_c0_g1_i11, TRINITY_DN5911_c0_g1_i1, TRINITY_DN10334_c0_g1_i6, TRINITY_DN5098_c0_g1_i2, TRINITY_DN30424_c0_g1_i9, TRINITY_DN46245_c0_g1_i1, TRINITY_DN5470_c1_g1_i9, TRINITY_DN131160_c0_g1_i2
protein phosphatase regulator activity	10	TRINITY_DN15459_c0_g1_i9, TRINITY_DN1290_c3_g1_i1, TRINITY_DN18196_c1_g1_i8, TRINITY_DN15459_c0_g1_i7, TRINITY_DN811_c0_g1_i6, TRINITY_DN3215_c1_g1_i3, TRINITY_DN811_c0_g1_i12, TRINITY_DN15459_c0_g1_i3, TRINITY_DN18196_c1_g1_i6, TRINITY_DN6090_c0_g1_i3
calmodulin-dependent protein kinase activity	10	TRINITY_DN199_c0_g1_i3, TRINITY_DN9012_c0_g1_i2, TRINITY_DN14517_c0_g1_i2, TRINITY_DN2663_c0_g2_i2, TRINITY_DN2700_c0_g1_i15, TRINITY_DN6951_c0_g1_i3, TRINITY_DN13899_c0_g1_i2, TRINITY_DN788_c0_g1_i8, TRINITY_DN3957_c3_g1_i2, TRINITY_DN219537_c0_g1_i2
ubiquitin protein ligase binding	10	TRINITY_DN8845_c0_g1_i13, TRINITY_DN1182_c0_g1_i1, TRINITY_DN4867_c0_g1_i2, TRINITY_DN8845_c0_g1_i5, TRINITY_DN3113_c0_g1_i11, TRINITY_DN8845_c0_g1_i17, TRINITY_DN1960_c0_g1_i1, TRINITY_DN1182_c0_g1_i12, TRINITY_DN3646_c0_g1_i9, TRINITY_DN31691_c0_g1_i1
aspartic-type endopeptidase activity	10	TRINITY_DN1858_c0_g1_i5, TRINITY_DN12704_c0_g1_i6, TRINITY_DN9957_c0_g3_i4, TRINITY_DN2197_c0_g1_i4, TRINITY_DN74129_c0_g1_i3, TRINITY_DN25920_c0_g1_i4, TRINITY_DN3098_c2_g1_i10, TRINITY_DN14481_c0_g1_i9, TRINITY_DN3209_c1_g1_i2, TRINITY_DN11958_c0_g1_i5
ATP-dependent peptidase activity	10	TRINITY_DN14277_c0_g1_i5, TRINITY_DN12051_c0_g1_i6, TRINITY_DN33501_c0_g1_i2, TRINITY_DN12051_c0_g1_i8, TRINITY_DN7708_c0_g1_i3, TRINITY_DN7708_c0_g1_i6, TRINITY_DN8653_c0_g1_i1, TRINITY_DN3762_c0_g1_i2, TRINITY_DN14620_c0_g1_i1, TRINITY_DN4848_c0_g1_i2
transferase activity, transferring hexosyl groups	10	TRINITY_DN1787_c0_g1_i4, TRINITY_DN11731_c0_g1_i1, TRINITY_DN135144_c0_g1_i6, TRINITY_DN37889_c0_g1_i2, TRINITY_DN345_c0_g1_i17, TRINITY_DN3218_c0_g1_i4, TRINITY_DN7171_c0_g2_i2, TRINITY_DN151_c1_g1_i2, TRINITY_DN1724_c5_g1_i6, TRINITY_DN1724_c5_g1_i7
DNA-directed DNA polymerase activity	9	TRINITY_DN56750_c0_g1_i1, TRINITY_DN56750_c0_g2_i1, TRINITY_DN52111_c0_g1_i1, TRINITY_DN13966_c0_g1_i3, TRINITY_DN113772_c0_g1_i1, TRINITY_DN170903_c0_g1_i1, TRINITY_DN9213_c1_g1_i1, TRINITY_DN136542_c0_g1_i9, TRINITY_DN164013_c0_g1_i7
transcription coregulator activity	9	TRINITY_DN23320_c1_g1_i19, TRINITY_DN7794_c0_g1_i6, TRINITY_DN10920_c0_g1_i20, TRINITY_DN1672_c0_g1_i6, TRINITY_DN7794_c0_g1_i3, TRINITY_DN14690_c0_g1_i5, TRINITY_DN2185_c0_g4_i1, TRINITY_DN3443_c1_g1_i9, TRINITY_DN10920_c0_g1_i12
solute:proton antiporter activity	9	TRINITY_DN11683_c0_g1_i10, TRINITY_DN21397_c0_g1_i7, TRINITY_DN11448_c0_g1_i4, TRINITY_DN334_c0_g1_i10, TRINITY_DN334_c0_g1_i13, TRINITY_DN30563_c0_g1_i1, TRINITY_DN334_c0_g1_i20, TRINITY_DN42057_c0_g1_i2, TRINITY_DN21397_c0_g1_i2
2 iron, 2 sulfur cluster binding	9	TRINITY_DN1496_c0_g1_i6, TRINITY_DN3068_c0_g1_i9, TRINITY_DN41532_c0_g2_i3, TRINITY_DN6679_c0_g1_i7, TRINITY_DN41532_c0_g2_i6, TRINITY_DN4583_c0_g1_i3, TRINITY_DN6124_c0_g1_i1, TRINITY_DN6679_c0_g1_i5, TRINITY_DN3068_c0_g1_i10
protein kinase binding	9	TRINITY_DN3082_c0_g1_i1, TRINITY_DN7779_c0_g1_i2, TRINITY_DN3082_c0_g1_i3, TRINITY_DN295_c1_g1_i5, TRINITY_DN321948_c0_g1_i1, TRINITY_DN31481_c0_g1_i1, TRINITY_DN26090_c0_g1_i4, TRINITY_DN403491_c0_g1_i1, TRINITY_DN3795_c0_g1_i11
small GTPase binding	9	TRINITY_DN5088_c1_g1_i9, TRINITY_DN31154_c0_g1_i2, TRINITY_DN9166_c0_g1_i13, TRINITY_DN13631_c0_g1_i11, TRINITY_DN12550_c0_g1_i12, TRINITY_DN12550_c0_g1_i13, TRINITY_DN4366_c0_g1_i14, TRINITY_DN7632_c1_g1_i6, TRINITY_DN9436_c0_g1_i20
histone binding	9	TRINITY_DN323915_c0_g1_i1, TRINITY_DN7794_c0_g1_i6, TRINITY_DN14952_c0_g3_i1, TRINITY_DN7794_c0_g1_i3, TRINITY_DN7656_c0_g1_i22, TRINITY_DN7656_c0_g1_i24, TRINITY_DN3622_c0_g1_i7, TRINITY_DN1290_c1_g1_i3, TRINITY_DN3443_c1_g1_i9
D-threo-aldose 1-dehydrogenase activity	9	TRINITY_DN2671_c0_g1_i1, TRINITY_DN1507_c0_g1_i3, TRINITY_DN1507_c0_g1_i5, TRINITY_DN20357_c0_g1_i1, TRINITY_DN5834_c0_g1_i4, TRINITY_DN1987_c0_g3_i16, TRINITY_DN18815_c1_g1_i1, TRINITY_DN742_c0_g1_i2, TRINITY_DN96920_c0_g1_i2
fructose 1,6-bisphosphate 1-phosphatase activity	8	TRINITY_DN2672_c0_g3_i11, TRINITY_DN2672_c0_g3_i2, TRINITY_DN2672_c0_g3_i7, TRINITY_DN2672_c0_g3_i8, TRINITY_DN2672_c0_g3_i9, TRINITY_DN2112_c0_g1_i3, TRINITY_DN17980_c0_g1_i1, TRINITY_DN2112_c0_g1_i1
cobalt ion binding	8	TRINITY_DN9734_c0_g2_i3, TRINITY_DN1445_c0_g1_i8, TRINITY_DN42076_c0_g1_i1, TRINITY_DN3746_c0_g1_i1, TRINITY_DN9734_c0_g2_i7, TRINITY_DN21_c0_g1_i6, TRINITY_DN14185_c1_g1_i1, TRINITY_DN21_c0_g1_i11
N-acetyltransferase activity	8	TRINITY_DN2575_c0_g1_i6, TRINITY_DN5312_c0_g1_i1, TRINITY_DN9228_c0_g1_i21, TRINITY_DN1383_c0_g1_i11, TRINITY_DN15253_c0_g1_i1, TRINITY_DN3720_c0_g1_i4, TRINITY_DN3831_c0_g1_i4, TRINITY_DN1383_c0_g1_i18
oxidoreductase activity, acting on the aldehyde or oxo group of donors, NAD or NADP as acceptor	8	TRINITY_DN10657_c0_g2_i1, TRINITY_DN926_c0_g1_i3, TRINITY_DN926_c0_g1_i5, TRINITY_DN5177_c0_g2_i3, TRINITY_DN10657_c0_g2_i7, TRINITY_DN5177_c0_g2_i5, TRINITY_DN12556_c0_g1_i2, TRINITY_DN10599_c1_g1_i8
transferase activity, transferring acyl groups	8	TRINITY_DN48347_c0_g2_i2, TRINITY_DN7015_c0_g1_i1, TRINITY_DN987_c2_g1_i7, TRINITY_DN36947_c0_g2_i2, TRINITY_DN36119_c0_g1_i6, TRINITY_DN49470_c0_g1_i2, TRINITY_DN11503_c0_g1_i9, TRINITY_DN7232_c0_g1_i6
phosphatase activity	8	TRINITY_DN11254_c0_g1_i7, TRINITY_DN18499_c1_g2_i4, TRINITY_DN3074_c0_g1_i2, TRINITY_DN1541_c0_g1_i9, TRINITY_DN16252_c0_g1_i6, TRINITY_DN36994_c0_g1_i7, TRINITY_DN36994_c0_g1_i5, TRINITY_DN3238_c0_g1_i29
calcium activated cation channel activity	8	TRINITY_DN3183_c0_g2_i1, TRINITY_DN8753_c2_g1_i1, TRINITY_DN342_c3_g3_i9, TRINITY_DN1075_c2_g1_i11, TRINITY_DN1075_c2_g1_i22, TRINITY_DN342_c3_g3_i6, TRINITY_DN1075_c2_g1_i14, TRINITY_DN1075_c2_g1_i18
protein serine/threonine phosphatase activity	8	TRINITY_DN32704_c0_g1_i2, TRINITY_DN2738_c0_g1_i12, TRINITY_DN9540_c0_g1_i5, TRINITY_DN2039_c0_g1_i2, TRINITY_DN2607_c0_g1_i14, TRINITY_DN585_c2_g1_i3, TRINITY_DN4291_c0_g1_i8, TRINITY_DN4291_c0_g1_i6
DNA helicase activity	8	TRINITY_DN4714_c3_g1_i3, TRINITY_DN8156_c0_g2_i10, TRINITY_DN3381_c0_g1_i10, TRINITY_DN27137_c0_g1_i1, TRINITY_DN3461_c0_g1_i10, TRINITY_DN4441_c1_g1_i19, TRINITY_DN3461_c0_g1_i14, TRINITY_DN1189_c0_g1_i3
ATP-dependent microtubule motor activity	8	TRINITY_DN485_c2_g1_i9, TRINITY_DN8670_c0_g2_i2, TRINITY_DN10127_c0_g2_i11, TRINITY_DN10127_c0_g2_i10, TRINITY_DN66728_c0_g1_i1, TRINITY_DN18615_c0_g1_i7, TRINITY_DN39985_c0_g1_i1, TRINITY_DN485_c2_g1_i5
translation elongation factor activity	8	TRINITY_DN1242_c0_g1_i2, TRINITY_DN5209_c0_g1_i5, TRINITY_DN4640_c0_g1_i2, TRINITY_DN17766_c0_g2_i1, TRINITY_DN4641_c0_g1_i3, TRINITY_DN766_c0_g1_i2, TRINITY_DN1242_c0_g1_i8, TRINITY_DN766_c0_g1_i4
S-adenosylmethionine-dependent methyltransferase activity	8	TRINITY_DN5193_c0_g1_i3, TRINITY_DN7549_c0_g1_i5, TRINITY_DN684_c0_g1_i6, TRINITY_DN3258_c0_g1_i2, TRINITY_DN5949_c1_g1_i3, TRINITY_DN3609_c3_g1_i5, TRINITY_DN29909_c0_g1_i1, TRINITY_DN1031_c0_g1_i15
DNA-dependent ATPase activity	8	TRINITY_DN9922_c0_g5_i1, TRINITY_DN81_c1_g1_i2, TRINITY_DN2142_c0_g1_i12, TRINITY_DN81_c1_g1_i11, TRINITY_DN106682_c0_g1_i1, TRINITY_DN2142_c0_g1_i30, TRINITY_DN81_c1_g1_i9, TRINITY_DN23784_c0_g3_i2
phosphotransferase activity, alcohol group as acceptor	8	TRINITY_DN1724_c4_g1_i2, TRINITY_DN16225_c0_g1_i6, TRINITY_DN1724_c4_g1_i5, TRINITY_DN9766_c0_g1_i8, TRINITY_DN9766_c0_g1_i7, TRINITY_DN4189_c0_g1_i3, TRINITY_DN9766_c0_g1_i5, TRINITY_DN9766_c0_g1_i4
glucan endo-1,3-beta-D-glucosidase activity	8	TRINITY_DN20918_c0_g1_i2, TRINITY_DN3417_c0_g1_i5, TRINITY_DN19269_c0_g1_i5, TRINITY_DN9284_c0_g1_i4, TRINITY_DN3417_c0_g1_i3, TRINITY_DN24474_c0_g1_i4, TRINITY_DN14831_c0_g1_i1, TRINITY_DN37776_c1_g1_i2
AMP binding	8	TRINITY_DN7779_c0_g1_i2, TRINITY_DN223_c0_g1_i15, TRINITY_DN295_c1_g1_i5, TRINITY_DN223_c0_g1_i16, TRINITY_DN31481_c0_g1_i1, TRINITY_DN24590_c0_g1_i1, TRINITY_DN223_c0_g1_i12, TRINITY_DN21142_c0_g1_i4
histone-lysine N-methyltransferase activity	8	TRINITY_DN2929_c1_g2_i1, TRINITY_DN12734_c0_g1_i8, TRINITY_DN12734_c0_g1_i6, TRINITY_DN6389_c0_g1_i10, TRINITY_DN34418_c0_g1_i23, TRINITY_DN2929_c1_g2_i4, TRINITY_DN12734_c0_g1_i1, TRINITY_DN10834_c0_g1_i7
transcription corepressor activity	8	TRINITY_DN936_c0_g1_i2, TRINITY_DN364_c0_g1_i8, TRINITY_DN8994_c0_g1_i3, TRINITY_DN8994_c0_g1_i4, TRINITY_DN3606_c0_g1_i3, TRINITY_DN110544_c0_g2_i3, TRINITY_DN936_c0_g1_i6, TRINITY_DN1480_c1_g1_i3
chromatin DNA binding	7	TRINITY_DN50927_c0_g1_i5, TRINITY_DN17608_c0_g1_i10, TRINITY_DN223_c5_g2_i1, TRINITY_DN1273_c3_g2_i3, TRINITY_DN1290_c1_g1_i3, TRINITY_DN50927_c0_g1_i2, TRINITY_DN1410_c5_g1_i1
rRNA binding	7	TRINITY_DN28718_c0_g2_i1, TRINITY_DN9823_c0_g2_i1, TRINITY_DN17153_c1_g1_i13, TRINITY_DN8962_c0_g1_i4, TRINITY_DN17153_c1_g1_i8, TRINITY_DN17153_c1_g1_i5, TRINITY_DN891_c1_g1_i8
O-methyltransferase activity	7	TRINITY_DN5193_c0_g1_i3, TRINITY_DN7549_c0_g1_i5, TRINITY_DN684_c0_g1_i6, TRINITY_DN3258_c0_g1_i2, TRINITY_DN24397_c2_g2_i2, TRINITY_DN1031_c0_g1_i15, TRINITY_DN5193_c0_g1_i1
metallopeptidase activity	7	TRINITY_DN6281_c0_g1_i6, TRINITY_DN9088_c0_g1_i1, TRINITY_DN1456_c0_g1_i4, TRINITY_DN1499_c1_g1_i1, TRINITY_DN3125_c0_g1_i5, TRINITY_DN5712_c0_g1_i3, TRINITY_DN10524_c1_g1_i9
structural molecule activity	7	TRINITY_DN919_c2_g1_i20, TRINITY_DN9432_c0_g1_i2, TRINITY_DN4677_c0_g1_i2, TRINITY_DN8994_c0_g1_i3, TRINITY_DN8994_c0_g1_i4, TRINITY_DN6903_c0_g1_i5, TRINITY_DN919_c2_g1_i12
histone acetyltransferase activity	7	TRINITY_DN13941_c1_g1_i3, TRINITY_DN2502_c0_g1_i16, TRINITY_DN2677_c0_g1_i7, TRINITY_DN3245_c0_g2_i1, TRINITY_DN13941_c1_g1_i6, TRINITY_DN2502_c0_g1_i4, TRINITY_DN3245_c0_g2_i3
metal ion transmembrane transporter activity	7	TRINITY_DN2192_c0_g1_i5, TRINITY_DN2626_c0_g1_i17, TRINITY_DN35731_c0_g2_i6, TRINITY_DN952_c0_g1_i2, TRINITY_DN2626_c0_g1_i25, TRINITY_DN2626_c0_g1_i30, TRINITY_DN1831_c1_g1_i3
cation transmembrane transporter activity	7	TRINITY_DN13722_c0_g1_i7, TRINITY_DN11810_c3_g1_i1, TRINITY_DN1686_c0_g2_i2, TRINITY_DN940_c1_g1_i7, TRINITY_DN499_c1_g1_i4, TRINITY_DN7107_c0_g1_i7, TRINITY_DN499_c1_g1_i13
beta-amylase activity	7	TRINITY_DN15876_c1_g1_i1, TRINITY_DN1392_c0_g1_i16, TRINITY_DN1169_c1_g1_i1, TRINITY_DN1724_c0_g1_i4, TRINITY_DN1392_c0_g1_i19, TRINITY_DN1392_c0_g1_i5, TRINITY_DN3597_c0_g3_i4
lyase activity	7	TRINITY_DN5764_c1_g1_i8, TRINITY_DN11471_c0_g1_i4, TRINITY_DN11471_c0_g1_i19, TRINITY_DN3046_c0_g1_i4, TRINITY_DN5022_c0_g1_i10, TRINITY_DN33677_c0_g1_i2, TRINITY_DN11471_c0_g1_i21
amylopectin maltohydrolase activity	7	TRINITY_DN15876_c1_g1_i1, TRINITY_DN1392_c0_g1_i16, TRINITY_DN1169_c1_g1_i1, TRINITY_DN1724_c0_g1_i4, TRINITY_DN1392_c0_g1_i19, TRINITY_DN1392_c0_g1_i5, TRINITY_DN3597_c0_g3_i4
abscisic acid binding	7	TRINITY_DN3930_c0_g1_i1, TRINITY_DN2509_c0_g1_i6, TRINITY_DN3930_c0_g1_i2, TRINITY_DN3930_c0_g1_i4, TRINITY_DN4649_c0_g1_i3, TRINITY_DN18037_c1_g1_i5, TRINITY_DN20541_c0_g1_i1
chlorophyll binding	7	TRINITY_DN7329_c0_g1_i6, TRINITY_DN24849_c0_g1_i1, TRINITY_DN11603_c0_g1_i8, TRINITY_DN116624_c0_g1_i1, TRINITY_DN24849_c0_g1_i4, TRINITY_DN831_c0_g1_i6, TRINITY_DN69716_c0_g2_i1
aconitate hydratase activity	7	TRINITY_DN5333_c0_g1_i12, TRINITY_DN5333_c0_g1_i11, TRINITY_DN873_c0_g2_i2, TRINITY_DN5333_c0_g1_i7, TRINITY_DN2367_c0_g1_i1, TRINITY_DN19019_c0_g2_i11, TRINITY_DN5447_c0_g1_i7
ATPase activator activity	6	TRINITY_DN11035_c0_g2_i6, TRINITY_DN3019_c0_g3_i1, TRINITY_DN11035_c0_g2_i4, TRINITY_DN6211_c0_g1_i1, TRINITY_DN11035_c0_g2_i1, TRINITY_DN3019_c0_g2_i4
potassium ion transmembrane transporter activity	6	TRINITY_DN41001_c0_g1_i1, TRINITY_DN7868_c0_g2_i1, TRINITY_DN8807_c0_g1_i9, TRINITY_DN7868_c0_g3_i1, TRINITY_DN4635_c2_g2_i2, TRINITY_DN123029_c0_g1_i5
inorganic phosphate transmembrane transporter activity	6	TRINITY_DN2084_c0_g1_i6, TRINITY_DN30016_c0_g2_i3, TRINITY_DN2205_c0_g2_i1, TRINITY_DN9154_c1_g2_i4, TRINITY_DN11018_c0_g1_i3, TRINITY_DN11018_c0_g1_i2
prenyltransferase activity	6	TRINITY_DN1287_c0_g1_i5, TRINITY_DN1287_c0_g1_i11, TRINITY_DN5926_c0_g1_i1, TRINITY_DN5926_c0_g1_i6, TRINITY_DN5926_c0_g1_i5, TRINITY_DN1287_c0_g1_i4
heterocyclic compound binding	6	TRINITY_DN24937_c0_g1_i5, TRINITY_DN4152_c0_g1_i19, TRINITY_DN62666_c0_g2_i3, TRINITY_DN328_c0_g1_i1, TRINITY_DN8156_c0_g2_i1, TRINITY_DN11980_c0_g1_i8
glycogen (starch) synthase activity	6	TRINITY_DN2743_c0_g1_i13, TRINITY_DN2743_c0_g1_i12, TRINITY_DN5266_c0_g2_i15, TRINITY_DN2743_c0_g1_i7, TRINITY_DN3939_c0_g1_i5, TRINITY_DN2643_c0_g1_i4
protein tyrosine/serine/threonine phosphatase activity	6	TRINITY_DN29075_c0_g1_i3, TRINITY_DN2295_c0_g1_i1, TRINITY_DN1584_c0_g1_i2, TRINITY_DN19778_c0_g1_i3, TRINITY_DN1029_c0_g1_i7, TRINITY_DN1029_c0_g1_i10
ADP-ribose diphosphatase activity	6	TRINITY_DN896_c0_g3_i10, TRINITY_DN896_c0_g3_i15, TRINITY_DN896_c0_g3_i1, TRINITY_DN896_c0_g2_i2, TRINITY_DN896_c0_g3_i7, TRINITY_DN896_c0_g3_i14
beta-maltose 4-alpha-glucanotransferase activity	6	TRINITY_DN287_c0_g2_i25, TRINITY_DN287_c0_g2_i2, TRINITY_DN85433_c0_g1_i2, TRINITY_DN287_c0_g2_i28, TRINITY_DN287_c0_g2_i8, TRINITY_DN287_c0_g2_i7
acid phosphatase activity	6	TRINITY_DN3758_c0_g1_i6, TRINITY_DN2185_c0_g1_i5, TRINITY_DN7574_c0_g1_i2, TRINITY_DN7574_c0_g1_i1, TRINITY_DN3229_c0_g1_i3, TRINITY_DN17741_c0_g1_i3
double-stranded DNA binding	6	TRINITY_DN11228_c0_g1_i6, TRINITY_DN20_c0_g1_i10, TRINITY_DN2859_c0_g2_i5, TRINITY_DN21506_c0_g1_i1, TRINITY_DN32314_c0_g2_i7, TRINITY_DN61694_c0_g1_i2
pantothenate kinase activity	6	TRINITY_DN1297_c0_g1_i9, TRINITY_DN1297_c0_g1_i5, TRINITY_DN4442_c3_g1_i6, TRINITY_DN4442_c3_g1_i7, TRINITY_DN1297_c0_g1_i12, TRINITY_DN1297_c0_g1_i14
signaling receptor activity	6	TRINITY_DN2509_c0_g1_i6, TRINITY_DN18037_c1_g1_i5, TRINITY_DN20541_c0_g1_i1, TRINITY_DN5051_c0_g1_i6, TRINITY_DN8052_c0_g1_i6, TRINITY_DN14916_c0_g1_i1
nuclease activity	6	TRINITY_DN1445_c0_g1_i24, TRINITY_DN11791_c0_g1_i3, TRINITY_DN3046_c0_g1_i4, TRINITY_DN5559_c0_g1_i8, TRINITY_DN11980_c0_g1_i8, TRINITY_DN1689_c2_g1_i1
4-alpha-glucanotransferase activity	6	TRINITY_DN287_c0_g2_i25, TRINITY_DN287_c0_g2_i2, TRINITY_DN85433_c0_g1_i2, TRINITY_DN287_c0_g2_i28, TRINITY_DN287_c0_g2_i8, TRINITY_DN287_c0_g2_i7
guanyl-nucleotide exchange factor activity	6	TRINITY_DN23297_c0_g1_i9, TRINITY_DN23297_c0_g1_i12, TRINITY_DN24274_c0_g1_i10, TRINITY_DN20740_c0_g1_i1, TRINITY_DN42724_c0_g1_i1, TRINITY_DN54317_c0_g1_i3
SNAP receptor activity	6	TRINITY_DN17778_c0_g1_i1, TRINITY_DN10686_c0_g1_i3, TRINITY_DN2678_c0_g2_i3, TRINITY_DN10334_c0_g1_i6, TRINITY_DN5098_c0_g1_i2, TRINITY_DN30424_c0_g1_i9
peroxidase activity	6	TRINITY_DN263_c1_g2_i2, TRINITY_DN1838_c0_g3_i1, TRINITY_DN7297_c0_g1_i3, TRINITY_DN14585_c0_g3_i3, TRINITY_DN1230_c0_g1_i11, TRINITY_DN206704_c0_g2_i2
protein folding chaperone	6	TRINITY_DN6329_c0_g1_i1, TRINITY_DN1263_c0_g1_i3, TRINITY_DN3391_c0_g1_i3, TRINITY_DN6329_c0_g1_i10, TRINITY_DN9480_c0_g1_i9, TRINITY_DN1263_c0_g2_i1
aminoacyl-tRNA editing activity	6	TRINITY_DN15100_c0_g1_i10, TRINITY_DN761_c0_g2_i4, TRINITY_DN4884_c0_g3_i1, TRINITY_DN761_c0_g2_i8, TRINITY_DN1095_c0_g1_i10, TRINITY_DN5884_c0_g1_i7
iron-sulfur cluster binding	6	TRINITY_DN177_c0_g1_i6, TRINITY_DN177_c0_g1_i9, TRINITY_DN5333_c0_g1_i9, TRINITY_DN33677_c0_g1_i2, TRINITY_DN2645_c0_g1_i6, TRINITY_DN2645_c0_g1_i4
protein heterodimerization activity	6	TRINITY_DN34141_c0_g1_i3, TRINITY_DN5424_c0_g1_i1, TRINITY_DN3501_c0_g1_i2, TRINITY_DN22658_c0_g1_i1, TRINITY_DN6997_c0_g1_i10, TRINITY_DN6997_c0_g1_i13
starch binding	6	TRINITY_DN7220_c0_g1_i12, TRINITY_DN2401_c0_g1_i3, TRINITY_DN11199_c0_g1_i3, TRINITY_DN2401_c0_g1_i14, TRINITY_DN3939_c0_g1_i5, TRINITY_DN7220_c0_g1_i9
double-stranded telomeric DNA binding	6	TRINITY_DN8545_c0_g1_i9, TRINITY_DN11712_c0_g1_i1, TRINITY_DN1875_c1_g1_i3, TRINITY_DN11610_c0_g1_i1, TRINITY_DN8545_c0_g1_i2, TRINITY_DN8545_c0_g1_i18
NADH pyrophosphatase activity	6	TRINITY_DN896_c0_g3_i10, TRINITY_DN896_c0_g3_i15, TRINITY_DN896_c0_g3_i1, TRINITY_DN896_c0_g2_i2, TRINITY_DN896_c0_g3_i7, TRINITY_DN896_c0_g3_i14
glycine dehydrogenase (decarboxylating) activity	6	TRINITY_DN5886_c0_g2_i15, TRINITY_DN5886_c0_g2_i1, TRINITY_DN5886_c0_g2_i16, TRINITY_DN5886_c0_g2_i9, TRINITY_DN5886_c0_g2_i7, TRINITY_DN5886_c0_g2_i8
organic cyclic compound binding	6	TRINITY_DN24937_c0_g1_i5, TRINITY_DN4152_c0_g1_i19, TRINITY_DN62666_c0_g2_i3, TRINITY_DN328_c0_g1_i1, TRINITY_DN8156_c0_g2_i1, TRINITY_DN11980_c0_g1_i8
isomerase activity	6	TRINITY_DN1606_c2_g1_i3, TRINITY_DN7416_c0_g1_i4, TRINITY_DN4069_c0_g1_i6, TRINITY_DN4069_c0_g1_i8, TRINITY_DN1981_c0_g2_i12, TRINITY_DN6690_c0_g3_i4
proton-exporting ATPase activity, phosphorylative mechanism	6	TRINITY_DN30825_c0_g1_i1, TRINITY_DN10933_c3_g1_i5, TRINITY_DN13520_c0_g1_i13, TRINITY_DN12903_c0_g1_i1, TRINITY_DN5182_c0_g1_i5, TRINITY_DN7478_c0_g1_i7
citrate dehydratase activity	6	TRINITY_DN5333_c0_g1_i12, TRINITY_DN5333_c0_g1_i11, TRINITY_DN873_c0_g2_i2, TRINITY_DN5333_c0_g1_i7, TRINITY_DN2367_c0_g1_i1, TRINITY_DN5447_c0_g1_i7
NAD+ binding	6	TRINITY_DN6435_c0_g2_i1, TRINITY_DN6435_c0_g2_i2, TRINITY_DN18224_c0_g1_i2, TRINITY_DN6435_c0_g2_i6, TRINITY_DN1431_c0_g2_i2, TRINITY_DN5133_c0_g1_i2
tetrahydrofolylpolyglutamate synthase activity	6	TRINITY_DN1903_c0_g1_i19, TRINITY_DN1903_c0_g1_i5, TRINITY_DN3398_c0_g2_i4, TRINITY_DN13861_c1_g4_i1, TRINITY_DN1903_c0_g1_i15, TRINITY_DN1903_c0_g1_i23
ubiquitin conjugating enzyme binding	6	TRINITY_DN18511_c0_g1_i1, TRINITY_DN416_c0_g2_i1, TRINITY_DN14707_c0_g3_i3, TRINITY_DN14707_c0_g1_i14, TRINITY_DN2354_c1_g1_i3, TRINITY_DN14707_c0_g3_i1
CTP synthase activity	6	TRINITY_DN15158_c0_g1_i7, TRINITY_DN2718_c0_g1_i2, TRINITY_DN15158_c0_g1_i1, TRINITY_DN17432_c0_g1_i7, TRINITY_DN10691_c0_g1_i4, TRINITY_DN10691_c0_g1_i1
Hsp90 protein binding	5	TRINITY_DN11035_c0_g2_i6, TRINITY_DN11035_c0_g2_i4, TRINITY_DN6211_c0_g1_i1, TRINITY_DN19404_c0_g1_i2, TRINITY_DN11035_c0_g2_i1
RNA polymerase II transcription regulatory region sequence-specific DNA binding	5	TRINITY_DN323915_c0_g1_i1, TRINITY_DN6233_c0_g1_i1, TRINITY_DN5788_c0_g1_i1, TRINITY_DN19081_c0_g1_i7, TRINITY_DN6233_c0_g2_i1
alpha-1,6-mannosyltransferase activity	5	TRINITY_DN1472_c0_g1_i15, TRINITY_DN1472_c0_g1_i7, TRINITY_DN1900_c1_g2_i1, TRINITY_DN27959_c0_g1_i1, TRINITY_DN1900_c1_g2_i2
tRNA dihydrouridine synthase activity	5	TRINITY_DN9375_c0_g1_i1, TRINITY_DN6165_c0_g1_i10, TRINITY_DN9375_c0_g1_i12, TRINITY_DN9375_c0_g4_i1, TRINITY_DN9387_c0_g1_i11
nucleoside diphosphate kinase activity	5	TRINITY_DN4577_c0_g1_i1, TRINITY_DN4577_c0_g1_i14, TRINITY_DN4577_c0_g1_i3, TRINITY_DN4577_c0_g1_i11, TRINITY_DN4577_c0_g1_i12
xyloglucan:xyloglucosyl transferase activity	5	TRINITY_DN4184_c0_g1_i6, TRINITY_DN14886_c0_g1_i3, TRINITY_DN148251_c0_g1_i1, TRINITY_DN17077_c0_g1_i1, TRINITY_DN35254_c0_g2_i1
malate synthase activity	5	TRINITY_DN2866_c0_g1_i22, TRINITY_DN2866_c0_g1_i21, TRINITY_DN2866_c0_g1_i9, TRINITY_DN2866_c0_g1_i8, TRINITY_DN11272_c0_g1_i1
metalloaminopeptidase activity	5	TRINITY_DN3180_c0_g1_i2, TRINITY_DN816_c1_g1_i1, TRINITY_DN162435_c0_g1_i2, TRINITY_DN19834_c0_g1_i5, TRINITY_DN219580_c0_g1_i1
carbonate dehydratase activity	5	TRINITY_DN7606_c0_g1_i5, TRINITY_DN7606_c0_g1_i9, TRINITY_DN10426_c0_g2_i2, TRINITY_DN7606_c0_g1_i10, TRINITY_DN3822_c0_g1_i11
protein binding	5	TRINITY_DN566_c0_g1_i1, TRINITY_DN10239_c1_g1_i2, TRINITY_DN8716_c0_g2_i6, TRINITY_DN161_c1_g1_i13, TRINITY_DN10708_c0_g1_i4
hydrolase activity, acting on carbon-nitrogen (but not peptide) bonds	5	TRINITY_DN3706_c0_g1_i4, TRINITY_DN1445_c0_g1_i24, TRINITY_DN22380_c0_g1_i2, TRINITY_DN1417_c0_g1_i1, TRINITY_DN23773_c0_g1_i1
N-acylphosphatidylethanolamine-specific phospholipase D activity	5	TRINITY_DN3827_c0_g1_i4, TRINITY_DN12895_c1_g1_i4, TRINITY_DN11367_c0_g1_i2, TRINITY_DN2930_c0_g1_i6, TRINITY_DN2930_c0_g1_i3
phospholipase D activity	5	TRINITY_DN3827_c0_g1_i4, TRINITY_DN12895_c1_g1_i4, TRINITY_DN11367_c0_g1_i2, TRINITY_DN2930_c0_g1_i6, TRINITY_DN2930_c0_g1_i3
oxygen-dependent protoporphyrinogen oxidase activity	5	TRINITY_DN4322_c0_g1_i7, TRINITY_DN934_c0_g1_i1, TRINITY_DN934_c0_g1_i5, TRINITY_DN934_c0_g1_i4, TRINITY_DN4322_c0_g2_i1
sucrose-phosphate synthase activity	5	TRINITY_DN2501_c0_g1_i2, TRINITY_DN2501_c0_g1_i8, TRINITY_DN6422_c0_g1_i4, TRINITY_DN11027_c0_g1_i2, TRINITY_DN4766_c0_g2_i12
acetate-CoA ligase activity	5	TRINITY_DN223_c0_g1_i15, TRINITY_DN223_c0_g1_i16, TRINITY_DN24590_c0_g1_i1, TRINITY_DN223_c0_g1_i12, TRINITY_DN21142_c0_g1_i4
protein kinase regulator activity	5	TRINITY_DN3082_c0_g1_i1, TRINITY_DN7779_c0_g1_i2, TRINITY_DN3082_c0_g1_i3, TRINITY_DN295_c1_g1_i5, TRINITY_DN31481_c0_g1_i1
sucrose synthase activity	5	TRINITY_DN2501_c0_g1_i2, TRINITY_DN2501_c0_g1_i8, TRINITY_DN6422_c0_g1_i4, TRINITY_DN11027_c0_g1_i2, TRINITY_DN4766_c0_g2_i12
glucose-6-phosphate 1-epimerase activity	5	TRINITY_DN4808_c0_g1_i9, TRINITY_DN2938_c0_g1_i5, TRINITY_DN4808_c0_g1_i12, TRINITY_DN4808_c0_g1_i11, TRINITY_DN17539_c0_g5_i2
queuine tRNA-ribosyltransferase activity	5	TRINITY_DN6601_c0_g1_i1, TRINITY_DN6601_c0_g1_i24, TRINITY_DN6601_c0_g1_i9, TRINITY_DN11864_c0_g2_i1, TRINITY_DN11864_c0_g1_i11
alanine-glyoxylate transaminase activity	5	TRINITY_DN1814_c0_g1_i13, TRINITY_DN1814_c0_g1_i15, TRINITY_DN3572_c0_g1_i2, TRINITY_DN1814_c0_g1_i1, TRINITY_DN20129_c0_g1_i9
protein disulfide oxidoreductase activity	5	TRINITY_DN24983_c0_g2_i2, TRINITY_DN30129_c0_g1_i4, TRINITY_DN716_c4_g1_i1, TRINITY_DN58753_c0_g2_i1, TRINITY_DN11490_c0_g1_i4
trehalose-phosphatase activity	5	TRINITY_DN1308_c0_g1_i5, TRINITY_DN2135_c3_g1_i13, TRINITY_DN44744_c0_g1_i2, TRINITY_DN6858_c4_g1_i2, TRINITY_DN11030_c0_g1_i2
UDP-glucose:glycoprotein glucosyltransferase activity	5	TRINITY_DN12353_c0_g1_i2, TRINITY_DN3447_c0_g1_i1, TRINITY_DN12399_c0_g1_i1, TRINITY_DN12257_c0_g1_i4, TRINITY_DN12257_c0_g1_i1
single-stranded telomeric DNA binding	5	TRINITY_DN8545_c0_g1_i9, TRINITY_DN3045_c3_g1_i3, TRINITY_DN7928_c1_g1_i6, TRINITY_DN8545_c0_g1_i2, TRINITY_DN8545_c0_g1_i18
polygalacturonate 4-alpha-galacturonosyltransferase activity	5	TRINITY_DN1833_c2_g1_i2, TRINITY_DN6081_c0_g1_i9, TRINITY_DN6081_c0_g1_i5, TRINITY_DN8753_c0_g2_i5, TRINITY_DN8450_c0_g1_i2
ammonium transmembrane transporter activity	5	TRINITY_DN28838_c1_g4_i1, TRINITY_DN13648_c0_g1_i4, TRINITY_DN13648_c0_g1_i3, TRINITY_DN2657_c3_g1_i1, TRINITY_DN10801_c0_g1_i1
ribosome binding	5	TRINITY_DN3082_c0_g1_i1, TRINITY_DN20268_c0_g1_i1, TRINITY_DN49807_c0_g1_i2, TRINITY_DN3082_c0_g1_i3, TRINITY_DN14445_c0_g1_i10
glycerophosphodiester phosphodiesterase activity	5	TRINITY_DN14308_c0_g1_i6, TRINITY_DN17009_c0_g1_i3, TRINITY_DN35322_c0_g1_i10, TRINITY_DN22426_c0_g2_i1, TRINITY_DN35322_c0_g1_i7
anaphase-promoting complex binding	5	TRINITY_DN12386_c0_g1_i10, TRINITY_DN140656_c0_g2_i1, TRINITY_DN1189_c0_g1_i11, TRINITY_DN12386_c0_g1_i6, TRINITY_DN15780_c1_g1_i2
NADPH-hemoprotein reductase activity	5	TRINITY_DN14669_c0_g1_i2, TRINITY_DN2798_c0_g1_i2, TRINITY_DN11430_c0_g2_i2, TRINITY_DN11147_c0_g1_i2, TRINITY_DN11147_c0_g1_i1
transmembrane receptor protein serine/threonine kinase activity	5	TRINITY_DN54591_c0_g1_i1, TRINITY_DN133422_c0_g1_i1, TRINITY_DN38776_c0_g1_i4, TRINITY_DN15446_c0_g1_i1, TRINITY_DN41513_c0_g2_i1
fructose-bisphosphate aldolase activity	5	TRINITY_DN8214_c0_g1_i3, TRINITY_DN14498_c0_g1_i3, TRINITY_DN8214_c0_g1_i4, TRINITY_DN17776_c0_g2_i2, TRINITY_DN14498_c0_g1_i8
sugar transmembrane transporter activity	5	TRINITY_DN3411_c0_g1_i6, TRINITY_DN3272_c0_g1_i4, TRINITY_DN3272_c0_g1_i3, TRINITY_DN3411_c0_g1_i1, TRINITY_DN4917_c1_g1_i6
calcium:sodium antiporter activity	4	TRINITY_DN16159_c0_g1_i5, TRINITY_DN16159_c0_g1_i6, TRINITY_DN16159_c0_g1_i9, TRINITY_DN16159_c0_g1_i12
3-oxo-lignoceronyl-CoA synthase activity	4	TRINITY_DN2703_c0_g1_i2, TRINITY_DN2703_c0_g1_i1, TRINITY_DN13750_c0_g1_i1, TRINITY_DN22044_c0_g1_i1
exonuclease activity	4	TRINITY_DN14147_c0_g1_i16, TRINITY_DN5631_c0_g1_i5, TRINITY_DN38607_c0_g1_i1, TRINITY_DN6545_c0_g1_i4
protein tyrosine kinase activity	4	TRINITY_DN5613_c0_g1_i4, TRINITY_DN5613_c0_g1_i1, TRINITY_DN5613_c0_g1_i10, TRINITY_DN10542_c0_g2_i3
heat shock protein binding	4	TRINITY_DN18196_c2_g2_i1, TRINITY_DN1263_c0_g1_i3, TRINITY_DN9480_c0_g1_i9, TRINITY_DN1263_c0_g2_i1
3-oxo-cerotoyl-CoA synthase activity	4	TRINITY_DN2703_c0_g1_i2, TRINITY_DN2703_c0_g1_i1, TRINITY_DN13750_c0_g1_i1, TRINITY_DN22044_c0_g1_i1
pyrroline-5-carboxylate reductase activity	4	TRINITY_DN3180_c1_g1_i3, TRINITY_DN3180_c1_g1_i13, TRINITY_DN3180_c1_g1_i14, TRINITY_DN3180_c1_g1_i15
G-protein beta/gamma-subunit complex binding	4	TRINITY_DN12564_c0_g1_i6, TRINITY_DN756_c0_g1_i32, TRINITY_DN756_c0_g1_i31, TRINITY_DN91928_c1_g1_i8
very-long-chain 3-ketoacyl-CoA synthase activity	4	TRINITY_DN2703_c0_g1_i2, TRINITY_DN2703_c0_g1_i1, TRINITY_DN13750_c0_g1_i1, TRINITY_DN22044_c0_g1_i1
cysteine synthase activity	4	TRINITY_DN5296_c0_g1_i15, TRINITY_DN5296_c0_g1_i14, TRINITY_DN5296_c0_g1_i2, TRINITY_DN5296_c0_g1_i5
protein-macromolecule adaptor activity	4	TRINITY_DN1488_c5_g2_i2, TRINITY_DN1488_c5_g3_i1, TRINITY_DN7135_c0_g1_i2, TRINITY_DN3604_c0_g1_i6
manganese ion binding	4	TRINITY_DN3180_c0_g1_i2, TRINITY_DN1117_c0_g1_i6, TRINITY_DN162435_c0_g1_i2, TRINITY_DN4898_c0_g1_i5
UDP-glucose transmembrane transporter activity	4	TRINITY_DN2999_c0_g1_i3, TRINITY_DN8268_c0_g1_i4, TRINITY_DN30485_c0_g1_i1, TRINITY_DN9154_c1_g2_i4
protein tyrosine phosphatase activity	4	TRINITY_DN29075_c0_g1_i3, TRINITY_DN2295_c0_g1_i1, TRINITY_DN1584_c0_g1_i2, TRINITY_DN19778_c0_g1_i3
leucine-tRNA ligase activity	4	TRINITY_DN15100_c0_g1_i10, TRINITY_DN761_c0_g2_i4, TRINITY_DN4884_c0_g3_i1, TRINITY_DN761_c0_g2_i8
uridylyltransferase activity	4	TRINITY_DN25201_c0_g1_i3, TRINITY_DN4971_c0_g1_i6, TRINITY_DN2230_c0_g1_i7, TRINITY_DN2230_c0_g1_i6
L-aspartate:2-oxoglutarate aminotransferase activity	4	TRINITY_DN5965_c0_g1_i4, TRINITY_DN7932_c0_g1_i2, TRINITY_DN4334_c0_g1_i2, TRINITY_DN4334_c0_g1_i3
GTP diphosphokinase activity	4	TRINITY_DN2816_c0_g1_i16, TRINITY_DN135537_c0_g1_i1, TRINITY_DN1633_c0_g2_i1, TRINITY_DN2816_c0_g1_i19
3'-5'-exoribonuclease activity	4	TRINITY_DN595_c0_g2_i5, TRINITY_DN5179_c0_g1_i10, TRINITY_DN12080_c0_g1_i19, TRINITY_DN4405_c0_g3_i4
cyclin-dependent protein serine/threonine kinase activator activity	4	TRINITY_DN7575_c0_g1_i2, TRINITY_DN2182_c0_g2_i4, TRINITY_DN2182_c0_g2_i5, TRINITY_DN2182_c0_g3_i3
hydrolase activity, acting on carbon-nitrogen (but not peptide) bonds, in linear amides	4	TRINITY_DN6630_c0_g1_i1, TRINITY_DN536_c0_g1_i2, TRINITY_DN6630_c0_g1_i5, TRINITY_DN2556_c0_g2_i14
cellulase activity	4	TRINITY_DN13036_c0_g1_i3, TRINITY_DN9960_c0_g2_i13, TRINITY_DN9960_c0_g1_i13, TRINITY_DN36114_c0_g1_i2
phosphatidylserine decarboxylase activity	4	TRINITY_DN20137_c0_g1_i8, TRINITY_DN12598_c0_g2_i6, TRINITY_DN12598_c0_g1_i1, TRINITY_DN20137_c0_g1_i2
kynurenine-oxoglutarate transaminase activity	4	TRINITY_DN4885_c0_g1_i15, TRINITY_DN4885_c0_g1_i17, TRINITY_DN4885_c0_g1_i1, TRINITY_DN4885_c0_g1_i5
1-acylglycerol-3-phosphate O-acyltransferase activity	4	TRINITY_DN6114_c0_g1_i6, TRINITY_DN1916_c0_g1_i9, TRINITY_DN10162_c0_g1_i4, TRINITY_DN1629_c0_g2_i4
misfolded protein binding	4	TRINITY_DN1263_c0_g1_i3, TRINITY_DN9480_c0_g1_i9, TRINITY_DN11660_c0_g1_i1, TRINITY_DN1263_c0_g2_i1
microtubule minus-end binding	4	TRINITY_DN127167_c0_g1_i6, TRINITY_DN2528_c0_g2_i1, TRINITY_DN127167_c1_g2_i1, TRINITY_DN21038_c1_g2_i4
chloroplast protein-transporting ATPase activity	4	TRINITY_DN4072_c0_g1_i16, TRINITY_DN12051_c0_g1_i8, TRINITY_DN4072_c0_g1_i7, TRINITY_DN13807_c0_g4_i1
mannosyl-oligosaccharide 1,2-alpha-mannosidase activity	4	TRINITY_DN7219_c0_g1_i12, TRINITY_DN24209_c0_g1_i11, TRINITY_DN5928_c0_g1_i12, TRINITY_DN5928_c0_g1_i13
calcium:proton antiporter activity	4	TRINITY_DN16159_c0_g1_i5, TRINITY_DN16159_c0_g1_i6, TRINITY_DN16159_c0_g1_i9, TRINITY_DN16159_c0_g1_i12
inositol oxygenase activity	4	TRINITY_DN10054_c0_g1_i5, TRINITY_DN8537_c0_g1_i10, TRINITY_DN10054_c0_g1_i3, TRINITY_DN8537_c0_g1_i11
glycolipid mannosyltransferase activity	4	TRINITY_DN9199_c0_g1_i6, TRINITY_DN1900_c1_g2_i1, TRINITY_DN9199_c0_g1_i3, TRINITY_DN1900_c1_g2_i2
enoyl-CoA hydratase activity	4	TRINITY_DN6435_c0_g2_i1, TRINITY_DN8092_c0_g1_i1, TRINITY_DN6435_c0_g2_i2, TRINITY_DN6435_c0_g2_i6
translation release factor activity, codon specific	4	TRINITY_DN1866_c0_g1_i4, TRINITY_DN1866_c0_g1_i5, TRINITY_DN28877_c0_g1_i8, TRINITY_DN1866_c0_g1_i3
3-oxo-arachidoyl-CoA synthase activity	4	TRINITY_DN2703_c0_g1_i2, TRINITY_DN2703_c0_g1_i1, TRINITY_DN13750_c0_g1_i1, TRINITY_DN22044_c0_g1_i1
raffinose alpha-galactosidase activity	4	TRINITY_DN7261_c0_g2_i11, TRINITY_DN12000_c0_g1_i2, TRINITY_DN12000_c0_g1_i4, TRINITY_DN7261_c0_g2_i8
UDP-N-acetylmuramoylalanine-D-glutamate ligase activity	4	TRINITY_DN13861_c1_g3_i4, TRINITY_DN13861_c1_g4_i1, TRINITY_DN13861_c1_g2_i1, TRINITY_DN13861_c1_g3_i1
inositol-3-phosphate synthase activity	4	TRINITY_DN3796_c0_g1_i5, TRINITY_DN3796_c0_g1_i3, TRINITY_DN3796_c0_g1_i7, TRINITY_DN3796_c0_g1_i6
gamma-tubulin binding	4	TRINITY_DN127167_c0_g1_i6, TRINITY_DN6496_c0_g1_i5, TRINITY_DN2374_c1_g1_i12, TRINITY_DN127167_c1_g2_i1
1,4-alpha-glucan branching enzyme activity	4	TRINITY_DN5082_c0_g1_i3, TRINITY_DN18726_c1_g1_i1, TRINITY_DN5638_c1_g2_i1, TRINITY_DN2330_c0_g1_i4
Hsp70 protein binding	4	TRINITY_DN20268_c0_g1_i1, TRINITY_DN5724_c0_g1_i1, TRINITY_DN16636_c0_g1_i4, TRINITY_DN13136_c0_g2_i3
phosphoenolpyruvate carboxylase activity	4	TRINITY_DN1167_c0_g1_i7, TRINITY_DN1167_c0_g1_i5, TRINITY_DN1167_c0_g1_i2, TRINITY_DN2803_c0_g1_i6
cyclin-dependent protein serine/threonine kinase regulator activity	4	TRINITY_DN11704_c0_g1_i10, TRINITY_DN11704_c0_g1_i3, TRINITY_DN11704_c0_g1_i6, TRINITY_DN3813_c0_g1_i20
O-acyltransferase activity	4	TRINITY_DN9213_c0_g1_i11, TRINITY_DN6186_c1_g2_i5, TRINITY_DN9213_c0_g1_i8, TRINITY_DN1032_c1_g1_i2
2-isopropylmalate synthase activity	4	TRINITY_DN8400_c0_g2_i2, TRINITY_DN18726_c2_g1_i4, TRINITY_DN21633_c0_g1_i6, TRINITY_DN21633_c0_g2_i1
aminopeptidase activity	4	TRINITY_DN3125_c0_g1_i5, TRINITY_DN13175_c0_g1_i5, TRINITY_DN13175_c0_g1_i4, TRINITY_DN13175_c0_g1_i1
microtubule motor activity	4	TRINITY_DN13975_c0_g3_i2, TRINITY_DN13975_c0_g3_i1, TRINITY_DN13975_c0_g2_i3, TRINITY_DN7270_c0_g2_i4
ribonuclease III activity	4	TRINITY_DN5069_c0_g1_i4, TRINITY_DN12980_c0_g1_i12, TRINITY_DN2331_c0_g1_i1, TRINITY_DN15610_c0_g1_i2
RNA-DNA hybrid ribonuclease activity	4	TRINITY_DN21426_c0_g1_i4, TRINITY_DN6401_c1_g1_i2, TRINITY_DN10186_c0_g1_i11, TRINITY_DN21013_c0_g1_i4
oxidoreductase activity, acting on single donors with incorporation of molecular oxygen, incorporation of two atoms of oxygen	4	TRINITY_DN31_c0_g1_i9, TRINITY_DN8462_c0_g1_i3, TRINITY_DN1532_c0_g1_i3, TRINITY_DN9528_c0_g1_i9
syntaxin binding	4	TRINITY_DN4445_c0_g1_i3, TRINITY_DN73131_c0_g1_i5, TRINITY_DN73131_c0_g1_i3, TRINITY_DN2084_c1_g1_i5
copper ion binding	4	TRINITY_DN25637_c0_g1_i1, TRINITY_DN100245_c0_g1_i2, TRINITY_DN14042_c0_g2_i4, TRINITY_DN377_c0_g2_i12
carboxypeptidase activity	4	TRINITY_DN16571_c0_g1_i1, TRINITY_DN9024_c0_g1_i2, TRINITY_DN35829_c0_g1_i1, TRINITY_DN5185_c0_g1_i4
oxidoreductase activity, acting on paired donors, with incorporation or reduction of molecular oxygen, NAD(P)H as one donor, and incorporation of one atom of oxygen	4	TRINITY_DN14669_c0_g1_i2, TRINITY_DN1084_c0_g1_i6, TRINITY_DN1084_c0_g1_i4, TRINITY_DN8514_c2_g1_i3
L-ascorbic acid binding	4	TRINITY_DN6703_c0_g2_i3, TRINITY_DN3415_c0_g1_i13, TRINITY_DN3073_c0_g1_i5, TRINITY_DN3073_c0_g3_i5
3'-5' exonuclease activity	4	TRINITY_DN22445_c0_g1_i3, TRINITY_DN22891_c0_g1_i3, TRINITY_DN12260_c0_g1_i5, TRINITY_DN9683_c0_g1_i2
DNA (cytosine-5-)-methyltransferase activity	4	TRINITY_DN19639_c0_g1_i1, TRINITY_DN157381_c0_g1_i3, TRINITY_DN178256_c0_g3_i1, TRINITY_DN765_c6_g1_i2
kinase binding	4	TRINITY_DN7308_c0_g2_i7, TRINITY_DN11620_c0_g1_i2, TRINITY_DN644_c1_g7_i1, TRINITY_DN15780_c1_g1_i2
proton-transporting ATPase activity, rotational mechanism	4	TRINITY_DN5035_c0_g1_i4, TRINITY_DN12903_c0_g1_i1, TRINITY_DN14461_c0_g1_i3, TRINITY_DN34911_c0_g1_i1
glycine hydroxymethyltransferase activity	4	TRINITY_DN42076_c0_g1_i1, TRINITY_DN21_c0_g1_i6, TRINITY_DN21_c0_g1_i11, TRINITY_DN12655_c1_g1_i5
phosphatidylinositol binding	4	TRINITY_DN4521_c0_g1_i2, TRINITY_DN4521_c0_g1_i7, TRINITY_DN5842_c0_g1_i4, TRINITY_DN5842_c0_g1_i17
oxidoreductase activity, acting on the CH-CH group of donors	4	TRINITY_DN4069_c0_g1_i6, TRINITY_DN4415_c0_g1_i2, TRINITY_DN4069_c0_g1_i8, TRINITY_DN13062_c0_g1_i7
beta-glucosidase activity	4	TRINITY_DN109_c1_g1_i9, TRINITY_DN109_c1_g1_i2, TRINITY_DN5858_c0_g1_i8, TRINITY_DN2314_c2_g1_i1
long-chain fatty acid-CoA ligase activity	4	TRINITY_DN9444_c0_g1_i8, TRINITY_DN5639_c3_g1_i3, TRINITY_DN9444_c0_g2_i5, TRINITY_DN1155_c0_g1_i8
blue light photoreceptor activity	4	TRINITY_DN4510_c0_g1_i1, TRINITY_DN13311_c0_g1_i1, TRINITY_DN671_c0_g1_i3, TRINITY_DN13311_c0_g1_i20
secondary active sulfate transmembrane transporter activity	4	TRINITY_DN46499_c0_g1_i6, TRINITY_DN608_c0_g1_i6, TRINITY_DN3673_c0_g1_i5, TRINITY_DN45947_c0_g1_i3
glucuronosyltransferase activity	3	TRINITY_DN17835_c0_g1_i2, TRINITY_DN5434_c0_g1_i6, TRINITY_DN17835_c0_g1_i4
nucleoside-triphosphate diphosphatase activity	3	TRINITY_DN3456_c0_g2_i11, TRINITY_DN6830_c0_g1_i1, TRINITY_DN6830_c0_g1_i3
protein-N-terminal asparagine amidohydrolase activity	3	TRINITY_DN5349_c1_g1_i10, TRINITY_DN36926_c0_g2_i6, TRINITY_DN5349_c1_g1_i1
3-hydroxyisobutyryl-CoA hydrolase activity	3	TRINITY_DN1878_c0_g1_i13, TRINITY_DN4156_c0_g1_i2, TRINITY_DN10096_c1_g1_i10
phospholipid binding	3	TRINITY_DN17578_c1_g1_i2, TRINITY_DN3739_c0_g1_i9, TRINITY_DN187466_c0_g1_i5
NADH dehydrogenase (ubiquinone) activity	3	TRINITY_DN13764_c0_g1_i6, TRINITY_DN101165_c0_g1_i1, TRINITY_DN22594_c0_g1_i2
glycerol-3-phosphate dehydrogenase [NAD+] activity	3	TRINITY_DN6094_c0_g1_i13, TRINITY_DN6094_c0_g1_i6, TRINITY_DN6094_c0_g1_i7
DNA topoisomerase type I (single strand cut, ATP-independent) activity	3	TRINITY_DN9955_c0_g1_i9, TRINITY_DN9955_c0_g1_i16, TRINITY_DN2175_c0_g1_i6
adenylylsulfatase activity	3	TRINITY_DN7474_c1_g1_i7, TRINITY_DN21547_c0_g1_i1, TRINITY_DN7474_c1_g1_i3
cysteine-type endopeptidase activity	3	TRINITY_DN44353_c0_g1_i5, TRINITY_DN20_c0_g1_i10, TRINITY_DN44353_c0_g1_i9
ubiquitin-protein transferase activator activity	3	TRINITY_DN12386_c0_g1_i10, TRINITY_DN1189_c0_g1_i11, TRINITY_DN12386_c0_g1_i6
mannan synthase activity	3	TRINITY_DN345_c0_g1_i2, TRINITY_DN12515_c0_g1_i8, TRINITY_DN3978_c0_g1_i1
protein phosphatase 1 binding	3	TRINITY_DN7295_c0_g1_i3, TRINITY_DN3215_c1_g1_i3, TRINITY_DN7295_c0_g1_i6
glycine:2-oxoglutarate aminotransferase activity	3	TRINITY_DN1814_c0_g1_i13, TRINITY_DN1814_c0_g1_i15, TRINITY_DN1814_c0_g1_i1
U1 snRNA binding	3	TRINITY_DN18455_c0_g1_i2, TRINITY_DN219_c0_g1_i3, TRINITY_DN219_c0_g1_i1
UDP-galactose transmembrane transporter activity	3	TRINITY_DN2999_c0_g1_i3, TRINITY_DN8268_c0_g1_i4, TRINITY_DN3923_c0_g2_i5
(S)-2-hydroxy-acid oxidase activity	3	TRINITY_DN222363_c0_g1_i1, TRINITY_DN13498_c0_g1_i4, TRINITY_DN21843_c0_g1_i1
G-quadruplex DNA binding	3	TRINITY_DN8545_c0_g1_i9, TRINITY_DN8545_c0_g1_i2, TRINITY_DN8545_c0_g1_i18
P-P-bond-hydrolysis-driven protein transmembrane transporter activity	3	TRINITY_DN4072_c0_g1_i16, TRINITY_DN4072_c0_g1_i7, TRINITY_DN13807_c0_g4_i1
quinone binding	3	TRINITY_DN4452_c0_g1_i4, TRINITY_DN14042_c0_g2_i4, TRINITY_DN101165_c0_g1_i1
polygalacturonase activity	3	TRINITY_DN50_c0_g1_i1, TRINITY_DN7821_c0_g1_i2, TRINITY_DN8720_c0_g2_i9
sigma factor activity	3	TRINITY_DN7732_c0_g1_i4, TRINITY_DN5991_c0_g1_i4, TRINITY_DN23270_c1_g1_i3
cyclosporin A binding	3	TRINITY_DN7416_c0_g1_i3, TRINITY_DN422_c0_g1_i5, TRINITY_DN3714_c0_g1_i3
potassium ion binding	3	TRINITY_DN4020_c2_g1_i2, TRINITY_DN4020_c2_g1_i4, TRINITY_DN11660_c0_g2_i9
polyubiquitin modification-dependent protein binding	3	TRINITY_DN24679_c0_g1_i10, TRINITY_DN1551_c0_g1_i9, TRINITY_DN2954_c0_g1_i4
prephenate dehydratase activity	3	TRINITY_DN39768_c0_g2_i4, TRINITY_DN584_c0_g2_i4, TRINITY_DN584_c0_g2_i2
molybdenum ion binding	3	TRINITY_DN11220_c0_g1_i1, TRINITY_DN5764_c1_g1_i8, TRINITY_DN11220_c0_g1_i7
cullin family protein binding	3	TRINITY_DN11267_c0_g1_i4, TRINITY_DN15101_c0_g1_i5, TRINITY_DN1345_c0_g1_i8
structural constituent of nuclear pore	3	TRINITY_DN16907_c0_g1_i2, TRINITY_DN55094_c0_g1_i1, TRINITY_DN5734_c0_g1_i5
fructose transmembrane transporter activity	3	TRINITY_DN30525_c0_g1_i5, TRINITY_DN30525_c0_g1_i3, TRINITY_DN30525_c0_g1_i1
ribulose-phosphate 3-epimerase activity	3	TRINITY_DN3752_c1_g1_i4, TRINITY_DN3752_c1_g1_i5, TRINITY_DN7702_c0_g1_i3
phosphoglucomutase activity	3	TRINITY_DN5307_c0_g1_i5, TRINITY_DN5419_c0_g1_i3, TRINITY_DN5419_c0_g1_i2
nuclear localization sequence binding	3	TRINITY_DN11799_c0_g2_i3, TRINITY_DN4366_c0_g1_i14, TRINITY_DN25564_c0_g1_i8
RNA polymerase II CTD heptapeptide repeat phosphatase activity	3	TRINITY_DN11600_c0_g1_i2, TRINITY_DN12104_c0_g1_i19, TRINITY_DN9540_c0_g1_i10
acyl-CoA hydrolase activity	3	TRINITY_DN9787_c1_g1_i1, TRINITY_DN4974_c0_g2_i6, TRINITY_DN1957_c0_g1_i1
rRNA (pseudouridine) methyltransferase activity	3	TRINITY_DN17153_c1_g1_i13, TRINITY_DN17153_c1_g1_i8, TRINITY_DN17153_c1_g1_i5
3 iron, 4 sulfur cluster binding	3	TRINITY_DN5756_c0_g1_i6, TRINITY_DN5756_c0_g1_i2, TRINITY_DN4745_c0_g1_i10
scavenger receptor activity	3	TRINITY_DN5613_c0_g1_i4, TRINITY_DN5613_c0_g1_i1, TRINITY_DN5613_c0_g1_i10
ribulose-1,5-bisphosphate carboxylase/oxygenase activator activity	3	TRINITY_DN115_c0_g1_i8, TRINITY_DN7875_c0_g2_i3, TRINITY_DN7875_c0_g2_i1
glutathione dehydrogenase (ascorbate) activity	3	TRINITY_DN14763_c0_g1_i2, TRINITY_DN25058_c0_g2_i1, TRINITY_DN9427_c0_g1_i18
quercetin 3-O-glucosyltransferase activity	3	TRINITY_DN5918_c0_g1_i1, TRINITY_DN20583_c0_g1_i2, TRINITY_DN1253_c0_g1_i16
serine binding	3	TRINITY_DN42076_c0_g1_i1, TRINITY_DN21_c0_g1_i6, TRINITY_DN21_c0_g1_i11
glucosylceramidase activity	3	TRINITY_DN3486_c0_g1_i5, TRINITY_DN3486_c0_g2_i6, TRINITY_DN3486_c0_g2_i3
actin binding	3	TRINITY_DN9610_c0_g1_i9, TRINITY_DN8885_c0_g1_i7, TRINITY_DN10997_c0_g2_i1
3-beta-hydroxy-delta5-steroid dehydrogenase activity	3	TRINITY_DN10756_c0_g1_i3, TRINITY_DN924_c0_g1_i6, TRINITY_DN924_c0_g1_i1
proton-transporting ATP synthase activity, rotational mechanism	3	TRINITY_DN14330_c0_g1_i1, TRINITY_DN12996_c0_g1_i2, TRINITY_DN7484_c0_g1_i1
nucleosome binding	3	TRINITY_DN4513_c0_g1_i13, TRINITY_DN11096_c4_g2_i1, TRINITY_DN14398_c0_g1_i1
1-phosphatidylinositol-4-phosphate 5-kinase activity	3	TRINITY_DN334_c0_g1_i21, TRINITY_DN924_c0_g1_i9, TRINITY_DN3894_c0_g1_i5
IAA-Ala conjugate hydrolase activity	3	TRINITY_DN6580_c1_g1_i4, TRINITY_DN6580_c1_g1_i1, TRINITY_DN6580_c1_g2_i1
aminoacyl-tRNA ligase activity	3	TRINITY_DN9631_c1_g2_i7, TRINITY_DN3406_c0_g2_i1, TRINITY_DN3406_c0_g3_i1
UDP-N-acetylglucosamine transmembrane transporter activity	3	TRINITY_DN461_c0_g1_i20, TRINITY_DN461_c0_g1_i5, TRINITY_DN461_c0_g1_i12
ATPase binding	3	TRINITY_DN8653_c0_g1_i1, TRINITY_DN14461_c0_g1_i3, TRINITY_DN4848_c0_g1_i2
deoxycytidyl transferase activity	3	TRINITY_DN52111_c0_g1_i1, TRINITY_DN113772_c0_g1_i1, TRINITY_DN9213_c1_g1_i1
protein phosphatase inhibitor activity	3	TRINITY_DN2509_c0_g1_i6, TRINITY_DN18037_c1_g1_i5, TRINITY_DN20541_c0_g1_i1
phosphoprotein phosphatase activity	3	TRINITY_DN23652_c0_g1_i1, TRINITY_DN163175_c0_g1_i1, TRINITY_DN46720_c0_g1_i1
mRNA (guanine-N7-)-methyltransferase activity	3	TRINITY_DN32267_c0_g1_i4, TRINITY_DN32267_c0_g1_i3, TRINITY_DN84506_c0_g1_i3
3-hydroxybutyryl-CoA epimerase activity	3	TRINITY_DN6435_c0_g2_i1, TRINITY_DN6435_c0_g2_i2, TRINITY_DN6435_c0_g2_i6
inorganic diphosphatase activity	3	TRINITY_DN1867_c0_g2_i4, TRINITY_DN36919_c0_g1_i1, TRINITY_DN7476_c0_g1_i5
dodecenoyl-CoA delta-isomerase activity	3	TRINITY_DN6435_c0_g2_i1, TRINITY_DN6435_c0_g2_i2, TRINITY_DN6435_c0_g2_i6
ubiquitin binding	3	TRINITY_DN177468_c0_g1_i7, TRINITY_DN1551_c0_g1_i9, TRINITY_DN10549_c0_g1_i9
3-hydroxyacyl-CoA dehydrogenase activity	3	TRINITY_DN6435_c0_g2_i1, TRINITY_DN6435_c0_g2_i2, TRINITY_DN6435_c0_g2_i6
uracil DNA N-glycosylase activity	3	TRINITY_DN13797_c1_g1_i14, TRINITY_DN16226_c0_g2_i2, TRINITY_DN13797_c1_g1_i3
D-alanine-D-alanine ligase activity	3	TRINITY_DN6207_c1_g1_i8, TRINITY_DN6207_c1_g1_i7, TRINITY_DN6207_c1_g1_i10
transferase activity, transferring phosphorus-containing groups	3	TRINITY_DN16225_c0_g1_i1, TRINITY_DN328_c0_g1_i1, TRINITY_DN56173_c0_g1_i4
clathrin heavy chain binding	3	TRINITY_DN5911_c0_g1_i1, TRINITY_DN46245_c0_g1_i1, TRINITY_DN131160_c0_g1_i2
dioxygenase activity	3	TRINITY_DN58327_c0_g1_i8, TRINITY_DN3073_c0_g1_i5, TRINITY_DN3073_c0_g3_i5
phosphatidylinositol-4,5-bisphosphate binding	3	TRINITY_DN5911_c0_g1_i1, TRINITY_DN46245_c0_g1_i1, TRINITY_DN131160_c0_g1_i2
acireductone dioxygenase [iron(II)-requiring] activity	3	TRINITY_DN2868_c1_g1_i3, TRINITY_DN432_c0_g1_i5, TRINITY_DN432_c0_g1_i4
tRNA pseudouridine synthase activity	3	TRINITY_DN34246_c0_g1_i15, TRINITY_DN34246_c0_g1_i6, TRINITY_DN34246_c0_g1_i9
voltage-gated potassium channel activity	3	TRINITY_DN3208_c0_g1_i5, TRINITY_DN52648_c0_g1_i1, TRINITY_DN43354_c0_g1_i1
adenyl-nucleotide exchange factor activity	3	TRINITY_DN1487_c0_g1_i12, TRINITY_DN1487_c0_g1_i4, TRINITY_DN1487_c0_g1_i2
UDP-glucuronic acid transmembrane transporter activity	3	TRINITY_DN461_c0_g1_i20, TRINITY_DN461_c0_g1_i5, TRINITY_DN461_c0_g1_i12
sialyltransferase activity	3	TRINITY_DN2215_c0_g1_i4, TRINITY_DN2215_c0_g1_i12, TRINITY_DN4359_c1_g1_i4
1-phosphatidylinositol-3-phosphate 5-kinase activity	3	TRINITY_DN4693_c0_g2_i2, TRINITY_DN33916_c0_g1_i1, TRINITY_DN4693_c0_g1_i16
pyruvate kinase activity	3	TRINITY_DN4020_c2_g1_i2, TRINITY_DN4020_c2_g1_i4, TRINITY_DN11660_c0_g2_i9
diacylglycerol O-acyltransferase activity	3	TRINITY_DN2307_c0_g3_i6, TRINITY_DN49996_c0_g1_i1, TRINITY_DN13876_c0_g2_i3
ligand-gated ion channel activity	3	TRINITY_DN1305_c0_g1_i15, TRINITY_DN5051_c0_g1_i6, TRINITY_DN33439_c1_g1_i2
long-chain fatty acid transporter activity	3	TRINITY_DN4923_c0_g1_i16, TRINITY_DN4923_c0_g1_i9, TRINITY_DN4923_c0_g1_i4
5'-deoxynucleotidase activity	3	TRINITY_DN5658_c0_g1_i7, TRINITY_DN12824_c1_g1_i4, TRINITY_DN12824_c1_g1_i6
GMP synthase activity	3	TRINITY_DN5298_c0_g1_i11, TRINITY_DN5298_c0_g1_i10, TRINITY_DN5298_c0_g1_i5
quercetin 7-O-glucosyltransferase activity	3	TRINITY_DN5918_c0_g1_i1, TRINITY_DN20583_c0_g1_i2, TRINITY_DN1253_c0_g1_i16
nuclear import signal receptor activity	3	TRINITY_DN11799_c0_g2_i3, TRINITY_DN4366_c0_g1_i14, TRINITY_DN25564_c0_g1_i8
digalactosyldiacylglycerol synthase activity	3	TRINITY_DN8905_c1_g1_i2, TRINITY_DN8905_c1_g1_i6, TRINITY_DN8905_c1_g1_i8
cation binding	3	TRINITY_DN5082_c0_g1_i3, TRINITY_DN2607_c0_g1_i14, TRINITY_DN2330_c0_g1_i4
microfilament motor activity	3	TRINITY_DN21343_c0_g1_i1, TRINITY_DN6455_c1_g1_i4, TRINITY_DN10997_c0_g1_i13
transition metal ion binding	3	TRINITY_DN15222_c0_g1_i1, TRINITY_DN27706_c1_g1_i3, TRINITY_DN1445_c0_g1_i24
alpha-L-fucosidase activity	3	TRINITY_DN10851_c0_g1_i1, TRINITY_DN5341_c0_g1_i15, TRINITY_DN10851_c0_g1_i4
L-alanine:2-oxoglutarate aminotransferase activity	3	TRINITY_DN1814_c0_g1_i13, TRINITY_DN1814_c0_g1_i15, TRINITY_DN1814_c0_g1_i1
SUMO ligase activity	3	TRINITY_DN1624_c0_g1_i8, TRINITY_DN1624_c0_g1_i13, TRINITY_DN1624_c0_g1_i1
tripeptidyl-peptidase activity	3	TRINITY_DN13175_c0_g1_i5, TRINITY_DN13175_c0_g1_i4, TRINITY_DN13175_c0_g1_i1
UTP:glucose-1-phosphate uridylyltransferase activity	3	TRINITY_DN5534_c0_g1_i3, TRINITY_DN5534_c0_g1_i1, TRINITY_DN2171_c0_g1_i9
voltage-gated anion channel activity	3	TRINITY_DN9913_c0_g1_i5, TRINITY_DN9913_c0_g1_i13, TRINITY_DN1649_c0_g1_i3
phosphatidylinositol transfer activity	3	TRINITY_DN282_c0_g1_i7, TRINITY_DN282_c0_g1_i6, TRINITY_DN4882_c0_g1_i3
endopeptidase activity	3	TRINITY_DN6601_c0_g2_i5, TRINITY_DN4518_c0_g2_i1, TRINITY_DN4061_c0_g1_i5
RNA lariat debranching enzyme activity	3	TRINITY_DN8887_c0_g1_i1, TRINITY_DN8887_c0_g1_i2, TRINITY_DN8887_c0_g1_i3
electron transporter, transferring electrons within the cyclic electron transport pathway of photosynthesis activity	3	TRINITY_DN11603_c0_g1_i8, TRINITY_DN116624_c0_g1_i1, TRINITY_DN5542_c0_g1_i1
glucose transmembrane transporter activity	3	TRINITY_DN30525_c0_g1_i5, TRINITY_DN30525_c0_g1_i3, TRINITY_DN30525_c0_g1_i1
alanine-tRNA ligase activity	3	TRINITY_DN3903_c0_g1_i6, TRINITY_DN719_c0_g1_i1, TRINITY_DN719_c0_g1_i3
1-phosphatidylinositol binding	3	TRINITY_DN5911_c0_g1_i1, TRINITY_DN46245_c0_g1_i1, TRINITY_DN131160_c0_g1_i2
DNA topoisomerase type II (double strand cut, ATP-hydrolyzing) activity	3	TRINITY_DN3466_c0_g1_i4, TRINITY_DN3466_c0_g1_i6, TRINITY_DN10998_c0_g1_i10
peroxiredoxin activity	3	TRINITY_DN1838_c0_g3_i1, TRINITY_DN27090_c0_g2_i1, TRINITY_DN206704_c0_g2_i2
protein self-association	3	TRINITY_DN364_c0_g1_i8, TRINITY_DN2898_c0_g1_i5, TRINITY_DN3493_c0_g1_i4
maleylacetoacetate isomerase activity	3	TRINITY_DN4031_c0_g1_i4, TRINITY_DN4031_c0_g1_i3, TRINITY_DN4031_c0_g1_i2
snoRNA binding	3	TRINITY_DN10364_c0_g1_i2, TRINITY_DN10076_c0_g1_i11, TRINITY_DN891_c1_g1_i8
UDP-N-acetylgalactosamine transmembrane transporter activity	3	TRINITY_DN461_c0_g1_i20, TRINITY_DN461_c0_g1_i5, TRINITY_DN461_c0_g1_i12
polysaccharide binding	3	TRINITY_DN9594_c0_g1_i21, TRINITY_DN12000_c0_g1_i2, TRINITY_DN12000_c0_g1_i4
D-aminoacyl-tRNA deacylase activity	3	TRINITY_DN30620_c0_g2_i1, TRINITY_DN9941_c0_g1_i6, TRINITY_DN9941_c0_g1_i7
arogenate dehydratase activity	3	TRINITY_DN39768_c0_g2_i4, TRINITY_DN584_c0_g2_i4, TRINITY_DN584_c0_g2_i2
phenylalanine ammonia-lyase activity	3	TRINITY_DN19074_c1_g1_i3, TRINITY_DN19074_c1_g1_i1, TRINITY_DN29440_c0_g1_i3
ATPase-coupled cation transmembrane transporter activity	3	TRINITY_DN100245_c0_g1_i2, TRINITY_DN7250_c0_g1_i6, TRINITY_DN1568_c0_g1_i3
acetyl-CoA carboxylase activity	3	TRINITY_DN7140_c0_g1_i6, TRINITY_DN7140_c0_g2_i1, TRINITY_DN7140_c0_g2_i2
GTPase binding	3	TRINITY_DN3930_c0_g1_i1, TRINITY_DN3930_c0_g1_i2, TRINITY_DN3930_c0_g1_i4
aminoacyl-tRNA hydrolase activity	3	TRINITY_DN7497_c0_g1_i13, TRINITY_DN7497_c0_g1_i8, TRINITY_DN5353_c0_g1_i5
7S RNA binding	3	TRINITY_DN1113_c0_g1_i1, TRINITY_DN17420_c1_g1_i1, TRINITY_DN4035_c0_g1_i12
malate dehydrogenase (decarboxylating) (NAD+) activity	3	TRINITY_DN9734_c0_g2_i3, TRINITY_DN2956_c4_g1_i9, TRINITY_DN9734_c0_g2_i7
2-hydroxyglutarate dehydrogenase activity	2	TRINITY_DN13498_c0_g1_i4, TRINITY_DN34673_c0_g3_i2
linear malto-oligosaccharide phosphorylase activity	2	TRINITY_DN4327_c0_g1_i1, TRINITY_DN32540_c0_g1_i3
N,N-dimethylaniline monooxygenase activity	2	TRINITY_DN22502_c0_g1_i1, TRINITY_DN32423_c0_g1_i1
guanyl nucleotide binding	2	TRINITY_DN756_c0_g1_i32, TRINITY_DN91928_c1_g1_i8
RNA polymerase II-specific DNA-binding transcription factor binding	2	TRINITY_DN19081_c0_g1_i7, TRINITY_DN988_c0_g2_i9
coproporphyrinogen oxidase activity	2	TRINITY_DN15250_c0_g1_i3, TRINITY_DN3135_c0_g1_i3
long-chain-alcohol oxidase activity	2	TRINITY_DN485_c6_g1_i2, TRINITY_DN485_c6_g1_i3
myo-inositol:proton symporter activity	2	TRINITY_DN406_c0_g1_i2, TRINITY_DN25691_c0_g1_i1
ribokinase activity	2	TRINITY_DN9657_c1_g1_i1, TRINITY_DN9657_c1_g1_i3
transferase activity, transferring alkyl or aryl (other than methyl) groups	2	TRINITY_DN13307_c0_g2_i6, TRINITY_DN420_c0_g4_i4
4-hydroxy-3-methylbut-2-en-1-yl diphosphate reductase activity	2	TRINITY_DN23261_c0_g1_i3, TRINITY_DN23261_c0_g1_i2
zeaxanthin epoxidase [overall] activity	2	TRINITY_DN3701_c0_g1_i18, TRINITY_DN3701_c0_g1_i7
GTP cyclohydrolase II activity	2	TRINITY_DN15540_c0_g1_i3, TRINITY_DN27397_c1_g1_i2
3-chloroallyl aldehyde dehydrogenase activity	2	TRINITY_DN922_c0_g1_i2, TRINITY_DN10657_c0_g2_i3
translation initiation factor binding	2	TRINITY_DN7151_c0_g1_i16, TRINITY_DN4957_c0_g1_i1
nuclear export signal receptor activity	2	TRINITY_DN12550_c0_g1_i12, TRINITY_DN12550_c0_g1_i13
5S rRNA binding	2	TRINITY_DN99405_c0_g1_i1, TRINITY_DN5302_c0_g1_i2
long-chain-(S)-2-hydroxy-long-chain-acid oxidase activity	2	TRINITY_DN18360_c0_g1_i3, TRINITY_DN200_c0_g1_i11
peptide deformylase activity	2	TRINITY_DN9184_c0_g1_i5, TRINITY_DN9184_c0_g1_i6
phosphodiesterase I activity	2	TRINITY_DN5090_c0_g1_i14, TRINITY_DN5090_c0_g1_i10
myosin II binding	2	TRINITY_DN73131_c0_g1_i5, TRINITY_DN73131_c0_g1_i3
D-erythro-sphingosine kinase activity	2	TRINITY_DN5416_c0_g1_i6, TRINITY_DN5416_c0_g1_i11
glutamate-cysteine ligase activity	2	TRINITY_DN1757_c0_g1_i6, TRINITY_DN1757_c0_g1_i1
phenylalanine-tRNA ligase activity	2	TRINITY_DN29631_c0_g1_i2, TRINITY_DN2362_c0_g1_i11
glutamate-ammonia ligase activity	2	TRINITY_DN9957_c0_g3_i2, TRINITY_DN1108_c0_g1_i6
tubulin binding	2	TRINITY_DN14717_c0_g1_i1, TRINITY_DN3646_c0_g1_i9
peptide alpha-N-acetyltransferase activity	2	TRINITY_DN3245_c0_g2_i1, TRINITY_DN3245_c0_g2_i3
1,4-alpha-glucan branching enzyme activity (using a glucosylated glycogenin as primer for glycogen synthesis)	2	TRINITY_DN5082_c0_g1_i3, TRINITY_DN2330_c0_g1_i4
protein phosphatase binding	2	TRINITY_DN416_c1_g1_i2, TRINITY_DN284_c1_g1_i1
3-oxo-pimeloyl-[acp] methyl ester reductase activity	2	TRINITY_DN29761_c0_g1_i1, TRINITY_DN4266_c0_g1_i5
very-long-chain-(S)-2-hydroxy-acid oxidase activity	2	TRINITY_DN18360_c0_g1_i3, TRINITY_DN200_c0_g1_i11
sulfotransferase activity	2	TRINITY_DN436071_c0_g1_i1, TRINITY_DN274988_c0_g1_i2
protein serine/threonine kinase activator activity	2	TRINITY_DN10519_c0_g2_i2, TRINITY_DN64852_c1_g1_i4
medium-chain-(S)-2-hydroxy-acid oxidase activity	2	TRINITY_DN18360_c0_g1_i3, TRINITY_DN200_c0_g1_i11
phosphatidylinositol phosphate binding	2	TRINITY_DN282_c0_g1_i7, TRINITY_DN282_c0_g1_i6
dipeptidyl-peptidase activity	2	TRINITY_DN9024_c0_g1_i2, TRINITY_DN35829_c0_g1_i1
small ribosomal subunit rRNA binding	2	TRINITY_DN3175_c0_g1_i10, TRINITY_DN3175_c0_g1_i9
protein transmembrane transporter activity	2	TRINITY_DN1254_c0_g1_i10, TRINITY_DN22237_c0_g2_i3
histone methyltransferase activity (H3-K4 specific)	2	TRINITY_DN1403_c0_g1_i4, TRINITY_DN1403_c0_g1_i3
L-leucine transaminase activity	2	TRINITY_DN18882_c0_g2_i1, TRINITY_DN16960_c0_g1_i1
dynein intermediate chain binding	2	TRINITY_DN1101_c1_g1_i3, TRINITY_DN1341_c1_g1_i5
L-isoleucine transaminase activity	2	TRINITY_DN18882_c0_g2_i1, TRINITY_DN16960_c0_g1_i1
glutamate synthase activity	2	TRINITY_DN5756_c0_g1_i6, TRINITY_DN5756_c0_g1_i2
aldose 1-epimerase activity	2	TRINITY_DN2722_c0_g1_i4, TRINITY_DN2722_c1_g1_i2
malate transmembrane transporter activity	2	TRINITY_DN181_c0_g1_i3, TRINITY_DN181_c0_g1_i4
phosphogluco-amylopectin water dikinase activity	2	TRINITY_DN7220_c0_g1_i12, TRINITY_DN7220_c0_g1_i9
diacylglycerol kinase activity	2	TRINITY_DN16588_c0_g1_i6, TRINITY_DN16588_c0_g1_i11
ubiquitinyl hydrolase activity	2	TRINITY_DN9025_c0_g1_i3, TRINITY_DN168_c1_g1_i11
pyridoxal kinase activity	2	TRINITY_DN10133_c0_g1_i12, TRINITY_DN10133_c0_g1_i10
triose-phosphate isomerase activity	2	TRINITY_DN4109_c0_g1_i1, TRINITY_DN56692_c0_g1_i6
ATP-dependent microtubule motor activity, plus-end-directed	2	TRINITY_DN38902_c0_g2_i2, TRINITY_DN19013_c0_g1_i2
molecular adaptor activity	2	TRINITY_DN2837_c2_g1_i14, TRINITY_DN3795_c0_g1_i11
5'-nucleotidase activity	2	TRINITY_DN342_c0_g2_i1, TRINITY_DN7633_c0_g1_i4
alcohol dehydrogenase activity, zinc-dependent	2	TRINITY_DN4098_c0_g1_i2, TRINITY_DN2614_c0_g1_i12
6-phosphoglucan, water dikinase activity	2	TRINITY_DN7220_c0_g1_i12, TRINITY_DN7220_c0_g1_i9
6-phosphofructo-2-kinase activity	2	TRINITY_DN2401_c0_g1_i3, TRINITY_DN2401_c0_g1_i14
histone acetyltransferase activity (H3-K23 specific)	2	TRINITY_DN4177_c0_g1_i13, TRINITY_DN4177_c0_g1_i14
isoleucine-tRNA ligase activity	2	TRINITY_DN1095_c0_g1_i10, TRINITY_DN5884_c0_g1_i7
3-oxo-glutaryl-[acp] methyl ester reductase activity	2	TRINITY_DN29761_c0_g1_i1, TRINITY_DN4266_c0_g1_i5
porphobilinogen synthase activity	2	TRINITY_DN4407_c0_g1_i7, TRINITY_DN4407_c0_g1_i3
glycogen phosphorylase activity	2	TRINITY_DN4327_c0_g1_i1, TRINITY_DN32540_c0_g1_i3
P-type divalent copper transporter activity	2	TRINITY_DN100245_c0_g1_i2, TRINITY_DN7250_c0_g1_i6
thymidylate synthase activity	2	TRINITY_DN13536_c0_g1_i11, TRINITY_DN13536_c0_g1_i9
mechanosensitive ion channel activity	2	TRINITY_DN5180_c0_g1_i7, TRINITY_DN5180_c0_g1_i9
phosphoric diester hydrolase activity	2	TRINITY_DN14732_c0_g1_i12, TRINITY_DN6545_c0_g1_i4
protein serine/threonine phosphatase inhibitor activity	2	TRINITY_DN7295_c0_g1_i3, TRINITY_DN7295_c0_g1_i6
class I DNA-(apurinic or apyrimidinic site) endonuclease activity	2	TRINITY_DN19812_c0_g1_i4, TRINITY_DN96967_c0_g1_i6
endoribonuclease activity	2	TRINITY_DN4776_c0_g1_i7, TRINITY_DN11199_c0_g1_i3
oxidoreductase activity, acting on NAD(P)H, oxygen as acceptor	2	TRINITY_DN263_c1_g2_i2, TRINITY_DN14585_c0_g3_i3
gamma-tubulin complex binding	2	TRINITY_DN6019_c0_g1_i3, TRINITY_DN6019_c0_g1_i2
saccharopine dehydrogenase (NAD+, L-glutamate-forming) activity	2	TRINITY_DN3993_c0_g2_i5, TRINITY_DN3993_c0_g2_i3
translation release factor activity	2	TRINITY_DN20463_c0_g1_i7, TRINITY_DN2216_c3_g1_i7
naringenin 3-dioxygenase activity	2	TRINITY_DN17269_c0_g1_i3, TRINITY_DN17269_c0_g1_i4
minor groove of adenine-thymine-rich DNA binding	2	TRINITY_DN25470_c0_g1_i1, TRINITY_DN25470_c0_g1_i3
ferrochelatase activity	2	TRINITY_DN402_c0_g2_i1, TRINITY_DN18056_c0_g2_i9
protein O-GlcNAc transferase activity	2	TRINITY_DN9462_c0_g1_i8, TRINITY_DN12667_c0_g3_i3
phosphatidic acid binding	2	TRINITY_DN282_c0_g1_i7, TRINITY_DN282_c0_g1_i6
lipid kinase activity	2	TRINITY_DN5416_c0_g1_i6, TRINITY_DN5416_c0_g1_i11
ATP-dependent NAD(P)H-hydrate dehydratase activity	2	TRINITY_DN4744_c0_g1_i9, TRINITY_DN3152_c1_g2_i1
alpha,alpha-trehalose-phosphate synthase (UDP-forming) activity	2	TRINITY_DN11030_c0_g1_i2, TRINITY_DN3358_c0_g2_i2
auxin binding	2	TRINITY_DN2088_c2_g1_i7, TRINITY_DN2088_c2_g1_i2
purine nucleoside transmembrane transporter activity	2	TRINITY_DN2828_c1_g1_i2, TRINITY_DN2828_c0_g1_i7
beta-tubulin binding	2	TRINITY_DN4505_c0_g2_i2, TRINITY_DN253797_c0_g1_i1
3-isopropylmalate dehydrogenase activity	2	TRINITY_DN13740_c0_g1_i2, TRINITY_DN9716_c0_g1_i2
5'-3' DNA helicase activity	2	TRINITY_DN1136_c0_g1_i7, TRINITY_DN1136_c0_g1_i1
primary miRNA binding	2	TRINITY_DN7751_c0_g1_i1, TRINITY_DN7751_c0_g1_i3
ribonucleoside binding	2	TRINITY_DN4596_c0_g1_i3, TRINITY_DN4596_c0_g1_i9
L-leucine:2-oxoglutarate aminotransferase activity	2	TRINITY_DN18882_c0_g2_i1, TRINITY_DN16960_c0_g1_i1
acetyltransferase activity	2	TRINITY_DN13378_c0_g2_i10, TRINITY_DN17433_c0_g1_i4
glutathione-disulfide reductase activity	2	TRINITY_DN30129_c0_g1_i4, TRINITY_DN1492_c0_g1_i8
mandelonitrile lyase activity	2	TRINITY_DN177_c0_g1_i6, TRINITY_DN177_c0_g1_i9
single-stranded RNA binding	2	TRINITY_DN7151_c0_g1_i16, TRINITY_DN8985_c0_g2_i2
small molecule binding	2	TRINITY_DN15222_c0_g1_i1, TRINITY_DN17403_c0_g1_i4
phosphatidylinositol-3,5-bisphosphate 5-phosphatase activity	2	TRINITY_DN1273_c0_g1_i4, TRINITY_DN10484_c0_g1_i18
DNA-binding transcription activator activity, RNA polymerase II-specific	2	TRINITY_DN22675_c0_g2_i11, TRINITY_DN22675_c0_g2_i3
ADP-dependent NAD(P)H-hydrate dehydratase activity	2	TRINITY_DN4744_c0_g1_i9, TRINITY_DN3152_c1_g2_i1
L-valine transaminase activity	2	TRINITY_DN18882_c0_g2_i1, TRINITY_DN16960_c0_g1_i1
dynein light intermediate chain binding	2	TRINITY_DN1101_c1_g1_i3, TRINITY_DN1341_c1_g1_i5
glycine binding	2	TRINITY_DN5886_c0_g2_i16, TRINITY_DN5886_c0_g2_i8
xanthine oxidase activity	2	TRINITY_DN6679_c0_g1_i7, TRINITY_DN6679_c0_g1_i5
fatty-acyl-CoA binding	2	TRINITY_DN13314_c0_g1_i2, TRINITY_DN13314_c0_g1_i5
dihydrofolate reductase activity	2	TRINITY_DN13536_c0_g1_i11, TRINITY_DN13536_c0_g1_i9
alpha-amylase activity (releasing maltohexaose)	2	TRINITY_DN4017_c0_g1_i1, TRINITY_DN4017_c0_g1_i2
dihydrokaempferol 4-reductase activity	2	TRINITY_DN924_c0_g1_i6, TRINITY_DN1489_c0_g2_i6
amine-lyase activity	2	TRINITY_DN1609_c0_g1_i4, TRINITY_DN1609_c0_g1_i3
S-(hydroxymethyl)glutathione dehydrogenase activity	2	TRINITY_DN4098_c0_g1_i2, TRINITY_DN2614_c0_g1_i12
histone deacetylase activity	2	TRINITY_DN7869_c0_g1_i7, TRINITY_DN15131_c0_g1_i10
phosphoglycerate kinase activity	2	TRINITY_DN886_c0_g1_i2, TRINITY_DN7364_c0_g1_i2
oxidoreductase activity, acting on iron-sulfur proteins as donors	2	TRINITY_DN19637_c0_g1_i9, TRINITY_DN4242_c0_g1_i3
6-phosphofructokinase activity	2	TRINITY_DN3159_c0_g3_i1, TRINITY_DN3159_c0_g3_i10
MAP kinase kinase kinase activity	2	TRINITY_DN7993_c0_g1_i8, TRINITY_DN51651_c0_g2_i2
purine nucleobase transmembrane transporter activity	2	TRINITY_DN2828_c1_g1_i2, TRINITY_DN2828_c0_g1_i7
enzyme regulator activity	2	TRINITY_DN15273_c0_g1_i1, TRINITY_DN5034_c0_g2_i1
intramolecular transferase activity, phosphotransferases	2	TRINITY_DN11254_c0_g1_i7, TRINITY_DN11011_c0_g1_i9
alpha-L-arabinofuranosidase activity	2	TRINITY_DN5266_c2_g1_i4, TRINITY_DN12349_c0_g1_i10
3,4-dihydroxy-2-butanone-4-phosphate synthase activity	2	TRINITY_DN15540_c0_g1_i3, TRINITY_DN27397_c1_g1_i2
glutaminase activity	2	TRINITY_DN1575_c2_g1_i5, TRINITY_DN4267_c0_g1_i2
alpha-1,4-mannosyltransferase activity	2	TRINITY_DN9199_c0_g1_i6, TRINITY_DN9199_c0_g1_i3
alcohol-forming fatty acyl-CoA reductase activity	2	TRINITY_DN6377_c4_g3_i6, TRINITY_DN6377_c4_g3_i3
RNA methyltransferase activity	2	TRINITY_DN7222_c1_g2_i9, TRINITY_DN2528_c1_g1_i1
hydrolase activity, acting on acid anhydrides, in phosphorus-containing anhydrides	2	TRINITY_DN5090_c0_g1_i14, TRINITY_DN5090_c0_g1_i10
terpene synthase activity	2	TRINITY_DN50057_c0_g1_i2, TRINITY_DN3098_c1_g1_i5
7-hydroxymethyl chlorophyll a reductase activity	2	TRINITY_DN1246_c0_g1_i16, TRINITY_DN1246_c0_g1_i25
UDP-glucuronate decarboxylase activity	2	TRINITY_DN18224_c0_g1_i2, TRINITY_DN1431_c0_g2_i2
double-stranded RNA binding	2	TRINITY_DN12980_c0_g1_i12, TRINITY_DN3863_c0_g1_i5
cysteine-type endopeptidase inhibitor activity	2	TRINITY_DN1488_c4_g1_i4, TRINITY_DN55222_c0_g1_i3
carboxy-lyase activity	2	TRINITY_DN4537_c0_g1_i4, TRINITY_DN5713_c0_g1_i1
procollagen-proline 4-dioxygenase activity	2	TRINITY_DN6703_c0_g2_i3, TRINITY_DN3415_c0_g1_i13
beta-glucuronidase activity	2	TRINITY_DN5510_c2_g1_i3, TRINITY_DN5510_c2_g1_i4
guanosine-3',5'-bis(diphosphate) 3'-diphosphatase activity	2	TRINITY_DN2816_c0_g1_i16, TRINITY_DN2816_c0_g1_i19
G protein-coupled receptor binding	2	TRINITY_DN756_c0_g1_i31, TRINITY_DN91928_c1_g1_i8
RNA polymerase II CTD heptapeptide repeat kinase activity	2	TRINITY_DN30908_c0_g4_i1, TRINITY_DN190864_c0_g1_i1
UMP kinase activity	2	TRINITY_DN53141_c0_g1_i4, TRINITY_DN53141_c0_g1_i6
spermidine synthase activity	2	TRINITY_DN15658_c0_g1_i5, TRINITY_DN15658_c0_g1_i3
motor activity	2	TRINITY_DN7270_c0_g2_i3, TRINITY_DN7270_c0_g2_i1
NAD+ ADP-ribosyltransferase activity	2	TRINITY_DN3602_c0_g2_i4, TRINITY_DN3509_c1_g1_i4
alpha-ketoglutarate transmembrane transporter activity	2	TRINITY_DN181_c0_g1_i3, TRINITY_DN181_c0_g1_i4
beta-galactosidase activity	2	TRINITY_DN7971_c0_g1_i12, TRINITY_DN10005_c0_g1_i6
serine-tRNA ligase activity	2	TRINITY_DN2612_c0_g1_i6, TRINITY_DN6954_c0_g1_i4
ubiquitin ligase activator activity	2	TRINITY_DN140656_c0_g2_i1, TRINITY_DN15780_c1_g1_i2
alpha-amylase activity	2	TRINITY_DN4017_c0_g1_i1, TRINITY_DN4017_c0_g1_i2
NADPH-adrenodoxin reductase activity	2	TRINITY_DN7578_c0_g1_i11, TRINITY_DN7578_c0_g1_i12
tRNA guanylyltransferase activity	2	TRINITY_DN9036_c0_g1_i1, TRINITY_DN1881_c1_g2_i8
catalase activity	2	TRINITY_DN189_c0_g1_i7, TRINITY_DN189_c0_g1_i3
oxidoreductase activity, acting on NAD(P)H	2	TRINITY_DN9298_c0_g1_i5, TRINITY_DN11430_c0_g1_i13
oxaloacetate transmembrane transporter activity	2	TRINITY_DN181_c0_g1_i3, TRINITY_DN181_c0_g1_i4
RNA-directed DNA polymerase activity	2	TRINITY_DN12704_c0_g1_i6, TRINITY_DN28570_c0_g1_i6
amino acid transmembrane transporter activity	2	TRINITY_DN5410_c0_g1_i5, TRINITY_DN5108_c0_g1_i8
aldehyde dehydrogenase (NAD+) activity	2	TRINITY_DN8153_c2_g1_i2, TRINITY_DN16097_c0_g1_i5
FAD diphosphatase activity	2	TRINITY_DN14743_c0_g3_i1, TRINITY_DN14743_c0_g1_i6
metalloexopeptidase activity	2	TRINITY_DN20067_c0_g1_i1, TRINITY_DN5185_c0_g1_i4
fatty-acyl-CoA reductase (alcohol-forming) activity	2	TRINITY_DN6377_c4_g3_i6, TRINITY_DN6377_c4_g3_i3
asparagine synthase (glutamine-hydrolyzing) activity	2	TRINITY_DN4914_c0_g1_i6, TRINITY_DN4914_c0_g1_i2
ATP transmembrane transporter activity	2	TRINITY_DN9252_c0_g1_i7, TRINITY_DN9252_c0_g1_i2
DNA-binding transcription activator activity	2	TRINITY_DN1379_c0_g1_i2, TRINITY_DN1379_c0_g1_i3
voltage-gated chloride channel activity	2	TRINITY_DN12196_c0_g1_i2, TRINITY_DN9653_c0_g1_i1
oxidoreductase activity, acting on CH-OH group of donors	2	TRINITY_DN177_c0_g1_i6, TRINITY_DN177_c0_g1_i9
SHG alpha-glucan phosphorylase activity	2	TRINITY_DN4327_c0_g1_i1, TRINITY_DN32540_c0_g1_i3
catalytic activity, acting on a protein	2	TRINITY_DN11174_c0_g1_i3, TRINITY_DN11174_c0_g1_i2
phosphatidate cytidylyltransferase activity	2	TRINITY_DN9741_c0_g1_i5, TRINITY_DN2556_c0_g2_i20
protein-containing complex binding	2	TRINITY_DN11246_c0_g1_i13, TRINITY_DN13489_c0_g1_i4
aldehyde-lyase activity	2	TRINITY_DN9332_c0_g1_i2, TRINITY_DN21191_c1_g2_i1
sodium:proton antiporter activity	2	TRINITY_DN3365_c0_g3_i5, TRINITY_DN3365_c0_g3_i8
enzyme activator activity	2	TRINITY_DN9379_c0_g1_i6, TRINITY_DN4808_c3_g1_i2
phosphate ion binding	2	TRINITY_DN11603_c0_g1_i8, TRINITY_DN116624_c0_g1_i1
ribosomal large subunit binding	2	TRINITY_DN10399_c1_g1_i17, TRINITY_DN6272_c1_g1_i2
3-oxoacyl-[acyl-carrier-protein] reductase (NADPH) activity	2	TRINITY_DN29761_c0_g1_i1, TRINITY_DN4266_c0_g1_i5
anion:anion antiporter activity	2	TRINITY_DN608_c0_g1_i6, TRINITY_DN45947_c0_g1_i3
oxidized purine nucleobase lesion DNA N-glycosylase activity	2	TRINITY_DN19812_c0_g1_i4, TRINITY_DN96967_c0_g1_i6
DNA primase activity	2	TRINITY_DN56750_c0_g1_i1, TRINITY_DN56750_c0_g2_i1
2-(3-amino-3-carboxypropyl)histidine synthase activity	2	TRINITY_DN4880_c0_g1_i3, TRINITY_DN13311_c1_g1_i1
ubiquitin-ubiquitin ligase activity	2	TRINITY_DN1520_c0_g1_i5, TRINITY_DN1520_c0_g1_i8
saccharopine dehydrogenase (NADP+, L-lysine-forming) activity	2	TRINITY_DN3993_c0_g2_i5, TRINITY_DN3993_c0_g2_i3
long-chain-alcohol O-fatty-acyltransferase activity	2	TRINITY_DN2307_c0_g3_i6, TRINITY_DN49996_c0_g1_i1
serine-pyruvate transaminase activity	2	TRINITY_DN3572_c0_g1_i2, TRINITY_DN20129_c0_g1_i9
mannosyl-glycoprotein endo-beta-N-acetylglucosaminidase activity	2	TRINITY_DN15592_c0_g2_i15, TRINITY_DN15592_c0_g2_i8
scopolin beta-glucosidase activity	1	TRINITY_DN2314_c2_g1_i1
malate dehydrogenase activity	1	TRINITY_DN19963_c0_g1_i3
hydrolase activity, acting on glycosyl bonds	1	TRINITY_DN6924_c0_g1_i12
glutamate-5-semialdehyde dehydrogenase activity	1	TRINITY_DN19057_c0_g1_i2
nicotinate N-methyltransferase activity	1	TRINITY_DN24397_c2_g2_i2
imidazoleglycerol-phosphate synthase activity	1	TRINITY_DN4267_c0_g1_i2
tRNA (guanine-N7-)-methyltransferase activity	1	TRINITY_DN6829_c0_g1_i3
tRNA uridine(34) acetyltransferase activity	1	TRINITY_DN15253_c0_g1_i1
serine C-palmitoyltransferase activity	1	TRINITY_DN60942_c0_g1_i3
ferrous iron binding	1	TRINITY_DN17966_c0_g1_i3
selenium binding	1	TRINITY_DN3830_c0_g1_i4
isocitrate dehydrogenase (NAD+) activity	1	TRINITY_DN30_c0_g3_i1
proteasome binding	1	TRINITY_DN263_c2_g1_i1
ceramide cholinephosphotransferase activity	1	TRINITY_DN9237_c0_g1_i1
serine O-acetyltransferase activity	1	TRINITY_DN26766_c0_g1_i9
lysine-acetylated histone binding	1	TRINITY_DN263_c2_g1_i1
structural constituent of cytoskeleton	1	TRINITY_DN4805_c0_g1_i2
L-serine ammonia-lyase activity	1	TRINITY_DN2898_c0_g1_i5
protein-N-terminal glutamine amidohydrolase activity	1	TRINITY_DN36926_c0_g2_i6
four-way junction DNA binding	1	TRINITY_DN23784_c0_g3_i2
signal sequence binding	1	TRINITY_DN22237_c0_g2_i3
squalene synthase activity	1	TRINITY_DN161_c1_g1_i13
anthocyanidin 3-O-glucosyltransferase activity	1	TRINITY_DN17501_c0_g1_i2
water channel activity	1	TRINITY_DN974_c0_g2_i2
uniporter activity	1	TRINITY_DN17254_c0_g1_i1
O-acetyltransferase activity	1	TRINITY_DN174472_c0_g1_i9
3'(2'),5'-bisphosphate nucleotidase activity	1	TRINITY_DN4681_c0_g1_i2
methylmalonate-semialdehyde dehydrogenase (acylating) activity	1	TRINITY_DN6544_c0_g1_i1
primary amine oxidase activity	1	TRINITY_DN14042_c0_g2_i4
diaminohydroxyphosphoribosylaminopyrimidine deaminase activity	1	TRINITY_DN12196_c0_g1_i2
dolichyl-phosphate beta-glucosyltransferase activity	1	TRINITY_DN5737_c0_g1_i7
hydroquinone:oxygen oxidoreductase activity	1	TRINITY_DN25637_c0_g1_i1
glutamate synthase (NADH) activity	1	TRINITY_DN4745_c0_g1_i10
succinate dehydrogenase (ubiquinone) activity	1	TRINITY_DN654_c0_g1_i7
L-aspartate oxidase activity	1	TRINITY_DN41109_c0_g1_i3
ornithine(lysine) transaminase activity	1	TRINITY_DN144563_c0_g1_i4
single-stranded DNA endodeoxyribonuclease activity	1	TRINITY_DN4898_c0_g1_i5
xyloglucan 6-xylosyltransferase activity	1	TRINITY_DN37889_c0_g1_i2
cargo adaptor activity	1	TRINITY_DN3000_c1_g1_i16
sulfurtransferase activity	1	TRINITY_DN6596_c1_g1_i1
N-acetylglucosamine kinase activity	1	TRINITY_DN15419_c0_g1_i3
N-acetyl-beta-D-galactosaminidase activity	1	TRINITY_DN10432_c2_g1_i5
tryptamine:oxygen oxidoreductase (deaminating) activity	1	TRINITY_DN14042_c0_g2_i4
3'-5'-exodeoxyribonuclease activity	1	TRINITY_DN4898_c0_g1_i5
asparaginyl-tRNA synthase (glutamine-hydrolyzing) activity	1	TRINITY_DN703_c0_g2_i5
3-hydroxyacyl-CoA dehydratase activity	1	TRINITY_DN3399_c1_g1_i1
threonine-tRNA ligase activity	1	TRINITY_DN4395_c0_g1_i8
L-arabinokinase activity	1	TRINITY_DN24271_c0_g1_i4
phospholipase activity	1	TRINITY_DN210850_c0_g1_i1
isopeptidase activity	1	TRINITY_DN5712_c0_g1_i3
glutamine-tRNA ligase activity	1	TRINITY_DN5121_c0_g1_i6
dinucleotide repeat insertion binding	1	TRINITY_DN23784_c0_g3_i2
inositol tetrakisphosphate 1-kinase activity	1	TRINITY_DN17427_c0_g1_i3
tRNA-4-demethylwyosine synthase activity	1	TRINITY_DN33677_c0_g1_i1
dethiobiotin synthase activity	1	TRINITY_DN7153_c0_g1_i4
phosphatidylinositol N-acetylglucosaminyltransferase activity	1	TRINITY_DN12896_c0_g1_i2
magnesium-protoporphyrin IX monomethyl ester (oxidative) cyclase activity	1	TRINITY_DN3410_c0_g1_i2
ATPase inhibitor activity	1	TRINITY_DN12038_c0_g1_i1
acyl-[acyl-carrier-protein]-UDP-N-acetylglucosamine O-acyltransferase activity	1	TRINITY_DN10723_c0_g1_i11
NAD+ diphosphatase activity	1	TRINITY_DN6879_c1_g1_i2
phosphoglycolate phosphatase activity	1	TRINITY_DN9842_c0_g1_i4
lipid transporter activity	1	TRINITY_DN3739_c0_g1_i9
purine nucleosidase activity	1	TRINITY_DN8152_c1_g1_i2
RNA polymerase II C-terminal domain phosphoserine binding	1	TRINITY_DN2050_c0_g1_i7
Rab geranylgeranyltransferase activity	1	TRINITY_DN8646_c0_g1_i7
aralkylamine N-acetyltransferase activity	1	TRINITY_DN3831_c0_g1_i1
carbohydrate derivative binding	1	TRINITY_DN10828_c0_g1_i1
methionine adenosyltransferase activity	1	TRINITY_DN6027_c0_g2_i1
3-dehydroquinate dehydratase activity	1	TRINITY_DN51318_c0_g1_i2
farnesyltranstransferase activity	1	TRINITY_DN3215_c2_g1_i4
histidine phosphotransfer kinase activity	1	TRINITY_DN3034_c0_g1_i1
arginyltransferase activity	1	TRINITY_DN4944_c0_g1_i2
inositol monophosphate 3-phosphatase activity	1	TRINITY_DN2568_c0_g1_i6
7,9,9'-tricis-neurosporene:quinone oxidoreductase activity	1	TRINITY_DN21108_c0_g1_i2
phosphotransferase activity, for other substituted phosphate groups	1	TRINITY_DN19377_c0_g1_i6
deaminated glutathione amidase activity	1	TRINITY_DN3595_c0_g2_i5
large ribosomal subunit rRNA binding	1	TRINITY_DN7878_c0_g1_i3
3-hydroxy-arachidoyl-CoA dehydratase activity	1	TRINITY_DN3399_c1_g1_i1
sulfonylurea receptor activity	1	TRINITY_DN14439_c2_g1_i2
2'-hydroxyisoflavone reductase activity	1	TRINITY_DN2921_c1_g1_i7
pullulanase activity	1	TRINITY_DN6078_c0_g1_i1
ureidoglycine aminohydrolase activity	1	TRINITY_DN30008_c0_g1_i1
poly(A) binding	1	TRINITY_DN4956_c0_g3_i1
tRNA (guanine-N2-)-methyltransferase activity	1	TRINITY_DN6353_c0_g2_i13
fucokinase activity	1	TRINITY_DN15522_c0_g1_i3
inositol 3-alpha-galactosyltransferase activity	1	TRINITY_DN268_c1_g1_i5
U3 snoRNA binding	1	TRINITY_DN5401_c0_g1_i3
L-cystine transmembrane transporter activity	1	TRINITY_DN4225_c0_g1_i10
tocopherol cyclase activity	1	TRINITY_DN326_c1_g1_i1
hydroxymethylglutaryl-CoA lyase activity	1	TRINITY_DN13043_c0_g1_i4
histidinol dehydrogenase activity	1	TRINITY_DN1644_c0_g1_i5
3-hydroxy-behenoyl-CoA dehydratase activity	1	TRINITY_DN3399_c1_g1_i1
DNA polymerase binding	1	TRINITY_DN10852_c1_g1_i6
adenosylmethionine decarboxylase activity	1	TRINITY_DN9588_c1_g1_i2
transferase activity, transferring one-carbon groups	1	TRINITY_DN15222_c0_g1_i1
UDP-xylosyltransferase activity	1	TRINITY_DN37889_c0_g1_i2
lipase activity	1	TRINITY_DN812_c0_g1_i3
translation activator activity	1	TRINITY_DN3505_c0_g1_i6
S-formylglutathione hydrolase activity	1	TRINITY_DN64940_c2_g1_i1
glucosaminyl-phosphatidylinositol O-acyltransferase activity	1	TRINITY_DN8091_c0_g2_i3
phosphatidylinositol phospholipase C activity	1	TRINITY_DN22120_c0_g1_i3
carbon-sulfur lyase activity	1	TRINITY_DN15931_c0_g1_i7
D-lactate dehydrogenase activity	1	TRINITY_DN4813_c0_g1_i11
farnesyl-diphosphate farnesyltransferase activity	1	TRINITY_DN161_c1_g1_i13
RNA 7-methylguanosine cap binding	1	TRINITY_DN13631_c0_g1_i11
SUMO activating enzyme activity	1	TRINITY_DN8960_c0_g1_i4
GTP cyclohydrolase I activity	1	TRINITY_DN6593_c0_g2_i2
6,7-dimethyl-8-ribityllumazine synthase activity	1	TRINITY_DN107432_c0_g4_i3
D-lactate dehydrogenase (cytochrome) activity	1	TRINITY_DN4813_c0_g1_i11
8-oxo-7,8-dihydrodeoxyguanosine triphosphate pyrophosphatase activity	1	TRINITY_DN6396_c0_g1_i4
shikimate 3-dehydrogenase (NADP+) activity	1	TRINITY_DN51318_c0_g1_i2
NAD-dependent protein deacetylase activity	1	TRINITY_DN5133_c0_g1_i2
sodium:potassium:chloride symporter activity	1	TRINITY_DN7407_c0_g3_i4
inositol phosphoceramide synthase activity	1	TRINITY_DN9237_c0_g1_i1
mannosyltransferase activity	1	TRINITY_DN6193_c0_g1_i23
protein tag	1	TRINITY_DN5375_c0_g1_i1
sphingolipid alpha-glucuronosyltransferase activity	1	TRINITY_DN5434_c0_g1_i6
peptide receptor activity	1	TRINITY_DN11327_c0_g1_i8
signal recognition particle binding	1	TRINITY_DN433_c0_g2_i15
monodehydroascorbate reductase (NADH) activity	1	TRINITY_DN1831_c0_g1_i4
single thymine insertion binding	1	TRINITY_DN23784_c0_g3_i2
inositol tetrakisphosphate 5-kinase activity	1	TRINITY_DN1880_c0_g1_i3
intramolecular lyase activity	1	TRINITY_DN7757_c0_g2_i1
CDP-diacylglycerol-glycerol-3-phosphate 3-phosphatidyltransferase activity	1	TRINITY_DN42536_c0_g1_i1
peptidase activator activity	1	TRINITY_DN263_c2_g1_i1
N6-methyladenosine-containing RNA binding	1	TRINITY_DN3145_c0_g1_i5
lipoic acid binding	1	TRINITY_DN13378_c0_g2_i10
adenosylmethionine-8-amino-7-oxononanoate transaminase activity	1	TRINITY_DN7153_c0_g1_i4
exoribonuclease II activity	1	TRINITY_DN5179_c0_g1_i10
Mo-molybdopterin cofactor sulfurase activity	1	TRINITY_DN5764_c1_g1_i8
NAD transmembrane transporter activity	1	TRINITY_DN2522_c0_g1_i4
5-formyltetrahydrofolate cyclo-ligase activity	1	TRINITY_DN1117_c0_g1_i1
phosphoribosylformylglycinamidine synthase activity	1	TRINITY_DN8747_c1_g1_i1
pantoate-beta-alanine ligase activity	1	TRINITY_DN11824_c0_g1_i1
potassium channel activity	1	TRINITY_DN5961_c0_g1_i1
polynucleotide adenylyltransferase activity	1	TRINITY_DN3066_c0_g1_i13
methylated histone binding	1	TRINITY_DN7531_c0_g1_i7
3-demethylubiquinone-9 3-O-methyltransferase activity	1	TRINITY_DN10852_c2_g1_i9
chlorophyllase activity	1	TRINITY_DN1475_c0_g1_i6
phosphoglycerate dehydrogenase activity	1	TRINITY_DN21945_c0_g1_i1
L-serine hydro-lyase (adding indole, L-tryptophan-forming) activity	1	TRINITY_DN20730_c0_g1_i2
copper ion transmembrane transporter activity	1	TRINITY_DN15081_c0_g2_i1
histone serine kinase activity	1	TRINITY_DN71347_c2_g1_i2
protein domain specific binding	1	TRINITY_DN839_c2_g1_i1
LPPG:FO 2-phospho-L-lactate transferase activity	1	TRINITY_DN1488_c6_g1_i7
pyrophosphatase activity	1	TRINITY_DN3583_c0_g2_i2
polyribonucleotide nucleotidyltransferase activity	1	TRINITY_DN5810_c0_g1_i3
ribulose-bisphosphate carboxylase activity	1	TRINITY_DN26946_c0_g1_i4
SUMO conjugating enzyme activity	1	TRINITY_DN1611_c0_g1_i8
[ribulose-bisphosphate carboxylase]-lysine N-methyltransferase activity	1	TRINITY_DN592_c0_g1_i18
flavin-linked sulfhydryl oxidase activity	1	TRINITY_DN24983_c0_g2_i2
ubiquitin ligase-substrate adaptor activity	1	TRINITY_DN3113_c0_g1_i11
FMN adenylyltransferase activity	1	TRINITY_DN1950_c0_g2_i4
mRNA 3'-UTR binding	1	TRINITY_DN4956_c0_g3_i1
RNA ligase (ATP) activity	1	TRINITY_DN7944_c0_g1_i5
inositol-1,4,5-trisphosphate 3-kinase activity	1	TRINITY_DN1880_c0_g1_i3
fucose-1-phosphate guanylyltransferase activity	1	TRINITY_DN15522_c0_g1_i3
fumarate hydratase activity	1	TRINITY_DN2817_c0_g1_i2
chlorophyllide a oxygenase [overall] activity	1	TRINITY_DN1496_c0_g1_i6
CoA-ligase activity	1	TRINITY_DN887_c0_g1_i2
chloroplast targeting sequence binding	1	TRINITY_DN5743_c0_g1_i4
P-type zinc transporter activity	1	TRINITY_DN1568_c0_g1_i3
tRNA methyltransferase activity	1	TRINITY_DN5173_c0_g1_i8
thymidylate kinase activity	1	TRINITY_DN4879_c0_g1_i2
oxidative DNA demethylase activity	1	TRINITY_DN17966_c0_g1_i3
RNA lariat debranching enzyme activator activity	1	TRINITY_DN17159_c0_g3_i1
fructose-2,6-bisphosphate 2-phosphatase activity	1	TRINITY_DN2401_c0_g1_i14
endodeoxyribonuclease activity	1	TRINITY_DN6923_c1_g1_i1
promoter-specific chromatin binding	1	TRINITY_DN11610_c0_g1_i1
S-adenosyl-L-methionine:eugenol-O-methyltransferase activity	1	TRINITY_DN3609_c3_g1_i5
stearoyl-[acp] desaturase activity	1	TRINITY_DN74257_c0_g1_i1
inositol monophosphate 1-phosphatase activity	1	TRINITY_DN2568_c0_g1_i6
oxidative RNA demethylase activity	1	TRINITY_DN17966_c0_g1_i3
tripeptide transmembrane transporter activity	1	TRINITY_DN4676_c0_g1_i2
acyl-[acyl-carrier-protein] desaturase activity	1	TRINITY_DN74257_c0_g1_i1
ornithine-oxo-acid transaminase activity	1	TRINITY_DN144563_c0_g1_i4
galactokinase activity	1	TRINITY_DN5610_c0_g1_i1
ribose phosphate diphosphokinase activity	1	TRINITY_DN7187_c0_g1_i4
nicotinate-nucleotide diphosphorylase (carboxylating) activity	1	TRINITY_DN15016_c0_g2_i1
pre-mRNA 5'-splice site binding	1	TRINITY_DN18455_c0_g1_i2
methenyltetrahydrofolate cyclohydrolase activity	1	TRINITY_DN2342_c0_g1_i14
ATP:ADP antiporter activity	1	TRINITY_DN1053_c0_g1_i3
lipid phosphatase activity	1	TRINITY_DN1804_c0_g1_i8
aspartate-tRNA ligase activity	1	TRINITY_DN3406_c0_g1_i8
anion transmembrane transporter activity	1	TRINITY_DN33285_c0_g1_i1
GDP-D-glucose phosphorylase activity	1	TRINITY_DN4005_c0_g1_i15
potassium ion antiporter activity	1	TRINITY_DN3478_c0_g1_i14
carotene 7,8-desaturase activity	1	TRINITY_DN21108_c0_g1_i2
MAP kinase tyrosine phosphatase activity	1	TRINITY_DN644_c1_g7_i1
riboflavin kinase activity	1	TRINITY_DN6034_c0_g1_i5
sucrose alpha-glucosidase activity	1	TRINITY_DN19497_c0_g1_i1
peptide binding	1	TRINITY_DN219580_c0_g1_i1
sphingomyelin synthase activity	1	TRINITY_DN9237_c0_g1_i1
RNA uridylyltransferase activity	1	TRINITY_DN3102_c1_g2_i2
phosphoacetylglucosamine mutase activity	1	TRINITY_DN125717_c0_g2_i3
alternative oxidase activity	1	TRINITY_DN72532_c0_g1_i10
formyltetrahydrofolate deformylase activity	1	TRINITY_DN6822_c1_g2_i5
porin activity	1	TRINITY_DN15700_c0_g1_i3
xylan 1,4-beta-xylosidase activity	1	TRINITY_DN12349_c0_g1_i10
oxaloacetate decarboxylase activity	1	TRINITY_DN739_c1_g1_i1
tRNA dimethylallyltransferase activity	1	TRINITY_DN11048_c0_g1_i9
UDP-N-acetylglucosamine diphosphorylase activity	1	TRINITY_DN2171_c0_g1_i9
pyroglutamyl-peptidase activity	1	TRINITY_DN1078_c0_g1_i8
isocitrate dehydrogenase (NADP+) activity	1	TRINITY_DN30847_c0_g2_i1
nucleotide-sugar transmembrane transporter activity	1	TRINITY_DN852_c0_g4_i2
thiolester hydrolase activity	1	TRINITY_DN3114_c0_g1_i4
S100 protein binding	1	TRINITY_DN3646_c0_g1_i9
phosphoric ester hydrolase activity	1	TRINITY_DN11955_c0_g1_i9
3-deoxy-8-phosphooctulonate synthase activity	1	TRINITY_DN20369_c0_g1_i4
ent-kaurene synthase activity	1	TRINITY_DN50057_c0_g1_i6
peptidase inhibitor activity	1	TRINITY_DN78724_c0_g1_i1
phosphatidylinositol-4,5-bisphosphate 5-phosphatase activity	1	TRINITY_DN29075_c0_g1_i3
calcium-dependent protein binding	1	TRINITY_DN130282_c0_g1_i9
thiol S-methyltransferase activity	1	TRINITY_DN6004_c0_g2_i1
DNA ligase (ATP) activity	1	TRINITY_DN4602_c0_g1_i9
ion channel activity	1	TRINITY_DN30213_c0_g1_i8
proline-tRNA ligase activity	1	TRINITY_DN289_c3_g1_i3
manganese ion transmembrane transporter activity	1	TRINITY_DN3494_c0_g1_i4
RNA glycosylase activity	1	TRINITY_DN5022_c0_g1_i10
gamma-glutamylcyclotransferase activity	1	TRINITY_DN4908_c2_g1_i2
cation channel activity	1	TRINITY_DN5180_c0_g1_i9
trans-cinnamate 4-monooxygenase activity	1	TRINITY_DN35720_c0_g1_i1
galactosylxylosylprotein 3-beta-galactosyltransferase activity	1	TRINITY_DN9368_c0_g1_i5
1-(5-phosphoribosyl)-5-[(5-phosphoribosylamino)methylideneamino]imidazole-4-carboxamide isomerase activity	1	TRINITY_DN6572_c0_g1_i4
cation:chloride symporter activity	1	TRINITY_DN16187_c0_g1_i6
MutLalpha complex binding	1	TRINITY_DN23784_c0_g3_i2
protoheme IX farnesyltransferase activity	1	TRINITY_DN9621_c0_g1_i1
cis-regulatory region sequence-specific DNA binding	1	TRINITY_DN3689_c0_g1_i3
palmitoyltransferase activity	1	TRINITY_DN7012_c1_g3_i3
nicotinate-nucleotide adenylyltransferase activity	1	TRINITY_DN604_c2_g1_i1
transcription factor binding	1	TRINITY_DN437_c1_g1_i6
sn-glycerol-3-phosphate:ubiquinone-8 oxidoreductase activity	1	TRINITY_DN44407_c0_g2_i2
C-4 methylsterol oxidase activity	1	TRINITY_DN17707_c1_g1_i7
pyrimidine nucleotide-sugar transmembrane transporter activity	1	TRINITY_DN21366_c0_g1_i1
poly(U) RNA binding	1	TRINITY_DN4956_c0_g3_i1
poly(ADP-ribose) glycohydrolase activity	1	TRINITY_DN12823_c0_g1_i11
methylenetetrahydrofolate dehydrogenase (NADP+) activity	1	TRINITY_DN2342_c0_g1_i14
peptide-methionine (R)-S-oxide reductase activity	1	TRINITY_DN3035_c0_g1_i5
molybdate ion transmembrane transporter activity	1	TRINITY_DN18712_c0_g2_i5
deoxyribodipyrimidine photo-lyase activity	1	TRINITY_DN17353_c0_g1_i7
naringenin-chalcone synthase activity	1	TRINITY_DN7252_c0_g1_i1
glucose-6-phosphate isomerase activity	1	TRINITY_DN11157_c0_g1_i4
protein phosphatase 2A binding	1	TRINITY_DN11620_c0_g1_i2
poly(U)-specific exoribonuclease activity, producing 3' uridine cyclic phosphate ends	1	TRINITY_DN595_c0_g1_i3
UFM1 ligase activity	1	TRINITY_DN9420_c0_g1_i1
N-acetyl-gamma-glutamyl-phosphate reductase activity	1	TRINITY_DN2472_c0_g1_i2
4-hydroxy-tetrahydrodipicolinate synthase activity	1	TRINITY_DN2872_c0_g1_i2
pyrophosphate hydrolysis-driven proton transmembrane transporter activity	1	TRINITY_DN36919_c0_g1_i1
isochorismate synthase activity	1	TRINITY_DN8546_c1_g1_i9
choline-phosphate cytidylyltransferase activity	1	TRINITY_DN7865_c0_g1_i3
phosphatidate phosphatase activity	1	TRINITY_DN23816_c0_g1_i6
hydroxyproline O-galactosyltransferase activity	1	TRINITY_DN22571_c0_g2_i2
N6-(1,2-dicarboxyethyl)AMP AMP-lyase (fumarate-forming) activity	1	TRINITY_DN1006_c1_g1_i3
(iso)eugenol O-methyltransferase activity	1	TRINITY_DN3609_c3_g1_i5
adenosine deaminase activity	1	TRINITY_DN16144_c0_g1_i5
myo-inositol-1,2,3,4,6-heptakisphosphate 5-kinase activity	1	TRINITY_DN1880_c0_g1_i3
Lys48-specific deubiquitinase activity	1	TRINITY_DN2233_c0_g1_i1
glyceraldehyde-3-phosphate dehydrogenase (NAD+) (phosphorylating) activity	1	TRINITY_DN12660_c0_g1_i1
acetyl-CoA C-acyltransferase activity	1	TRINITY_DN110_c0_g3_i1
rRNA primary transcript binding	1	TRINITY_DN24147_c0_g1_i1
nicotinate phosphoribosyltransferase activity	1	TRINITY_DN15016_c0_g2_i1
methylenetetrahydrofolate reductase NADH activity	1	TRINITY_DN6145_c0_g1_i4
chalcone isomerase activity	1	TRINITY_DN41433_c0_g1_i4
oxidative phosphorylation uncoupler activity	1	TRINITY_DN5108_c0_g1_i8
single guanine insertion binding	1	TRINITY_DN23784_c0_g3_i2
ubiquitin-like modifier activating enzyme activity	1	TRINITY_DN7351_c0_g1_i5
oxidoreductase activity, acting on a sulfur group of donors, disulfide as acceptor	1	TRINITY_DN13136_c0_g2_i3
3-methyl-2-oxobutanoate hydroxymethyltransferase activity	1	TRINITY_DN14185_c1_g1_i1
arsenate reductase (glutaredoxin) activity	1	TRINITY_DN716_c4_g1_i1
prenylcysteine methylesterase activity	1	TRINITY_DN3448_c0_g2_i3
clathrin binding	1	TRINITY_DN17578_c1_g1_i2
ADP-ribose pyrophosphohydrolase activity	1	TRINITY_DN3323_c2_g1_i1
inorganic anion exchanger activity	1	TRINITY_DN44575_c0_g1_i3
hydroxymethyl-, formyl- and related transferase activity	1	TRINITY_DN6822_c1_g2_i5
4-hydroxy-4-methyl-2-oxoglutarate aldolase activity	1	TRINITY_DN739_c1_g1_i1
dolichol kinase activity	1	TRINITY_DN6029_c0_g1_i14
phosphoribosylamine-glycine ligase activity	1	TRINITY_DN4181_c0_g1_i1
telomerase inhibitor activity	1	TRINITY_DN4552_c0_g1_i11
xanthoxin dehydrogenase activity	1	TRINITY_DN28958_c0_g2_i3
oxidoreductase activity, acting on NAD(P)H, quinone or similar compound as acceptor	1	TRINITY_DN16489_c3_g1_i1
pyruvate dehydrogenase (acetyl-transferring) kinase activity	1	TRINITY_DN3034_c0_g1_i1
ubiquitin-specific protease binding	1	TRINITY_DN11660_c0_g1_i1
glutathione peroxidase activity	1	TRINITY_DN5326_c0_g1_i2
L-aspartate:fumarate oxidoreductase activity	1	TRINITY_DN41109_c0_g1_i3
squalene monooxygenase activity	1	TRINITY_DN385342_c0_g1_i1
betaine-aldehyde dehydrogenase activity	1	TRINITY_DN5177_c0_g2_i1
RNA cap binding	1	TRINITY_DN898_c0_g1_i4
(R)-2-hydroxyglutarate dehydrogenase activity	1	TRINITY_DN34673_c0_g3_i2
triglyceride lipase activity	1	TRINITY_DN71415_c0_g1_i4
imidazoleglycerol-phosphate dehydratase activity	1	TRINITY_DN3366_c0_g1_i14
protein-lysine N-methyltransferase activity	1	TRINITY_DN592_c0_g1_i18
phosphatidylcholine binding	1	TRINITY_DN7865_c0_g1_i3
UDP-glucose 4-epimerase activity	1	TRINITY_DN2622_c1_g1_i4
RNA polymerase II complex binding	1	TRINITY_DN5209_c0_g1_i5
receptor serine/threonine kinase binding	1	TRINITY_DN43885_c1_g2_i2
monosaccharide binding	1	TRINITY_DN11157_c0_g1_i4
threonine racemase activity	1	TRINITY_DN2898_c0_g1_i5
voltage-gated cation channel activity	1	TRINITY_DN15700_c0_g1_i3
inositol monophosphate 4-phosphatase activity	1	TRINITY_DN2568_c0_g1_i6
cAMP-dependent protein kinase activity	1	TRINITY_DN9405_c1_g1_i10
non-membrane spanning protein tyrosine kinase activity	1	TRINITY_DN11555_c0_g1_i1
phosphopantothenate--cysteine ligase activity	1	TRINITY_DN3206_c0_g1_i4
S-adenosyl-L-methionine transmembrane transporter activity	1	TRINITY_DN3192_c0_g1_i27
Lys63-specific deubiquitinase activity	1	TRINITY_DN5155_c0_g1_i2
transmembrane receptor protein tyrosine kinase activity	1	TRINITY_DN18486_c0_g1_i3
TBP-class protein binding	1	TRINITY_DN8908_c0_g1_i3
manganese transmembrane transporter activity, phosphorylative mechanism	1	TRINITY_DN3949_c0_g1_i5
retromer complex binding	1	TRINITY_DN3849_c0_g1_i9
protein disulfide isomerase activity	1	TRINITY_DN37354_c0_g1_i1
iron ion transmembrane transporter activity	1	TRINITY_DN22161_c0_g1_i1
D-cysteine desulfhydrase activity	1	TRINITY_DN3746_c0_g1_i1
glucose-1-phosphate adenylyltransferase activity	1	TRINITY_DN3768_c0_g1_i5
9,9'-dicis-carotene:quinone oxidoreductase activity	1	TRINITY_DN21108_c0_g1_i2
UFM1 activating enzyme activity	1	TRINITY_DN8320_c0_g1_i1
phosphatidylinositol 3-kinase catalytic subunit binding	1	TRINITY_DN3849_c0_g1_i9
D-phosphoserine phosphatase activity	1	TRINITY_DN40457_c0_g1_i1
beta-N-acetylhexosaminidase activity	1	TRINITY_DN10432_c2_g1_i5
methylthiotransferase activity	1	TRINITY_DN10030_c0_g1_i3
ubiquitin-like protein ligase binding	1	TRINITY_DN5375_c0_g1_i1
guanine/thymine mispair binding	1	TRINITY_DN23784_c0_g3_i2
cyclin-dependent protein serine/threonine kinase activity	1	TRINITY_DN190864_c0_g1_i1
chlorophyll synthetase activity	1	TRINITY_DN7087_c0_g1_i5
potassium ion leak channel activity	1	TRINITY_DN1119_c0_g1_i1
(S)-2-(5-amino-1-(5-phospho-D-ribosyl)imidazole-4-carboxamido)succinate AMP-lyase (fumarate-forming) activity	1	TRINITY_DN1006_c1_g1_i3
glutamate 5-kinase activity	1	TRINITY_DN19057_c0_g1_i2
phosphoglucan, water dikinase activity	1	TRINITY_DN7220_c0_g1_i1
all-trans-nonaprenyl-diphosphate synthase (geranylgeranyl-diphosphate specific) activity	1	TRINITY_DN28521_c0_g2_i1
delta14-sterol reductase activity	1	TRINITY_DN6696_c0_g1_i8
3-methyl-2-oxobutanoate dehydrogenase (2-methylpropanoyl-transferring) activity	1	TRINITY_DN4162_c0_g1_i3
phenethylamine:oxygen oxidoreductase (deaminating) activity	1	TRINITY_DN14042_c0_g2_i4
phosphopantothenoylcysteine decarboxylase activity	1	TRINITY_DN3712_c0_g1_i2
UDP-N-acetylmuramoyl-tripeptide-D-alanyl-D-alanine ligase activity	1	TRINITY_DN996_c1_g2_i3
inositol-1,3,4-trisphosphate 5-kinase activity	1	TRINITY_DN17427_c0_g1_i3
carbamoyl-phosphate synthase (glutamine-hydrolyzing) activity	1	TRINITY_DN15941_c0_g1_i2
phospholipid scramblase activity	1	TRINITY_DN4014_c0_g1_i4
mitochondrial ribosome binding	1	TRINITY_DN3505_c0_g1_i6
aminomethyltransferase activity	1	TRINITY_DN4053_c0_g1_i1
protein C-terminus binding	1	TRINITY_DN10149_c0_g2_i3
thioredoxin peroxidase activity	1	TRINITY_DN14987_c0_g1_i1
citrate transmembrane transporter activity	1	TRINITY_DN10277_c0_g1_i27
molybdenum cofactor sulfurtransferase activity	1	TRINITY_DN5764_c1_g1_i8
allantoinase activity	1	TRINITY_DN1445_c0_g1_i8
lactoylglutathione lyase activity	1	TRINITY_DN1980_c0_g1_i4
1,4-dihydroxy-2-naphthoyl-CoA thioesterase activity	1	TRINITY_DN23863_c0_g1_i2
dTDP-glucose 4,6-dehydratase activity	1	TRINITY_DN21881_c0_g1_i4
NAD+ synthase (glutamine-hydrolyzing) activity	1	TRINITY_DN1575_c2_g1_i5
microtubule-severing ATPase activity	1	TRINITY_DN5748_c0_g3_i3
nitrite reductase [NAD(P)H] activity	1	TRINITY_DN4583_c0_g1_i3
cyanate hydratase activity	1	TRINITY_DN15055_c0_g1_i12
nicotinamide-nucleotide adenylyltransferase activity	1	TRINITY_DN604_c2_g1_i1
triose-phosphate transmembrane transporter activity	1	TRINITY_DN33921_c0_g1_i3
glutaminyl-tRNA synthase (glutamine-hydrolyzing) activity	1	TRINITY_DN703_c0_g2_i5
ubiquitin-like protein conjugating enzyme binding	1	TRINITY_DN22175_c0_g1_i1
oxidized purine DNA binding	1	TRINITY_DN23784_c0_g3_i2
ribonuclease inhibitor activity	1	TRINITY_DN739_c1_g1_i1
peroxisome matrix targeting signal-1 binding	1	TRINITY_DN21648_c0_g2_i2
phosphorelay sensor kinase activity	1	TRINITY_DN56506_c0_g1_i1
formate-tetrahydrofolate ligase activity	1	TRINITY_DN7218_c1_g1_i1
Ser-tRNA(Ala) hydrolase activity	1	TRINITY_DN719_c0_g1_i1
inositol-1,4,5-trisphosphate 6-kinase activity	1	TRINITY_DN1880_c0_g1_i3
pyruvate dehydrogenase (acetyl-transferring) activity	1	TRINITY_DN97926_c1_g1_i5
L-phosphoserine phosphatase activity	1	TRINITY_DN40457_c0_g1_i1
2-polyprenyl-6-methoxy-1,4-benzoquinone methyltransferase activity	1	TRINITY_DN10852_c2_g1_i9
malonate-semialdehyde dehydrogenase (acetylating) activity	1	TRINITY_DN6544_c0_g1_i1
endoplasmic reticulum signal peptide binding	1	TRINITY_DN1113_c0_g1_i1
oligopeptide transmembrane transporter activity	1	TRINITY_DN6037_c0_g1_i6
channel activity	1	TRINITY_DN10092_c0_g1_i5
hexaprenyldihydroxybenzoate methyltransferase activity	1	TRINITY_DN10852_c2_g1_i9
glycolate oxidase activity	1	TRINITY_DN18360_c0_g1_i3
ubiquinol:oxygen oxidoreductase activity	1	TRINITY_DN72532_c0_g1_i10
plasmalogen synthase activity	1	TRINITY_DN330_c0_g1_i4
glutathione binding	1	TRINITY_DN3052_c0_g1_i7
gibberellin 20-oxidase activity	1	TRINITY_DN135796_c0_g1_i1
NEDD8 transferase activity	1	TRINITY_DN32821_c0_g2_i2
nickel cation binding	1	TRINITY_DN46280_c0_g1_i4
methionyl-tRNA formyltransferase activity	1	TRINITY_DN28374_c0_g1_i5
pectin acetylesterase activity	1	TRINITY_DN1707_c4_g1_i2
pheophytinase activity	1	TRINITY_DN8116_c0_g1_i1
tryptophan synthase activity	1	TRINITY_DN20730_c0_g1_i2
2-methyl-6-phytyl-1,4-benzoquinone methyltransferase activity	1	TRINITY_DN7277_c0_g1_i2
potassium:proton antiporter activity	1	TRINITY_DN7051_c0_g1_i3
oxo-acid-lyase activity	1	TRINITY_DN4267_c0_g1_i2
very-long-chain 3-hydroxyacyl-CoA dehydratase activity	1	TRINITY_DN3399_c1_g1_i1
calcium-dependent cysteine-type endopeptidase activity	1	TRINITY_DN3335_c0_g1_i2
rhamnogalacturonan endolyase activity	1	TRINITY_DN49807_c1_g1_i4
tryptophan-tRNA ligase activity	1	TRINITY_DN8307_c0_g1_i6
coenzyme A transmembrane transporter activity	1	TRINITY_DN4899_c0_g1_i1
homogentisate 1,2-dioxygenase activity	1	TRINITY_DN5317_c0_g1_i5
5'-3' exoribonuclease activity	1	TRINITY_DN5879_c0_g1_i7
pre-mRNA 3'-splice site binding	1	TRINITY_DN4740_c1_g1_i4
ribonuclease P activity	1	TRINITY_DN5561_c0_g2_i4
glycerate kinase activity	1	TRINITY_DN4483_c0_g1_i9
pseudouridine synthase activity	1	TRINITY_DN10790_c1_g1_i3
rRNA (cytosine-N4-)-methyltransferase activity	1	TRINITY_DN6515_c0_g1_i8
cyclin binding	1	TRINITY_DN18511_c0_g1_i1
RNA polymerase core enzyme binding	1	TRINITY_DN9540_c0_g1_i10
calcium channel activity	1	TRINITY_DN17254_c0_g1_i1
methylenetetrahydrofolate reductase NADPH activity	1	TRINITY_DN6145_c0_g1_i4
double-strand/single-strand DNA junction binding	1	TRINITY_DN23784_c0_g3_i2
methylglutaconyl-CoA hydratase activity	1	TRINITY_DN8092_c0_g1_i1
lysophosphatidylethanolamine acyltransferase activity	1	TRINITY_DN330_c0_g1_i4
serine racemase activity	1	TRINITY_DN2898_c0_g1_i5
proteasome-activating ATPase activity	1	TRINITY_DN4973_c0_g3_i1
N6-(Delta2-isopentenyl)-adenosine 5'-monophosphate phosphoribohydrolase activity	1	TRINITY_DN28078_c0_g1_i1
aminoacetone:oxygen oxidoreductase(deaminating) activity	1	TRINITY_DN14042_c0_g2_i4
RNA polymerase II general transcription initiation factor activity	1	TRINITY_DN5424_c0_g1_i1
geranylgeranyl-diphosphate geranylgeranyltransferase activity	1	TRINITY_DN161_c1_g1_i13
3-hydroxy-lignoceroyl-CoA dehydratase activity	1	TRINITY_DN3399_c1_g1_i1
protein methyltransferase activity	1	TRINITY_DN10369_c0_g1_i1
sedoheptulose-7-phosphate:D-glyceraldehyde-3-phosphate glyceronetransferase activity	1	TRINITY_DN5474_c0_g1_i1
aliphatic-amine oxidase activity	1	TRINITY_DN14042_c0_g2_i4
MAP kinase kinase activity	1	TRINITY_DN7122_c0_g1_i9
L-methionine-(S)-S-oxide reductase activity	1	TRINITY_DN12773_c0_g1_i4
phosphoglycerate transmembrane transporter activity	1	TRINITY_DN33921_c0_g1_i3
phosphoribosylaminoimidazolesuccinocarboxamide synthase activity	1	TRINITY_DN26110_c0_g1_i4
D-serine ammonia-lyase activity	1	TRINITY_DN2898_c0_g1_i5
telomeric DNA binding	1	TRINITY_DN4552_c0_g1_i11
carotenoid dioxygenase activity	1	TRINITY_DN31_c0_g1_i16
ADP-glucose pyrophosphohydrolase activity	1	TRINITY_DN3323_c2_g1_i1
phosphogluconate dehydrogenase (decarboxylating) activity	1	TRINITY_DN3821_c0_g2_i1
1-phosphatidylinositol-3-kinase activity	1	TRINITY_DN778_c0_g1_i10
inositol-1,3,4-trisphosphate 6-kinase activity	1	TRINITY_DN17427_c0_g1_i3
DNA replication origin binding	1	TRINITY_DN34497_c0_g2_i1
ribose-5-phosphate isomerase activity	1	TRINITY_DN19526_c0_g1_i8
tRNA-5-taurinomethyluridine 2-sulfurtransferase	1	TRINITY_DN5139_c0_g1_i7
sterol binding	1	TRINITY_DN3604_c0_g1_i2
cysteine-tRNA ligase activity	1	TRINITY_DN4541_c0_g2_i3
ligase activity, forming carbon-nitrogen bonds	1	TRINITY_DN1042_c0_g2_i1
ribonuclease activity	1	TRINITY_DN1305_c2_g1_i3
dGTPase activity	1	TRINITY_DN14290_c0_g1_i1
peptide-methionine (S)-S-oxide reductase activity	1	TRINITY_DN12773_c0_g1_i4
DNA translocase activity	1	TRINITY_DN53141_c1_g1_i6
aspartic endopeptidase activity, intramembrane cleaving	1	TRINITY_DN4893_c0_g1_i12
malate dehydrogenase (NADP+) activity	1	TRINITY_DN182_c0_g1_i11
glutamate decarboxylase activity	1	TRINITY_DN6228_c0_g1_i1
fumarylacetoacetase activity	1	TRINITY_DN7875_c0_g1_i3
L-malate dehydrogenase activity	1	TRINITY_DN182_c0_g1_i11
clathrin light chain binding	1	TRINITY_DN6903_c0_g1_i5

## Sheet: 7D_CC.txt
GO	#Seqs
integral component of membrane	1055	TRINITY_DN133422_c0_g1_i1, TRINITY_DN611_c0_g1_i3, TRINITY_DN22023_c0_g1_i1, TRINITY_DN19269_c0_g1_i5, TRINITY_DN3342_c0_g1_i4, TRINITY_DN5694_c0_g1_i5, TRINITY_DN6118_c0_g1_i6, TRINITY_DN21633_c0_g1_i6, TRINITY_DN19465_c0_g1_i1, TRINITY_DN1831_c1_g1_i3, TRINITY_DN2084_c0_g1_i4, TRINITY_DN1084_c0_g1_i3, TRINITY_DN35731_c0_g2_i6, TRINITY_DN2084_c0_g1_i6, TRINITY_DN2071_c0_g2_i5, TRINITY_DN1084_c0_…
nucleus	596	TRINITY_DN31481_c0_g1_i1, TRINITY_DN59052_c0_g1_i2, TRINITY_DN19404_c0_g1_i2, TRINITY_DN8182_c0_g1_i4, TRINITY_DN6731_c0_g1_i6, TRINITY_DN4826_c0_g1_i1, TRINITY_DN4956_c0_g3_i1, TRINITY_DN6794_c1_g1_i8, TRINITY_DN8182_c0_g1_i1, TRINITY_DN5448_c4_g1_i3, TRINITY_DN7379_c2_g1_i1, TRINITY_DN613_c1_g1_i8, TRINITY_DN7535_c0_g1_i1, TRINITY_DN5339_c0_g1_i1, TRINITY_DN13797_c1_g1_i14, TRINITY_DN191_c4_g1_…
cytoplasm	289	TRINITY_DN9375_c0_g1_i1, TRINITY_DN31481_c0_g1_i1, TRINITY_DN14813_c0_g1_i16, TRINITY_DN27234_c0_g1_i3, TRINITY_DN6731_c0_g1_i6, TRINITY_DN7633_c0_g1_i4, TRINITY_DN28877_c0_g1_i8, TRINITY_DN219580_c0_g1_i1, TRINITY_DN274988_c0_g1_i2, TRINITY_DN11254_c0_g1_i7, TRINITY_DN4808_c0_g1_i9, TRINITY_DN289_c3_g1_i3, TRINITY_DN8960_c0_g1_i4, TRINITY_DN2663_c0_g2_i2, TRINITY_DN3406_c0_g2_i1, TRINITY_DN29440…
membrane	237	TRINITY_DN1696_c1_g1_i3, TRINITY_DN36390_c2_g1_i3, TRINITY_DN17738_c0_g1_i2, TRINITY_DN5639_c3_g1_i3, TRINITY_DN14813_c0_g1_i16, TRINITY_DN7944_c1_g1_i2, TRINITY_DN6182_c0_g1_i5, TRINITY_DN9510_c0_g1_i9, TRINITY_DN8488_c0_g1_i1, TRINITY_DN1084_c0_g1_i6, TRINITY_DN9510_c0_g1_i3, TRINITY_DN10324_c1_g5_i1, TRINITY_DN20023_c0_g1_i2, TRINITY_DN3306_c0_g1_i6, TRINITY_DN425_c0_g1_i5, TRINITY_DN24209_c0_…
plasma membrane	207	TRINITY_DN133422_c0_g1_i1, TRINITY_DN10014_c0_g3_i1, TRINITY_DN6105_c0_g2_i2, TRINITY_DN10334_c0_g1_i6, TRINITY_DN9332_c0_g1_i4, TRINITY_DN11367_c0_g1_i2, TRINITY_DN8753_c2_g1_i1, TRINITY_DN5182_c0_g1_i5, TRINITY_DN49996_c0_g1_i1, TRINITY_DN6625_c0_g2_i10, TRINITY_DN2148_c1_g1_i6, TRINITY_DN6625_c0_g2_i1, TRINITY_DN5721_c0_g1_i8, TRINITY_DN12184_c0_g1_i11, TRINITY_DN15510_c0_g1_i12, TRINITY_DN104…
cytosol	205	TRINITY_DN42847_c0_g1_i1, TRINITY_DN3746_c0_g1_i1, TRINITY_DN19404_c0_g1_i2, TRINITY_DN6105_c0_g2_i2, TRINITY_DN4956_c0_g3_i1, TRINITY_DN5121_c0_g1_i6, TRINITY_DN5901_c0_g1_i10, TRINITY_DN307_c0_g1_i10, TRINITY_DN125717_c0_g2_i3, TRINITY_DN2614_c0_g1_i12, TRINITY_DN64940_c2_g1_i1, TRINITY_DN2148_c1_g1_i6, TRINITY_DN307_c0_g1_i2, TRINITY_DN307_c0_g1_i1, TRINITY_DN44353_c0_g1_i5, TRINITY_DN223_c0_g…
chloroplast	131	TRINITY_DN1246_c0_g1_i16, TRINITY_DN402_c0_g2_i1, TRINITY_DN3746_c0_g1_i1, TRINITY_DN11199_c0_g1_i3, TRINITY_DN3001_c0_g2_i1, TRINITY_DN287_c0_g2_i28, TRINITY_DN4808_c3_g1_i2, TRINITY_DN182_c0_g1_i11, TRINITY_DN8571_c0_g1_i2, TRINITY_DN3348_c0_g1_i3, TRINITY_DN703_c0_g2_i5, TRINITY_DN21410_c0_g3_i3, TRINITY_DN6581_c0_g1_i11, TRINITY_DN6572_c0_g1_i4, TRINITY_DN27706_c1_g1_i3, TRINITY_DN10357_c0_g1…
mitochondrion	110	TRINITY_DN402_c0_g2_i1, TRINITY_DN1950_c0_g3_i5, TRINITY_DN3746_c0_g1_i1, TRINITY_DN6329_c0_g1_i10, TRINITY_DN13536_c0_g1_i9, TRINITY_DN6351_c0_g1_i5, TRINITY_DN2817_c0_g1_i2, TRINITY_DN13797_c1_g1_i14, TRINITY_DN13378_c0_g2_i10, TRINITY_DN125717_c0_g2_i3, TRINITY_DN37388_c0_g1_i1, TRINITY_DN4014_c0_g1_i4, TRINITY_DN6544_c0_g1_i1, TRINITY_DN14185_c1_g1_i1, TRINITY_DN122916_c0_g1_i1, TRINITY_DN101…
endoplasmic reticulum	60	TRINITY_DN3435_c2_g1_i3, TRINITY_DN3435_c2_g1_i1, TRINITY_DN10014_c0_g3_i1, TRINITY_DN5639_c3_g1_i3, TRINITY_DN7700_c0_g1_i2, TRINITY_DN6029_c0_g1_i14, TRINITY_DN7700_c0_g1_i9, TRINITY_DN6041_c0_g1_i2, TRINITY_DN6041_c0_g1_i1, TRINITY_DN5182_c0_g1_i5, TRINITY_DN10787_c0_g1_i6, TRINITY_DN10787_c0_g1_i1, TRINITY_DN1155_c0_g1_i8, TRINITY_DN6886_c0_g1_i10, TRINITY_DN3435_c2_g1_i8, TRINITY_DN5321_c1_g…
chloroplast stroma	54	TRINITY_DN11297_c0_g1_i2, TRINITY_DN6329_c0_g1_i10, TRINITY_DN115_c0_g1_i8, TRINITY_DN1042_c0_g1_i6, TRINITY_DN2236_c0_g2_i11, TRINITY_DN74257_c0_g1_i1, TRINITY_DN27250_c0_g1_i5, TRINITY_DN11183_c0_g1_i2, TRINITY_DN1489_c0_g1_i3, TRINITY_DN19904_c0_g1_i19, TRINITY_DN27250_c0_g1_i8, TRINITY_DN2393_c0_g1_i5, TRINITY_DN761_c0_g2_i4, TRINITY_DN2393_c0_g1_i4, TRINITY_DN8400_c0_g2_i2, TRINITY_DN15941_c…
Golgi apparatus	47	TRINITY_DN8268_c0_g1_i4, TRINITY_DN42423_c0_g1_i1, TRINITY_DN30129_c0_g1_i4, TRINITY_DN9784_c0_g1_i1, TRINITY_DN10014_c0_g3_i1, TRINITY_DN35932_c0_g2_i2, TRINITY_DN3774_c1_g1_i2, TRINITY_DN3923_c0_g2_i5, TRINITY_DN9931_c0_g1_i1, TRINITY_DN11023_c0_g1_i9, TRINITY_DN221_c1_g1_i1, TRINITY_DN46245_c0_g1_i1, TRINITY_DN17433_c0_g1_i4, TRINITY_DN2999_c0_g1_i3, TRINITY_DN5971_c0_g1_i15, TRINITY_DN364_c0_…
endoplasmic reticulum membrane	43	TRINITY_DN3930_c0_g1_i1, TRINITY_DN8176_c0_g1_i3, TRINITY_DN5737_c0_g1_i7, TRINITY_DN14669_c0_g1_i2, TRINITY_DN2798_c0_g1_i2, TRINITY_DN1348_c0_g1_i4, TRINITY_DN3930_c0_g1_i2, TRINITY_DN9239_c0_g1_i4, TRINITY_DN1472_c0_g1_i7, TRINITY_DN3930_c0_g1_i4, TRINITY_DN7135_c0_g1_i2, TRINITY_DN7781_c0_g1_i3, TRINITY_DN9199_c0_g1_i6, TRINITY_DN11147_c0_g1_i2, TRINITY_DN11147_c0_g1_i1, TRINITY_DN3336_c0_g1_…
Golgi membrane	39	TRINITY_DN2544_c0_g1_i1, TRINITY_DN9432_c0_g1_i2, TRINITY_DN4677_c0_g1_i2, TRINITY_DN37767_c0_g5_i2, TRINITY_DN8994_c0_g1_i3, TRINITY_DN6081_c0_g1_i5, TRINITY_DN8753_c0_g2_i5, TRINITY_DN8994_c0_g1_i4, TRINITY_DN3448_c0_g2_i3, TRINITY_DN4359_c1_g1_i4, TRINITY_DN3222_c0_g1_i10, TRINITY_DN4185_c0_g1_i1, TRINITY_DN2207_c0_g2_i7, TRINITY_DN37889_c0_g1_i2, TRINITY_DN7945_c2_g1_i5, TRINITY_DN2215_c0_g1_…
trans-Golgi network	36	TRINITY_DN8562_c0_g1_i1, TRINITY_DN23297_c0_g1_i9, TRINITY_DN8562_c0_g1_i3, TRINITY_DN2180_c0_g2_i6, TRINITY_DN12515_c0_g1_i8, TRINITY_DN29_c0_g1_i19, TRINITY_DN6599_c0_g1_i5, TRINITY_DN5434_c0_g1_i6, TRINITY_DN9237_c0_g1_i1, TRINITY_DN54528_c0_g2_i1, TRINITY_DN88211_c0_g1_i1, TRINITY_DN23211_c0_g1_i1, TRINITY_DN37889_c0_g1_i2, TRINITY_DN23159_c0_g1_i5, TRINITY_DN6909_c0_g1_i3, TRINITY_DN8450_c0_…
endosome	36	TRINITY_DN8562_c0_g1_i1, TRINITY_DN5159_c2_g1_i2, TRINITY_DN8562_c0_g1_i3, TRINITY_DN2180_c0_g2_i6, TRINITY_DN3774_c1_g1_i2, TRINITY_DN29_c0_g1_i19, TRINITY_DN6599_c0_g1_i5, TRINITY_DN5434_c0_g1_i6, TRINITY_DN31363_c0_g1_i4, TRINITY_DN54528_c0_g2_i1, TRINITY_DN23211_c0_g1_i1, TRINITY_DN37889_c0_g1_i2, TRINITY_DN23159_c0_g1_i5, TRINITY_DN3849_c0_g1_i9, TRINITY_DN8450_c0_g1_i2, TRINITY_DN6064_c0_g1…
plasmodesma	35	TRINITY_DN24271_c0_g1_i4, TRINITY_DN32049_c0_g1_i1, TRINITY_DN10550_c0_g1_i4, TRINITY_DN3417_c0_g1_i5, TRINITY_DN5236_c0_g1_i4, TRINITY_DN16159_c0_g1_i5, TRINITY_DN16159_c0_g1_i6, TRINITY_DN3417_c0_g1_i3, TRINITY_DN3795_c0_g1_i11, TRINITY_DN3719_c0_g1_i3, TRINITY_DN19704_c0_g1_i2, TRINITY_DN9332_c0_g1_i4, TRINITY_DN9594_c0_g1_i16, TRINITY_DN12051_c0_g1_i8, TRINITY_DN2003_c2_g1_i8, TRINITY_DN12571…
chloroplast envelope	34	TRINITY_DN3690_c0_g2_i1, TRINITY_DN6004_c0_g2_i1, TRINITY_DN1691_c0_g1_i8, TRINITY_DN4167_c0_g1_i16, TRINITY_DN3538_c0_g1_i9, TRINITY_DN934_c0_g1_i1, TRINITY_DN42536_c0_g1_i1, TRINITY_DN3538_c0_g1_i2, TRINITY_DN2236_c0_g2_i11, TRINITY_DN2602_c0_g2_i3, TRINITY_DN880_c0_g1_i4, TRINITY_DN5388_c0_g1_i11, TRINITY_DN90511_c0_g1_i2, TRINITY_DN934_c0_g1_i5, TRINITY_DN17359_c0_g1_i3, TRINITY_DN934_c0_g1_i…
vacuolar membrane	33	TRINITY_DN1273_c0_g1_i4, TRINITY_DN16159_c0_g1_i5, TRINITY_DN16159_c0_g1_i6, TRINITY_DN11636_c0_g1_i7, TRINITY_DN111146_c0_g1_i1, TRINITY_DN7700_c0_g1_i2, TRINITY_DN1938_c0_g1_i8, TRINITY_DN11636_c0_g1_i8, TRINITY_DN47942_c0_g1_i3, TRINITY_DN1507_c0_g3_i1, TRINITY_DN10005_c0_g1_i6, TRINITY_DN1938_c0_g1_i15, TRINITY_DN2236_c0_g2_i11, TRINITY_DN7700_c0_g1_i9, TRINITY_DN90511_c0_g1_i2, TRINITY_DN144…
nucleolus	33	TRINITY_DN39465_c1_g2_i1, TRINITY_DN5987_c1_g1_i2, TRINITY_DN2949_c1_g1_i2, TRINITY_DN3175_c0_g1_i9, TRINITY_DN11610_c0_g1_i1, TRINITY_DN8716_c0_g2_i6, TRINITY_DN17153_c1_g1_i13, TRINITY_DN14778_c0_g1_i1, TRINITY_DN2699_c0_g1_i19, TRINITY_DN2175_c0_g1_i6, TRINITY_DN11712_c0_g1_i1, TRINITY_DN3175_c0_g1_i10, TRINITY_DN10364_c0_g1_i2, TRINITY_DN32390_c0_g1_i1, TRINITY_DN2699_c0_g1_i13, TRINITY_DN417…
chloroplast thylakoid membrane	31	TRINITY_DN3331_c0_g5_i2, TRINITY_DN3690_c0_g2_i1, TRINITY_DN19637_c0_g1_i9, TRINITY_DN4319_c0_g1_i9, TRINITY_DN2031_c0_g1_i5, TRINITY_DN116624_c0_g1_i1, TRINITY_DN4319_c0_g1_i2, TRINITY_DN3858_c0_g1_i1, TRINITY_DN4319_c0_g1_i3, TRINITY_DN1254_c0_g1_i10, TRINITY_DN880_c0_g1_i4, TRINITY_DN268_c1_g3_i6, TRINITY_DN839_c2_g1_i1, TRINITY_DN4242_c0_g1_i3, TRINITY_DN6357_c0_g1_i3, TRINITY_DN11183_c0_g1_i…
mitochondrial inner membrane	26	TRINITY_DN49807_c0_g1_i2, TRINITY_DN17254_c0_g1_i1, TRINITY_DN4899_c0_g1_i1, TRINITY_DN14445_c0_g1_i10, TRINITY_DN654_c0_g1_i7, TRINITY_DN116624_c0_g1_i1, TRINITY_DN4207_c0_g1_i8, TRINITY_DN2328_c0_g1_i8, TRINITY_DN2998_c0_g1_i15, TRINITY_DN22594_c0_g1_i2, TRINITY_DN9298_c0_g1_i5, TRINITY_DN9741_c0_g1_i5, TRINITY_DN7708_c0_g1_i6, TRINITY_DN13943_c0_g1_i9, TRINITY_DN10706_c0_g1_i19, TRINITY_DN2593…
microtubule	25	TRINITY_DN8670_c0_g2_i2, TRINITY_DN1921_c0_g1_i6, TRINITY_DN8245_c0_g1_i9, TRINITY_DN14813_c0_g1_i16, TRINITY_DN127167_c0_g1_i6, TRINITY_DN13975_c0_g3_i2, TRINITY_DN13975_c0_g3_i1, TRINITY_DN1101_c1_g1_i3, TRINITY_DN7270_c0_g2_i4, TRINITY_DN4805_c0_g1_i2, TRINITY_DN19013_c0_g1_i2, TRINITY_DN6496_c0_g1_i5, TRINITY_DN1341_c1_g1_i5, TRINITY_DN127167_c1_g2_i1, TRINITY_DN3149_c0_g1_i3, TRINITY_DN27125…
vacuole	24	TRINITY_DN3417_c0_g1_i5, TRINITY_DN9251_c0_g1_i1, TRINITY_DN611_c0_g1_i3, TRINITY_DN24127_c0_g2_i3, TRINITY_DN30129_c0_g1_i4, TRINITY_DN9784_c0_g1_i1, TRINITY_DN2199_c0_g1_i1, TRINITY_DN24127_c0_g2_i6, TRINITY_DN4946_c0_g1_i2, TRINITY_DN3417_c0_g1_i3, TRINITY_DN39069_c0_g1_i3, TRINITY_DN27134_c1_g3_i1, TRINITY_DN23211_c0_g1_i1, TRINITY_DN3114_c0_g1_i4, TRINITY_DN12803_c0_g1_i1, TRINITY_DN13557_c0…
extracellular region	23	TRINITY_DN10550_c0_g1_i4, TRINITY_DN8686_c0_g1_i1, TRINITY_DN633_c1_g2_i6, TRINITY_DN49807_c1_g1_i4, TRINITY_DN2199_c0_g1_i1, TRINITY_DN1707_c4_g1_i2, TRINITY_DN424445_c0_g1_i1, TRINITY_DN12349_c0_g1_i10, TRINITY_DN7297_c0_g1_i3, TRINITY_DN9614_c0_g1_i3, TRINITY_DN2314_c2_g1_i1, TRINITY_DN39069_c0_g1_i3, TRINITY_DN5850_c4_g1_i1, TRINITY_DN27134_c1_g3_i1, TRINITY_DN204_c0_g1_i3, TRINITY_DN12803_c0…
cell wall	22	TRINITY_DN3180_c1_g1_i3, TRINITY_DN8686_c0_g1_i1, TRINITY_DN633_c1_g2_i6, TRINITY_DN1117_c0_g1_i6, TRINITY_DN4184_c0_g1_i6, TRINITY_DN7821_c0_g1_i2, TRINITY_DN8720_c0_g2_i9, TRINITY_DN12000_c0_g1_i2, TRINITY_DN424445_c0_g1_i1, TRINITY_DN148251_c0_g1_i1, TRINITY_DN12000_c0_g1_i4, TRINITY_DN3180_c1_g1_i13, TRINITY_DN4946_c0_g1_i2, TRINITY_DN3180_c1_g1_i14, TRINITY_DN35254_c0_g2_i1, TRINITY_DN3180_c…
integral component of plasma membrane	22	TRINITY_DN3435_c2_g1_i3, TRINITY_DN32642_c0_g1_i9, TRINITY_DN28838_c1_g4_i1, TRINITY_DN608_c0_g1_i6, TRINITY_DN1973_c0_g1_i9, TRINITY_DN6037_c0_g1_i6, TRINITY_DN1119_c0_g1_i1, TRINITY_DN3272_c0_g1_i4, TRINITY_DN3272_c0_g1_i3, TRINITY_DN13648_c0_g1_i4, TRINITY_DN13648_c0_g1_i3, TRINITY_DN3904_c0_g1_i7, TRINITY_DN45947_c0_g1_i3, TRINITY_DN9237_c0_g1_i1, TRINITY_DN10801_c0_g1_i1, TRINITY_DN32642_c0_…
cellular anatomical entity	21	TRINITY_DN526_c0_g2_i5, TRINITY_DN852_c0_g4_i2, TRINITY_DN852_c0_g4_i1, TRINITY_DN7132_c0_g1_i6, TRINITY_DN7461_c0_g1_i3, TRINITY_DN1677_c0_g2_i2, TRINITY_DN8704_c0_g1_i1, TRINITY_DN13170_c0_g1_i1, TRINITY_DN43989_c0_g3_i3, TRINITY_DN7461_c0_g1_i6, TRINITY_DN1752_c0_g1_i8, TRINITY_DN2654_c1_g1_i2, TRINITY_DN13635_c0_g1_i6, TRINITY_DN328_c0_g1_i1, TRINITY_DN3215_c2_g1_i4, TRINITY_DN9051_c0_g1_i17,…
intracellular membrane-bounded organelle	20	TRINITY_DN9588_c0_g1_i9, TRINITY_DN13869_c0_g1_i3, TRINITY_DN1973_c0_g1_i9, TRINITY_DN18586_c0_g1_i1, TRINITY_DN2730_c0_g1_i18, TRINITY_DN3714_c0_g1_i3, TRINITY_DN10798_c0_g1_i10, TRINITY_DN486_c3_g2_i1, TRINITY_DN20236_c2_g1_i2, TRINITY_DN5416_c0_g1_i6, TRINITY_DN733_c0_g2_i3, TRINITY_DN13079_c0_g1_i2, TRINITY_DN17578_c1_g1_i2, TRINITY_DN26505_c0_g1_i1, TRINITY_DN7238_c0_g1_i6, TRINITY_DN6509_c0…
chloroplast inner membrane	20	TRINITY_DN3435_c2_g1_i3, TRINITY_DN32642_c0_g1_i9, TRINITY_DN160699_c0_g1_i1, TRINITY_DN3435_c2_g1_i1, TRINITY_DN6329_c0_g1_i10, TRINITY_DN15305_c0_g1_i1, TRINITY_DN2476_c0_g1_i6, TRINITY_DN29451_c0_g1_i3, TRINITY_DN32642_c0_g1_i2, TRINITY_DN1254_c0_g1_i10, TRINITY_DN6329_c0_g1_i1, TRINITY_DN3739_c0_g1_i9, TRINITY_DN59_c0_g1_i3, TRINITY_DN12051_c0_g1_i8, TRINITY_DN181_c0_g1_i3, TRINITY_DN181_c0_g…
plastid	18	TRINITY_DN5100_c0_g1_i7, TRINITY_DN1201_c0_g1_i12, TRINITY_DN19134_c0_g1_i6, TRINITY_DN1201_c0_g1_i1, TRINITY_DN2495_c0_g1_i6, TRINITY_DN3676_c0_g3_i4, TRINITY_DN2495_c0_g1_i5, TRINITY_DN19134_c0_g1_i7, TRINITY_DN635_c0_g2_i1, TRINITY_DN2644_c0_g1_i7, TRINITY_DN30016_c0_g2_i3, TRINITY_DN2967_c0_g1_i2, TRINITY_DN2859_c0_g2_i5, TRINITY_DN11380_c0_g1_i2, TRINITY_DN11824_c0_g2_i4, TRINITY_DN4014_c0_g…
peroxisome	17	TRINITY_DN6004_c0_g2_i1, TRINITY_DN6435_c0_g2_i1, TRINITY_DN24467_c0_g1_i4, TRINITY_DN23863_c0_g1_i2, TRINITY_DN7474_c1_g1_i7, TRINITY_DN24467_c0_g1_i8, TRINITY_DN6435_c0_g2_i2, TRINITY_DN7474_c1_g1_i3, TRINITY_DN24467_c0_g3_i1, TRINITY_DN20129_c0_g1_i9, TRINITY_DN6706_c0_g1_i4, TRINITY_DN9444_c0_g1_i8, TRINITY_DN18360_c0_g1_i3, TRINITY_DN3572_c0_g1_i2, TRINITY_DN5022_c0_g1_i10, TRINITY_DN110_c0_…
exocyst	14	TRINITY_DN13180_c0_g1_i9, TRINITY_DN1089_c6_g1_i4, TRINITY_DN5236_c0_g1_i4, TRINITY_DN3138_c1_g2_i1, TRINITY_DN9217_c0_g1_i20, TRINITY_DN13180_c0_g1_i2, TRINITY_DN13180_c0_g1_i1, TRINITY_DN8868_c0_g1_i3, TRINITY_DN102949_c0_g1_i2, TRINITY_DN8156_c0_g1_i3, TRINITY_DN16734_c0_g2_i2, TRINITY_DN13507_c0_g1_i4, TRINITY_DN14883_c0_g1_i2, TRINITY_DN8156_c0_g1_i1
mitochondrial matrix	14	TRINITY_DN49807_c0_g1_i2, TRINITY_DN33501_c0_g1_i2, TRINITY_DN14445_c0_g1_i10, TRINITY_DN1487_c0_g1_i4, TRINITY_DN1487_c0_g1_i2, TRINITY_DN3505_c0_g1_i6, TRINITY_DN14987_c0_g1_i1, TRINITY_DN5133_c0_g1_i2, TRINITY_DN29631_c0_g1_i2, TRINITY_DN7153_c0_g1_i4, TRINITY_DN416_c2_g1_i1, TRINITY_DN13966_c1_g1_i6, TRINITY_DN3034_c0_g1_i1, TRINITY_DN3227_c1_g1_i6
endosome membrane	14	TRINITY_DN4693_c0_g2_i2, TRINITY_DN15672_c1_g1_i4, TRINITY_DN15672_c1_g1_i3, TRINITY_DN25920_c0_g1_i4, TRINITY_DN1299_c0_g1_i6, TRINITY_DN22771_c0_g1_i3, TRINITY_DN1096_c0_g1_i6, TRINITY_DN28070_c0_g1_i9, TRINITY_DN1299_c0_g1_i30, TRINITY_DN1299_c0_g1_i22, TRINITY_DN1299_c0_g1_i33, TRINITY_DN1299_c0_g1_i5, TRINITY_DN1299_c0_g1_i32, TRINITY_DN1299_c0_g1_i26
ribosome	14	TRINITY_DN4132_c0_g1_i4, TRINITY_DN121562_c0_g1_i1, TRINITY_DN28718_c0_g2_i1, TRINITY_DN5987_c1_g1_i2, TRINITY_DN99405_c0_g1_i1, TRINITY_DN5302_c0_g1_i2, TRINITY_DN9823_c0_g2_i1, TRINITY_DN13299_c0_g1_i2, TRINITY_DN3000_c0_g1_i3, TRINITY_DN3000_c0_g1_i1, TRINITY_DN3350_c1_g1_i3, TRINITY_DN2230_c0_g1_i7, TRINITY_DN891_c1_g1_i8, TRINITY_DN2230_c0_g1_i6
mediator complex	14	TRINITY_DN23320_c1_g1_i19, TRINITY_DN10920_c0_g1_i20, TRINITY_DN9596_c0_g1_i11, TRINITY_DN1672_c0_g1_i6, TRINITY_DN14690_c0_g1_i5, TRINITY_DN5653_c1_g3_i2, TRINITY_DN5653_c1_g3_i1, TRINITY_DN2185_c0_g4_i1, TRINITY_DN16785_c0_g1_i4, TRINITY_DN15664_c0_g5_i1, TRINITY_DN709_c1_g5_i2, TRINITY_DN27994_c0_g1_i2, TRINITY_DN15664_c0_g1_i13, TRINITY_DN10920_c0_g1_i12
spliceosomal complex	13	TRINITY_DN1136_c0_g1_i7, TRINITY_DN1092_c0_g2_i3, TRINITY_DN4740_c1_g1_i4, TRINITY_DN1136_c0_g1_i1, TRINITY_DN5279_c0_g1_i8, TRINITY_DN5948_c0_g1_i7, TRINITY_DN690_c1_g1_i8, TRINITY_DN5948_c0_g1_i15, TRINITY_DN10732_c0_g1_i5, TRINITY_DN10093_c0_g1_i9, TRINITY_DN9082_c0_g1_i5, TRINITY_DN1815_c1_g1_i3, TRINITY_DN16804_c0_g1_i11
apoplast	13	TRINITY_DN25637_c0_g1_i1, TRINITY_DN1117_c0_g1_i6, TRINITY_DN4184_c0_g1_i6, TRINITY_DN5886_c0_g2_i16, TRINITY_DN148251_c0_g1_i1, TRINITY_DN35254_c0_g2_i1, TRINITY_DN10005_c0_g1_i6, TRINITY_DN12660_c0_g1_i1, TRINITY_DN7971_c0_g1_i12, TRINITY_DN14886_c0_g1_i3, TRINITY_DN2938_c0_g1_i5, TRINITY_DN17077_c0_g1_i1, TRINITY_DN5886_c0_g2_i8
endoplasmic reticulum lumen	13	TRINITY_DN12353_c0_g1_i2, TRINITY_DN2088_c2_g1_i7, TRINITY_DN8531_c0_g1_i8, TRINITY_DN2088_c2_g1_i2, TRINITY_DN8531_c0_g1_i4, TRINITY_DN3447_c0_g1_i1, TRINITY_DN12399_c0_g1_i1, TRINITY_DN12257_c0_g1_i4, TRINITY_DN37354_c0_g1_i1, TRINITY_DN12257_c0_g1_i1, TRINITY_DN9480_c0_g1_i9, TRINITY_DN1263_c0_g2_i1, TRINITY_DN111_c0_g1_i10
intracellular anatomical structure	13	TRINITY_DN9540_c0_g1_i5, TRINITY_DN3102_c1_g2_i2, TRINITY_DN10239_c1_g1_i2, TRINITY_DN5626_c0_g1_i1, TRINITY_DN51723_c0_g1_i1, TRINITY_DN15542_c0_g2_i1, TRINITY_DN40_c1_g2_i6, TRINITY_DN5000_c0_g1_i2, TRINITY_DN11019_c0_g2_i5, TRINITY_DN5779_c1_g1_i4, TRINITY_DN1732_c0_g1_i2, TRINITY_DN1364_c0_g1_i5, TRINITY_DN8156_c0_g2_i1
1,3-beta-D-glucan synthase complex	13	TRINITY_DN8486_c0_g1_i1, TRINITY_DN348_c1_g1_i3, TRINITY_DN2862_c0_g1_i13, TRINITY_DN2862_c0_g1_i14, TRINITY_DN8742_c1_g1_i5, TRINITY_DN2862_c0_g1_i15, TRINITY_DN22165_c1_g1_i1, TRINITY_DN8486_c0_g1_i8, TRINITY_DN22165_c0_g1_i6, TRINITY_DN8742_c1_g1_i12, TRINITY_DN2862_c0_g2_i4, TRINITY_DN2862_c0_g1_i2, TRINITY_DN877_c0_g1_i7
U1 snRNP	12	TRINITY_DN7126_c0_g1_i17, TRINITY_DN7126_c0_g1_i1, TRINITY_DN18455_c0_g1_i2, TRINITY_DN13910_c0_g1_i1, TRINITY_DN3247_c1_g1_i14, TRINITY_DN219_c0_g1_i3, TRINITY_DN2448_c0_g1_i12, TRINITY_DN3247_c1_g1_i8, TRINITY_DN219_c0_g1_i1, TRINITY_DN3247_c1_g1_i11, TRINITY_DN7126_c0_g1_i4, TRINITY_DN7126_c0_g1_i6
chloroplast thylakoid	12	TRINITY_DN6329_c0_g1_i1, TRINITY_DN14277_c0_g1_i5, TRINITY_DN422_c0_g1_i5, TRINITY_DN934_c0_g1_i1, TRINITY_DN6329_c0_g1_i10, TRINITY_DN181_c0_g1_i3, TRINITY_DN934_c0_g1_i5, TRINITY_DN181_c0_g1_i4, TRINITY_DN8182_c0_g1_i4, TRINITY_DN934_c0_g1_i4, TRINITY_DN8182_c0_g1_i1, TRINITY_DN42314_c0_g1_i7
U2-type prespliceosome	12	TRINITY_DN7126_c0_g1_i17, TRINITY_DN35642_c0_g1_i1, TRINITY_DN18455_c0_g1_i2, TRINITY_DN13910_c0_g1_i1, TRINITY_DN219_c0_g1_i3, TRINITY_DN2448_c0_g1_i12, TRINITY_DN576_c1_g1_i2, TRINITY_DN576_c1_g1_i4, TRINITY_DN26160_c0_g1_i1, TRINITY_DN219_c0_g1_i1, TRINITY_DN7126_c0_g1_i4, TRINITY_DN4178_c0_g1_i6
nuclear speck	12	TRINITY_DN159_c0_g2_i12, TRINITY_DN159_c0_g2_i6, TRINITY_DN11549_c0_g1_i2, TRINITY_DN10599_c0_g2_i1, TRINITY_DN293_c0_g1_i9, TRINITY_DN4451_c0_g1_i2, TRINITY_DN10599_c0_g2_i5, TRINITY_DN293_c0_g1_i15, TRINITY_DN2837_c0_g1_i18, TRINITY_DN293_c0_g1_i16, TRINITY_DN20733_c0_g2_i3, TRINITY_DN54142_c0_g1_i13
GARP complex	12	TRINITY_DN1299_c0_g1_i30, TRINITY_DN1299_c0_g1_i22, TRINITY_DN1299_c0_g1_i33, TRINITY_DN4445_c0_g1_i2, TRINITY_DN4445_c0_g1_i3, TRINITY_DN1299_c0_g1_i5, TRINITY_DN1299_c0_g1_i32, TRINITY_DN1299_c0_g1_i26, TRINITY_DN3754_c0_g1_i5, TRINITY_DN1299_c0_g1_i6, TRINITY_DN22771_c0_g1_i3, TRINITY_DN28070_c0_g1_i9
chloroplast outer membrane	11	TRINITY_DN6706_c0_g1_i4, TRINITY_DN4211_c0_g1_i6, TRINITY_DN15700_c0_g1_i3, TRINITY_DN397_c0_g2_i8, TRINITY_DN8905_c1_g1_i2, TRINITY_DN8905_c1_g1_i6, TRINITY_DN8905_c1_g1_i8, TRINITY_DN19544_c1_g1_i19, TRINITY_DN4591_c0_g1_i14, TRINITY_DN397_c0_g1_i11, TRINITY_DN397_c0_g2_i1
thylakoid	10	TRINITY_DN13958_c0_g1_i12, TRINITY_DN3410_c0_g1_i2, TRINITY_DN115_c0_g1_i8, TRINITY_DN320_c1_g1_i4, TRINITY_DN7875_c0_g2_i3, TRINITY_DN7875_c0_g2_i1, TRINITY_DN42314_c0_g1_i3, TRINITY_DN268_c1_g3_i5, TRINITY_DN11183_c0_g1_i3, TRINITY_DN3780_c0_g3_i4
protein phosphatase type 2A complex	10	TRINITY_DN15459_c0_g1_i9, TRINITY_DN1290_c3_g1_i1, TRINITY_DN18196_c1_g1_i8, TRINITY_DN15459_c0_g1_i7, TRINITY_DN811_c0_g1_i6, TRINITY_DN8716_c0_g2_i6, TRINITY_DN811_c0_g1_i12, TRINITY_DN15459_c0_g1_i3, TRINITY_DN18196_c1_g1_i6, TRINITY_DN6090_c0_g1_i3
catalytic step 2 spliceosome	10	TRINITY_DN35642_c0_g1_i1, TRINITY_DN39465_c1_g2_i1, TRINITY_DN576_c1_g1_i2, TRINITY_DN576_c1_g1_i4, TRINITY_DN26160_c0_g1_i1, TRINITY_DN1975_c0_g1_i10, TRINITY_DN219304_c0_g1_i1, TRINITY_DN1598_c0_g1_i1, TRINITY_DN1975_c0_g1_i3, TRINITY_DN4178_c0_g1_i6
P-body	10	TRINITY_DN52974_c0_g1_i34, TRINITY_DN52974_c0_g1_i25, TRINITY_DN7151_c0_g1_i16, TRINITY_DN52974_c0_g1_i37, TRINITY_DN52974_c0_g1_i16, TRINITY_DN52974_c0_g1_i27, TRINITY_DN5879_c0_g1_i7, TRINITY_DN4321_c0_g1_i1, TRINITY_DN5392_c1_g1_i1, TRINITY_DN898_c0_g1_i4
plant-type vacuole membrane	9	TRINITY_DN3719_c0_g1_i3, TRINITY_DN1938_c0_g2_i1, TRINITY_DN76231_c0_g1_i2, TRINITY_DN1119_c0_g1_i1, TRINITY_DN3478_c0_g1_i14, TRINITY_DN3604_c0_g1_i6, TRINITY_DN2848_c0_g1_i14, TRINITY_DN11636_c0_g1_i6, TRINITY_DN14480_c1_g1_i3
photosystem II	9	TRINITY_DN2195_c0_g1_i5, TRINITY_DN7329_c0_g1_i6, TRINITY_DN24849_c0_g1_i1, TRINITY_DN11603_c0_g1_i8, TRINITY_DN116624_c0_g1_i1, TRINITY_DN24849_c0_g1_i4, TRINITY_DN831_c0_g1_i6, TRINITY_DN69716_c0_g2_i1, TRINITY_DN5542_c0_g1_i1
nucleoplasm	9	TRINITY_DN3145_c0_g1_i5, TRINITY_DN33969_c0_g1_i1, TRINITY_DN1954_c0_g1_i12, TRINITY_DN4879_c0_g1_i2, TRINITY_DN23071_c0_g2_i1, TRINITY_DN2289_c1_g4_i1, TRINITY_DN4765_c0_g1_i7, TRINITY_DN1551_c0_g1_i9, TRINITY_DN23071_c0_g1_i9
early endosome	9	TRINITY_DN6625_c0_g2_i1, TRINITY_DN7771_c0_g1_i9, TRINITY_DN7660_c0_g1_i17, TRINITY_DN99114_c0_g1_i2, TRINITY_DN6625_c0_g2_i10, TRINITY_DN24942_c1_g1_i2, TRINITY_DN7660_c0_g1_i11, TRINITY_DN5885_c1_g1_i14, TRINITY_DN8704_c1_g1_i3
plant-type vacuole	9	TRINITY_DN4978_c0_g1_i20, TRINITY_DN16159_c0_g1_i5, TRINITY_DN16159_c0_g1_i6, TRINITY_DN14439_c2_g1_i2, TRINITY_DN1622_c0_g1_i11, TRINITY_DN16159_c0_g1_i9, TRINITY_DN1622_c0_g1_i1, TRINITY_DN16159_c0_g1_i12, TRINITY_DN3176_c0_g1_i9
endomembrane system	9	TRINITY_DN121554_c0_g1_i1, TRINITY_DN8253_c0_g1_i4, TRINITY_DN145589_c0_g1_i1, TRINITY_DN27572_c0_g3_i2, TRINITY_DN10162_c0_g1_i4, TRINITY_DN22660_c0_g1_i5, TRINITY_DN10334_c0_g1_i6, TRINITY_DN5098_c0_g1_i2, TRINITY_DN30424_c0_g1_i9
small-subunit processome	8	TRINITY_DN3175_c0_g1_i10, TRINITY_DN10364_c0_g1_i2, TRINITY_DN3175_c0_g1_i9, TRINITY_DN17153_c1_g1_i13, TRINITY_DN10076_c0_g1_i11, TRINITY_DN5401_c0_g2_i4, TRINITY_DN5401_c0_g2_i3, TRINITY_DN891_c1_g1_i8
U12-type spliceosomal complex	8	TRINITY_DN35642_c0_g1_i1, TRINITY_DN576_c1_g1_i2, TRINITY_DN9040_c1_g2_i7, TRINITY_DN576_c1_g1_i4, TRINITY_DN26160_c0_g1_i1, TRINITY_DN1975_c0_g1_i10, TRINITY_DN10069_c0_g1_i3, TRINITY_DN1975_c0_g1_i3
peroxisomal membrane	8	TRINITY_DN9239_c0_g1_i4, TRINITY_DN3061_c0_g1_i18, TRINITY_DN4923_c0_g1_i16, TRINITY_DN4923_c0_g1_i9, TRINITY_DN3061_c0_g1_i15, TRINITY_DN4923_c0_g1_i4, TRINITY_DN3061_c0_g1_i9, TRINITY_DN21648_c0_g2_i2
cullin-RING ubiquitin ligase complex	8	TRINITY_DN8845_c0_g1_i13, TRINITY_DN1182_c0_g1_i1, TRINITY_DN4867_c0_g1_i2, TRINITY_DN8845_c0_g1_i5, TRINITY_DN3113_c0_g1_i11, TRINITY_DN8845_c0_g1_i17, TRINITY_DN1960_c0_g1_i1, TRINITY_DN1182_c0_g1_i12
Cul4-RING E3 ubiquitin ligase complex	8	TRINITY_DN7539_c1_g1_i2, TRINITY_DN7473_c0_g1_i10, TRINITY_DN1489_c2_g1_i5, TRINITY_DN7473_c0_g1_i5, TRINITY_DN22191_c0_g1_i1, TRINITY_DN7473_c0_g1_i18, TRINITY_DN7473_c0_g1_i1, TRINITY_DN12564_c0_g2_i1
U2 snRNP	8	TRINITY_DN35642_c0_g1_i1, TRINITY_DN576_c1_g1_i2, TRINITY_DN576_c1_g1_i4, TRINITY_DN26160_c0_g1_i1, TRINITY_DN1975_c0_g1_i10, TRINITY_DN10069_c0_g1_i3, TRINITY_DN1975_c0_g1_i3, TRINITY_DN4178_c0_g1_i6
ubiquitin ligase complex	8	TRINITY_DN18511_c0_g1_i1, TRINITY_DN416_c0_g2_i1, TRINITY_DN6997_c0_g1_i10, TRINITY_DN1520_c0_g1_i5, TRINITY_DN27185_c0_g1_i7, TRINITY_DN1520_c0_g1_i8, TRINITY_DN6997_c0_g1_i13, TRINITY_DN2354_c1_g1_i3
anchored component of plasma membrane	8	TRINITY_DN20918_c0_g1_i2, TRINITY_DN32049_c0_g1_i1, TRINITY_DN49792_c2_g1_i7, TRINITY_DN3417_c0_g1_i5, TRINITY_DN1658_c0_g1_i7, TRINITY_DN8845_c2_g1_i1, TRINITY_DN3417_c0_g1_i3, TRINITY_DN24474_c0_g1_i4
chloroplast membrane	8	TRINITY_DN6461_c0_g1_i15, TRINITY_DN2084_c0_g1_i6, TRINITY_DN33921_c0_g1_i3, TRINITY_DN25933_c1_g2_i11, TRINITY_DN6461_c0_g1_i5, TRINITY_DN2670_c0_g1_i5, TRINITY_DN2670_c0_g1_i10, TRINITY_DN44219_c0_g1_i6
chromosome	8	TRINITY_DN9955_c0_g1_i9, TRINITY_DN2280_c0_g2_i1, TRINITY_DN3500_c0_g2_i12, TRINITY_DN9955_c0_g1_i16, TRINITY_DN2154_c0_g1_i1, TRINITY_DN3500_c0_g2_i14, TRINITY_DN10998_c0_g1_i10, TRINITY_DN2175_c0_g1_i6
extrinsic component of membrane	7	TRINITY_DN6549_c0_g2_i1, TRINITY_DN1118_c0_g3_i10, TRINITY_DN3348_c0_g1_i18, TRINITY_DN6549_c0_g2_i24, TRINITY_DN3348_c0_g1_i3, TRINITY_DN3795_c0_g1_i11, TRINITY_DN5198_c0_g1_i5
integral component of endoplasmic reticulum membrane	7	TRINITY_DN6696_c0_g1_i8, TRINITY_DN14971_c0_g1_i3, TRINITY_DN14971_c0_g1_i1, TRINITY_DN3399_c1_g1_i1, TRINITY_DN11660_c0_g1_i1, TRINITY_DN8977_c0_g1_i12, TRINITY_DN9237_c0_g1_i1
respirasome	7	TRINITY_DN9298_c0_g1_i5, TRINITY_DN11409_c0_g4_i1, TRINITY_DN11603_c0_g1_i8, TRINITY_DN116624_c0_g1_i1, TRINITY_DN72532_c0_g1_i10, TRINITY_DN2998_c0_g1_i15, TRINITY_DN22594_c0_g1_i2
glyoxysome	7	TRINITY_DN2866_c0_g1_i22, TRINITY_DN2866_c0_g1_i21, TRINITY_DN2866_c0_g1_i9, TRINITY_DN2866_c0_g1_i8, TRINITY_DN189_c0_g1_i7, TRINITY_DN189_c0_g1_i3, TRINITY_DN11272_c0_g1_i1
integral component of mitochondrial outer membrane	7	TRINITY_DN9913_c0_g1_i5, TRINITY_DN16128_c0_g1_i13, TRINITY_DN9913_c0_g1_i13, TRINITY_DN2045_c0_g1_i27, TRINITY_DN2045_c0_g1_i20, TRINITY_DN21459_c0_g1_i2, TRINITY_DN21459_c0_g1_i3
mismatch repair complex	7	TRINITY_DN54842_c0_g1_i2, TRINITY_DN81_c1_g1_i2, TRINITY_DN17973_c0_g1_i6, TRINITY_DN2142_c0_g1_i12, TRINITY_DN81_c1_g1_i11, TRINITY_DN2142_c0_g1_i30, TRINITY_DN81_c1_g1_i9
ribonucleoprotein complex	6	TRINITY_DN526_c0_g1_i2, TRINITY_DN28828_c0_g1_i2, TRINITY_DN5987_c1_g1_i2, TRINITY_DN1242_c0_g1_i8, TRINITY_DN4956_c0_g3_i1, TRINITY_DN7543_c0_g1_i1
Ino80 complex	6	TRINITY_DN26529_c0_g2_i3, TRINITY_DN11305_c0_g1_i1, TRINITY_DN26529_c0_g2_i2, TRINITY_DN19573_c1_g1_i4, TRINITY_DN26529_c0_g2_i6, TRINITY_DN3622_c0_g1_i7
SCF ubiquitin ligase complex	6	TRINITY_DN11078_c0_g1_i3, TRINITY_DN7872_c0_g1_i2, TRINITY_DN4010_c1_g1_i1, TRINITY_DN13258_c1_g1_i1, TRINITY_DN3432_c0_g1_i3, TRINITY_DN5476_c0_g1_i2
phagophore assembly site membrane	6	TRINITY_DN735_c0_g1_i2, TRINITY_DN735_c0_g1_i16, TRINITY_DN7159_c0_g2_i1, TRINITY_DN735_c0_g1_i14, TRINITY_DN735_c0_g1_i11, TRINITY_DN3795_c0_g1_i11
nuclear membrane	6	TRINITY_DN3293_c0_g1_i4, TRINITY_DN3293_c0_g1_i5, TRINITY_DN2828_c0_g1_i11, TRINITY_DN78442_c0_g1_i4, TRINITY_DN3293_c0_g1_i22, TRINITY_DN5734_c0_g1_i5
eukaryotic 43S preinitiation complex	6	TRINITY_DN4771_c0_g1_i7, TRINITY_DN4771_c0_g1_i3, TRINITY_DN94041_c0_g1_i1, TRINITY_DN4517_c0_g2_i1, TRINITY_DN5712_c0_g1_i3, TRINITY_DN4957_c0_g1_i1
Mre11 complex	6	TRINITY_DN8545_c0_g1_i9, TRINITY_DN4423_c6_g1_i14, TRINITY_DN8545_c0_g1_i2, TRINITY_DN8545_c0_g1_i18, TRINITY_DN4423_c6_g1_i10, TRINITY_DN4898_c0_g1_i5
kinesin complex	6	TRINITY_DN13975_c0_g3_i2, TRINITY_DN13975_c0_g3_i1, TRINITY_DN38902_c0_g2_i2, TRINITY_DN13975_c0_g2_i3, TRINITY_DN7270_c0_g2_i4, TRINITY_DN19013_c0_g1_i2
autophagosome	6	TRINITY_DN735_c0_g1_i2, TRINITY_DN3774_c1_g1_i2, TRINITY_DN735_c0_g1_i16, TRINITY_DN735_c0_g1_i14, TRINITY_DN735_c0_g1_i11, TRINITY_DN3795_c0_g1_i11
small ribosomal subunit	6	TRINITY_DN1332_c0_g1_i14, TRINITY_DN20717_c0_g2_i2, TRINITY_DN5773_c0_g1_i2, TRINITY_DN5773_c0_g1_i6, TRINITY_DN3466_c0_g1_i6, TRINITY_DN5773_c0_g1_i5
eukaryotic 48S preinitiation complex	6	TRINITY_DN4771_c0_g1_i7, TRINITY_DN4771_c0_g1_i3, TRINITY_DN94041_c0_g1_i1, TRINITY_DN4517_c0_g2_i1, TRINITY_DN5712_c0_g1_i3, TRINITY_DN4957_c0_g1_i1
photosystem I	6	TRINITY_DN5818_c0_g1_i1, TRINITY_DN7329_c0_g1_i6, TRINITY_DN24849_c0_g1_i1, TRINITY_DN24849_c0_g1_i4, TRINITY_DN831_c0_g1_i6, TRINITY_DN69716_c0_g2_i1
plant-type cell wall	6	TRINITY_DN10550_c0_g1_i4, TRINITY_DN23931_c1_g1_i6, TRINITY_DN1707_c4_g1_i2, TRINITY_DN12349_c0_g1_i10, TRINITY_DN5510_c2_g1_i3, TRINITY_DN5510_c2_g1_i4
thylakoid membrane	5	TRINITY_DN9252_c0_g1_i7, TRINITY_DN186_c0_g1_i8, TRINITY_DN9252_c0_g1_i2, TRINITY_DN16489_c3_g1_i1, TRINITY_DN5542_c0_g1_i1
COPII vesicle coat	5	TRINITY_DN7278_c2_g1_i10, TRINITY_DN7278_c2_g1_i5, TRINITY_DN26241_c0_g1_i2, TRINITY_DN5470_c1_g1_i9, TRINITY_DN19729_c0_g1_i1
NAD(P)H dehydrogenase complex (plastoquinone)	5	TRINITY_DN1183_c0_g1_i9, TRINITY_DN4319_c0_g1_i9, TRINITY_DN4319_c0_g1_i2, TRINITY_DN4319_c0_g1_i3, TRINITY_DN1183_c0_g1_i6
cytoskeleton	5	TRINITY_DN3653_c0_g1_i10, TRINITY_DN9610_c0_g1_i9, TRINITY_DN35347_c0_g1_i3, TRINITY_DN2684_c0_g1_i9, TRINITY_DN403491_c0_g1_i1
integral component of Golgi membrane	5	TRINITY_DN21366_c0_g1_i1, TRINITY_DN9465_c0_g1_i2, TRINITY_DN10895_c0_g1_i5, TRINITY_DN3336_c0_g1_i8, TRINITY_DN9237_c0_g1_i1
condensed nuclear chromosome	5	TRINITY_DN8545_c0_g1_i9, TRINITY_DN23037_c0_g1_i11, TRINITY_DN8545_c0_g1_i2, TRINITY_DN8545_c0_g1_i18, TRINITY_DN23037_c0_g1_i18
chromatin	5	TRINITY_DN11228_c0_g1_i6, TRINITY_DN1672_c0_g1_i6, TRINITY_DN19081_c0_g1_i7, TRINITY_DN32314_c0_g2_i7, TRINITY_DN2353_c0_g2_i1
site of double-strand break	5	TRINITY_DN20952_c0_g1_i1, TRINITY_DN115284_c0_g2_i1, TRINITY_DN1847_c0_g1_i3, TRINITY_DN1847_c0_g1_i5, TRINITY_DN4898_c0_g1_i5
nuclear exosome (RNase complex)	5	TRINITY_DN5179_c0_g1_i10, TRINITY_DN12655_c0_g1_i1, TRINITY_DN12655_c0_g1_i2, TRINITY_DN12655_c0_g1_i14, TRINITY_DN12260_c0_g1_i5
endoplasmic reticulum exit site	5	TRINITY_DN4556_c1_g1_i2, TRINITY_DN4556_c0_g1_i11, TRINITY_DN26241_c0_g1_i2, TRINITY_DN5470_c1_g1_i9, TRINITY_DN19729_c0_g1_i1
intracellular organelle	4	TRINITY_DN5186_c0_g1_i2, TRINITY_DN124640_c0_g1_i1, TRINITY_DN4967_c2_g1_i7, TRINITY_DN17233_c0_g1_i6
glycine cleavage complex	4	TRINITY_DN73679_c1_g1_i1, TRINITY_DN4847_c0_g1_i1, TRINITY_DN5886_c0_g2_i16, TRINITY_DN5886_c0_g2_i8
precatalytic spliceosome	4	TRINITY_DN1975_c0_g1_i10, TRINITY_DN4664_c0_g2_i6, TRINITY_DN10069_c0_g1_i3, TRINITY_DN1975_c0_g1_i3
transcription regulator complex	4	TRINITY_DN19672_c0_g1_i3, TRINITY_DN15664_c0_g5_i1, TRINITY_DN19081_c0_g1_i7, TRINITY_DN988_c0_g2_i9
spindle pole	4	TRINITY_DN127167_c0_g1_i6, TRINITY_DN6496_c0_g1_i5, TRINITY_DN2374_c1_g1_i12, TRINITY_DN127167_c1_g2_i1
SNARE complex	4	TRINITY_DN17778_c0_g1_i1, TRINITY_DN10334_c0_g1_i6, TRINITY_DN5098_c0_g1_i2, TRINITY_DN30424_c0_g1_i9
nuclear envelope	4	TRINITY_DN31154_c0_g1_i2, TRINITY_DN5405_c0_g2_i2, TRINITY_DN12550_c0_g1_i12, TRINITY_DN12550_c0_g1_i13
plastoglobule	4	TRINITY_DN1410_c1_g1_i12, TRINITY_DN7598_c0_g1_i3, TRINITY_DN4207_c0_g1_i11, TRINITY_DN4207_c0_g1_i8
U2AF complex	4	TRINITY_DN9449_c1_g1_i4, TRINITY_DN4740_c1_g1_i4, TRINITY_DN9449_c1_g1_i2, TRINITY_DN9449_c1_g1_i1
cytoplasmic vesicle	4	TRINITY_DN1851_c3_g1_i9, TRINITY_DN27572_c0_g3_i2, TRINITY_DN9784_c0_g1_i1, TRINITY_DN403491_c0_g1_i1
eukaryotic translation initiation factor 3 complex	4	TRINITY_DN4771_c0_g1_i7, TRINITY_DN94041_c0_g1_i1, TRINITY_DN5712_c0_g1_i3, TRINITY_DN4957_c0_g1_i1
organelle	4	TRINITY_DN5186_c0_g1_i2, TRINITY_DN124640_c0_g1_i1, TRINITY_DN4967_c2_g1_i7, TRINITY_DN17233_c0_g1_i6
retromer, cargo-selective complex	4	TRINITY_DN1831_c2_g2_i3, TRINITY_DN1831_c2_g2_i7, TRINITY_DN1831_c2_g2_i8, TRINITY_DN1831_c2_g1_i2
mitochondrial large ribosomal subunit	4	TRINITY_DN638_c0_g1_i18, TRINITY_DN2967_c0_g1_i2, TRINITY_DN638_c0_g1_i2, TRINITY_DN7878_c0_g1_i3
cytosolic small ribosomal subunit	4	TRINITY_DN16910_c0_g2_i2, TRINITY_DN666_c0_g4_i2, TRINITY_DN3028_c0_g2_i2, TRINITY_DN18744_c0_g1_i1
cytosolic large ribosomal subunit	4	TRINITY_DN9266_c0_g1_i5, TRINITY_DN16621_c0_g1_i2, TRINITY_DN3020_c0_g1_i2, TRINITY_DN4589_c0_g2_i11
cytoplasmic exosome (RNase complex)	4	TRINITY_DN5179_c0_g1_i10, TRINITY_DN12655_c0_g1_i1, TRINITY_DN12655_c0_g1_i2, TRINITY_DN12655_c0_g1_i14
DNA replication factor A complex	4	TRINITY_DN20952_c0_g1_i1, TRINITY_DN3045_c3_g1_i3, TRINITY_DN115284_c0_g2_i1, TRINITY_DN7928_c1_g1_i6
ESCRT II complex	4	TRINITY_DN919_c2_g1_i20, TRINITY_DN919_c2_g1_i11, TRINITY_DN10549_c0_g1_i9, TRINITY_DN919_c2_g1_i12
transcription factor TFIID complex	4	TRINITY_DN34141_c0_g1_i3, TRINITY_DN5424_c0_g1_i1, TRINITY_DN22658_c0_g1_i1, TRINITY_DN1456_c0_g1_i4
glycerol-3-phosphate dehydrogenase complex	4	TRINITY_DN44407_c0_g2_i2, TRINITY_DN6094_c0_g1_i13, TRINITY_DN6094_c0_g1_i6, TRINITY_DN6094_c0_g1_i7
photosystem II oxygen evolving complex	4	TRINITY_DN1118_c0_g3_i10, TRINITY_DN3348_c0_g1_i18, TRINITY_DN3348_c0_g1_i3, TRINITY_DN5198_c0_g1_i5
endocytic vesicle	4	TRINITY_DN68683_c0_g1_i3, TRINITY_DN15446_c0_g1_i1, TRINITY_DN372_c0_g2_i6, TRINITY_DN31363_c0_g1_i4
cyclin/CDK positive transcription elongation factor complex	4	TRINITY_DN7575_c0_g1_i2, TRINITY_DN2182_c0_g2_i4, TRINITY_DN2182_c0_g2_i5, TRINITY_DN2182_c0_g3_i3
cohesin complex	4	TRINITY_DN4020_c2_g2_i3, TRINITY_DN14490_c0_g2_i2, TRINITY_DN4020_c2_g2_i6, TRINITY_DN2353_c0_g2_i1
clathrin-coated vesicle	4	TRINITY_DN6073_c0_g1_i1, TRINITY_DN5911_c0_g1_i1, TRINITY_DN46245_c0_g1_i1, TRINITY_DN131160_c0_g1_i2
nucleosome	4	TRINITY_DN11712_c0_g1_i1, TRINITY_DN1875_c1_g1_i3, TRINITY_DN11610_c0_g1_i1, TRINITY_DN299_c1_g1_i4
amyloplast	4	TRINITY_DN5082_c0_g1_i3, TRINITY_DN5266_c0_g2_i15, TRINITY_DN2330_c0_g1_i4, TRINITY_DN2643_c0_g1_i4
preribosome, large subunit precursor	4	TRINITY_DN12288_c0_g1_i1, TRINITY_DN2740_c0_g1_i1, TRINITY_DN13949_c0_g1_i2, TRINITY_DN14778_c0_g1_i1
extracellular exosome	4	TRINITY_DN1089_c6_g1_i4, TRINITY_DN5236_c0_g1_i4, TRINITY_DN8156_c0_g1_i3, TRINITY_DN13180_c0_g1_i1
Set1C/COMPASS complex	3	TRINITY_DN7656_c0_g1_i22, TRINITY_DN7656_c0_g1_i24, TRINITY_DN4822_c1_g1_i9
RNA polymerase II, core complex	3	TRINITY_DN7151_c0_g1_i16, TRINITY_DN4596_c0_g1_i3, TRINITY_DN4596_c0_g1_i9
late endosome	3	TRINITY_DN2347_c0_g2_i1, TRINITY_DN30563_c0_g1_i1, TRINITY_DN1831_c2_g2_i7
PAM complex, Tim23 associated import motor	3	TRINITY_DN3019_c0_g3_i1, TRINITY_DN1487_c0_g1_i12, TRINITY_DN3019_c0_g2_i4
endoplasmic reticulum quality control compartment	3	TRINITY_DN24209_c0_g1_i11, TRINITY_DN5928_c0_g1_i12, TRINITY_DN5928_c0_g1_i13
EARP complex	3	TRINITY_DN11234_c0_g1_i1, TRINITY_DN11234_c0_g1_i11, TRINITY_DN11234_c0_g1_i9
myosin complex	3	TRINITY_DN21343_c0_g1_i1, TRINITY_DN6455_c1_g1_i4, TRINITY_DN10997_c0_g1_i13
vesicle	3	TRINITY_DN21343_c0_g1_i1, TRINITY_DN6455_c1_g1_i4, TRINITY_DN10997_c0_g1_i13
TRAPP complex	3	TRINITY_DN13518_c0_g1_i2, TRINITY_DN13518_c0_g1_i1, TRINITY_DN13518_c0_g1_i4
U2-type spliceosomal complex	3	TRINITY_DN1975_c0_g1_i10, TRINITY_DN1975_c0_g1_i3, TRINITY_DN26287_c0_g1_i1
nucleotide-activated protein kinase complex	3	TRINITY_DN7779_c0_g1_i2, TRINITY_DN295_c1_g1_i5, TRINITY_DN31481_c0_g1_i1
NuA4 histone acetyltransferase complex	3	TRINITY_DN78441_c0_g1_i2, TRINITY_DN4177_c0_g1_i13, TRINITY_DN4177_c0_g1_i14
RNA polymerase III complex	3	TRINITY_DN8665_c0_g1_i4, TRINITY_DN3353_c2_g1_i2, TRINITY_DN2344_c0_g1_i5
mRNA cap binding complex	3	TRINITY_DN32267_c0_g1_i4, TRINITY_DN32267_c0_g1_i3, TRINITY_DN84506_c0_g1_i3
signal recognition particle, endoplasmic reticulum targeting	3	TRINITY_DN1113_c0_g1_i1, TRINITY_DN17420_c1_g1_i1, TRINITY_DN4035_c0_g1_i12
AP-3 adaptor complex	3	TRINITY_DN19518_c0_g2_i5, TRINITY_DN12330_c0_g1_i1, TRINITY_DN23910_c1_g1_i5
spindle microtubule	3	TRINITY_DN2528_c0_g2_i1, TRINITY_DN71347_c2_g1_i2, TRINITY_DN21038_c1_g2_i4
post-mRNA release spliceosomal complex	3	TRINITY_DN12222_c0_g1_i6, TRINITY_DN17159_c0_g3_i1, TRINITY_DN51096_c0_g1_i3
transcription factor TFIIIC complex	3	TRINITY_DN7622_c1_g2_i3, TRINITY_DN22562_c0_g1_i9, TRINITY_DN4046_c0_g1_i21
cytosolic ribosome	3	TRINITY_DN1378_c0_g1_i6, TRINITY_DN1378_c0_g1_i7, TRINITY_DN1378_c0_g1_i8
clathrin-coated pit	3	TRINITY_DN5911_c0_g1_i1, TRINITY_DN46245_c0_g1_i1, TRINITY_DN131160_c0_g1_i2
MCM complex	3	TRINITY_DN8156_c0_g2_i10, TRINITY_DN3381_c0_g1_i10, TRINITY_DN1189_c0_g1_i3
membrane coat	3	TRINITY_DN8994_c0_g1_i3, TRINITY_DN8994_c0_g1_i4, TRINITY_DN12058_c0_g1_i3
pollen tube	3	TRINITY_DN294_c0_g1_i1, TRINITY_DN26165_c0_g1_i15, TRINITY_DN26165_c0_g1_i18
integral component of mitochondrial inner membrane	3	TRINITY_DN20137_c0_g1_i8, TRINITY_DN20137_c0_g1_i2, TRINITY_DN11018_c0_g1_i2
SAGA complex	3	TRINITY_DN5424_c0_g1_i1, TRINITY_DN2929_c2_g1_i5, TRINITY_DN6556_c0_g1_i7
COPI vesicle coat	3	TRINITY_DN9432_c0_g1_i2, TRINITY_DN1309_c1_g1_i11, TRINITY_DN4677_c0_g1_i2
mitochondrial respiratory chain complex I	3	TRINITY_DN30343_c1_g2_i1, TRINITY_DN12038_c0_g1_i1, TRINITY_DN377_c0_g2_i12
polysome	3	TRINITY_DN3898_c0_g1_i2, TRINITY_DN3898_c0_g1_i1, TRINITY_DN5879_c0_g1_i7
Ndc80 complex	3	TRINITY_DN13489_c0_g1_i4, TRINITY_DN74424_c0_g2_i5, TRINITY_DN1054_c1_g1_i10
delta DNA polymerase complex	2	TRINITY_DN3568_c0_g1_i5, TRINITY_DN13966_c0_g1_i3
TIM22 mitochondrial import inner membrane insertion complex	2	TRINITY_DN12786_c0_g1_i5, TRINITY_DN6658_c0_g1_i1
SAGA-type complex	2	TRINITY_DN14812_c2_g1_i3, TRINITY_DN1032_c1_g1_i2
transcription factor TFIIH core complex	2	TRINITY_DN53964_c0_g1_i1, TRINITY_DN296_c1_g1_i12
gamma-tubulin large complex	2	TRINITY_DN127167_c0_g1_i6, TRINITY_DN127167_c1_g2_i1
kinetochore microtubule	2	TRINITY_DN6019_c0_g1_i3, TRINITY_DN6019_c0_g1_i2
plastid thylakoid membrane	2	TRINITY_DN6329_c0_g1_i1, TRINITY_DN6329_c0_g1_i10
proteasome regulatory particle, base subcomplex	2	TRINITY_DN4973_c0_g3_i1, TRINITY_DN5034_c0_g2_i1
epsilon DNA polymerase complex	2	TRINITY_DN10852_c1_g1_i6, TRINITY_DN170903_c0_g1_i1
actin cytoskeleton	2	TRINITY_DN2556_c1_g1_i2, TRINITY_DN5110_c0_g2_i3
COP9 signalosome	2	TRINITY_DN7030_c1_g1_i4, TRINITY_DN7030_c1_g1_i1
MOZ/MORF histone acetyltransferase complex	2	TRINITY_DN4177_c0_g1_i13, TRINITY_DN4177_c0_g1_i14
root hair	2	TRINITY_DN10277_c0_g1_i27, TRINITY_DN68683_c0_g1_i3
THO complex part of transcription export complex	2	TRINITY_DN12941_c0_g1_i1, TRINITY_DN9167_c0_g1_i1
BLOC-1 complex	2	TRINITY_DN8158_c0_g1_i2, TRINITY_DN8158_c0_g1_i3
ER to Golgi transport vesicle membrane	2	TRINITY_DN4556_c1_g1_i2, TRINITY_DN4556_c0_g1_i11
nuclear pore	2	TRINITY_DN6556_c0_g1_i7, TRINITY_DN55094_c0_g1_i1
heterotrimeric G-protein complex	2	TRINITY_DN756_c0_g1_i31, TRINITY_DN91928_c1_g1_i8
protein-containing complex	2	TRINITY_DN459_c1_g1_i1, TRINITY_DN3255_c1_g1_i6
mitochondrial intermembrane space	2	TRINITY_DN11409_c0_g4_i1, TRINITY_DN11490_c0_g1_i4
germ cell nucleus	2	TRINITY_DN23037_c0_g1_i11, TRINITY_DN23037_c0_g1_i18
perinuclear region of cytoplasm	2	TRINITY_DN2236_c0_g2_i9, TRINITY_DN3255_c1_g1_i6
nuclear dicing body	2	TRINITY_DN7751_c0_g1_i1, TRINITY_DN7751_c0_g1_i3
BORC complex	2	TRINITY_DN8158_c0_g1_i2, TRINITY_DN8158_c0_g1_i3
nuclear inner membrane	2	TRINITY_DN5694_c0_g1_i5, TRINITY_DN19576_c0_g1_i14
transcription factor TFIIH holo complex	2	TRINITY_DN53964_c0_g1_i1, TRINITY_DN296_c1_g1_i12
TIM23 mitochondrial import inner membrane translocase complex	2	TRINITY_DN1339_c0_g1_i3, TRINITY_DN7772_c0_g2_i3
HAUS complex	2	TRINITY_DN2528_c0_g2_i1, TRINITY_DN8245_c0_g1_i9
starch grain	2	TRINITY_DN1029_c0_g1_i7, TRINITY_DN1029_c0_g1_i10
endopeptidase Clp complex	2	TRINITY_DN8653_c0_g1_i1, TRINITY_DN4848_c0_g1_i2
commitment complex	2	TRINITY_DN18455_c0_g1_i2, TRINITY_DN13910_c0_g1_i1
chloroplast thylakoid lumen	2	TRINITY_DN1884_c0_g1_i4, TRINITY_DN3366_c0_g1_i5
NuA3a histone acetyltransferase complex	2	TRINITY_DN4177_c0_g1_i13, TRINITY_DN4177_c0_g1_i14
HOPS complex	2	TRINITY_DN3604_c0_g1_i6, TRINITY_DN11636_c0_g1_i6
protein phosphatase type 1 complex	2	TRINITY_DN7295_c0_g1_i3, TRINITY_DN7295_c0_g1_i6
glucosidase II complex	2	TRINITY_DN4020_c2_g1_i4, TRINITY_DN4020_c2_g1_i7
dynein complex	2	TRINITY_DN1101_c1_g1_i3, TRINITY_DN1341_c1_g1_i5
photosynthetic membrane	2	TRINITY_DN27706_c1_g1_i3, TRINITY_DN1707_c1_g2_i3
Piccolo NuA4 histone acetyltransferase complex	2	TRINITY_DN2502_c0_g1_i16, TRINITY_DN2502_c0_g1_i4
spindle	2	TRINITY_DN8245_c0_g1_i9, TRINITY_DN4805_c0_g1_i2
organelle membrane	2	TRINITY_DN121554_c0_g1_i1, TRINITY_DN27572_c0_g3_i2
FACT complex	2	TRINITY_DN4513_c0_g1_i13, TRINITY_DN14398_c0_g1_i1
integral component of chloroplast outer membrane	2	TRINITY_DN5743_c0_g1_i4, TRINITY_DN4438_c1_g1_i2
anaphase-promoting complex	2	TRINITY_DN140656_c0_g2_i1, TRINITY_DN15780_c1_g1_i2
retromer complex	2	TRINITY_DN4808_c2_g1_i3, TRINITY_DN868_c1_g1_i9
microtubule cytoskeleton	2	TRINITY_DN3653_c0_g1_i5, TRINITY_DN5748_c0_g3_i3
Arp2/3 protein complex	2	TRINITY_DN2223_c4_g1_i4, TRINITY_DN145027_c0_g1_i3
NuA3b histone acetyltransferase complex	2	TRINITY_DN4177_c0_g1_i13, TRINITY_DN4177_c0_g1_i14
prefoldin complex	2	TRINITY_DN3391_c0_g1_i3, TRINITY_DN1672_c0_g1_i6
DNA topoisomerase type II (double strand cut, ATP-hydrolyzing) complex	2	TRINITY_DN3466_c0_g1_i4, TRINITY_DN3466_c0_g1_i6
plastid nucleoid	2	TRINITY_DN9657_c1_g1_i1, TRINITY_DN9657_c1_g1_i3
Swr1 complex	2	TRINITY_DN78441_c0_g1_i2, TRINITY_DN11096_c4_g2_i1
equatorial microtubule organizing center	2	TRINITY_DN127167_c0_g1_i6, TRINITY_DN127167_c1_g2_i1
cell plate	2	TRINITY_DN88211_c0_g1_i1, TRINITY_DN5236_c0_g1_i4
TRAPPII protein complex	2	TRINITY_DN88211_c0_g1_i1, TRINITY_DN10418_c0_g1_i2
cytoplasmic side of endosome membrane	2	TRINITY_DN7660_c0_g1_i17, TRINITY_DN7660_c0_g1_i11
glycosylphosphatidylinositol-mannosyltransferase I complex	2	TRINITY_DN9199_c0_g1_i6, TRINITY_DN9199_c0_g1_i3
mannosyltransferase complex	2	TRINITY_DN1900_c1_g2_i1, TRINITY_DN1900_c1_g2_i2
integral component of mitochondrial membrane	2	TRINITY_DN4207_c0_g1_i11, TRINITY_DN4207_c0_g1_i8
transcription factor TFIIA complex	2	TRINITY_DN2654_c3_g1_i4, TRINITY_DN2654_c3_g1_i3
mitochondrial nucleoid	2	TRINITY_DN7193_c0_g1_i2, TRINITY_DN7193_c0_g1_i5
proteasome complex	2	TRINITY_DN263_c2_g1_i1, TRINITY_DN19285_c0_g2_i1
chromosome, centromeric region	2	TRINITY_DN7771_c0_g1_i9, TRINITY_DN18263_c0_g1_i1
RNA polymerase IV complex	2	TRINITY_DN23071_c0_g2_i1, TRINITY_DN23071_c0_g1_i9
vesicle membrane	2	TRINITY_DN30485_c0_g1_i1, TRINITY_DN9154_c1_g2_i4
elongator holoenzyme complex	2	TRINITY_DN11561_c0_g1_i7, TRINITY_DN15253_c0_g1_i1
AP-5 adaptor complex	2	TRINITY_DN2212_c0_g2_i8, TRINITY_DN2212_c0_g2_i7
eukaryotic translation initiation factor 3 complex, eIF3m	2	TRINITY_DN4771_c0_g1_i3, TRINITY_DN4517_c0_g2_i1
SAM complex	2	TRINITY_DN9308_c0_g1_i1, TRINITY_DN7362_c0_g1_i1
thylakoid lumen	2	TRINITY_DN11183_c0_g1_i2, TRINITY_DN4518_c0_g1_i10
chromosome, telomeric region	2	TRINITY_DN20952_c0_g1_i1, TRINITY_DN115284_c0_g2_i1
SMC loading complex	2	TRINITY_DN11228_c0_g1_i6, TRINITY_DN32314_c0_g2_i7
membrane-bounded organelle	2	TRINITY_DN11019_c0_g2_i5, TRINITY_DN22660_c0_g1_i5
transcription factor TFIIE complex	2	TRINITY_DN1774_c0_g2_i3, TRINITY_DN65421_c0_g1_i1
mitochondrial proton-transporting ATP synthase complex, catalytic sector F(1)	2	TRINITY_DN14330_c0_g1_i1, TRINITY_DN12996_c0_g1_i2
CORVET complex	2	TRINITY_DN3604_c0_g1_i6, TRINITY_DN11636_c0_g1_i6
kinetochore	2	TRINITY_DN5115_c0_g1_i11, TRINITY_DN2289_c1_g4_i1
Prp19 complex	2	TRINITY_DN1815_c1_g1_i3, TRINITY_DN51096_c0_g1_i3
microtubule organizing center	2	TRINITY_DN6496_c0_g1_i5, TRINITY_DN2374_c1_g1_i12
cell cortex	1	TRINITY_DN403491_c0_g1_i1
aminoacyl-tRNA synthetase multienzyme complex	1	TRINITY_DN289_c3_g1_i3
Rab-protein geranylgeranyltransferase complex	1	TRINITY_DN8646_c0_g1_i7
AP-type membrane coat adaptor complex	1	TRINITY_DN2347_c0_g2_i1
ribonuclease MRP complex	1	TRINITY_DN5561_c0_g2_i4
Atg1/ULK1 kinase complex	1	TRINITY_DN3795_c0_g1_i11
PcG protein complex	1	TRINITY_DN995_c0_g1_i6
ribose phosphate diphosphokinase complex	1	TRINITY_DN7187_c0_g1_i4
proteasome core complex, alpha-subunit complex	1	TRINITY_DN6601_c0_g2_i5
uniplex complex	1	TRINITY_DN2982_c0_g1_i4
transcription repressor complex	1	TRINITY_DN6390_c0_g1_i4
Atg12-Atg5-Atg16 complex	1	TRINITY_DN7159_c0_g2_i1
box C/D RNP complex	1	TRINITY_DN10364_c0_g1_i2
THO complex	1	TRINITY_DN5706_c0_g2_i1
vacuolar proton-transporting V-type ATPase, V0 domain	1	TRINITY_DN14461_c0_g1_i3
AP-4 adaptor complex	1	TRINITY_DN3000_c1_g1_i16
histone acetyltransferase complex	1	TRINITY_DN5547_c0_g1_i10
CST complex	1	TRINITY_DN4552_c0_g1_i11
Mpp10 complex	1	TRINITY_DN891_c1_g1_i8
dynactin complex	1	TRINITY_DN34572_c0_g1_i2
chaperonin-containing T-complex	1	TRINITY_DN94_c1_g1_i2
Lsm1-7-Pat1 complex	1	TRINITY_DN898_c0_g1_i4
mitochondrial respiratory chain complex III	1	TRINITY_DN2050_c0_g1_i10
CIA complex	1	TRINITY_DN9965_c0_g2_i6
carbamoyl-phosphate synthase complex	1	TRINITY_DN15941_c0_g1_i2
nuclear pore inner ring	1	TRINITY_DN16907_c0_g1_i2
chloroplast nucleoid	1	TRINITY_DN11615_c0_g1_i2
polysomal ribosome	1	TRINITY_DN5712_c0_g1_i3
cyclin-dependent protein kinase holoenzyme complex	1	TRINITY_DN190864_c0_g1_i1
SUMO activating enzyme complex	1	TRINITY_DN8960_c0_g1_i4
U2-type catalytic step 2 spliceosome	1	TRINITY_DN51096_c0_g1_i3
mitotic checkpoint complex	1	TRINITY_DN15780_c1_g1_i2
Pwp2p-containing subcomplex of 90S preribosome	1	TRINITY_DN10076_c0_g1_i11
integral component of peroxisomal membrane	1	TRINITY_DN10149_c0_g2_i3
cellulose synthase complex	1	TRINITY_DN4238_c1_g2_i2
stromule	1	TRINITY_DN1489_c0_g1_i3
phragmoplast	1	TRINITY_DN21038_c1_g2_i4
Ski complex	1	TRINITY_DN23374_c0_g1_i32
mitochondrial alpha-ketoglutarate dehydrogenase complex	1	TRINITY_DN4162_c0_g1_i3
RQC complex	1	TRINITY_DN10399_c1_g1_i17
DNA replication preinitiation complex	1	TRINITY_DN34497_c0_g2_i1
cytoplasmic vesicle membrane	1	TRINITY_DN4013_c0_g1_i8
elongin complex	1	TRINITY_DN34593_c0_g1_i2
TRAPPIII protein complex	1	TRINITY_DN10418_c0_g1_i2
serine C-palmitoyltransferase complex	1	TRINITY_DN60942_c0_g1_i3
endoplasmic reticulum tubular network	1	TRINITY_DN900_c0_g3_i2
plastid outer membrane	1	TRINITY_DN7362_c0_g1_i1
MutSalpha complex	1	TRINITY_DN23784_c0_g3_i2
SLIK (SAGA-like) complex	1	TRINITY_DN5424_c0_g1_i1
90S preribosome	1	TRINITY_DN5401_c0_g1_i3
MutSbeta complex	1	TRINITY_DN23784_c0_g3_i2
nuclear MIS12/MIND complex	1	TRINITY_DN22357_c0_g1_i1
katanin complex	1	TRINITY_DN3653_c0_g2_i1
multi-eIF complex	1	TRINITY_DN4771_c0_g1_i3
clathrin coat of trans-Golgi network vesicle	1	TRINITY_DN6903_c0_g1_i5
respiratory chain complex IV	1	TRINITY_DN18194_c0_g1_i1
vacuolar lumen	1	TRINITY_DN19497_c0_g1_i1
gamma-tubulin complex	1	TRINITY_DN4805_c0_g1_i2
nascent polypeptide-associated complex	1	TRINITY_DN664_c0_g1_i1
cAMP-dependent protein kinase complex	1	TRINITY_DN9405_c1_g1_i10
mRNA cleavage and polyadenylation specificity factor complex	1	TRINITY_DN81087_c0_g2_i4
SCAR complex	1	TRINITY_DN13631_c0_g1_i11
plastid-encoded plastid RNA polymerase complex	1	TRINITY_DN7745_c0_g1_i4
vacuolar proton-transporting V-type ATPase complex	1	TRINITY_DN14461_c0_g1_i3
glutamyl-tRNA(Gln) amidotransferase complex	1	TRINITY_DN703_c0_g2_i5
monolayer-surrounded lipid storage body	1	TRINITY_DN268722_c0_g1_i1
integral component of lumenal side of endoplasmic reticulum membrane	1	TRINITY_DN4893_c0_g1_i12
lysosomal membrane	1	TRINITY_DN19141_c0_g1_i5
mitochondrial outer membrane	1	TRINITY_DN3583_c0_g2_i2
etioplast membrane	1	TRINITY_DN15700_c0_g1_i3
chromosome passenger complex	1	TRINITY_DN71347_c2_g1_i2
glycosylphosphatidylinositol-N-acetylglucosaminyltransferase (GPI-GnT) complex	1	TRINITY_DN12896_c0_g1_i2
extracellular space	1	TRINITY_DN5400_c4_g1_i8
EKC/KEOPS complex	1	TRINITY_DN313_c1_g1_i4
mitochondrial membrane	1	TRINITY_DN5108_c0_g1_i8
nuclear origin of replication recognition complex	1	TRINITY_DN34497_c0_g2_i1
Smc5-Smc6 complex	1	TRINITY_DN15187_c0_g1_i7
transcription factor TFIIK complex	1	TRINITY_DN30908_c0_g4_i1
RNA polymerase V complex	1	TRINITY_DN19318_c0_g1_i3
translation release factor complex	1	TRINITY_DN2216_c3_g1_i7
chromoplast	1	TRINITY_DN21108_c0_g1_i2
proton-transporting V-type ATPase, V1 domain	1	TRINITY_DN34911_c0_g1_i1
integral component of cytoplasmic side of endoplasmic reticulum membrane	1	TRINITY_DN4893_c0_g1_i12
riboflavin synthase complex	1	TRINITY_DN107432_c0_g4_i3
proteasome storage granule	1	TRINITY_DN5034_c0_g2_i1
proton-transporting ATP synthase complex, catalytic core F(1)	1	TRINITY_DN7484_c0_g1_i1
clathrin vesicle coat	1	TRINITY_DN17578_c1_g1_i2
Golgi transport complex	1	TRINITY_DN6599_c0_g1_i5
CCR4-NOT core complex	1	TRINITY_DN1307_c0_g1_i5
nuclear protein-containing complex	1	TRINITY_DN25781_c0_g1_i1
oligosaccharyltransferase complex	1	TRINITY_DN9140_c0_g1_i7
plastid membrane	1	TRINITY_DN9479_c1_g1_i4
extrinsic component of mitochondrial inner membrane	1	TRINITY_DN10852_c2_g1_i9
Cdc73/Paf1 complex	1	TRINITY_DN2050_c0_g1_i7
pore complex	1	TRINITY_DN15700_c0_g1_i3
chloroplast stromal thylakoid	1	TRINITY_DN3690_c0_g2_i1
TORC1 complex	1	TRINITY_DN4348_c0_g1_i3
CCR4-NOT complex	1	TRINITY_DN11812_c0_g1_i2
cell projection	1	TRINITY_DN403491_c0_g1_i1
plastid chromosome	1	TRINITY_DN11615_c0_g1_i2
ribonuclease H2 complex	1	TRINITY_DN21013_c0_g1_i4
cytoplasmic side of plasma membrane	1	TRINITY_DN2395_c2_g1_i1
cell surface	1	TRINITY_DN15446_c0_g1_i1
transcription export complex 2	1	TRINITY_DN6556_c0_g1_i7
pollen tube tip	1	TRINITY_DN5236_c0_g1_i4
DUBm complex	1	TRINITY_DN6556_c0_g1_i7
late endosome membrane	1	TRINITY_DN10549_c0_g1_i9
clathrin coat of coated pit	1	TRINITY_DN6903_c0_g1_i5
cytosolic proteasome complex	1	TRINITY_DN4973_c0_g3_i1
nucleolar ribonuclease P complex	1	TRINITY_DN5561_c0_g2_i4
multivesicular body	1	TRINITY_DN2395_c2_g1_i1
ER body	1	TRINITY_DN3493_c0_g1_i4
signal recognition particle	1	TRINITY_DN4035_c0_g1_i6
MutLalpha complex	1	TRINITY_DN17973_c0_g1_i7
Sec61 translocon complex	1	TRINITY_DN15206_c0_g1_i7
transcription elongation factor complex	1	TRINITY_DN5209_c0_g1_i5
Fanconi anaemia nuclear complex	1	TRINITY_DN13406_c0_g1_i3
nuclear pore outer ring	1	TRINITY_DN5734_c0_g1_i5
clathrin adaptor complex	1	TRINITY_DN8178_c0_g1_i4
Hrd1p ubiquitin ligase ERAD-L complex	1	TRINITY_DN11660_c0_g1_i1
clathrin complex	1	TRINITY_DN6903_c0_g1_i5
proton-transporting two-sector ATPase complex, catalytic domain	1	TRINITY_DN12903_c0_g1_i1
phagophore assembly site	1	TRINITY_DN16132_c0_g1_i6
cell periphery	1	TRINITY_DN10324_c1_g5_i1
nuclear body	1	TRINITY_DN158_c0_g1_i14
Ycf2/FtsHi complex	1	TRINITY_DN12051_c0_g1_i8
spindle midzone	1	TRINITY_DN71347_c2_g1_i2
ESCRT III complex	1	TRINITY_DN2395_c2_g1_i1
eukaryotic translation initiation factor 3 complex, eIF3e	1	TRINITY_DN4771_c0_g1_i3
cortical endoplasmic reticulum	1	TRINITY_DN1401_c0_g1_i8
tricarboxylic acid cycle enzyme complex	1	TRINITY_DN2817_c0_g1_i2
phosphopantothenoylcysteine decarboxylase complex	1	TRINITY_DN3712_c0_g1_i2
GINS complex	1	TRINITY_DN218_c3_g2_i2
nuclear pre-replicative complex	1	TRINITY_DN34497_c0_g2_i1
lysosome	1	TRINITY_DN2347_c0_g2_i1
Cul4A-RING E3 ubiquitin ligase complex	1	TRINITY_DN744_c0_g2_i2
transcription preinitiation complex	1	TRINITY_DN8908_c0_g1_i3
ESCRT I complex	1	TRINITY_DN18586_c0_g1_i1
cortical microtubule	1	TRINITY_DN97793_c0_g1_i3
Toc complex	1	TRINITY_DN4438_c1_g1_i2
photosystem I reaction center	1	TRINITY_DN2031_c0_g1_i5
endoplasmic reticulum chaperone complex	1	TRINITY_DN9480_c0_g1_i9
GPI-anchor transamidase complex	1	TRINITY_DN4650_c0_g2_i9
DSIF complex	1	TRINITY_DN10708_c0_g1_i4
vacuolar proton-transporting V-type ATPase, V1 domain	1	TRINITY_DN5035_c0_g1_i4
protein storage vacuole	1	TRINITY_DN5539_c0_g1_i2
TRAPPI protein complex	1	TRINITY_DN10418_c0_g1_i2
cytoplasmic stress granule	1	TRINITY_DN5879_c0_g1_i7
intracellular non-membrane-bounded organelle	1	TRINITY_DN35347_c0_g1_i6
core mediator complex	1	TRINITY_DN16785_c0_g1_i4
phenylalanine-tRNA ligase complex	1	TRINITY_DN2362_c0_g1_i11

## Sheet: 14D_BP.txt
GO	#Seqs
transmembrane transport	38	TRINITY_DN8666_c7_g1_i2, TRINITY_DN2044_c0_g2_i15, TRINITY_DN5100_c0_g1_i7, TRINITY_DN4923_c0_g1_i10, TRINITY_DN9045_c0_g2_i3, TRINITY_DN9045_c0_g2_i5, TRINITY_DN799_c0_g1_i4, TRINITY_DN2084_c0_g1_i18, TRINITY_DN2841_c0_g1_i3, TRINITY_DN6182_c0_g1_i15, TRINITY_DN13013_c0_g1_i11, TRINITY_DN34465_c0_g3_i1, TRINITY_DN12502_c0_g1_i12, TRINITY_DN12044_c0_g1_i3, TRINITY_DN12123_c1_g1_i7, TRINITY_DN2393…
protein phosphorylation	37	TRINITY_DN2024_c0_g2_i1, TRINITY_DN2024_c0_g2_i3, TRINITY_DN4582_c0_g1_i5, TRINITY_DN2069_c0_g3_i4, TRINITY_DN7622_c2_g1_i5, TRINITY_DN11692_c0_g1_i7, TRINITY_DN109240_c0_g2_i7, TRINITY_DN17282_c0_g1_i8, TRINITY_DN11471_c0_g1_i17, TRINITY_DN3741_c0_g2_i2, TRINITY_DN11471_c0_g1_i8, TRINITY_DN11681_c0_g3_i12, TRINITY_DN8343_c1_g1_i2, TRINITY_DN517_c0_g1_i6, TRINITY_DN517_c0_g1_i5, TRINITY_DN67074_c…
regulation of transcription, DNA-templated	30	TRINITY_DN31196_c0_g1_i6, TRINITY_DN10207_c0_g1_i1, TRINITY_DN4294_c0_g1_i5, TRINITY_DN298_c0_g1_i1, TRINITY_DN5334_c0_g1_i1, TRINITY_DN2289_c2_g1_i1, TRINITY_DN50866_c0_g2_i1, TRINITY_DN229978_c0_g1_i1, TRINITY_DN5210_c1_g1_i10, TRINITY_DN5066_c1_g2_i3, TRINITY_DN58625_c0_g3_i1, TRINITY_DN2299_c0_g1_i7, TRINITY_DN8042_c1_g1_i2, TRINITY_DN20789_c0_g1_i4, TRINITY_DN10600_c0_g1_i13, TRINITY_DN585_c…
proteolysis	29	TRINITY_DN3690_c0_g2_i1, TRINITY_DN1858_c0_g1_i2, TRINITY_DN3690_c0_g2_i7, TRINITY_DN3098_c2_g1_i5, TRINITY_DN8514_c2_g1_i11, TRINITY_DN604_c1_g2_i19, TRINITY_DN16730_c1_g1_i9, TRINITY_DN765_c0_g2_i1, TRINITY_DN20067_c0_g1_i1, TRINITY_DN12803_c0_g1_i1, TRINITY_DN6581_c0_g1_i15, TRINITY_DN8537_c0_g2_i3, TRINITY_DN6391_c0_g2_i1, TRINITY_DN4061_c0_g1_i4, TRINITY_DN757_c0_g4_i5, TRINITY_DN11141_c0_g2…
phosphorylation	21	TRINITY_DN6546_c0_g1_i1, TRINITY_DN3512_c0_g1_i6, TRINITY_DN8029_c0_g1_i3, TRINITY_DN2024_c0_g2_i2, TRINITY_DN32046_c1_g1_i3, TRINITY_DN2950_c1_g1_i6, TRINITY_DN4999_c2_g1_i5, TRINITY_DN889_c1_g3_i1, TRINITY_DN16588_c0_g1_i11, TRINITY_DN41452_c0_g1_i6, TRINITY_DN7294_c2_g1_i2, TRINITY_DN3774_c0_g1_i4, TRINITY_DN13234_c0_g1_i2, TRINITY_DN18625_c0_g1_i2, TRINITY_DN135537_c0_g1_i1, TRINITY_DN674_c0_…
protein ubiquitination	21	TRINITY_DN8845_c0_g1_i13, TRINITY_DN16529_c0_g1_i1, TRINITY_DN36153_c0_g2_i1, TRINITY_DN41779_c0_g1_i6, TRINITY_DN1520_c0_g1_i9, TRINITY_DN14707_c0_g1_i14, TRINITY_DN13049_c0_g1_i2, TRINITY_DN13226_c0_g1_i2, TRINITY_DN8988_c0_g1_i1, TRINITY_DN4634_c0_g1_i5, TRINITY_DN5653_c1_g1_i14, TRINITY_DN6599_c0_g1_i2, TRINITY_DN864_c0_g1_i2, TRINITY_DN3060_c0_g1_i11, TRINITY_DN1520_c0_g1_i5, TRINITY_DN6598_…
carbohydrate metabolic process	20	TRINITY_DN10014_c0_g1_i1, TRINITY_DN3671_c0_g1_i2, TRINITY_DN24209_c0_g1_i11, TRINITY_DN7821_c0_g1_i1, TRINITY_DN3583_c0_g1_i5, TRINITY_DN3487_c0_g1_i2, TRINITY_DN16742_c0_g1_i3, TRINITY_DN22859_c0_g1_i4, TRINITY_DN5044_c0_g1_i6, TRINITY_DN6071_c1_g2_i1, TRINITY_DN7739_c0_g1_i4, TRINITY_DN708_c1_g1_i2, TRINITY_DN32540_c0_g1_i3, TRINITY_DN5928_c0_g1_i5, TRINITY_DN406_c1_g3_i1, TRINITY_DN3218_c0_g1…
protein folding	15	TRINITY_DN25182_c0_g1_i3, TRINITY_DN6382_c0_g1_i3, TRINITY_DN6382_c0_g1_i1, TRINITY_DN258_c0_g1_i6, TRINITY_DN6329_c0_g1_i10, TRINITY_DN713_c0_g1_i5, TRINITY_DN7846_c0_g1_i3, TRINITY_DN6382_c0_g1_i4, TRINITY_DN84406_c0_g1_i2, TRINITY_DN6382_c0_g1_i9, TRINITY_DN1487_c0_g1_i2, TRINITY_DN3391_c0_g1_i3, TRINITY_DN2236_c0_g2_i9, TRINITY_DN12526_c0_g1_i4, TRINITY_DN4078_c0_g1_i13
dephosphorylation	14	TRINITY_DN11030_c0_g1_i1, TRINITY_DN226016_c0_g1_i1, TRINITY_DN12824_c1_g1_i6, TRINITY_DN2672_c0_g3_i7, TRINITY_DN40457_c0_g1_i2, TRINITY_DN9842_c0_g1_i2, TRINITY_DN1308_c0_g1_i5, TRINITY_DN3827_c0_g1_i6, TRINITY_DN3003_c0_g1_i1, TRINITY_DN3827_c0_g1_i10, TRINITY_DN12735_c0_g1_i1, TRINITY_DN5148_c0_g1_i3, TRINITY_DN271175_c0_g1_i1, TRINITY_DN21551_c0_g1_i6
regulation of transcription by RNA polymerase II	14	TRINITY_DN11704_c0_g1_i3, TRINITY_DN10920_c0_g1_i20, TRINITY_DN5321_c0_g2_i1, TRINITY_DN37807_c0_g1_i1, TRINITY_DN55614_c0_g1_i1, TRINITY_DN2502_c0_g1_i10, TRINITY_DN642_c0_g1_i2, TRINITY_DN2182_c0_g2_i5, TRINITY_DN56120_c0_g1_i4, TRINITY_DN35978_c1_g1_i3, TRINITY_DN35978_c1_g1_i1, TRINITY_DN10949_c0_g1_i2, TRINITY_DN6686_c0_g1_i8, TRINITY_DN11704_c0_g1_i6
protein dephosphorylation	13	TRINITY_DN349_c0_g1_i5, TRINITY_DN4291_c0_g1_i1, TRINITY_DN8716_c0_g2_i6, TRINITY_DN1740_c0_g1_i5, TRINITY_DN3951_c0_g1_i7, TRINITY_DN2008_c0_g1_i11, TRINITY_DN3761_c0_g1_i7, TRINITY_DN23166_c0_g1_i2, TRINITY_DN9763_c0_g2_i2, TRINITY_DN2039_c0_g1_i1, TRINITY_DN2039_c0_g1_i3, TRINITY_DN1740_c0_g1_i10, TRINITY_DN2607_c0_g1_i10
translation	13	TRINITY_DN9631_c1_g2_i7, TRINITY_DN16621_c0_g1_i2, TRINITY_DN11458_c0_g1_i3, TRINITY_DN108_c0_g1_i5, TRINITY_DN5773_c0_g1_i5, TRINITY_DN32579_c0_g1_i3, TRINITY_DN15862_c0_g1_i2, TRINITY_DN22521_c0_g1_i1, TRINITY_DN7878_c0_g1_i3, TRINITY_DN9184_c0_g1_i6, TRINITY_DN5773_c0_g1_i2, TRINITY_DN142_c0_g1_i1, TRINITY_DN113260_c0_g1_i2
mRNA splicing, via spliceosome	12	TRINITY_DN293_c0_g1_i8, TRINITY_DN20733_c0_g2_i2, TRINITY_DN8887_c0_g1_i6, TRINITY_DN293_c0_g1_i5, TRINITY_DN9449_c1_g1_i4, TRINITY_DN12222_c0_g1_i4, TRINITY_DN4740_c1_g1_i4, TRINITY_DN159914_c0_g1_i5, TRINITY_DN7964_c0_g2_i8, TRINITY_DN1650_c0_g1_i8, TRINITY_DN1958_c0_g1_i4, TRINITY_DN8887_c0_g1_i2
ubiquitin-dependent protein catabolic process	11	TRINITY_DN8845_c0_g1_i13, TRINITY_DN6599_c0_g1_i2, TRINITY_DN11652_c0_g1_i1, TRINITY_DN864_c0_g1_i2, TRINITY_DN1520_c0_g1_i5, TRINITY_DN7157_c1_g1_i2, TRINITY_DN2996_c1_g1_i1, TRINITY_DN1520_c0_g1_i9, TRINITY_DN7157_c1_g1_i1, TRINITY_DN19533_c0_g2_i11, TRINITY_DN1290_c0_g1_i6
protein transport	10	TRINITY_DN23297_c0_g1_i12, TRINITY_DN1831_c2_g2_i4, TRINITY_DN708_c0_g1_i3, TRINITY_DN799_c0_g1_i4, TRINITY_DN5626_c0_g1_i3, TRINITY_DN9784_c0_g1_i1, TRINITY_DN6856_c0_g1_i3, TRINITY_DN2793_c0_g1_i4, TRINITY_DN2793_c0_g1_i9, TRINITY_DN2793_c0_g1_i8
biosynthetic process	10	TRINITY_DN5965_c0_g1_i4, TRINITY_DN1814_c0_g1_i13, TRINITY_DN4248_c0_g1_i7, TRINITY_DN1814_c0_g1_i14, TRINITY_DN1814_c0_g1_i15, TRINITY_DN2110_c0_g1_i9, TRINITY_DN1610_c1_g1_i4, TRINITY_DN4248_c0_g1_i1, TRINITY_DN1814_c0_g1_i1, TRINITY_DN162877_c0_g1_i1
photosynthesis	10	TRINITY_DN2195_c0_g1_i6, TRINITY_DN1118_c0_g3_i10, TRINITY_DN74020_c0_g1_i1, TRINITY_DN44320_c0_g1_i2, TRINITY_DN17853_c0_g1_i1, TRINITY_DN2519_c0_g1_i1, TRINITY_DN4649_c0_g1_i6, TRINITY_DN3915_c0_g1_i1, TRINITY_DN30747_c0_g1_i1, TRINITY_DN2780_c3_g1_i1
methylation	10	TRINITY_DN6351_c0_g1_i9, TRINITY_DN22730_c0_g1_i1, TRINITY_DN1618_c1_g1_i2, TRINITY_DN995_c0_g1_i4, TRINITY_DN57997_c0_g1_i4, TRINITY_DN4440_c0_g1_i2, TRINITY_DN5949_c1_g1_i3, TRINITY_DN21_c0_g1_i6, TRINITY_DN13004_c0_g1_i2, TRINITY_DN6351_c0_g1_i14
cellular oxidant detoxification	9	TRINITY_DN12734_c0_g2_i2, TRINITY_DN2603_c0_g1_i1, TRINITY_DN30129_c0_g1_i4, TRINITY_DN197460_c0_g2_i1, TRINITY_DN14585_c0_g3_i3, TRINITY_DN1230_c0_g1_i11, TRINITY_DN25058_c0_g3_i1, TRINITY_DN206704_c0_g2_i2, TRINITY_DN267116_c0_g1_i1
defense response	9	TRINITY_DN23269_c0_g1_i1, TRINITY_DN21739_c0_g1_i1, TRINITY_DN23269_c0_g1_i3, TRINITY_DN298_c0_g1_i1, TRINITY_DN8716_c0_g2_i6, TRINITY_DN1228_c0_g1_i10, TRINITY_DN16588_c0_g1_i11, TRINITY_DN425_c0_g1_i10, TRINITY_DN72679_c0_g1_i4
cellular process	9	TRINITY_DN2264_c0_g1_i2, TRINITY_DN4614_c0_g2_i1, TRINITY_DN1050_c1_g1_i5, TRINITY_DN7_c0_g2_i3, TRINITY_DN10838_c0_g1_i11, TRINITY_DN2783_c0_g1_i5, TRINITY_DN63738_c0_g1_i2, TRINITY_DN7577_c0_g1_i18, TRINITY_DN13307_c0_g2_i6
cell division	9	TRINITY_DN11704_c0_g1_i3, TRINITY_DN2182_c0_g2_i5, TRINITY_DN2289_c1_g4_i1, TRINITY_DN433_c0_g2_i15, TRINITY_DN6686_c0_g1_i8, TRINITY_DN11704_c0_g1_i6, TRINITY_DN13489_c0_g1_i4, TRINITY_DN6071_c1_g2_i1, TRINITY_DN433_c0_g2_i4
microtubule-based movement	9	TRINITY_DN13975_c0_g3_i2, TRINITY_DN13975_c0_g3_i1, TRINITY_DN44668_c1_g1_i4, TRINITY_DN44668_c1_g1_i2, TRINITY_DN13975_c0_g2_i3, TRINITY_DN7270_c0_g2_i4, TRINITY_DN16590_c0_g1_i6, TRINITY_DN485_c2_g1_i24, TRINITY_DN652_c1_g1_i9
intracellular protein transport	8	TRINITY_DN868_c1_g1_i3, TRINITY_DN1831_c2_g2_i5, TRINITY_DN63302_c0_g1_i6, TRINITY_DN6903_c0_g1_i4, TRINITY_DN120484_c0_g2_i2, TRINITY_DN162877_c0_g1_i1, TRINITY_DN66917_c0_g1_i3, TRINITY_DN8564_c0_g1_i12
endoplasmic reticulum to Golgi vesicle-mediated transport	8	TRINITY_DN13518_c0_g1_i2, TRINITY_DN13518_c0_g1_i1, TRINITY_DN13518_c0_g1_i6, TRINITY_DN120484_c0_g2_i2, TRINITY_DN2793_c0_g1_i4, TRINITY_DN66917_c0_g1_i3, TRINITY_DN2793_c0_g1_i9, TRINITY_DN2793_c0_g1_i8
response to heat	8	TRINITY_DN54600_c0_g1_i6, TRINITY_DN3701_c0_g1_i23, TRINITY_DN2236_c0_g2_i9, TRINITY_DN7846_c0_g1_i3, TRINITY_DN4078_c0_g1_i13, TRINITY_DN1225_c0_g2_i2, TRINITY_DN12801_c1_g1_i1, TRINITY_DN84406_c0_g1_i2
regulation of catalytic activity	8	TRINITY_DN23297_c0_g1_i12, TRINITY_DN16277_c0_g1_i6, TRINITY_DN6272_c0_g1_i7, TRINITY_DN47447_c0_g2_i1, TRINITY_DN12928_c1_g1_i7, TRINITY_DN610_c0_g1_i6, TRINITY_DN1487_c0_g1_i2, TRINITY_DN49121_c0_g1_i1
electron transport chain	8	TRINITY_DN798_c0_g1_i8, TRINITY_DN30129_c0_g1_i4, TRINITY_DN74020_c0_g1_i1, TRINITY_DN798_c0_g1_i13, TRINITY_DN416_c2_g1_i1, TRINITY_DN951_c0_g3_i2, TRINITY_DN654_c0_g1_i1, TRINITY_DN16045_c0_g1_i6
glutathione metabolic process	8	TRINITY_DN798_c0_g1_i8, TRINITY_DN4031_c0_g1_i4, TRINITY_DN4031_c0_g1_i2, TRINITY_DN30029_c0_g1_i3, TRINITY_DN798_c0_g1_i13, TRINITY_DN25993_c0_g1_i4, TRINITY_DN13575_c0_g1_i1, TRINITY_DN1671_c0_g1_i8
response to salt stress	6	TRINITY_DN7369_c0_g1_i1, TRINITY_DN5639_c2_g1_i2, TRINITY_DN2236_c0_g2_i9, TRINITY_DN5518_c0_g1_i19, TRINITY_DN84406_c0_g1_i2, TRINITY_DN11018_c0_g1_i3
response to oxidative stress	6	TRINITY_DN12734_c0_g2_i2, TRINITY_DN2603_c0_g1_i1, TRINITY_DN197460_c0_g2_i1, TRINITY_DN55222_c0_g1_i3, TRINITY_DN1230_c0_g1_i11, TRINITY_DN267116_c0_g1_i1
lipid metabolic process	6	TRINITY_DN1046_c2_g1_i2, TRINITY_DN6377_c4_g3_i6, TRINITY_DN1858_c0_g1_i2, TRINITY_DN2339_c0_g1_i23, TRINITY_DN9213_c0_g1_i11, TRINITY_DN164080_c0_g1_i1
cell wall organization	6	TRINITY_DN6081_c0_g1_i9, TRINITY_DN6081_c0_g1_i4, TRINITY_DN12735_c0_g1_i1, TRINITY_DN6071_c1_g2_i1, TRINITY_DN1516_c0_g1_i11, TRINITY_DN10191_c0_g1_i3
protein deubiquitination	6	TRINITY_DN5798_c0_g1_i11, TRINITY_DN11652_c0_g1_i1, TRINITY_DN5798_c0_g1_i9, TRINITY_DN5798_c0_g1_i2, TRINITY_DN2996_c1_g1_i1, TRINITY_DN1290_c0_g1_i6
mRNA processing	6	TRINITY_DN1694_c1_g1_i4, TRINITY_DN792_c0_g1_i1, TRINITY_DN8014_c0_g1_i25, TRINITY_DN1159_c0_g1_i1, TRINITY_DN5255_c0_g1_i2, TRINITY_DN7419_c0_g1_i1
regulation of translation	6	TRINITY_DN52974_c0_g1_i45, TRINITY_DN52974_c0_g1_i25, TRINITY_DN52974_c0_g1_i37, TRINITY_DN52974_c0_g1_i16, TRINITY_DN4495_c0_g1_i5, TRINITY_DN11757_c0_g1_i1
seed germination	5	TRINITY_DN52974_c0_g1_i45, TRINITY_DN52974_c0_g1_i25, TRINITY_DN52974_c0_g1_i37, TRINITY_DN52974_c0_g1_i16, TRINITY_DN1039_c0_g1_i1
amino acid transport	5	TRINITY_DN18636_c0_g1_i2, TRINITY_DN10559_c0_g1_i9, TRINITY_DN1312_c0_g1_i1, TRINITY_DN1312_c0_g1_i6, TRINITY_DN1312_c0_g1_i11
carbohydrate transport	5	TRINITY_DN1336_c0_g1_i14, TRINITY_DN9593_c0_g1_i7, TRINITY_DN12123_c1_g1_i7, TRINITY_DN8268_c0_g1_i4, TRINITY_DN1384_c0_g2_i2
peptidyl-serine phosphorylation	5	TRINITY_DN735_c0_g1_i2, TRINITY_DN735_c0_g1_i16, TRINITY_DN4399_c1_g1_i3, TRINITY_DN735_c0_g1_i14, TRINITY_DN735_c0_g1_i11
positive regulation of transcription, DNA-templated	5	TRINITY_DN3045_c0_g1_i2, TRINITY_DN56120_c0_g1_i4, TRINITY_DN2050_c0_g1_i4, TRINITY_DN1656_c8_g1_i2, TRINITY_DN16899_c0_g1_i2
nucleic acid phosphodiester bond hydrolysis	5	TRINITY_DN3438_c0_g1_i13, TRINITY_DN746_c2_g1_i2, TRINITY_DN6356_c0_g1_i3, TRINITY_DN7774_c0_g1_i2, TRINITY_DN7547_c0_g1_i1
cellulose biosynthetic process	5	TRINITY_DN345_c0_g1_i2, TRINITY_DN3795_c0_g4_i1, TRINITY_DN3041_c0_g1_i3, TRINITY_DN1516_c0_g1_i11, TRINITY_DN3795_c0_g4_i5
cation transmembrane transport	5	TRINITY_DN3183_c0_g2_i1, TRINITY_DN4375_c3_g1_i11, TRINITY_DN11087_c0_g1_i9, TRINITY_DN8753_c2_g1_i1, TRINITY_DN1075_c2_g1_i22
embryo development ending in seed dormancy	5	TRINITY_DN761_c0_g2_i5, TRINITY_DN21376_c0_g1_i6, TRINITY_DN16678_c0_g1_i2, TRINITY_DN6329_c0_g1_i10, TRINITY_DN419_c0_g1_i7
rRNA processing	5	TRINITY_DN7728_c0_g1_i4, TRINITY_DN3500_c0_g1_i7, TRINITY_DN10000_c0_g1_i7, TRINITY_DN4848_c0_g1_i3, TRINITY_DN9669_c0_g1_i12
GPI anchor biosynthetic process	5	TRINITY_DN53310_c0_g1_i1, TRINITY_DN4185_c0_g1_i3, TRINITY_DN12896_c0_g1_i2, TRINITY_DN11732_c0_g1_i1, TRINITY_DN15105_c0_g1_i2
DNA repair	5	TRINITY_DN3539_c0_g1_i8, TRINITY_DN3539_c0_g1_i9, TRINITY_DN7971_c1_g1_i3, TRINITY_DN73_c5_g1_i1, TRINITY_DN8855_c0_g1_i6
sterol metabolic process	5	TRINITY_DN13100_c1_g1_i2, TRINITY_DN4257_c1_g1_i6, TRINITY_DN731_c2_g1_i1, TRINITY_DN1401_c0_g1_i8, TRINITY_DN1401_c0_g1_i5
chloroplast organization	5	TRINITY_DN1866_c0_g1_i4, TRINITY_DN3690_c0_g2_i1, TRINITY_DN10207_c0_g1_i1, TRINITY_DN6329_c0_g1_i10, TRINITY_DN4848_c0_g1_i3
xenobiotic transport	5	TRINITY_DN23933_c0_g1_i12, TRINITY_DN11171_c0_g1_i2, TRINITY_DN1066_c2_g1_i1, TRINITY_DN11171_c0_g1_i5, TRINITY_DN11171_c0_g1_i8
regulation of alternative mRNA splicing, via spliceosome	5	TRINITY_DN52974_c0_g1_i45, TRINITY_DN52974_c0_g1_i25, TRINITY_DN52974_c0_g1_i37, TRINITY_DN52974_c0_g1_i16, TRINITY_DN3145_c0_g1_i3
photorespiration	4	TRINITY_DN1814_c0_g1_i13, TRINITY_DN1814_c0_g1_i14, TRINITY_DN1814_c0_g1_i15, TRINITY_DN1814_c0_g1_i1
RNA phosphodiester bond hydrolysis, endonucleolytic	4	TRINITY_DN8887_c0_g1_i6, TRINITY_DN6401_c1_g1_i2, TRINITY_DN21013_c0_g1_i4, TRINITY_DN8887_c0_g1_i2
vegetative to reproductive phase transition of meristem	4	TRINITY_DN5653_c1_g1_i14, TRINITY_DN5329_c0_g1_i6, TRINITY_DN1900_c1_g1_i2, TRINITY_DN4822_c1_g1_i9
MAPK cascade	4	TRINITY_DN5783_c0_g1_i7, TRINITY_DN517_c0_g1_i6, TRINITY_DN517_c0_g1_i5, TRINITY_DN3741_c0_g2_i2
proton transmembrane transport	4	TRINITY_DN334_c0_g1_i20, TRINITY_DN42057_c0_g1_i2, TRINITY_DN34911_c0_g1_i7, TRINITY_DN5035_c0_g1_i1
autophagosome assembly	4	TRINITY_DN735_c0_g1_i2, TRINITY_DN735_c0_g1_i16, TRINITY_DN735_c0_g1_i14, TRINITY_DN735_c0_g1_i11
protein refolding	4	TRINITY_DN8704_c0_g1_i7, TRINITY_DN2012_c0_g1_i7, TRINITY_DN2012_c0_g1_i12, TRINITY_DN12801_c1_g1_i1
chlorophyll biosynthetic process	4	TRINITY_DN4407_c0_g1_i5, TRINITY_DN44320_c0_g1_i2, TRINITY_DN4649_c0_g1_i6, TRINITY_DN3915_c0_g1_i1
lipid glycosylation	4	TRINITY_DN3218_c0_g1_i1, TRINITY_DN3218_c0_g1_i11, TRINITY_DN3218_c0_g1_i4, TRINITY_DN6071_c1_g2_i1
late nucleophagy	4	TRINITY_DN735_c0_g1_i2, TRINITY_DN735_c0_g1_i16, TRINITY_DN735_c0_g1_i14, TRINITY_DN735_c0_g1_i11
regulation of cyclin-dependent protein serine/threonine kinase activity	4	TRINITY_DN11704_c0_g1_i3, TRINITY_DN31515_c0_g1_i1, TRINITY_DN6686_c0_g1_i8, TRINITY_DN11704_c0_g1_i6
DNA topological change	4	TRINITY_DN15954_c0_g1_i24, TRINITY_DN2175_c0_g1_i3, TRINITY_DN2127_c0_g1_i5, TRINITY_DN27284_c0_g1_i2
positive regulation of transcription by RNA polymerase II	4	TRINITY_DN27734_c0_g1_i9, TRINITY_DN2830_c1_g1_i6, TRINITY_DN6233_c0_g2_i1, TRINITY_DN3247_c0_g1_i5
signal transduction	4	TRINITY_DN18625_c0_g1_i2, TRINITY_DN4582_c0_g1_i5, TRINITY_DN11025_c0_g1_i8, TRINITY_DN280_c0_g2_i3
response to biotic stimulus	4	TRINITY_DN23269_c0_g1_i1, TRINITY_DN23269_c0_g1_i3, TRINITY_DN425_c0_g1_i10, TRINITY_DN72679_c0_g1_i4
cytidine to uridine editing	4	TRINITY_DN792_c0_g1_i1, TRINITY_DN12201_c0_g1_i1, TRINITY_DN5255_c0_g1_i2, TRINITY_DN7419_c0_g1_i1
response to starvation	4	TRINITY_DN735_c0_g1_i2, TRINITY_DN735_c0_g1_i16, TRINITY_DN735_c0_g1_i14, TRINITY_DN735_c0_g1_i11
transport	4	TRINITY_DN14993_c0_g1_i1, TRINITY_DN9329_c0_g2_i2, TRINITY_DN7577_c0_g1_i18, TRINITY_DN11171_c0_g1_i6
glucose metabolic process	4	TRINITY_DN1839_c0_g1_i4, TRINITY_DN287_c0_g2_i18, TRINITY_DN287_c0_g2_i28, TRINITY_DN4005_c0_g1_i15
vesicle-mediated transport	4	TRINITY_DN12332_c0_g1_i1, TRINITY_DN6903_c0_g1_i4, TRINITY_DN162877_c0_g1_i1, TRINITY_DN12332_c0_g1_i3
RNA modification	4	TRINITY_DN1547_c0_g1_i24, TRINITY_DN39246_c2_g2_i1, TRINITY_DN15284_c3_g1_i1, TRINITY_DN21122_c2_g1_i1
response to auxin	4	TRINITY_DN5653_c1_g1_i14, TRINITY_DN5371_c5_g4_i1, TRINITY_DN7672_c0_g2_i2, TRINITY_DN1584_c2_g1_i3
autophagy of mitochondrion	4	TRINITY_DN735_c0_g1_i2, TRINITY_DN735_c0_g1_i16, TRINITY_DN735_c0_g1_i14, TRINITY_DN735_c0_g1_i11
SRP-dependent cotranslational protein targeting to membrane	4	TRINITY_DN1113_c0_g1_i1, TRINITY_DN1113_c0_g1_i6, TRINITY_DN433_c0_g2_i15, TRINITY_DN433_c0_g2_i4
RNA processing	4	TRINITY_DN40_c1_g2_i7, TRINITY_DN289_c0_g3_i1, TRINITY_DN5810_c0_g1_i9, TRINITY_DN307_c0_g1_i9
chaperone cofactor-dependent protein refolding	4	TRINITY_DN54600_c0_g1_i6, TRINITY_DN3205_c0_g1_i2, TRINITY_DN3205_c0_g1_i1, TRINITY_DN3662_c1_g1_i5
magnesium ion transmembrane transport	4	TRINITY_DN30708_c0_g1_i14, TRINITY_DN1806_c0_g1_i10, TRINITY_DN8704_c1_g1_i4, TRINITY_DN8704_c1_g1_i3
response to water deprivation	4	TRINITY_DN3701_c0_g1_i23, TRINITY_DN2236_c0_g2_i9, TRINITY_DN55222_c0_g1_i3, TRINITY_DN18481_c1_g1_i5
reticulophagy	4	TRINITY_DN735_c0_g1_i2, TRINITY_DN735_c0_g1_i16, TRINITY_DN735_c0_g1_i14, TRINITY_DN735_c0_g1_i11
glycogen metabolic process	4	TRINITY_DN5253_c0_g1_i16, TRINITY_DN5253_c0_g1_i25, TRINITY_DN287_c0_g2_i18, TRINITY_DN287_c0_g2_i28
piecemeal microautophagy of the nucleus	4	TRINITY_DN735_c0_g1_i2, TRINITY_DN735_c0_g1_i16, TRINITY_DN735_c0_g1_i14, TRINITY_DN735_c0_g1_i11
spindle assembly	4	TRINITY_DN13975_c0_g3_i2, TRINITY_DN13975_c0_g3_i1, TRINITY_DN13975_c0_g2_i3, TRINITY_DN7270_c0_g2_i4
protein import into mitochondrial matrix	4	TRINITY_DN258_c0_g1_i6, TRINITY_DN1339_c0_g1_i3, TRINITY_DN5945_c0_g1_i3, TRINITY_DN168663_c0_g1_i1
retrograde transport, endosome to Golgi	4	TRINITY_DN868_c1_g1_i3, TRINITY_DN1831_c2_g2_i4, TRINITY_DN1831_c2_g2_i5, TRINITY_DN28070_c0_g1_i13
thylakoid membrane organization	4	TRINITY_DN1866_c0_g1_i4, TRINITY_DN7459_c0_g1_i1, TRINITY_DN839_c2_g1_i1, TRINITY_DN1900_c1_g1_i2
hydrogen peroxide catabolic process	4	TRINITY_DN12734_c0_g2_i2, TRINITY_DN197460_c0_g2_i1, TRINITY_DN1230_c0_g1_i11, TRINITY_DN267116_c0_g1_i1
regulation of cell cycle	4	TRINITY_DN1520_c0_g1_i5, TRINITY_DN8412_c0_g1_i12, TRINITY_DN8412_c0_g1_i10, TRINITY_DN1520_c0_g1_i9
mitochondrial fission	4	TRINITY_DN14813_c0_g1_i2, TRINITY_DN14813_c0_g1_i16, TRINITY_DN4413_c0_g1_i1, TRINITY_DN2956_c0_g2_i5
response to virus	4	TRINITY_DN1520_c0_g1_i5, TRINITY_DN8412_c0_g1_i12, TRINITY_DN8412_c0_g1_i10, TRINITY_DN1520_c0_g1_i9
protein-chromophore linkage	4	TRINITY_DN13311_c0_g1_i15, TRINITY_DN22373_c0_g2_i5, TRINITY_DN87_c0_g3_i1, TRINITY_DN100252_c0_g2_i1
carbon utilization	4	TRINITY_DN7606_c0_g1_i5, TRINITY_DN7606_c0_g1_i9, TRINITY_DN7606_c0_g1_i6, TRINITY_DN10426_c0_g2_i1
intracellular signal transduction	4	TRINITY_DN11681_c0_g3_i12, TRINITY_DN8343_c1_g1_i2, TRINITY_DN10472_c0_g1_i5, TRINITY_DN16588_c0_g1_i11
polar nucleus fusion	4	TRINITY_DN54600_c0_g1_i6, TRINITY_DN68265_c0_g1_i8, TRINITY_DN7209_c0_g1_i1, TRINITY_DN68265_c0_g1_i2
proteolysis involved in cellular protein catabolic process	3	TRINITY_DN4639_c0_g1_i5, TRINITY_DN5937_c0_g1_i1, TRINITY_DN610_c0_g1_i6
regulation of DNA-templated transcription, initiation	3	TRINITY_DN6312_c0_g2_i8, TRINITY_DN6312_c0_g2_i12, TRINITY_DN2292_c0_g1_i3
double-strand break repair	3	TRINITY_DN19345_c1_g1_i7, TRINITY_DN3438_c0_g1_i13, TRINITY_DN18223_c1_g1_i1
protein N-linked glycosylation	3	TRINITY_DN11331_c0_g1_i2, TRINITY_DN533_c1_g2_i5, TRINITY_DN9248_c1_g1_i2
tricarboxylic acid cycle	3	TRINITY_DN1167_c0_g1_i7, TRINITY_DN654_c0_g1_i1, TRINITY_DN3576_c0_g1_i9
calcium ion transmembrane transport	3	TRINITY_DN1973_c0_g1_i11, TRINITY_DN6863_c0_g1_i1, TRINITY_DN5390_c0_g1_i2
dephosphorylation of RNA polymerase II C-terminal domain	3	TRINITY_DN9540_c0_g1_i9, TRINITY_DN9540_c0_g1_i10, TRINITY_DN11600_c0_g1_i7
L-phenylalanine catabolic process	3	TRINITY_DN4031_c0_g1_i4, TRINITY_DN19074_c1_g1_i3, TRINITY_DN4031_c0_g1_i2
regulation of ARF protein signal transduction	3	TRINITY_DN23297_c0_g1_i12, TRINITY_DN47447_c0_g2_i1, TRINITY_DN49121_c0_g1_i1
U6 snRNA 3'-end processing	3	TRINITY_DN595_c0_g1_i3, TRINITY_DN595_c0_g2_i5, TRINITY_DN595_c0_g2_i2
protein import into chloroplast stroma	3	TRINITY_DN5894_c0_g1_i5, TRINITY_DN2236_c0_g2_i9, TRINITY_DN419_c0_g1_i7
cellular response to oxidative stress	3	TRINITY_DN33501_c0_g1_i2, TRINITY_DN30129_c0_g1_i4, TRINITY_DN5329_c0_g1_i6
auxin-activated signaling pathway	3	TRINITY_DN10559_c0_g1_i9, TRINITY_DN1312_c0_g1_i1, TRINITY_DN20789_c0_g1_i4
trehalose biosynthetic process	3	TRINITY_DN11030_c0_g1_i1, TRINITY_DN1308_c0_g1_i5, TRINITY_DN9596_c1_g1_i1
mitochondrial protein processing	3	TRINITY_DN7708_c0_g1_i6, TRINITY_DN419_c0_g1_i7, TRINITY_DN4572_c0_g1_i2
response to abscisic acid	3	TRINITY_DN31630_c0_g1_i1, TRINITY_DN5639_c2_g1_i2, TRINITY_DN3557_c0_g1_i4
starch catabolic process	3	TRINITY_DN349_c0_g1_i5, TRINITY_DN287_c0_g2_i18, TRINITY_DN287_c0_g2_i28
protein targeting to membrane	3	TRINITY_DN5971_c0_g1_i13, TRINITY_DN7396_c0_g1_i3, TRINITY_DN5971_c0_g1_i19
protein-containing complex assembly	3	TRINITY_DN7708_c0_g1_i6, TRINITY_DN419_c0_g1_i7, TRINITY_DN3662_c1_g1_i5
multicellular organism development	3	TRINITY_DN8386_c1_g2_i3, TRINITY_DN13100_c1_g1_i2, TRINITY_DN15081_c0_g1_i13
recognition of pollen	3	TRINITY_DN2024_c0_g2_i1, TRINITY_DN2024_c0_g2_i3, TRINITY_DN1050_c0_g1_i2
potassium ion transmembrane transport	3	TRINITY_DN3589_c0_g1_i6, TRINITY_DN28323_c0_g1_i2, TRINITY_DN52648_c0_g1_i3
protein quality control for misfolded or incompletely synthesized proteins	3	TRINITY_DN33501_c0_g1_i2, TRINITY_DN8653_c0_g1_i3, TRINITY_DN4848_c0_g1_i3
histone acetylation	3	TRINITY_DN2502_c0_g1_i10, TRINITY_DN13941_c1_g1_i8, TRINITY_DN13941_c1_g1_i6
mitochondrial respiratory chain complex I assembly	3	TRINITY_DN6351_c0_g1_i9, TRINITY_DN4586_c0_g2_i6, TRINITY_DN4586_c0_g2_i3
protein import into nucleus	3	TRINITY_DN7632_c1_g1_i4, TRINITY_DN4366_c0_g1_i9, TRINITY_DN7632_c1_g1_i6
fucose metabolic process	3	TRINITY_DN637_c0_g2_i10, TRINITY_DN28772_c0_g1_i15, TRINITY_DN7209_c0_g1_i1
response to cold	3	TRINITY_DN9674_c0_g2_i2, TRINITY_DN5639_c2_g1_i2, TRINITY_DN55222_c0_g1_i3
ribosome biogenesis	3	TRINITY_DN16678_c0_g1_i2, TRINITY_DN5518_c0_g1_i19, TRINITY_DN10364_c0_g1_i2
fatty acid metabolic process	3	TRINITY_DN3338_c0_g1_i4, TRINITY_DN6026_c0_g1_i2, TRINITY_DN8518_c0_g1_i8
defense response to fungus	3	TRINITY_DN35802_c0_g1_i1, TRINITY_DN23193_c0_g1_i2, TRINITY_DN4335_c0_g1_i4
removal of superoxide radicals	3	TRINITY_DN3727_c1_g1_i7, TRINITY_DN8516_c0_g1_i1, TRINITY_DN3727_c1_g1_i1
aminoacyl-tRNA metabolism involved in translational fidelity	3	TRINITY_DN761_c0_g2_i5, TRINITY_DN21376_c0_g1_i6, TRINITY_DN9941_c0_g1_i6
translational initiation	3	TRINITY_DN3050_c0_g2_i3, TRINITY_DN16277_c0_g1_i6, TRINITY_DN30626_c0_g2_i3
protein stabilization	3	TRINITY_DN35802_c0_g1_i1, TRINITY_DN258_c0_g1_i6, TRINITY_DN84499_c0_g1_i6
Golgi organization	3	TRINITY_DN9784_c0_g1_i1, TRINITY_DN120484_c0_g2_i2, TRINITY_DN66917_c0_g1_i3
microtubule cytoskeleton organization	3	TRINITY_DN10217_c0_g1_i3, TRINITY_DN4630_c0_g1_i2, TRINITY_DN4630_c0_g1_i1
plastid translation	3	TRINITY_DN1866_c0_g1_i4, TRINITY_DN1253_c1_g1_i1, TRINITY_DN15708_c0_g1_i2
DNA biosynthetic process	3	TRINITY_DN3539_c0_g1_i8, TRINITY_DN3539_c0_g1_i9, TRINITY_DN3438_c0_g1_i13
ion transmembrane transport	2	TRINITY_DN30213_c0_g1_i8, TRINITY_DN1305_c0_g1_i15
regulation of circadian rhythm	2	TRINITY_DN2946_c0_g1_i3, TRINITY_DN2946_c0_g1_i8
autophagy	2	TRINITY_DN7369_c0_g1_i1, TRINITY_DN10324_c0_g1_i4
cysteine biosynthetic process from serine	2	TRINITY_DN30747_c0_g1_i1, TRINITY_DN5296_c0_g1_i5
mitochondrial phosphate ion transmembrane transport	2	TRINITY_DN11018_c0_g1_i3, TRINITY_DN11018_c0_g1_i2
protein geranylgeranylation	2	TRINITY_DN2277_c0_g2_i8, TRINITY_DN2277_c0_g2_i1
fatty acid biosynthetic process	2	TRINITY_DN9173_c0_g1_i7, TRINITY_DN10666_c0_g1_i5
rhamnogalacturonan I side chain metabolic process	2	TRINITY_DN3795_c0_g4_i1, TRINITY_DN3795_c0_g4_i5
de-etiolation	2	TRINITY_DN2236_c0_g2_i9, TRINITY_DN6329_c0_g1_i10
branched-chain amino acid catabolic process	2	TRINITY_DN4162_c0_g1_i5, TRINITY_DN18893_c0_g1_i18
photosynthesis, light harvesting in photosystem I	2	TRINITY_DN22373_c0_g2_i5, TRINITY_DN87_c0_g3_i1
DNA duplex unwinding	2	TRINITY_DN12902_c0_g1_i12, TRINITY_DN1136_c0_g1_i22
endoplasmic reticulum mannose trimming	2	TRINITY_DN5928_c0_g1_i5, TRINITY_DN24209_c0_g1_i11
protein transmembrane transport	2	TRINITY_DN4072_c0_g2_i12, TRINITY_DN8104_c0_g1_i2
sulfolipid biosynthetic process	2	TRINITY_DN2171_c0_g1_i15, TRINITY_DN2171_c0_g1_i22
aerobic respiration	2	TRINITY_DN2050_c0_g1_i10, TRINITY_DN951_c0_g3_i2
UDP-galactose transmembrane transport	2	TRINITY_DN8268_c0_g1_i4, TRINITY_DN2780_c0_g2_i4
histone H4 acetylation	2	TRINITY_DN3245_c0_g1_i9, TRINITY_DN3245_c0_g2_i1
chloroplast accumulation movement	2	TRINITY_DN16590_c0_g1_i6, TRINITY_DN485_c2_g1_i24
regulation of timing of transition from vegetative to reproductive phase	2	TRINITY_DN5549_c0_g3_i3, TRINITY_DN307_c0_g1_i9
mitochondrial mRNA modification	2	TRINITY_DN15634_c0_g3_i2, TRINITY_DN5255_c0_g1_i2
maturation of LSU-rRNA	2	TRINITY_DN108_c0_g1_i5, TRINITY_DN13204_c0_g1_i1
pollen development	2	TRINITY_DN18223_c1_g1_i1, TRINITY_DN7547_c0_g1_i1
RNA phosphodiester bond hydrolysis, exonucleolytic	2	TRINITY_DN595_c0_g1_i3, TRINITY_DN595_c0_g2_i2
carbohydrate derivative metabolic process	2	TRINITY_DN674_c0_g1_i8, TRINITY_DN674_c0_g1_i9
one-carbon metabolic process	2	TRINITY_DN6027_c0_g2_i1, TRINITY_DN1903_c0_g1_i23
acylglycerol transport	2	TRINITY_DN855_c1_g2_i4, TRINITY_DN855_c1_g2_i1
regulation of phosphoprotein phosphatase activity	2	TRINITY_DN8760_c0_g1_i1, TRINITY_DN18196_c1_g1_i2
pectin biosynthetic process	2	TRINITY_DN6081_c0_g1_i9, TRINITY_DN6081_c0_g1_i4
abscisic acid biosynthetic process	2	TRINITY_DN3701_c0_g1_i23, TRINITY_DN3701_c0_g1_i14
xanthophyll biosynthetic process	2	TRINITY_DN3701_c0_g1_i23, TRINITY_DN14102_c0_g1_i5
organophosphate metabolic process	2	TRINITY_DN674_c0_g1_i8, TRINITY_DN674_c0_g1_i9
carbohydrate transmembrane transport	2	TRINITY_DN3272_c0_g1_i4, TRINITY_DN3411_c0_g1_i1
UDP-glucose metabolic process	2	TRINITY_DN2171_c0_g1_i15, TRINITY_DN2171_c0_g1_i22
cellular amino acid metabolic process	2	TRINITY_DN5965_c0_g1_i4, TRINITY_DN1609_c0_g1_i3
maltose catabolic process	2	TRINITY_DN287_c0_g2_i18, TRINITY_DN287_c0_g2_i28
glucose transmembrane transport	2	TRINITY_DN30525_c0_g1_i5, TRINITY_DN30525_c0_g1_i1
sphingolipid metabolic process	2	TRINITY_DN1401_c0_g1_i8, TRINITY_DN1401_c0_g1_i5
phospholipid transport	2	TRINITY_DN282_c0_g1_i6, TRINITY_DN4882_c0_g1_i3
protein autophosphorylation	2	TRINITY_DN218873_c0_g1_i2, TRINITY_DN322792_c0_g1_i1
protein transport to vacuole involved in ubiquitin-dependent protein catabolic process via the multivesicular body sorting pathway	2	TRINITY_DN919_c2_g1_i2, TRINITY_DN10549_c0_g1_i9
phosphatidylinositol dephosphorylation	2	TRINITY_DN3713_c0_g1_i6, TRINITY_DN11526_c0_g1_i2
fructose transmembrane transport	2	TRINITY_DN30525_c0_g1_i5, TRINITY_DN30525_c0_g1_i1
auxin metabolic process	2	TRINITY_DN6580_c1_g1_i4, TRINITY_DN6580_c1_g1_i1
peptidyl-tyrosine dephosphorylation	2	TRINITY_DN1584_c0_g1_i1, TRINITY_DN17130_c0_g1_i1
nitrogen utilization	2	TRINITY_DN70048_c0_g1_i1, TRINITY_DN13648_c0_g1_i4
protein glycosylation	2	TRINITY_DN3183_c0_g3_i1, TRINITY_DN4359_c1_g1_i3
histone H3-K36 methylation	2	TRINITY_DN2946_c0_g1_i3, TRINITY_DN2946_c0_g1_i8
phosphorylation of RNA polymerase II C-terminal domain	2	TRINITY_DN8412_c0_g1_i12, TRINITY_DN8412_c0_g1_i10
meiotic cell cycle	2	TRINITY_DN3500_c0_g2_i14, TRINITY_DN86067_c0_g2_i1
transsulfuration	2	TRINITY_DN27224_c0_g1_i4, TRINITY_DN27224_c0_g1_i1
histone H3-K36 demethylation	2	TRINITY_DN2946_c0_g1_i3, TRINITY_DN2946_c0_g1_i8
mannosylation	2	TRINITY_DN6193_c0_g1_i23, TRINITY_DN345_c0_g1_i2
mannose metabolic process	2	TRINITY_DN533_c1_g2_i5, TRINITY_DN15514_c0_g2_i11
proteasome-mediated ubiquitin-dependent protein catabolic process	2	TRINITY_DN4351_c0_g1_i2, TRINITY_DN1551_c0_g1_i5
intracellular sequestering of iron ion	2	TRINITY_DN4826_c1_g1_i9, TRINITY_DN4826_c1_g1_i6
peptidyl-L-cysteine S-palmitoylation	2	TRINITY_DN5971_c0_g1_i13, TRINITY_DN5971_c0_g1_i19
regulation of auxin mediated signaling pathway	2	TRINITY_DN4116_c1_g1_i12, TRINITY_DN26488_c0_g2_i2
starch biosynthetic process	2	TRINITY_DN2743_c0_g1_i12, TRINITY_DN27185_c0_g2_i5
mitotic cell cycle	2	TRINITY_DN4630_c0_g1_i2, TRINITY_DN4630_c0_g1_i1
iron ion transport	2	TRINITY_DN4826_c1_g1_i9, TRINITY_DN4826_c1_g1_i6
tRNA-guanine transglycosylation	2	TRINITY_DN6601_c0_g1_i1, TRINITY_DN6601_c0_g1_i5
mitochondrial ATP transmembrane transport	2	TRINITY_DN1053_c0_g1_i2, TRINITY_DN1053_c0_g1_i3
chloroplast RNA modification	2	TRINITY_DN792_c0_g1_i1, TRINITY_DN7419_c0_g1_i1
nucleotide transport	2	TRINITY_DN9045_c0_g2_i3, TRINITY_DN9045_c0_g2_i5
mitochondrial fusion	2	TRINITY_DN7708_c0_g1_i6, TRINITY_DN419_c0_g1_i7
actin filament depolymerization	2	TRINITY_DN331_c0_g1_i1, TRINITY_DN331_c0_g1_i5
protoporphyrinogen IX biosynthetic process	2	TRINITY_DN4407_c0_g1_i5, TRINITY_DN3135_c0_g1_i3
pseudouridine synthesis	2	TRINITY_DN289_c0_g3_i1, TRINITY_DN6297_c0_g1_i12
glycine decarboxylation via glycine cleavage system	2	TRINITY_DN5886_c0_g2_i13, TRINITY_DN5886_c0_g2_i8
style development	2	TRINITY_DN4116_c1_g1_i12, TRINITY_DN26488_c0_g2_i2
mannose trimming involved in glycoprotein ERAD pathway	2	TRINITY_DN5928_c0_g1_i5, TRINITY_DN24209_c0_g1_i11
plant-type secondary cell wall biogenesis	2	TRINITY_DN3795_c0_g4_i1, TRINITY_DN3795_c0_g4_i5
lipid transport	2	TRINITY_DN31630_c0_g1_i1, TRINITY_DN2551_c0_g1_i8
abscisic acid-activated signaling pathway	2	TRINITY_DN6180_c0_g1_i1, TRINITY_DN5345_c1_g1_i1
protein processing	2	TRINITY_DN6840_c0_g1_i8, TRINITY_DN6840_c0_g1_i7
ER to chloroplast lipid transport	2	TRINITY_DN855_c1_g2_i4, TRINITY_DN855_c1_g2_i1
glutamine biosynthetic process	2	TRINITY_DN3557_c0_g1_i4, TRINITY_DN1108_c0_g1_i7
transcription, DNA-templated	2	TRINITY_DN1656_c0_g1_i5, TRINITY_DN4596_c0_g1_i9
potassium ion transport	2	TRINITY_DN30213_c0_g1_i8, TRINITY_DN334_c0_g1_i20
formaldehyde catabolic process	2	TRINITY_DN2614_c0_g1_i8, TRINITY_DN6618_c0_g1_i3
primary metabolic process	2	TRINITY_DN19963_c0_g1_i3, TRINITY_DN136424_c0_g1_i1
histone H3-K4 methylation	2	TRINITY_DN7656_c0_g1_i22, TRINITY_DN5066_c1_g2_i3
developmental process	2	TRINITY_DN10505_c0_g1_i4, TRINITY_DN585_c1_g1_i8
glycolytic process	2	TRINITY_DN1450_c0_g1_i12, TRINITY_DN11660_c0_g2_i9
ion transport	2	TRINITY_DN204843_c0_g3_i1, TRINITY_DN74020_c0_g1_i1
intracellular sterol transport	2	TRINITY_DN1401_c0_g1_i8, TRINITY_DN1401_c0_g1_i5
ammonium transmembrane transport	2	TRINITY_DN70048_c0_g1_i1, TRINITY_DN13648_c0_g1_i4
response to light stimulus	2	TRINITY_DN22373_c0_g2_i5, TRINITY_DN87_c0_g3_i1
circadian rhythm	2	TRINITY_DN349_c0_g1_i5, TRINITY_DN5549_c0_g3_i3
DNA-dependent DNA replication	2	TRINITY_DN3438_c0_g1_i13, TRINITY_DN218_c3_g2_i2
abscisic acid metabolic process	2	TRINITY_DN4257_c1_g1_i6, TRINITY_DN731_c2_g1_i1
pollen germination	2	TRINITY_DN47447_c0_g2_i1, TRINITY_DN49121_c0_g1_i1
DNA metabolic process	2	TRINITY_DN746_c2_g1_i2, TRINITY_DN7547_c0_g1_i1
plant-type primary cell wall biogenesis	2	TRINITY_DN345_c0_g1_i2, TRINITY_DN1516_c0_g1_i11
intermembrane lipid transfer	2	TRINITY_DN282_c0_g1_i6, TRINITY_DN4882_c0_g1_i3
regulation of gene expression	2	TRINITY_DN40_c1_g2_i7, TRINITY_DN6273_c2_g1_i2
sucrose biosynthetic process	2	TRINITY_DN2672_c0_g3_i7, TRINITY_DN6422_c0_g1_i5
response to UV-B	2	TRINITY_DN28421_c0_g1_i5, TRINITY_DN17269_c0_g1_i3
nucleic acid metabolic process	2	TRINITY_DN24103_c0_g1_i1, TRINITY_DN1445_c0_g1_i24
positive regulation of transcription elongation from RNA polymerase II promoter	2	TRINITY_DN8412_c0_g1_i12, TRINITY_DN8412_c0_g1_i10
tRNA splicing, via endonucleolytic cleavage and ligation	2	TRINITY_DN3774_c0_g1_i4, TRINITY_DN7944_c0_g1_i5
protein targeting to vacuole	2	TRINITY_DN6599_c0_g1_i2, TRINITY_DN6549_c0_g2_i20
NAD biosynthetic process	2	TRINITY_DN15016_c0_g2_i1, TRINITY_DN10538_c0_g1_i7
de novo' pyrimidine nucleobase biosynthetic process	2	TRINITY_DN20233_c0_g1_i2, TRINITY_DN8029_c0_g1_i3
fructose 6-phosphate metabolic process	2	TRINITY_DN3159_c0_g3_i10, TRINITY_DN2672_c0_g3_i7
regulation of protein serine/threonine phosphatase activity	2	TRINITY_DN1846_c0_g1_i5, TRINITY_DN5345_c1_g1_i1
leucyl-tRNA aminoacylation	2	TRINITY_DN761_c0_g2_i5, TRINITY_DN21376_c0_g1_i6
mitochondrial coenzyme A transmembrane transport	2	TRINITY_DN4899_c0_g1_i5, TRINITY_DN4899_c0_g1_i4
nucleoside monophosphate phosphorylation	2	TRINITY_DN6546_c0_g1_i1, TRINITY_DN8029_c0_g1_i3
histone H3 acetylation	2	TRINITY_DN3245_c0_g1_i9, TRINITY_DN3245_c0_g2_i1
mitochondrial ADP transmembrane transport	2	TRINITY_DN1053_c0_g1_i2, TRINITY_DN1053_c0_g1_i3
cristae formation	2	TRINITY_DN7708_c0_g1_i6, TRINITY_DN419_c0_g1_i7
peptidyl-tyrosine phosphorylation	2	TRINITY_DN41945_c0_g1_i1, TRINITY_DN209039_c0_g2_i1
mRNA polyadenylation	2	TRINITY_DN3774_c0_g1_i4, TRINITY_DN444_c0_g1_i1
N-terminal peptidyl-methionine acetylation	2	TRINITY_DN3245_c0_g1_i9, TRINITY_DN3245_c0_g2_i1
transcription by RNA polymerase III	2	TRINITY_DN3009_c0_g1_i18, TRINITY_DN3009_c0_g1_i7
tRNA methylation	2	TRINITY_DN11870_c0_g1_i6, TRINITY_DN17761_c0_g1_i3
regulation of plasma membrane sterol distribution	2	TRINITY_DN1401_c0_g1_i8, TRINITY_DN1401_c0_g1_i5
stigma development	2	TRINITY_DN4116_c1_g1_i12, TRINITY_DN26488_c0_g2_i2
carboxylic acid metabolic process	2	TRINITY_DN19963_c0_g1_i3, TRINITY_DN3605_c0_g1_i3
DNA-templated transcription, termination	2	TRINITY_DN13321_c0_g1_i1, TRINITY_DN585_c1_g1_i8
DNA recombination	2	TRINITY_DN19345_c1_g1_i7, TRINITY_DN15081_c0_g1_i13
iron-sulfur cluster assembly	2	TRINITY_DN4586_c0_g2_i6, TRINITY_DN4586_c0_g2_i3
secondary metabolic process	2	TRINITY_DN8537_c0_g2_i3, TRINITY_DN765_c0_g2_i1
embryo sac development	2	TRINITY_DN644_c1_g3_i14, TRINITY_DN18223_c1_g1_i1
polyamine biosynthetic process	1	TRINITY_DN289_c1_g2_i1
protein complex oligomerization	1	TRINITY_DN84406_c0_g1_i2
response to wounding	1	TRINITY_DN1305_c0_g1_i15
blue light signaling pathway	1	TRINITY_DN13311_c0_g1_i15
mitotic spindle organization	1	TRINITY_DN13489_c0_g1_i4
CTP salvage	1	TRINITY_DN2950_c1_g1_i6
translational elongation	1	TRINITY_DN4938_c0_g3_i10
system development	1	TRINITY_DN8042_c1_g1_i2
negative regulation of organ growth	1	TRINITY_DN14707_c0_g1_i14
protein targeting	1	TRINITY_DN4072_c0_g2_i12
protein import	1	TRINITY_DN4072_c0_g2_i12
thiamine transmembrane transport	1	TRINITY_DN8605_c0_g1_i2
SCF complex assembly	1	TRINITY_DN5653_c1_g1_i14
DNA replication	1	TRINITY_DN5412_c0_g1_i1
cysteine biosynthetic process via cystathionine	1	TRINITY_DN27224_c0_g1_i1
DNA replication, removal of RNA primer	1	TRINITY_DN21013_c0_g1_i4
protein insertion into mitochondrial inner membrane	1	TRINITY_DN8104_c0_g1_i2
negative regulation of transcription by RNA polymerase II	1	TRINITY_DN9674_c0_g2_i2
biological regulation	1	TRINITY_DN2802_c0_g2_i1
Golgi to plasma membrane transport	1	TRINITY_DN13180_c0_g1_i9
regulation of cellular process	1	TRINITY_DN15081_c0_g1_i13
DNA-templated transcription, initiation	1	TRINITY_DN30626_c0_g2_i3
glycogen biosynthetic process	1	TRINITY_DN27185_c0_g2_i5
protein targeting to chloroplast	1	TRINITY_DN8104_c0_g1_i2
folic acid metabolic process	1	TRINITY_DN21_c0_g1_i6
chaperone-mediated protein complex assembly	1	TRINITY_DN33501_c0_g1_i2
tetrahydrofolate interconversion	1	TRINITY_DN21_c0_g1_i6
negative regulation of phosphoprotein phosphatase activity	1	TRINITY_DN5345_c1_g1_i1
heat acclimation	1	TRINITY_DN7751_c0_g1_i1
protein O-linked glycosylation	1	TRINITY_DN12667_c0_g3_i2
L-serine catabolic process	1	TRINITY_DN21_c0_g1_i6
plant organ formation	1	TRINITY_DN8056_c1_g1_i3
UDP-N-acetylglucosamine biosynthetic process	1	TRINITY_DN2171_c0_g1_i22
rejection of self pollen	1	TRINITY_DN2570_c2_g1_i4
purine ribonucleoside salvage	1	TRINITY_DN447_c0_g2_i6
mitochondrial proton-transporting ATP synthase complex assembly	1	TRINITY_DN4572_c0_g1_i2
chlorophyll catabolic process	1	TRINITY_DN1001_c0_g2_i4
cytochrome complex assembly	1	TRINITY_DN20084_c0_g1_i1
ATP synthesis coupled proton transport	1	TRINITY_DN17440_c0_g1_i4
cell tip growth	1	TRINITY_DN3589_c0_g1_i6
guanosine tetraphosphate metabolic process	1	TRINITY_DN135537_c0_g1_i1
peptidyl-arginine methylation	1	TRINITY_DN7716_c0_g3_i2
defense response to oomycetes	1	TRINITY_DN41513_c0_g2_i1
regulation of protein kinase activity	1	TRINITY_DN1846_c0_g1_i5
manganese ion transmembrane transport	1	TRINITY_DN5390_c0_g1_i2
phospholipid catabolic process	1	TRINITY_DN11367_c0_g1_i2
cellular aldehyde metabolic process	1	TRINITY_DN922_c0_g1_i2
carotene catabolic process	1	TRINITY_DN53094_c0_g1_i2
sulfation	1	TRINITY_DN436071_c0_g1_i1
cellular response to ethylene stimulus	1	TRINITY_DN4335_c0_g1_i4
formation of translation preinitiation complex	1	TRINITY_DN2460_c0_g2_i3
long-chain fatty acid metabolic process	1	TRINITY_DN9444_c0_g2_i8
regulation of GTPase activity	1	TRINITY_DN10746_c1_g1_i5
attachment of mitotic spindle microtubules to kinetochore	1	TRINITY_DN13489_c0_g1_i4
heme transport	1	TRINITY_DN20084_c0_g1_i1
nitrogen compound transport	1	TRINITY_DN5626_c0_g1_i1
cell-cell signaling	1	TRINITY_DN1305_c0_g1_i15
protein retention in Golgi apparatus	1	TRINITY_DN6549_c0_g2_i20
fructose 1,6-bisphosphate metabolic process	1	TRINITY_DN2672_c0_g3_i7
UMP salvage	1	TRINITY_DN2950_c1_g1_i6
threonyl-tRNA aminoacylation	1	TRINITY_DN4395_c0_g2_i2
NADPH regeneration	1	TRINITY_DN42827_c0_g1_i3
Mo-molybdopterin cofactor biosynthetic process	1	TRINITY_DN5764_c1_g1_i10
heme catabolic process	1	TRINITY_DN6419_c0_g1_i2
RNA splicing	1	TRINITY_DN1159_c0_g1_i1
polyketide biosynthetic process	1	TRINITY_DN3632_c1_g1_i1
negative regulation of programmed cell death	1	TRINITY_DN27810_c0_g1_i9
protein farnesylation	1	TRINITY_DN7359_c0_g1_i3
embryo sac cellularization	1	TRINITY_DN54600_c0_g1_i6
ammonia assimilation cycle	1	TRINITY_DN181_c0_g1_i4
negative regulation of transcription by RNA polymerase III	1	TRINITY_DN504_c0_g1_i2
oxidative phosphorylation	1	TRINITY_DN951_c0_g3_i2
thermospermine catabolic process	1	TRINITY_DN265559_c0_g1_i1
nucleobase-containing compound metabolic process	1	TRINITY_DN5607_c0_g2_i1
mitochondrial electron transport, ubiquinol to cytochrome c	1	TRINITY_DN2050_c0_g1_i10
karyogamy	1	TRINITY_DN8146_c0_g1_i6
seryl-tRNA aminoacylation	1	TRINITY_DN2612_c0_g1_i6
glucuronoxylan biosynthetic process	1	TRINITY_DN3183_c0_g3_i1
tRNA dihydrouridine synthesis	1	TRINITY_DN6165_c0_g1_i4
regulation of endosperm development	1	TRINITY_DN9674_c0_g2_i2
RNA methylation	1	TRINITY_DN31196_c0_g1_i6
de novo' UMP biosynthetic process	1	TRINITY_DN20233_c0_g1_i2
oligopeptide transport	1	TRINITY_DN77_c0_g2_i10
galactose metabolic process	1	TRINITY_DN268_c1_g1_i3
Golgi to vacuole transport	1	TRINITY_DN6599_c0_g1_i2
metabolite repair	1	TRINITY_DN4744_c0_g1_i9
regulation of RNA biosynthetic process	1	TRINITY_DN18893_c0_g1_i4
pentose-phosphate shunt	1	TRINITY_DN1839_c0_g1_i4
regulation of ethylene-activated signaling pathway	1	TRINITY_DN10408_c2_g1_i1
pyridoxal phosphate biosynthetic process	1	TRINITY_DN1609_c0_g1_i3
protein urmylation	1	TRINITY_DN2491_c2_g1_i4
jasmonic acid biosynthetic process	1	TRINITY_DN21109_c0_g3_i1
lipid A biosynthetic process	1	TRINITY_DN20748_c0_g1_i1
plastid organization	1	TRINITY_DN3866_c0_g1_i5
spliceosomal complex assembly	1	TRINITY_DN10472_c0_g1_i5
root hair cell development	1	TRINITY_DN12735_c0_g1_i1
inositol biosynthetic process	1	TRINITY_DN3796_c0_g1_i7
mitochondrial respiratory chain complex II assembly	1	TRINITY_DN3576_c0_g1_i9
UDP-glucose transmembrane transport	1	TRINITY_DN8268_c0_g1_i4
tRNA wobble uridine modification	1	TRINITY_DN2491_c2_g1_i4
anther dehiscence	1	TRINITY_DN43042_c0_g2_i2
L-methionine salvage from methylthioadenosine	1	TRINITY_DN2868_c1_g1_i3
calcium ion transport	1	TRINITY_DN30708_c0_g1_i14
positive regulation of protein import into chloroplast stroma	1	TRINITY_DN6329_c0_g1_i10
Golgi vesicle transport	1	TRINITY_DN708_c0_g1_i3
RNA catabolic process	1	TRINITY_DN2534_c0_g2_i2
regulation of gene expression by genetic imprinting	1	TRINITY_DN9674_c0_g2_i2
response to nutrient	1	TRINITY_DN18893_c0_g1_i18
response to karrikin	1	TRINITY_DN839_c2_g1_i1
transcription preinitiation complex assembly	1	TRINITY_DN3050_c0_g2_i3
protein ADP-ribosylation	1	TRINITY_DN5133_c0_g1_i5
tryptophanyl-tRNA aminoacylation	1	TRINITY_DN5545_c0_g1_i1
endocytosis	1	TRINITY_DN4399_c1_g1_i3
copper ion transmembrane transport	1	TRINITY_DN7250_c0_g1_i13
response to oxygen-containing compound	1	TRINITY_DN2802_c0_g2_i1
glycolytic process through fructose-6-phosphate	1	TRINITY_DN3159_c0_g3_i10
chloride transmembrane transport	1	TRINITY_DN1546_c1_g1_i17
organic substance transport	1	TRINITY_DN5626_c0_g1_i1
response to osmotic stress	1	TRINITY_DN7751_c0_g1_i1
nuclear-transcribed mRNA catabolic process, nonsense-mediated decay	1	TRINITY_DN10846_c0_g1_i9
thiamine pyrophosphate transmembrane transport	1	TRINITY_DN8605_c0_g1_i2
vesicle docking involved in exocytosis	1	TRINITY_DN979_c1_g1_i5
photosynthetic acclimation	1	TRINITY_DN30747_c0_g1_i1
spermine catabolic process	1	TRINITY_DN265559_c0_g1_i1
regulation of superoxide metabolic process	1	TRINITY_DN30747_c0_g1_i1
plant-type cell wall organization	1	TRINITY_DN8686_c0_g1_i2
quinolinate biosynthetic process	1	TRINITY_DN10538_c0_g1_i7
clathrin coat disassembly	1	TRINITY_DN3855_c0_g3_i4
cell differentiation	1	TRINITY_DN8386_c1_g2_i3
base-excision repair	1	TRINITY_DN96967_c0_g1_i6
response to ionizing radiation	1	TRINITY_DN18223_c1_g1_i1
proteasome assembly	1	TRINITY_DN2665_c1_g1_i3
postreplication repair	1	TRINITY_DN5733_c0_g1_i15
telomere maintenance via telomerase	1	TRINITY_DN84499_c0_g1_i6
fructose metabolic process	1	TRINITY_DN2672_c0_g3_i7
cellular nitrogen compound metabolic process	1	TRINITY_DN136424_c0_g1_i1
peroxisomal transport	1	TRINITY_DN5632_c0_g1_i4
phospholipid biosynthetic process	1	TRINITY_DN3796_c0_g1_i7
mitochondrial cytochrome c oxidase assembly	1	TRINITY_DN49397_c0_g1_i1
dolichol-linked oligosaccharide biosynthetic process	1	TRINITY_DN9136_c0_g1_i9
kinetochore organization	1	TRINITY_DN13489_c0_g1_i4
NAD metabolic process	1	TRINITY_DN3512_c0_g1_i6
pollen tube development	1	TRINITY_DN7209_c0_g1_i1
riboflavin biosynthetic process	1	TRINITY_DN107432_c0_g4_i3
nucleoside transmembrane transport	1	TRINITY_DN3941_c4_g1_i3
sulfate assimilation	1	TRINITY_DN2203_c0_g1_i4
cellular calcium ion homeostasis	1	TRINITY_DN6863_c0_g1_i1
jasmonic acid mediated signaling pathway	1	TRINITY_DN7751_c0_g1_i1
L-phenylalanine biosynthetic process	1	TRINITY_DN584_c0_g2_i4
primary miRNA processing	1	TRINITY_DN7751_c0_g1_i1
cell redox homeostasis	1	TRINITY_DN206704_c0_g2_i2
xyloglucan metabolic process	1	TRINITY_DN10191_c0_g1_i3
nitrogen compound metabolic process	1	TRINITY_DN9584_c0_g1_i3
oxidative photosynthetic carbon pathway	1	TRINITY_DN200_c0_g1_i2
negative regulation of antisense RNA transcription	1	TRINITY_DN1039_c0_g1_i1
response to symbiotic fungus	1	TRINITY_DN70048_c0_g1_i1
cell wall modification	1	TRINITY_DN154309_c0_g2_i2
tRNA export from nucleus	1	TRINITY_DN9669_c0_g1_i12
tRNA threonylcarbamoyladenosine modification	1	TRINITY_DN313_c1_g1_i1
GDP metabolic process	1	TRINITY_DN32046_c1_g1_i3
chromatin silencing	1	TRINITY_DN9674_c0_g2_i2
tRNA pseudouridine synthesis	1	TRINITY_DN18379_c0_g1_i2
D-amino acid catabolic process	1	TRINITY_DN9941_c0_g1_i6
mitochondrial electron transport, succinate to ubiquinone	1	TRINITY_DN3576_c0_g1_i9
tetrahydrofolylpolyglutamate biosynthetic process	1	TRINITY_DN1903_c0_g1_i23
carbon fixation	1	TRINITY_DN1167_c0_g1_i7
mRNA export from nucleus	1	TRINITY_DN2665_c1_g1_i3
regulation of hydrogen peroxide metabolic process	1	TRINITY_DN30747_c0_g1_i1
positive regulation of DNA-templated transcription, elongation	1	TRINITY_DN2182_c0_g2_i5
nucleoside metabolic process	1	TRINITY_DN2950_c1_g1_i6
nonphotochemical quenching	1	TRINITY_DN839_c2_g1_i1
positive regulation of stomatal complex development	1	TRINITY_DN10518_c0_g1_i1
cleavage involved in rRNA processing	1	TRINITY_DN13204_c0_g1_i1
inorganic anion transport	1	TRINITY_DN6069_c0_g2_i2
NLS-bearing protein import into nucleus	1	TRINITY_DN11799_c0_g2_i3
protein K63-linked deubiquitination	1	TRINITY_DN3481_c0_g1_i13
mRNA catabolic process	1	TRINITY_DN5810_c0_g1_i9
arginine biosynthetic process	1	TRINITY_DN18930_c0_g1_i1
brassinosteroid biosynthetic process	1	TRINITY_DN13100_c1_g1_i2
ascorbate glutathione cycle	1	TRINITY_DN25058_c0_g3_i1
telomere maintenance via recombination	1	TRINITY_DN313_c1_g1_i1
rRNA pseudouridine synthesis	1	TRINITY_DN13204_c0_g1_i1
co-translational protein modification	1	TRINITY_DN11458_c0_g1_i3
protein catabolic process	1	TRINITY_DN3690_c0_g2_i1
DNA strand renaturation	1	TRINITY_DN7971_c1_g1_i3
brassinosteroid homeostasis	1	TRINITY_DN13100_c1_g1_i2
protein K48-linked deubiquitination	1	TRINITY_DN3481_c0_g1_i13
cellular lipid metabolic process	1	TRINITY_DN13839_c0_g1_i3
hyperosmotic response	1	TRINITY_DN55222_c0_g1_i3
cell death	1	TRINITY_DN6329_c0_g1_i10
S-adenosylmethionine biosynthetic process	1	TRINITY_DN6027_c0_g2_i1
pollen exine formation	1	TRINITY_DN43042_c0_g2_i2
proton export across plasma membrane	1	TRINITY_DN484_c0_g3_i1
Golgi calcium ion homeostasis	1	TRINITY_DN5390_c0_g1_i2
snRNA pseudouridine synthesis	1	TRINITY_DN13204_c0_g1_i1
regulation of exocytosis	1	TRINITY_DN979_c1_g1_i5
response to stimulus	1	TRINITY_DN100252_c0_g2_i1
exocytosis	1	TRINITY_DN13180_c0_g1_i9
positive regulation of chromatin organization	1	TRINITY_DN4294_c0_g1_i5
molybdate ion transport	1	TRINITY_DN18712_c0_g2_i5
peptidyl-arginine N-methylation	1	TRINITY_DN12357_c0_g2_i5
NADP biosynthetic process	1	TRINITY_DN3512_c0_g1_i6
glutamine metabolic process	1	TRINITY_DN15158_c0_g1_i7
mRNA cis splicing, via spliceosome	1	TRINITY_DN6273_c2_g1_i2
regulation of phenylpropanoid metabolic process	1	TRINITY_DN9596_c0_g1_i11
response to red light	1	TRINITY_DN3701_c0_g1_i23
integrin-mediated signaling pathway	1	TRINITY_DN4614_c0_g1_i3
response to ethylene	1	TRINITY_DN11096_c0_g1_i9
tRNA thio-modification	1	TRINITY_DN2491_c2_g1_i4
protein-FAD linkage	1	TRINITY_DN3576_c0_g1_i9
glycine biosynthetic process from serine	1	TRINITY_DN21_c0_g1_i6
protein autoprocessing	1	TRINITY_DN8753_c1_g1_i2
transmembrane receptor protein serine/threonine kinase signaling pathway	1	TRINITY_DN41513_c0_g2_i1
protein secretion	1	TRINITY_DN979_c1_g1_i5
synergid death	1	TRINITY_DN54600_c0_g1_i6
glycine catabolic process	1	TRINITY_DN5886_c0_g2_i9
valine catabolic process	1	TRINITY_DN4156_c0_g1_i2
pyruvate metabolic process	1	TRINITY_DN2956_c4_g1_i9
nucleotide-excision repair	1	TRINITY_DN1551_c0_g1_i5
cutin biosynthetic process	1	TRINITY_DN31630_c0_g1_i1
pollen tube guidance	1	TRINITY_DN644_c1_g3_i14
chromosome condensation	1	TRINITY_DN3500_c0_g2_i14
snRNA export from nucleus	1	TRINITY_DN5626_c0_g1_i3
mRNA splice site selection	1	TRINITY_DN7126_c0_g1_i17
G protein-coupled receptor signaling pathway	1	TRINITY_DN12564_c0_g1_i6
cellular response to nitrogen starvation	1	TRINITY_DN10324_c0_g1_i4
plastid transcription	1	TRINITY_DN16678_c0_g1_i2
positive regulation of mitochondrial translation	1	TRINITY_DN3505_c0_g1_i6
organonitrogen compound metabolic process	1	TRINITY_DN136424_c0_g1_i1
[truncated: 143 more rows]

## Sheet: 14D_MF.txt
GO	#Seqs
[truncated: 526 more rows]

## Sheet: 14D_CC.txt
GO	#Seqs
[truncated: 183 more rows]

## Sheet: 21D_BP.txt
GO	#Seqs
[truncated: 901 more rows]

## Sheet: 21D_MF.txt
GO	#Seqs
[truncated: 716 more rows]

## Sheet: 21D_CC.txt
GO	#Seqs
[truncated: 281 more rows]
